# Supplementary material for: Downregulation of KRAB zinc finger proteins in 5-fluorouracil resistant colorectal cancer cells
Source: BMC Cancer. 2022 Apr 4;22:363. doi: 10.1186/s12885-022-09417-3 (PMC8981854; doi:10.1186/s12885-022-09417-3)
Supplement: Supplementary file 1 — Additional file 1. [file 12885_2022_9417_MOESM1_ESM.zip › Table S1.xlsx]

## Sheet: Feuil1
Table S1. Samples obtained from TMT experiments
TMTsixplex label reagent Kit #1		HCT-116 n=1 vs HT-29 n=1
Sample 1		Sample 2		Sample 3		Sample 4
126	HCT116 S + U	126	HT29 R + U	126	HCT116 S + U	126	HT29 R + U
127	HCT116 S + 5FU	127	HT29 R + 5FU	127	HCT116 S + 5FU	127	HT29 R + 5FU
128	HCT116 S + 5FU + IRR	128	HT29 R + 5FU + IRR	128	HCT116 S + 5FU + IRR	128	HT29 R + 5FU + IRR
129	HCT116 R + U	129	HT29 S + U	129	HT29 S + U	129	HCT116 R + U
130	HCT116 R + 5FU	130	HT29 S + 5FU	130	HT29 S + 5FU	130	HCT116 R + 5FU
131	HCT116 R + 5FU + IRR	131	HT29 S + 5FU + IRR	131	HT29 S + 5FU + IRR	131	HCT116 R + 5FU + IRR
TMTsixplex label reagent Kit #2		HCT-116 n=2 vs DLD-1 n=1
Sample 5		Sample 6		Sample 7		Sample 8
126	HCT116 S + U	126	DLD1 R + U	126	HCT116 S + U	126	DLD1 R + U
127	HCT116 S + 5FU	127	DLD1 R + 5FU	127	HCT116 S + 5FU	127	DLD1 R + 5FU
128	HCT116 S + 5FU + IRR	128	DLD1 R + 5FU + IRR	128	HCT116 S + 5FU + IRR	128	DLD1 R + 5FU + IRR
129	HCT116 R + U	129	DLD1 S + U	129	DLD1 S + U	129	HCT116 R + U
130	HCT116 R + 5FU	130	DLD1 S + 5FU	130	DLD1 S + 5FU	130	HCT116 R + 5FU
131	HCT116 R + 5FU + IRR	131	DLD1 S + 5FU + IRR	131	DLD1 S + 5FU + IRR	131	HCT116 R + 5FU + IRR
TMTsixplex label reagent Kit #3		HT-29 n=2 vs DLD-1 n=2
Sample 9		Sample 10		Sample 11		Sample 12
126	HT29 S + U	126	DLD1 R + U	126	HT29 S + U	126	DLD1 R + U
127	HT29 S + 5FU	127	DLD1 R + 5FU	127	HT29 S + 5FU	127	DLD1 R + 5FU
128	HT29 S + 5FU + IRR	128	DLD1 R + 5FU + IRR	128	HT29 S + 5FU + IRR	128	DLD1 R + 5FU + IRR
129	HT29 R + U	129	DLD1 S + U	129	DLD1 S + U	129	HT29 R + U
130	HT29 R + 5FU	130	DLD1 S + 5FU	130	DLD1 S + 5FU	130	HT29 R + 5FU
131	HT29 R + 5FU + IRR	131	DLD1 S + 5FU + IRR	131	DLD1 S + 5FU + IRR	131	HT29 R + 5FU + IRR
TMTsixplex label reagent Kit #4		HCT-116 n=3 vs DLD-1 n=3
Sample 13		Sample 14		Sample 15		Sample 16
126	HCT116 S + U	126	DLD1 R + U	126	HCT116 S + U	126	DLD1 R + U
127	HCT116 S + 5FU	127	DLD1 R + 5FU	127	HCT116 S + 5FU	127	DLD1 R + 5FU
128	HCT116 S + 5FU + IRR	128	DLD1 R + 5FU + IRR	128	HCT116 S + 5FU + IRR	128	DLD1 R + 5FU + IRR
129	HCT116 R + U	129	DLD1 S + U	129	DLD1 S + U	129	HCT116 R + U
130	HCT116 R + 5FU	130	DLD1 S + 5FU	130	DLD1 S + 5FU	130	HCT116 R + 5FU
131	HCT116 R + 5FU + IRR	131	DLD1 S + 5FU + IRR	131	DLD1 S + 5FU + IRR	131	HCT116 R + 5FU + IRR
TMTsixplex label reagent Kit #5		HT-29 n=3 vs HCT-116 n=4
Sample 17		Sample 18		Sample 19		Sample 20
126	HT29 S + U	126	HCT116 R + U	126	HT29 S + U	126	HCT116 R + U
127	HT29 S + 5FU	127	HCT116 R + 5FU	127	HT29 S + 5FU	127	HCT116 R + 5FU
128	HT29 S + 5FU + IRR	128	HCT116 R + 5FU + IRR	128	HT29 S + 5FU + IRR	128	HCT116 R + 5FU + IRR
129	HT29 R + U	129	HCT116 S + U	129	HCT116 S + U	129	HT29 R + U
130	HT29 R + 5FU	130	HCT116 S + 5FU	130	HCT116 S + 5FU	130	HT29 R + 5FU
131	HT29 R + 5FU + IRR	131	HCT116 S + 5FU + IRR	131	HCT116 S + 5FU + IRR	131	HT29 R + 5FU + IRR
