# Supplementary material for: Downregulation of KRAB zinc finger proteins in 5-fluorouracil resistant colorectal cancer cells
Source: BMC Cancer. 2022 Apr 4;22:363. doi: 10.1186/s12885-022-09417-3 (PMC8981854; doi:10.1186/s12885-022-09417-3)
Supplement: Supplementary file 1 — Additional file 1. [file 12885_2022_9417_MOESM1_ESM.zip › Table S2.xlsx]

## Sheet: Coversheet
Downregulation of KRAB zinc finger proteins in 5-fluorouracil resistant colorectal cancer cells
Proteomics
Table S2.1	Sensitive DLD-1 cell line - Proteins significantly modulated after 5-FU treatment ( |Z ≥ 1.96| )
Table S2.2	Sensitive DLD-1 cell line - Proteins significantly modulated after 5-FU + irradiation treatment ( |Z ≥ 1.96| )
Table S2.3	Resistant DLD-1 cell line - Proteins significantly modulated after 5-FU treatment ( |Z ≥ 1.96| )
Table S2.4	Resistant DLD-1 cell line - Proteins significantly modulated after 5-FU + irradiation treatment ( |Z ≥ 1.96| )
Table S2.5	DLD-1 cell line - Proteins significantly modulated after the induction of a 5-FU-chemoresistance ( |Z ≥ 1.96| )
Table S2.6	Sensitive HCT-116 cell line - Proteins significantly modulated after 5-FU treatment ( |Z ≥ 1.96| )
Table S2.7	Sensitive HCT-116 cell line - Proteins significantly modulated after 5-FU + irradiation treatment ( |Z ≥ 1.96| )
Table S2.8	Resistant HCT-116 cell line - Proteins significantly modulated after 5-FU treatment ( |Z ≥ 1.96| )
Table S2.9	Resistant HCT-116 cell line - Proteins significantly modulated after 5-FU + irradiation treatment ( |Z ≥ 1.96| )
Table S2.10	HCT-116 cell line - Proteins significantly modulated after the induction of a 5-FU-chemoresistance ( |Z ≥ 1.96| )
Table S2.11	Sensitive HT-29 cell line - Proteins significantly modulated after 5-FU treatment ( |Z ≥ 1.96| )
Table S2.12	Sensitive HT-29 cell line - Proteins significantly modulated after 5-FU + irradiation treatment ( |Z ≥ 1.96| )
Table S2.13	Resistant HT-29 cell line - Proteins significantly modulated after 5-FU treatment ( |Z ≥ 1.96| )
Table S2.14	Resistant HT-29 cell line - Proteins significantly modulated after 5-FU + irradiation treatment ( |Z ≥ 1.96| )
Table S2.15	HT-29 cell line - Proteins significantly modulated after the induction of a 5-FU-chemoresistance ( |Z ≥ 1.96| )

## Sheet: Table S2.1
Protein ID	Gene Name	Ratio	z-score	p-value	DLD1-S + Uracil (DSU)						DLD1-S + 5FU (DS5)
					n=1	n=2	n=3	n=4	n=5	n=6	n=1	n=2	n=3	n=4	n=5	n=6
Q6P5R6	RPL22L1	0.554659	-2.98657	0.15577	1418.92	0	911.941	882.776	598.724	754.093	732.031	0	468.678	713.121	314.916	304.081
Q13023	AKAP6	0.584937	-2.78551	0.479605	2377.2	2788.51	0	0	397.314	417.614	1205.86	1371.61	0	0	411.065	509.762
Q9P0X4;O43497	CACNA1I;CACNA1G	0.60523	-2.65075	0.549053	0	466.414	1123.12	1890.32	0	0	0	330.107	654.695	1121.31	0	0
Q9P1F3	ABRACL	0.608727	-2.62753	0.606823	74.3028	24.0685	0	70.3313	256.582	9.03997	16.1546	4.09666	0	0	225.293	18.8406
Q92522	H1FX	0.616852	-2.57358	0.567288	253.848	399.031	0	0	89.5519	0	198.359	215.824	0	0	43.7864	0
P30154	PPP2R1B	0.631442	-2.47669	0.607169	502.105	0	0	0	330.895	60.794	233.208	0	0	0	293.476	37.6947
O15305	PMM2	0.638564	-2.4294	0.608775	1449.19	0	0	0	507.302	318.488	697.235	0	0	0	410.289	345.198
Q9BT22	ALG1	0.657064	-2.30655	0.457538	0	120.914	200.129	0	312.648	178.078	0	75.3918	117.052	0	213.798	127.142
P29966	MARCKS	0.657418	-2.30421	0.204621	1697.68	1760.2	1890.96	2360.52	852.587	3863.33	837.726	1322.53	836.891	1877.74	605.172	2688.53
Q9UHD2	TBK1	0.66133	-2.27823	0.680664	0	0	0	692.201	223.546	83.7077	0	0	0	459.631	140.48	60.8579
Q92610	ZNF592	0.66318	-2.26594	0.565583	0	82.8041	0	0	72.3527	120.048	0	38.2043	0	0	65.8206	78.4854
Q14676	MDC1	0.664883	-2.25463	0.55106	0	702.072	0	0	580.077	547.202	0	350.48	0	0	451.24	414.586
P40938	RFC3	0.678233	-2.16598	0.625151	1959.78	403.273	407.305	0	63.0164	330.561	1104.87	351.931	247.495	0	63.2982	378.292
Q15758	SLC1A5	0.683173	-2.13318	0.072814	3957.07	6550.58	3688.47	4418.7	2453.01	3538.1	2563.64	4151.35	2610.81	3212.56	1744.17	2527.59
O43709	WBSCR22	0.685345	-2.11875	0.611197	0	205.791	19.2519	340.894	0	141.691	0	107.413	33.4507	276.524	0	67.5809
P20338	RAB4A	0.685721	-2.11626	0.732097	0	656.459	0	0	109.057	49.3887	0	361.773	0	0	162.322	34.703
Q9NVT9	ARMC1	0.688565	-2.09737	0.700487	0	0	310.189	0	66.2642	59.7874	0	0	184.216	0	54.7248	61.44
Q9NT62	ATG3	0.690816	-2.08242	0.645188	2912.17	341.353	0	0	436.228	1007.35	1448.46	299.456	0	0	502.77	994.152
Q969Q0	RPL36AL	0.692939	-2.06833	0.360502	1195.16	1125.2	1047.64	0	562.123	463.24	739.93	753.533	845.236	0	429.283	276.344
Q9Y696	CLIC4	0.695581	-2.05078	0.678558	1046.74	0	0	0	226.195	454.284	730.399	0	0	0	186.284	284.739
Q93008	USP9X	0.69684	-2.04243	0.779313	0	1474.81	0	0	64.889	115.179	0	1001.07	0	0	39.9287	112.182
O60306	AQR	0.700739	-2.01653	0.78128	3955.47	190.152	0	0	318.766	0	2713.01	160.176	0	0	255.182	0
P20671	HIST1H2AD	0.704476	-1.99171	0.416057	66485.9	11134.9	43628.7	65979.4	18734.9	9988.7	43395.7	7841.54	29364.9	42889.3	18610.7	10031.3
Q9Y624	F11R	0.704571	-1.99109	0.63648	1616.53	1426.05	0	0	375.05	116.357	926.186	1040.17	0	0	435.889	87.7015
Q9BZH6	WDR11	0.704909	-1.98884	0.671078	2030	2914.81	287.638	0	0	210.712	1932.67	1424.92	269.792	0	0	209.545
P33947;P24390	KDELR2;KDELR1	0.707368	-1.97251	0.638531	570.486	0	0	0	480.437	918.66	339.824	0	0	0	327.587	725.809
Q9NTI5	PDS5B	0.707495	-1.97167	0.787457	17.7344	2058.47	0	0	146.278	70.0091	50.0527	1382.87	0	0	133.696	55.3106
P41214	EIF2D	0.708147	-1.96734	0.634242	140.126	0	0	0	82.2317	102.701	114.13	0	0	0	36.9643	79.0953
P08243	ASNS	0.708824	-1.96285	0.406696	360.49	576.552	0	1183.12	1109.24	705.587	286.402	497.773	0	850.226	690.507	464.307
P60866	RPS20	0.709427	-1.95884	0.482704	1256.71	2164.72	8147.18	2403.84	2378.59	2430.99	779.688	1422.74	5707.95	1533.23	1974.17	1906.7
P20290	BTF3	0.711052	-1.94805	0.546259	4303.26	616.506	229.527	267.622	3616.71	3983.8	2716.54	371.901	194.003	108.29	2877.4	2987.93
O15427	SLC16A3	0.715164	-1.92074	0.629259	0	139.075	0	0	132.233	126.312	0	139.833	0	0	80.9223	63.6083
O60885	BRD4	0.716373	-1.91272	0.634704	408.269	0	0	0	298.391	515.498	246.284	0	0	0	231.998	397.239
P61927	RPL37	0.718768	-1.89681	0.353951	5430.22	4131.63	5808.96	0	2671.9	4068.08	3776.62	2703.43	4329.2	0	2064.51	3018.77
P47914	RPL29	0.719629	-1.89109	0.315958	4880.7	4745.89	2239.3	4873.63	2010.67	790.05	3300.77	3150.58	1617.71	3442.46	1873.77	676.436
O75152;A0A1B0GTU1	ZC3H11A	0.722032	-1.87514	0.547968	620.258	341.801	0	0	763.852	462.131	382.905	169.032	0	0	581.264	446.636
P83881	RPL36A	0.72398	-1.8622	0.570236	1024.54	402.309	887.038	0	205.166	134.893	666.747	321.242	667.313	0	131.55	134.552
Q9NX02;Q8WX94	NLRP2;NLRP7	0.72398	-1.8622	0.633427	0	0	366.619	0	286.208	270.906	0	0	217.993	0	255.699	195.074
Q9BRT6	LLPH	0.724705	-1.85739	0.526475	0	466.862	297.977	0	267.483	252.122	0	274.604	236.125	0	205.358	214.756
Q01581;P54868	HMGCS1	0.726243	-1.84718	0.230516	1873.93	2752.65	4371.27	2976.04	1647.08	1562.72	1344.07	1810.66	3236.35	2172.5	1240.03	1223.42
O00767	SCD	0.727761	-1.83709	0.609179	0	938.263	0	2268.25	666.951	1262.11	0	612.163	0	1755.84	446.327	923.142
P11279	LAMP1	0.728084	-1.83495	0.603781	0	385.252	597.981	0	611.411	158.393	0	208.976	323.37	0	609.967	134.044
Q96T88	UHRF1	0.733773	-1.79717	0.651021	0	0	0	628.291	519.032	719.959	0	0	0	352.168	417.764	600.23
Q9UIG0	BAZ1B	0.734903	-1.78966	0.730003	1207.02	3952.04	0	0	1158.29	0	746.328	3004.2	0	0	892.113	0
Q15397	KIAA0020	0.736638	-1.77815	0.672115	746.678	0	0	0	393.749	735.203	398.703	0	0	0	292.583	690.373
P42830	CXCL5	0.73665	-1.77807	0.393778	4083.62	2705.01	7959.82	11063.4	5599.68	5015.49	3133.44	1243	6898.21	9782.14	3153.39	2623.83
Q86X29	LSR	0.73717	-1.77461	0.733033	308.817	1293.31	0	0	194.292	174.646	157.139	945.953	0	0	177.795	172.121
Q9Y3B7	MRPL11	0.73965	-1.75815	0.587002	1461.13	1817.13	0	0	791.356	715.917	999.631	1283.77	0	0	622.779	633.439
Q13619	CUL4A	0.73989	-1.75655	0.661772	185.862	260.729	0	0	171.331	0	131.045	196.128	0	0	130.022	0
Q9H910	HN1L	0.744431	-1.7264	0.673288	526.011	273.214	0	0	402.314	0	265.491	247.105	0	0	381.867	0
Q96T37;Q8NDT2	RBM15	0.744432	-1.72639	0.608385	196.693	396.84	0	0	127.121	412.462	109.384	269.443	0	0	171.636	293.065
Q7KZF4	SND1	0.744997	-1.72264	0.455707	3856.33	9287.37	1472.69	2290.06	2854.9	4903.47	2881.97	6217.56	1330.4	1822.73	2398.78	3723.78
Q9NU22	MDN1	0.745342	-1.72035	0.782213	0	1092.53	0	0	252.406	88.4579	0	759.572	0	0	253.583	55.2132
P16403	HIST1H1C	0.746979	-1.70948	0.557298	5480.59	2113.17	2538.29	1849.08	696.556	684.979	4335.65	1350.54	2022.15	1309.72	479.944	483.625
Q8WXH0	SYNE2	0.74786	-1.70363	0.718392	1602.74	0	0	1033.28	0	427.627	1290.01	0	0	684.607	0	316.557
P05386	RPLP1	0.748452	-1.6997	0.700423	896.979	588.208	0	803.11	6613.38	2798.36	715.971	376.638	0	926.432	4792.15	1945.73
P84098	RPL19	0.74875	-1.69772	0.245522	16765.7	18374.1	18352.9	7770.74	9972.87	7691.26	11843.2	14243.7	14001.2	5770.68	7333.15	5905.13
Q9BUL8	PDCD10	0.749272	-1.69425	0.721284	0	412.261	0	0	190.674	144.879	0	328.818	0	0	95.1636	136.335
Q6IAN0	DHRS7B	0.750785	-1.6842	0.776404	0	179.23	1012.71	0	85.3305	147.883	0	97.182	807.801	0	55.5593	109.443
O60488	ACSL4	0.75188	-1.67693	0.682866	0	206.497	0	0	117.33	116.714	0	99.9957	0	0	123.423	107.815
P18621	RPL17	0.752273	-1.67433	0.0592764	5158.19	4422.34	7275.33	6532.22	6727.76	8429.15	3825.13	3488.22	4945.78	5032.89	5023	6681.33
Q9ULK4	MED23	0.752403	-1.67346	0.727029	0	0	0	101.37	289.666	134.999	0	0	0	110.132	233.799	51.8597
E9PRG8	C11orf98	0.754227	-1.66135	0.647058	2057.91	1400.39	0	0	548.584	658.983	1470.26	961.456	0	0	580.911	506.492
Q5SY16	NOL9	0.755843	-1.65062	0.696457	0	0	1281.25	0	701.344	725.586	0	0	964.636	0	586.083	496.241
O43149	ZZEF1	0.756136	-1.64867	0.59291	407.899	754.298	0	1576.48	242.729	923.865	221.659	685.739	0	1187.6	282.968	574.952
P29373	CRABP2	0.756998	-1.64295	0.733856	0	973.229	0	274.32	0	346.677	0	604.111	0	292.698	0	310.017
O75381	PEX14	0.7571	-1.64227	0.718022	512.128	414.278	0	0	0	134.827	400.296	239.944	0	0	0	163.218
P39023;Q92901	RPL3	0.757254	-1.64125	0.32739	33531.4	22010.9	22225.7	16183.9	11216.7	9033.63	24221.7	17758.5	17063	11368.7	8490.69	7577.43
Q9H1E3	NUCKS1	0.757304	-1.64092	0.633058	699.672	1379.21	0	0	1395.27	646.196	403.684	706.424	0	0	1479.7	530.541
Q14244	MAP7	0.759487	-1.62642	0.630203	0	241.335	219.728	0	55.2893	157.651	0	176.809	95.4185	0	71.5472	168.121
P18077	RPL35A	0.761009	-1.61632	0.471033	6790.45	6242.95	8225.05	3673.23	1781.3	1190.39	5052.73	4847.11	6331.62	2911.8	1467.69	623.746
Q9BRR6	ADPGK	0.761732	-1.61151	0.585412	530.216	137.176	0	319.686	325.841	98.6056	290.704	43.3876	0	368.965	262.328	109.819
Q13217	DNAJC3	0.767092	-1.57592	0.736708	0	426.13	0	145.179	0	548.39	0	219.824	0	161.237	0	477.851
P62899	RPL31	0.767313	-1.57445	0.228475	561.497	784.053	836.845	1162.79	1157.81	857.288	357.816	501.071	532.113	1219.39	924.531	578.106
O95602	POLR1A	0.767742	-1.5716	0.661409	911.946	667.61	0	0	149.879	484.455	606.979	502.527	0	0	136.066	454.126
P06454	PTMA	0.769343	-1.56097	0.430121	46519.8	24925.8	32123	14850.9	10154.3	13649.1	30765.8	16586.3	26955.8	12783.1	9582.65	12744.6
P46779	RPL28	0.774397	-1.52741	0.427825	6726.29	14521.7	4176.9	7260.93	5246.71	5157.09	5027.14	11438.1	3186.05	5361.31	4134.62	4221.23
Q92979	EMG1	0.775697	-1.51878	0.741284	451.357	0	0	0	804.868	1374.98	359.807	0	0	0	637.754	1043.46
Q9H2U2	PPA2	0.775737	-1.51851	0.0723103	1094.67	1043.27	904.385	838.27	547.254	977.866	636.644	551.563	733.432	870.217	535.54	866.022
Q9Y617	PSAT1	0.776499	-1.51345	0.491713	3427.64	1189.3	978.247	993.522	3625.22	3916.43	2977.54	895.246	925.485	688.132	2627.98	2857.83
Q9NPD3	EXOSC4	0.776803	-1.51143	0.666401	229.908	82.8769	0	0	90.161	210.344	168.015	31.922	0	0	130.92	145.549
O75817	POP7	0.777164	-1.50904	0.705903	374.886	299.153	0	0	330.443	0	277.255	208.176	0	0	295.216	0
Q6DKJ4	NXN	0.777719	-1.50535	0.678467	164.453	221.655	0	0	144.985	463.293	146.452	187.713	0	0	112.658	326.53
P11171	EPB41	0.77816	-1.50242	0.844205	2449.26	0	0	0	104.804	164.557	1830.44	0	0	0	119.549	165.54
P55795	HNRNPH2	0.778307	-1.50145	0.721565	440.005	354.538	0	0	805.586	1548.53	219.172	209.867	0	0	716.624	1304.96
Q9UBU9	NXF1	0.77835	-1.50116	0.776789	0	794.195	0	0	841.336	60.2022	0	594.432	0	0	677.718	47.7225
Q9P015	MRPL15	0.77877	-1.49837	0.722286	297.995	863.904	0	0	85.2029	639.142	201.206	670.064	0	0	54.5461	543.134
P53985	SLC16A1	0.781268	-1.48178	0.652602	3223.3	0	9639.07	7956.19	1723.9	3027.68	2108.09	0	8215.27	6310.29	1174.09	2169.38
P29144	TPP2	0.782423	-1.47412	0.479856	754.296	1055.55	696.508	0	980.69	529.976	478.918	774.732	602.365	0	851.091	435.898
P52298	NCBP2	0.782841	-1.47134	0.761307	0	397.12	0	0	114.917	168.491	0	275.67	0	0	90.5513	166.523
Q9C0C2	TNKS1BP1	0.783084	-1.46972	0.792949	0	251.136	0	0	489.294	42.5645	0	162.043	0	0	403.424	47.683
P62917	RPL8	0.783193	-1.469	0.254495	11804.4	14146.2	7827.21	8732.81	5290.6	7298.93	9213.55	10713.5	5648.06	7430.02	4291.19	5857.82
P31942	HNRNPH3	0.783431	-1.46742	0.781931	0	53.884	217.554	0	3163.19	2591.39	0	31.1169	145.354	0	2587.31	1957.18
P17066;P48741	HSPA6;HSPA7	0.783481	-1.46709	0.667943	883.608	1883.59	0	1606.15	3027	6259.58	847.845	1635.8	0	1131.83	2431.45	4655.36
Q13451	FKBP5	0.784229	-1.46212	0.82255	0	716.417	0	0	139.332	38.6544	0	486.852	0	0	164.823	49.7424
Q7Z2W4	ZC3HAV1	0.786038	-1.45011	0.74416	163.091	729.81	0	205.558	159.314	149.693	66.5833	716.36	0	58.0082	132.401	132.97
Q13257	MAD2L1	0.786161	-1.44929	0.818734	0	1665.83	0	0	177.106	419.622	0	1342.74	0	0	109.071	326.924
Q96AE4	FUBP1	0.78655	-1.44671	0.293677	1246.96	1315.38	2848.77	1883.72	2862.08	2246.14	811.874	984.111	1815.88	1536.31	2596.25	2011.19
Q01650;Q9UM01;Q92536	SLC7A5	0.78733	-1.44153	0.605325	2926.97	874.831	511.783	1275.32	572.603	785.347	2152.48	614.818	406.264	1213.3	443.576	639.028
Q92804	TAF15	0.787488	-1.44048	0.611398	231.733	332.421	2581.24	2469.86	1414.39	720.672	253.877	337.199	1695.62	2067.58	1133.31	615.698
Q14240	EIF4A2	0.787845	-1.43811	0.450514	1306.24	889.68	1576.16	3065.79	991.941	1346.18	979.915	725.225	1239.39	2430.5	786.961	1067.27
P49903	SEPHS1	0.789055	-1.43007	0.826877	0	863.791	0	0	120.263	91.2029	0	600.471	0	0	162.515	85.4519
P46778	RPL21	0.789071	-1.42997	0.587121	21184.6	8547.14	10552.7	6742.43	3688.52	2872.33	15704.1	6678.8	8585.72	5853.5	3057.48	2404.91
P17301	ITGA2	0.790073	-1.42331	0.637415	416.561	728.857	0	1258.85	328.741	340.231	274.226	651.135	0	917.038	298.907	286.78
O15050	TRANK1	0.79021	-1.4224	0.753192	0	481.571	0	0	936.801	1183.83	0	273.94	0	0	756.518	1025.83
P20645	M6PR	0.791804	-1.41182	0.637456	1432.04	394.974	262.542	0	523.075	813.299	901.248	237.816	347.593	0	499.455	726.551
Q8IUE6;REV__Q8NB25	HIST2H2AB	0.792013	-1.41043	0.752596	431.478	0	0	1364.78	1341.19	3930.96	590.547	0	0	909.372	1092.33	3006.02
O43175	PHGDH	0.792044	-1.41023	0.342932	3346.49	4582.83	1089.73	3445.8	4060.12	4596.21	2369.16	3089.12	612.168	3050.31	3272.81	4335.33
Q5JVF3	PCID2	0.792711	-1.4058	0.781203	0	0	0	834.635	351.297	314.71	0	0	0	766.127	265.76	157.687
P46781	RPS9	0.793442	-1.40095	0.148901	13370.2	13460.4	14854.9	9826.92	7890.95	8984.49	10532.9	10214.6	12161.5	8450.4	6136.35	6765.98
P27635;Q96L21	RPL10	0.793655	-1.39953	0.43021	14407.8	14883.7	21928.8	16247.6	4088.31	7659.02	11201.5	11472.4	17583.2	12875.5	3240.84	6496.27
O75351;Q6PIW4	VPS4B	0.793938	-1.39765	0.761707	0	249.824	0	0	180.468	435.5	0	128.373	0	0	180.999	378.014
P62280	RPS11	0.794821	-1.39179	0.426188	28599.6	21007.3	32404.4	25505.6	7109.46	11315	22659.5	16263.4	26066	20288	5824.86	8999.04
P25815	S100P	0.794937	-1.39102	0.82063	0	1279.46	0	0	257.928	137.714	0	855.417	0	0	309.65	166.537
P83916	CBX1	0.796223	-1.38248	0.760895	0	585.966	0	0	615.401	283.799	0	303.203	0	0	663.119	216.201
P49916	LIG3	0.796406	-1.38126	0.698183	0	704.258	430.042	0	347.041	219.618	0	614.432	296.706	0	252.478	191.036
Q7L7L0;P04908	HIST3H2A;HIST1H2AB	0.797927	-1.37116	0.283126	8833.56	14512.7	18006.7	17778.7	11109.5	7334.59	9240.97	9631.69	14167.3	14268.9	8974.26	5616.63
Q02878	RPL6	0.798676	-1.36619	0.296556	15510.2	19774.5	19501.7	16847	12693.7	6074.38	12043.6	15274.9	17215.1	12698.1	10375.1	4594.6
P61421	ATP6V0D1	0.800889	-1.3515	0.743919	558.604	446.835	0	0	0	402.951	347.129	500.385	0	0	0	280.449
P00352	ALDH1A1	0.801164	-1.34967	0.867413	0	8470.93	0	496.308	127.953	126.447	0	6826.55	0	297.703	166.405	97.3814
P62277	RPS13	0.801301	-1.34875	0.251924	14876.2	16609	20489.4	23097.1	7810.88	17669.9	11697.6	14002.1	17735.3	17162.3	6317.6	13657.9
O15143	ARPC1B	0.801882	-1.3449	0.76969	0	376.196	0	0	668.414	298.224	0	281.156	0	0	588.363	207.274
Q13085;O00763	ACACA	0.802098	-1.34346	0.587037	0	757.492	303.035	958.807	396.569	356.585	0	538.758	449.734	556.416	333.817	345.082
Q13823	GNL2	0.803254	-1.33578	0.676276	298.844	1023.27	126.182	115.352	585.77	145.931	353.089	534.518	114.986	147.544	618.501	75.1111
P46777	RPL5	0.804183	-1.32962	0.29192	23396.1	20810	21459.3	30478.4	11775.2	13023	17769	16678.8	17471.7	24388.5	10029.8	10921.8
Q71UI9;P0C0S5	H2AFV;H2AFZ	0.80473	-1.32598	0.462669	3247.61	4401.5	4548.6	4946.91	1978.3	1275.91	2002	3325.61	4106.23	4631.79	1462.54	887.381
P60510	PPP4C	0.804828	-1.32534	0.857797	720.408	35.7178	0	0	46.469	14.3167	530.858	47.3662	0	0	46.6356	32.6135
P01892;P10316;P01891;P30512;P30453;P16190;P16189;P30457;P30456;P30450;P18462	HLA-A	0.805057	-1.32381	0.82346	1018.4	323.668	0	0	56.3932	82.9309	843.079	243.195	0	0	44.2142	62.1195
Q8N357	SLC35F6	0.806056	-1.31718	0.763781	0	302.52	0	0	122.309	163.83	0	149.024	0	0	180.919	144.55
Q9NYJ1	COA4	0.806296	-1.31558	0.778865	221.129	480.641	2075.92	0	632.797	237.95	132.84	352.981	1797.08	0	444.705	214.118
P39019	RPS19	0.807895	-1.30497	0.220392	4657.95	5123.74	5031.64	9016.91	6842.14	6965.78	3612.82	4182.01	4241.85	7903.27	5153.7	5313.99
Q9UNF1;Q9Y5V3;Q12816	MAGED2	0.808265	-1.30251	0.801168	0	881.835	928.518	0	55.4915	103.913	0	432.548	995.909	0	72.1772	91.4515
P06756	ITGAV	0.808946	-1.29799	0.739398	621.528	443.815	0	1436.58	189.786	209.99	483.201	299.687	0	1169.33	111.147	283.951
Q96C36	PYCR2	0.809042	-1.29735	0.805071	984.095	0	0	0	559.17	121.527	632.401	0	0	0	606.77	107.715
Q15651	HMGN3	0.809473	-1.29449	0.750475	0	414.911	0	0	294.64	389.318	0	294.343	0	0	315.433	279.73
Q9UDX3	SEC14L4	0.809757	-1.2926	0.79806	2627.62	0	3489.63	661.656	0	0	2230.3	0	2843.68	415.283	0	0
O15460	P4HA2	0.811631	-1.28016	0.763517	0	780.69	0	0	910.76	677.027	0	407.597	0	0	951.26	563.472
Q9UBU8	MORF4L1	0.812021	-1.27757	0.713439	498.707	1066.47	0	0	684.161	382.687	220.902	722.141	0	0	771.445	422.772
Q9UNQ2	DIMT1	0.812025	-1.27755	0.739867	2277.39	102.545	0	1107.68	587.977	438.749	1372.79	117.722	0	1204.2	520.918	450.114
Q16698	DECR1	0.812394	-1.27509	0.669809	811.83	407.733	518.183	79.1613	150.041	130.832	684.439	254.343	415.443	115.272	125.618	109.109
Q9UMX0;Q9UHD9	UBQLN1	0.812992	-1.27112	0.81297	0	80.2488	0	0	566.432	803.92	0	46.8779	0	0	518.003	614.446
P41240	CSK	0.813101	-1.2704	0.689326	540.853	0	1311.32	554.129	81.58	687.119	545.684	0	943.111	424.677	74.8525	593.273
Q9H0U9	TSPYL1	0.814024	-1.26427	0.717584	0	0	443.958	240.295	178.83	164.89	0	0	255.06	283.371	216.003	82.3606
P32322	PYCR1	0.814048	-1.26411	0.837223	130.565	136.212	0	0	1171.89	3327.01	79.3659	198.424	0	0	800.454	2801.24
O00571;Q9NQI0	DDX3X	0.814146	-1.26346	0.529461	5616.14	5006.8	0	2999.48	5107.33	4666.22	4340.87	4386.72	0	2361.96	4104.77	3853.42
Q9NX14	NDUFB11	0.814479	-1.26125	0.867329	971.482	56.2151	0	0	72.2198	0	742.999	94.7623	0	0	58.0982	0
P52597	HNRNPF	0.814779	-1.25926	0.437135	2320.94	1935.64	1976.15	3829.67	5357.9	4261.74	1830.83	1343.43	1721.67	3655.75	4103.12	3381.71
Q93034	CUL5	0.8148	-1.25912	0.784858	0	778.449	0	0	373.428	375.501	0	647.238	0	0	224.172	373.097
P61247	RPS3A	0.814896	-1.25848	0.411497	19846.7	25792.7	27752.2	35859.2	12193.4	12097.5	15078.7	20795.7	20789.3	29771	11104.1	11283.8
Q9Y376	CAB39	0.816482	-1.24795	0.788708	0	347.444	0	0	485.304	917.234	0	327.987	0	0	358.265	742.576
Q9NXW2	DNAJB12	0.817679	-1.24	0.765464	229.689	186.403	0	0	150.831	0	129.08	192.351	0	0	142.131	0
O75352	MPDU1	0.818014	-1.23777	0.812942	1809.09	0	0	0	513.393	650.872	1462.56	0	0	0	376.554	593.133
Q5JRX3	PITRM1	0.81809	-1.23727	0.715434	548.219	3185.02	1048.95	0	716.186	992.265	493.352	1959.23	1161.87	0	665.564	1029.91
O00541	PES1	0.818216	-1.23644	0.717252	948.357	495.39	296.882	0	2219.84	2067.38	787.588	502.955	189.02	0	1813.8	1638.72
P20700	LMNB1	0.818348	-1.23556	0.306255	3337.16	6355.58	5890.84	5573.85	8994.02	9267.18	2941.64	4743.04	5752.95	4961.19	6627.67	7231.65
Q9H2U1	DHX36	0.818407	-1.23516	0.78818	0	296.721	0	0	379.891	670.026	0	271.096	0	0	243.945	587.057
P61353	RPL27	0.818442	-1.23493	0.468397	8105.6	3619.97	8367.68	4460.98	3569.63	3250.13	6600.23	2561.03	6860.93	4119.83	2877.4	2658.39
O95394	PGM3	0.818547	-1.23424	0.746977	124.09	0	0	149.407	469.052	277.696	161.722	0	0	97.6561	368.656	207.084
Q9Y2T2;P53677	AP3M1;AP3M2	0.819078	-1.23071	0.796777	0	0	1304.07	1601.84	161.657	245.844	0	0	894.68	1455	154.223	210.048
P40429;Q6NVV1	RPL13A	0.819554	-1.22755	0.509754	11241.9	21685.8	16997.5	12666.4	12050	2619.05	10524.5	18180.7	13960.7	9821.97	8600.01	2231.51
Q9HAW8;Q9HAW9;Q9HAW7;O60656;P19224;P22309;P35504;P35503;P22310	UGT1A10;UGT1A8;UGT1A7;UGT1A9;UGT1A6;UGT1A1;UGT1A5;UGT1A3;UGT1A4	0.820222	-1.22311	0.87426	110.232	4231.09	138.256	106.481	0	0	177.547	3030.11	422.883	131.055	0	0
P06132	UROD	0.820495	-1.2213	0.626236	97.392	549.717	1261.2	648.474	228.914	595.813	89.1912	437.73	890.937	555.401	239.408	561.849
Q9Y2S6	TMA7	0.820602	-1.22059	0.679631	695.93	838.351	0	1134.61	223.78	273.204	497.446	654.347	0	928.462	185.943	331.724
P20073	ANXA7	0.821144	-1.21699	0.453586	689.371	784.501	928.826	678.768	192.478	290.166	550.874	514.475	761.539	450.906	277.843	371.01
O60814;P57053	HIST1H2BK;H2BFS	0.821549	-1.2143	0.294304	43579.2	28752.5	45451.3	60293	28921.4	40564.6	33215.9	23418	40754.3	52264.9	22405	31326.4
P04181	OAT	0.821645	-1.21367	0.597788	1038.92	1362.9	532.469	2998.44	1745.77	3646.16	885.122	1132.03	572.761	2530.84	1333.22	2850.87
Q96K17	BTF3L4	0.821838	-1.21238	0.821738	0	275.332	0	0	80.9124	375.607	0	126.454	0	0	61.2812	413.728
P14735	IDE	0.82205	-1.21097	0.344922	1817.25	820.98	1646.01	2524.23	1154.22	1694.34	1225.38	776.617	1438.02	1976.19	1136.06	1386.29
P11766	ADH5	0.822068	-1.21085	0.653712	0	150.086	495.199	163.559	542.333	340.601	0	128.951	298.983	233.34	468.236	261.247
P11021	HSPA5	0.824648	-1.19372	0.357744	28141.3	19125.6	37516.2	35621.1	56185.7	47954.1	22184.9	16784.6	32224.7	31875.4	44127.3	37973
Q9UBQ7	GRHPR	0.825723	-1.18658	0.530321	544.443	503.627	675.637	0	524.405	535.683	366.205	480.385	472.905	0	493.414	485.736
P26373	RPL13	0.826459	-1.1817	0.34031	19798.8	12830	18857.2	10426.3	9445.41	11427.5	17404.1	9943.9	14851.3	7835.63	8666.3	9717.27
P62841	RPS15	0.826977	-1.17826	0.644909	496.437	2035.11	3710.14	5642.17	1569.49	2798.62	377.16	1712.89	2514.81	5151.11	1446.25	2237.79
Q9H1C4	UNC93B1	0.827092	-1.1775	0.78266	0	38.6305	0	0	57.4412	53.8377	0	32.5769	0	0	32.4789	58.933
P62750;REV__Q969S3	RPL23A	0.827494	-1.17482	0.340739	17349.3	12233.7	17460.1	17306.9	7062.91	10022	12643.6	10640.3	13865.5	15741.2	6044.67	8451.73
P31431	SDC4	0.827779	-1.17293	0.775286	331.849	0	0	0	277.484	296.85	209.125	0	0	0	245.379	295.616
P08581	MET	0.828504	-1.16811	0.81487	0	262.981	0	0	65.163	94.6718	0	156.36	0	0	82.2458	111.7
P26038	MSN	0.82865	-1.16715	0.831386	0	4013.11	0	215.669	118.628	2283.7	0	3140.56	0	189.104	289.245	1875.97
Q9Y2U8	LEMD3	0.828713	-1.16672	0.829345	0	587.983	0	0	60.0479	452.91	0	482.098	0	0	32.5871	397.68
Q2TAL8	QRICH1	0.82912	-1.16402	0.52842	1128.9	500.293	486.04	367.441	374.518	377.35	769.831	480.771	479.838	279.38	298.766	373.236
P62888	RPL30	0.829317	-1.16272	0.307513	4497.34	4420.16	4124.78	1591.53	3663.79	4133.34	3895.05	4041.58	3404.96	1392.09	2832.97	3035.7
P52789	HK2	0.829349	-1.16251	0.569739	2469.36	1516.55	1553.88	0	2013.38	2426.71	1706.72	1316.96	1306.07	0	1731.92	2215.14
O43237	DYNC1LI2	0.829563	-1.16109	0.8212	4439.49	1928.19	0	0	421.572	619.353	3586.71	1693.49	0	0	312.941	552.758
O75534	CSDE1	0.829846	-1.15921	0.577087	6751.18	2110.25	3481.77	7500.74	2765	2470.33	5303.55	1524.41	2599.27	6391.99	2468.83	2523.88
Q96I99	SUCLG2	0.829968	-1.15839	0.849966	0	648.95	0	0	221.386	1826.54	0	422.891	0	0	178.331	1637.1
P23396	RPS3	0.830145	-1.15722	0.393572	29231.1	15054.6	24100	19537.4	13773.1	13112.8	26513.2	13599.6	18914.5	15675	10822.5	9783.36
Q96HY6	DDRGK1	0.831251	-1.14988	0.772328	1165.05	1065.58	0	0	306.397	265.464	802.016	905.91	0	0	373.898	247.75
Q9GZZ9	UBA5	0.831585	-1.14766	0.789955	0	1393.67	404.552	0	229.376	506.225	0	987.709	461.027	0	235.787	422.563
P62081	RPS7	0.831623	-1.1474	0.339921	15735.6	13148.8	13122.5	10833.5	8493.69	5880.99	12182.7	10528.9	11577.3	10114.3	6630.02	4864.32
Q6NUQ1	RINT1	0.831893	-1.14561	0.868072	0	425.934	0	0	16.2413	85.2294	0	330.338	0	0	50.9987	57.407
Q9BZF1;Q9H0X9	OSBPL8	0.832012	-1.14482	0.815823	0	672.037	0	0	269.371	175.241	0	422.745	0	0	289.268	217.052
Q9NZL9	MAT2B	0.832171	-1.14376	0.819569	0	82.748	0	0	213.015	111.847	0	36.7083	0	0	206.687	95.8067
Q9BTE7	DCUN1D5	0.83229	-1.14298	0.787412	1076.26	0	0	738.02	0	687.542	886.82	0	0	619.47	0	575.949
P36954	POLR2I	0.832365	-1.14247	0.886785	0	0	0	422.621	12.4099	35.4207	0	0	0	353.054	15.9684	22.5651
P19388	POLR2E	0.832573	-1.1411	0.787476	0	813.023	0	0	644.794	484.191	0	672.677	0	0	514.665	429.521
Q969H8	MYDGF	0.832602	-1.14091	0.658239	61.9417	428.864	2660.42	1970.06	1945.34	1681.6	34.6528	284.617	2050.15	1860.53	1647.93	1405.91
Q9NZ08	ERAP1	0.833679	-1.13375	0.797958	0	0	0	689.583	290.89	443.663	0	0	0	509.94	300.2	377.132
Q96EY1	DNAJA3	0.833869	-1.13249	0.74535	1552.03	1713.52	0	1515.43	0	420.652	1108.39	1562.06	0	1252	0	415.026
Q96D46	NMD3	0.833903	-1.13226	0.788337	168.414	0	0	80.9786	441.362	479.356	150.036	0	0	35.5865	343.431	446.705
P62140	PPP1CB	0.834118	-1.13084	0.798292	1337.02	0	409.371	0	510.627	168.876	974.039	0	380.278	0	508.483	160.679
Q9P032	NDUFAF4	0.835064	-1.12455	0.788091	0	890.857	0	0	799.335	603.396	0	741.756	0	0	679.129	494.409
P61313	RPL15	0.835635	-1.12076	0.530629	12311.5	10185.6	6319.05	3012.16	8465.23	4051.17	10116.4	8666.81	5820.88	2754.42	6112.37	3585.1
Q9Y3D7	PAM16	0.836063	-1.11792	0.814494	0	458.384	0	0	208.922	625.298	0	314.073	0	0	182.537	584.089
Q6UB35	MTHFD1L	0.836611	-1.11428	0.610213	3378.36	1346.43	1453.49	1697.75	230.267	2112.98	2420.28	1198.71	920.416	1833.78	261.529	1914.86
O96000	NDUFB10	0.836771	-1.11322	0.737167	0	375.552	1149.41	2820.57	813.327	1411.52	0	271.837	964.792	2216.46	705.176	1339.63
Q9NRX1	PNO1	0.837758	-1.10666	0.689226	151.117	1021.36	564.582	0	587.472	1021.33	185.616	678.929	430.534	0	625.224	882.72
Q13185	CBX3	0.83826	-1.10333	0.528842	6256.48	10601.4	2493.81	4214.49	9394.34	9972.32	4986.92	7495.5	1959.61	4079.85	8439.92	9027.1
Q00341	HDLBP	0.838301	-1.10306	0.582814	1293.12	4307.97	2705.45	1471.07	5212.66	3063.35	936.24	4011.48	2231.63	1086.06	4314.7	2554.26
Q14517	FAT1	0.838619	-1.10095	0.50916	9630.73	7749.75	6391.61	3170.98	6530.93	2532.5	7296.16	6420.98	6414.92	2634.32	5318.5	2110.85
Q9UQB8	BAIAP2	0.838853	-1.0994	0.79812	0	402.981	0	0	640.325	520.94	0	276.827	0	0	571.108	464.238
Q9NTJ5	SACM1L	0.838865	-1.09932	0.800198	0	1031.95	0	0	1476.9	1107.3	0	587.537	0	0	1437.86	1008.07
O95486	SEC24A	0.839063	-1.098	0.838761	379.721	0	0	0	800.399	1658.96	206.337	0	0	0	680.939	1494.89
Q9Y4R8	TELO2	0.839933	-1.09222	0.833031	639.969	0	268.525	0	159.253	0	512.774	0	182.368	0	201.693	0
P61978	HNRNPK	0.840206	-1.09041	0.224979	11998.7	8803.22	10097	10164.4	13102.5	15948.7	9745.62	6874.95	9080.16	8100.18	11562.3	13547.5
P60983;O60234	GMFB	0.840296	-1.08981	0.815141	1147.06	0	0	0	458.705	467.679	758.145	0	0	0	538.267	445.894
Q13148	TARDBP	0.841103	-1.08445	0.684299	4608.42	1958.79	920.499	814.014	2002.08	1198.95	3608.39	1716.36	884.464	596.503	1811.07	1058.21
Q59GN2;P62891	RPL39P5;RPL39	0.843454	-1.06884	0.770781	434.699	358.786	0	124.839	1244.53	412.911	412.093	234.621	0	199.34	985.064	341.418
P62241	RPS8	0.843684	-1.06731	0.441912	16165.3	16262.7	17966.7	19314.9	6901.19	8808.01	13409.4	13238.5	14756.9	17508.8	6014.81	7137.96
Q14671;Q8TB72	PUM1;PUM2	0.843857	-1.06616	0.676241	544.578	210.196	0	337.897	384.918	684.504	408.633	157.585	0	322.008	323.426	612.846
P29218	IMPA1	0.844876	-1.0594	0.826344	0	0	786.499	2119.75	387.951	360.864	0	0	558.169	1759.52	401.943	368.436
P30050	RPL12	0.846075	-1.05144	0.365784	9092.56	5383.52	9505.68	5809.37	7062.65	4205.73	7945.73	5134.47	7695.95	4802.69	5610.94	3549.62
Q15836;P63027;P23763	VAMP3;VAMP2	0.846122	-1.05113	0.586612	1796.65	2577.31	2063.51	1544.65	772.071	512.856	1369.01	2138.93	1959.84	1298.67	559.824	514.771
O43823	AKAP8	0.847565	-1.04154	0.828531	656.98	0	0	0	223.235	731.768	453.999	0	0	0	208.205	704.056
P84103	SRSF3	0.847651	-1.04097	0.794638	1984.42	895.788	0	0	3673.89	2349.75	1073.34	529.465	0	0	3778.71	2165.86
Q14696	MESDC2	0.847911	-1.03924	0.715877	0	834.093	1294.44	1490.21	461.418	388.473	0	590.792	1267.31	1095.68	470.564	364.656
Q9P031	CCDC59	0.847981	-1.03878	0.811931	0	179.281	0	0	231.946	283.746	0	124.158	0	0	186.965	278.199
Q9H0C8	ILKAP	0.848298	-1.03668	0.868403	299.206	1396.69	0	0	144.152	134.032	178.99	1248.95	0	0	152.455	94.2135
Q06787	FMR1	0.848422	-1.03585	0.862244	80.3707	1708.42	0	0	550.446	189.299	7.08398	1479.7	0	0	438.663	219.816
P78347	GTF2I	0.848638	-1.03442	0.755151	526.482	2216.78	0	685.058	438.436	1386.55	457.949	1543.68	0	586.538	396.724	1473.26
O95456	PSMG1	0.848651	-1.03433	0.787069	958.28	438.99	0	0	369.837	261.464	720.998	474.689	0	0	278.713	247.147
P43897	TSFM	0.848962	-1.03227	0.82747	0	238.539	0	0	711.93	463.795	0	189.816	0	0	566.477	444.363
Q9P0J0	NDUFA13	0.84943	-1.02916	0.865673	0	1655.58	0	239.917	127.195	198.268	0	1208.22	0	392.894	138.905	146.525
P37108	SRP14	0.849595	-1.02806	0.557089	1581.97	1067.59	349.719	1510.46	1963.69	1621.71	1151.29	882.484	139.942	1291.23	1764.88	1647.77
Q8N5K1	CISD2	0.849595	-1.02806	0.833215	0	781.643	0	0	219.218	439.251	0	591.82	0	0	192.941	438.751
P10515	DLAT	0.850083	-1.02482	0.692425	2936.98	2667.41	0	657.398	2493.74	1554.26	2248.45	2219.23	0	533.14	2310.81	1452.55
P62701;Q8TD47;P22090	RPS4X	0.850249	-1.02372	0.552691	25291.5	14732.4	27245.7	12903.8	10215.2	10594.8	22075.2	15111.3	22186.1	11292	7302.12	7894.22
Q14376	GALE	0.850432	-1.0225	0.827301	349.315	0	0	0	154.058	175.489	294.588	0	0	0	128.19	154.547
Q15436	SEC23A	0.85092	-1.01927	0.721596	231.876	6.72653	84.0161	259.322	549.196	381.34	218.362	2.63169	92.0494	224.893	446.045	303.014
Q9H8S9;Q7L9L4	MOB1A;MOB1B	0.850972	-1.01892	0.700233	2097.43	1481.53	2901.36	0	1094.64	1050.92	1955.33	1260.56	2452.96	0	906.006	765.535
Q9BZE4	GTPBP4	0.851415	-1.01598	0.649487	2204.65	2662.71	198.232	1035.51	3324.91	2561.08	1848.52	2274.39	195.976	714.331	2869.65	2303.12
Q14165	MLEC	0.851475	-1.01558	0.606721	2808.24	1064.68	1305.46	641.049	1000.8	1267.35	2142.63	650.021	1204.76	955.217	775.794	1157.95
P37268	FDFT1	0.851576	-1.01491	0.684855	858.55	2349.36	2467.44	0	3566.17	2496.36	592.852	2245.27	2086.5	0	2852.02	2219.06
P08240	SRPR	0.852084	-1.01153	0.647756	1678.84	2705.35	1246.02	0	1624.82	1914.99	1120.01	2335.03	1245.16	0	1538.61	1574.81
P62070	RRAS2	0.852169	-1.01097	0.778467	117.615	626.088	0	0	515.202	596.421	170.659	478.886	0	0	362.05	569.455
P46013	MKI67	0.852952	-1.00577	0.87439	0	4051.16	0	0	1561.56	105.736	0	3297	0	0	1436.56	144.012
P53367	ARFIP1	0.853314	-1.00337	0.703415	866.202	1329.5	1133.99	0	425.536	1331.04	328.229	1275.46	918.155	0	416.471	1401.87
P41250	GARS	0.853568	-1.00168	0.660878	3421.75	2992.09	6490.6	344.61	2516.91	4395.68	3177.38	2543.25	5533.03	494.676	1794.03	3666.96
Q8N392;Q9P2N2	ARHGAP18	0.853584	-1.00158	0.792124	333.027	1755.38	0	0	759.942	1407.58	398.142	1295.89	0	0	681.526	1257.23
P36578	RPL4	0.853806	-1.0001	0.428824	18715.7	22261.3	34191.6	37063.1	19622	19888.1	16874	19087.8	29606.6	32239.9	15722.8	16027.1
P11142	HSPA8	0.854109	-0.99809	0.388084	125511	62838.5	83962.1	151862	88456	85337.8	99682.4	61571.7	77441.5	122765	74725.5	74542.9
P20962	PTMS	0.8544	-0.996157	0.464874	588.472	986.454	1206.62	983.434	398.989	778.293	402.059	777.43	990.216	884.571	395.573	772.817
P49589	CARS	0.854759	-0.99377	0.79817	555.022	40.1037	1654.34	0	450.353	883.232	425.724	37.4608	1391.23	0	383.184	825.044
P46977	STT3A	0.855429	-0.98932	0.740553	6388.75	4422.68	0	601.595	4363.35	2694.79	5215.22	3604.28	0	466.876	3990.75	2523.65
Q92769	HDAC2	0.855689	-0.987595	0.693004	1567	1613.61	207.561	249.501	2110.04	1471.07	1141.1	1362.91	140.137	249.589	1873.39	1409.9
P82673	MRPS35	0.855795	-0.986889	0.839922	0	224.827	0	0	157.444	66.0753	0	178.218	0	0	159.792	45.6817
Q9BUQ8	DDX23	0.855996	-0.985555	0.355789	1815.65	1353.1	1723.65	909.925	941.509	1539.47	1514.85	995.118	1475.46	788.974	902.903	1413.17
P82979	SARNP	0.856285	-0.983636	0.67644	2077.84	3256.46	1164.44	0	1486.69	2254.7	1149.91	2053.4	1388.27	0	1701.71	2475.18
Q9NQZ2	UTP3	0.856624	-0.981385	0.849381	911.274	0	510.696	0	116.484	69.449	819.969	0	321.366	0	117.936	118.098
P62913	RPL11	0.856706	-0.980842	0.675181	7671.79	8127.99	3769.51	8679.41	1371.38	2076.6	6630.91	7414.56	3466.18	6842.99	1036.66	1763.42
Q9BVJ6;Q5TAP6	UTP14A	0.857197	-0.977581	0.832745	203.193	309.026	0	0	1226.79	1469.3	125.639	249.713	0	0	1191.94	1182.86
Q9NX46	ADPRHL2	0.857403	-0.976211	0.840206	323.39	149.1	0	0	0	110.627	250.273	122.801	0	0	0	126.892
Q9UIJ7	AK3	0.857647	-0.974593	0.648157	1727.27	1019.91	0	1430.57	771.22	1309.75	1188.76	857.473	0	1111.01	866.842	1343.69
Q9H6F5	CCDC86	0.857661	-0.974502	0.718393	425.684	2456.89	450.034	410.879	1900.17	1160.24	667.661	1729.81	420.598	341.999	1664.62	1010.76
P08708	RPS17	0.857856	-0.973205	0.635484	4097.75	3239.76	10515.7	8597.07	4857.83	2713.29	3278.63	2476.87	8287.8	7513.52	4945.89	2682.74
Q9ULT8	HECTD1	0.857876	-0.973074	0.803972	0	0	835.381	693.655	93.3582	988.144	0	0	747.415	622.958	81.8791	787.265
P62273	RPS29	0.85862	-0.968132	0.844929	250.644	392.783	0	0	2865.01	3010.77	296.867	369.469	0	0	2446.73	2484.45
P62269	RPS18	0.858774	-0.967112	0.299921	11107.3	7392.8	9466.36	6882.18	6851.98	11519.2	10452.6	8167.88	7321.22	6175.16	5222.58	8364.3
Q9NRN7	AASDHPPT	0.858935	-0.96604	0.898658	0	2887.8	0	0	304.722	164.086	0	2370.49	0	0	290.185	222.434
O43765	SGTA	0.858938	-0.966018	0.78727	0	447.149	0	1319.01	730.044	1243.38	0	330.313	0	1039.16	635.944	1206.65
P15586	GNS	0.85896	-0.965875	0.529093	1021.94	1073.81	685.081	663.688	219.537	901.62	829.631	901.799	665.995	493.015	230.947	800.345
P31153;Q00266	MAT2A	0.859371	-0.963143	0.662549	8405.72	2394.41	10819.5	7453.27	3298.58	2980.12	6488.59	1993.02	9628.42	6113.91	3309.25	2846.93
Q9NY61	AATF	0.859505	-0.962253	0.813541	791.531	355.031	0	0	664.663	101.121	681.109	249.088	0	0	580.841	132.634
P11166	SLC2A1	0.859913	-0.959549	0.631235	2942.45	3533.5	5223.85	4152.85	1635.06	1057.97	2637.35	2743.94	4930.18	3439.98	1373.42	822.794
P35237	SERPINB6	0.860222	-0.957493	0.787107	447.497	1349.62	0	0	887.831	585.193	410.291	981.242	0	0	897.191	524.326
Q53GS9	USP39	0.860554	-0.955292	0.772836	582.897	2204.45	1215.64	497.495	136.96	373.757	572.411	1704.97	1111.41	483.516	104.409	335.69
O14908	GIPC1	0.860586	-0.955078	0.817792	2548.07	0	1118.03	0	761.485	510.003	1728.4	0	1369	0	683.078	468.737
O95817	BAG3	0.860755	-0.953953	0.866168	230.261	0	0	0	677.165	1577.25	329.195	0	0	0	467.343	1342.16
P26358	DNMT1	0.860805	-0.953625	0.76687	664.38	396.005	0	1337.63	1961.03	766.748	304.061	340.518	0	1488.51	1558.9	720.313
P82675	MRPS5	0.860951	-0.952652	0.839617	0	651.976	0	0	191.528	473.755	0	458.287	0	0	221.892	453.918
O95881	TXNDC12	0.861889	-0.946423	0.839457	0	0	1490.04	0	1091.5	2655.96	0	0	1386.86	0	941.41	2185.87
Q9BQE5	APOL2	0.862002	-0.945675	0.833968	625.993	34.3029	118.195	0	1824.07	1975.65	460.873	71.833	127.784	0	1597.24	1688.7
P61981	YWHAG	0.86228	-0.943831	0.45197	4448.06	4143.51	6744.96	3951.91	3047.48	3011.56	3807.31	3671.91	5912.75	2963.8	2797.24	2703.61
O95399	UTS2	0.862901	-0.939702	0.859228	0	0	2269.52	1433.98	0	417.667	0	0	1988	1235.47	0	332.698
P63241;Q6IS14;Q9GZV4	EIF5A	0.863097	-0.938401	0.436977	3651.15	2528.56	3086.17	2924.41	5660.06	5834.49	3512.03	2540.98	2769.44	2996.27	4247.46	4376.14
Q08380	LGALS3BP	0.86329	-0.937125	0.845865	609.545	2208.37	0	0	156.771	780.988	587.949	1613.88	0	0	168.288	872.121
Q14151	SAFB2	0.864196	-0.931108	0.789356	609.402	2105.71	608.213	0	1622.98	278.066	524.676	1614.56	737.526	0	1475.85	162.274
P61254;Q9UNX3	RPL26;RPL26L1	0.864598	-0.928436	0.51771	14670.2	9299.14	15971.3	15398.3	4767.92	8781.59	11787.1	7993.57	13527.8	13119	4903.11	8230.26
P22626	HNRNPA2B1	0.865022	-0.925621	0.658064	7870.57	9354.61	7061.37	5492.56	20684.7	17906.9	6407.44	6755.03	6801.35	5787.97	17509.1	15881.2
Q15287	RNPS1	0.865241	-0.924165	0.448337	1320.12	1115.39	1041.08	927.505	1214.1	433.36	1014.06	856.874	1105.25	739.883	1136.41	383.579
Q16836	HADH	0.86528	-0.923909	0.770735	3380.63	1193.34	2611.85	0	1359.41	419.305	2758.91	1164.8	2051.01	0	1399.09	383.023
Q8NBM4	UBAC2	0.865526	-0.922272	0.88816	0	131.404	0	0	705.201	95.9161	0	73.2077	0	0	572.777	161.136
P05387	RPLP2	0.865726	-0.920943	0.57895	3694.03	5219.84	9181.09	7129.78	8027.14	14384.6	4029.4	5037.26	7911.9	6514.64	6245.43	11501.6
P46776	RPL27A	0.865893	-0.919835	0.683948	3622.31	4519.23	2806.22	486.806	3022.48	1464.51	3544.34	4385.87	2067.62	490.911	2304.77	992.854
P36776	LONP1	0.866423	-0.916317	0.0693089	2996.43	3011.98	3175.99	2577.56	2604.79	3471.53	2309.49	2349.81	3015.88	2677.69	2210.48	2892.15
P47895	ALDH1A3	0.866773	-0.913993	0.875377	0	0	0	3957.92	215.47	5899.75	0	0	0	3527.69	247.048	4956.38
P31689	DNAJA1	0.867048	-0.912168	0.733989	466.442	0	822.967	495.203	487.698	216.455	294.764	0	812.949	404.558	396.56	249.048
O15294	OGT	0.867156	-0.911451	0.869098	0	2144.26	168.526	7129.41	1420.38	309.98	19.3959	1919.79	88.3138	6155.1	1185	320.755
Q8N4H5	TOMM5	0.867654	-0.908142	0.826163	951.552	0	281.269	0	576.194	209.393	790.46	0	252.931	0	527.477	180.412
P47985;P0C7P4	UQCRFS1;UQCRFS1P1	0.867748	-0.90752	0.771964	1440.61	577.673	0	885.817	297.46	648.547	1352.75	391.76	0	901.556	231.408	463.449
P62266	RPS23	0.867847	-0.906862	0.811058	3654.18	1612.88	928.672	0	717.117	987.642	3448.9	1212.29	590.074	0	744.74	860.41
Q9Y2R9	MRPS7	0.867879	-0.906649	0.784181	0	212.219	779.637	499.275	857.322	1701.89	0	140.244	601.187	597.533	797.633	1378.61
O00592	PODXL	0.868112	-0.905104	0.787911	483.512	442.1	0	0	686.129	306.387	354.232	238.827	0	0	642.362	429.73
Q9ULR0	ISY1	0.86866	-0.90146	0.897797	0	171.279	0	0	1290.15	237.308	0	110.732	0	0	1202	162.891
P31943	HNRNPH1	0.868823	-0.900383	0.832846	1248.89	1218.72	831.911	2020.05	10871.7	9913.93	666.812	846.038	550.729	1742.01	9986.52	8888.65
Q9NWU5	MRPL22	0.869115	-0.89844	0.840306	0	435.695	0	0	627.69	795.915	0	317.323	0	0	604.655	693.968
P09651;Q32P51	HNRNPA1;HNRNPA1L2	0.86918	-0.898011	0.707634	8734.34	6208.76	6790.44	4568.54	20141.8	18578.7	6924.04	4973.87	6014.91	4629.83	17926.9	16046.8
O95433	AHSA1	0.869291	-0.897269	0.673254	4227.58	878.137	1728.97	1952.4	1348.93	1822.97	3450.4	916.445	1779.85	1472.88	1145.88	1630.4
Q02543	RPL18A	0.869429	-0.896354	0.522247	2560.85	2845.1	4619.77	5828.28	4181.14	2224.55	2194.46	2402.57	4232.5	4700.4	3643.3	2180
Q15427	SF3B4	0.869847	-0.893582	0.869065	0	181.595	0	0	616.971	989.068	0	82.0814	0	0	615.445	857.441
P46063	RECQL	0.870178	-0.891384	0.604631	4738.93	1702.03	3777.14	2316.46	1494.32	1963.05	3553.48	1504.28	3159.22	2558.19	1416.23	1724.41
P62857	RPS28	0.87027	-0.890771	0.478021	906.985	1162.69	1530.44	1533.82	2054.53	2277.47	889.692	1134.43	1401.37	1035.11	1760.91	2016.41
Q86U42;A6NDY0	PABPN1	0.87047	-0.889443	0.702147	1734.93	1264.9	922.889	0	602.793	1319.37	1379.58	840.728	1042	0	626.705	1198.77
P78316	NOP14	0.870479	-0.889382	0.790926	0	701.008	267.453	0	387.791	554.995	0	571.906	293.906	0	345.618	452.271
P49257	LMAN1	0.870694	-0.887959	0.754064	2281.59	5283.16	3100.74	7617.2	1305.47	1274.51	1760.45	3712.38	3061.66	7273.02	1228.3	1129.17
Q96N66	MBOAT7	0.870703	-0.887896	0.847271	0	467.406	541.953	0	226.051	0	0	335.46	514.449	0	225.766	0
Q15043	SLC39A14	0.871058	-0.885539	0.865077	131.591	176.261	0	0	674.611	1515.9	187.274	194.223	0	0	589.022	1205.7
Q9UDW1	UQCR10	0.871119	-0.885136	0.678049	547.597	645.14	849.721	0	739.407	410.533	560.099	476.274	696.481	0	648.638	399.465
O95478	NSA2	0.871751	-0.880934	0.842353	2687.24	1634.79	0	0	868.6	315.74	2215.42	1644.2	0	0	652.024	288.543
O95299	NDUFA10	0.871793	-0.880658	0.837713	0	306.661	0	0	325.868	379.781	0	243.328	0	0	247.988	391.209
P18124	RPL7	0.87214	-0.878352	0.543435	17998.4	10492.7	8425.51	16131.9	10212.3	7216.5	15173.3	8916.49	8134.17	15164	8030.64	6047.52
P61604	HSPE1	0.872201	-0.877947	0.546459	13941.1	7341.25	4586.3	8165.36	13114.5	12772.8	10903.8	5761.03	4518.4	7397.41	12254.6	11428.3
Q7L2E3	DHX30	0.872407	-0.876582	0.839582	620.191	0	0	721.724	346.855	1745.43	540.866	0	0	600.764	325.918	1528.47
Q9Y3B4	SF3B6	0.872722	-0.874487	0.857951	0	1157.76	0	0	712.835	333.335	0	907.366	0	0	696.384	319.665
P41227;Q9BSU3	NAA10	0.872902	-0.873296	0.589327	1885.03	721.124	685.328	678.709	890.199	1521.95	1227.41	684.968	614.484	769.735	937.178	1337.38
Q8TDD1	DDX54	0.872916	-0.873201	0.869797	314.687	278.503	0	0	1980.93	3273.38	280.846	114.934	0	0	1954.9	2753.7
P05496;Q06055;P48201	ATP5G1;ATP5G2;ATP5G3	0.873154	-0.87162	0.758341	3157.46	1877.53	0	2057.88	1231.23	589.103	2563.58	1501.76	0	1938.92	1227.08	551.274
Q96KQ7	EHMT2	0.8734	-0.869987	0.780758	27.7267	58.7703	0	203.044	89.637	110.476	16.3067	109.867	0	110.432	71.6953	119.362
O75179	ANKRD17	0.87377	-0.867533	0.815768	413.912	267.717	0	0	217.784	734.384	461.415	254.201	0	0	208.979	502.967
Q9UJS0;O75746	SLC25A13	0.873882	-0.866785	0.781014	1493.09	2173.8	0	0	2141.94	1640.05	1110.94	1983.17	0	0	1925.11	1490.21
P17480	UBTF	0.873986	-0.866094	0.778835	1720.63	756.091	0	2340.35	1279.75	587.518	988.075	625.91	0	2465.6	1230.82	531.608
P00167	CYB5A	0.874017	-0.865888	0.803282	756.642	1523.78	886.575	0	248.531	132.148	479.303	1122.66	890.937	0	392.493	215.342
P34897	SHMT2	0.874061	-0.865598	0.571551	4447.47	4266.79	986.805	5604.86	4970.34	5259.87	4625.38	3933.66	722.373	4517.63	4092.31	4428.79
P14625;Q58FF3	HSP90B1	0.874243	-0.86439	0.00796521	38922.3	41799.3	38761.3	32487.9	41590.7	37838.1	33708.2	34360.2	35274.8	32847.1	34267.9	31841.3
Q9Y4Y9	LSM5	0.874546	-0.862376	0.857215	0	174.708	0	0	445.512	341.922	0	104.501	0	0	376.061	360.875
P16104	H2AFX	0.87464	-0.861753	0.531237	18092.6	9928.98	7679.72	8572.59	7772.31	12865.8	14952	7634.26	6603.8	8112.2	8078.6	11393.7
O75934	BCAS2	0.875276	-0.857531	0.852479	0	600.704	0	0	601.596	933.032	0	361.396	0	0	524.727	982.882
O96019;O94805	ACTL6A	0.875368	-0.85692	0.746663	1117.04	2925.91	0	1386.06	919.378	2023.5	846.344	2076.87	0	1274.77	1002.37	2128.12
P25440	BRD2	0.875696	-0.854743	0.780956	0	485.819	664.742	478.884	302.993	168.813	0	444.839	795.947	277.794	227.858	93.6175
O75438	NDUFB1	0.875868	-0.8536	0.843943	0	619.98	0	0	466.445	692.007	0	422.424	0	0	460.69	674.557
P51610	HCFC1	0.87609	-0.852121	0.812912	0	1184.48	425.123	0	1672.09	1479.89	0	962.955	423.897	0	1529.3	1255.42
Q13596	SNX1	0.876702	-0.848062	0.830875	220.986	821.54	0	0	459.716	371.01	112.68	694.304	0	0	564.103	271.196
O43747	AP1G1	0.876902	-0.846732	0.694791	72.0265	401.833	593.803	541.037	724.299	801.225	13.8037	223.272	623.827	497.622	582.439	807.442
Q15050	RRS1	0.876997	-0.846101	0.639329	2483.66	2269.84	1290.5	250.702	2192.15	2282.75	1653.19	1999.96	1280.41	293.584	2253.45	1964.33
Q15020	SART3	0.877003	-0.846062	0.413328	1712.47	2667.92	1759.89	1554.67	1301.05	1306.95	1161.86	1989.46	1850.5	1309.65	1283.41	1440.83
Q92552	MRPS27	0.877083	-0.845531	0.810452	949.618	290.361	0	0	893.391	1091.02	755.142	306.779	0	0	770.129	996.008
P08238;Q58FF7	HSP90AB1	0.877192	-0.844809	0.520025	246734	200765	247044	255828	117127	113099	226118	191002	207261	216002	98339.5	96887.4
P49006	MARCKSL1	0.877961	-0.839698	0.775583	602.583	2154.41	0	817.13	815.96	765.533	457.753	1575.25	0	833.466	865.995	793.968
Q9BZX2	UCK2	0.878766	-0.834353	0.883571	0	2290.97	0	0	680.038	709.602	0	2126.55	0	0	516.029	591.812
P42285	SKIV2L2	0.879166	-0.831695	0.557842	2418.23	4410.8	4081.3	5692.31	3726.83	2354.35	2210.72	2845.78	4238.89	5438.65	3374.13	1834.69
O14548	COX7A2L	0.879212	-0.831396	0.806838	770.416	404.321	0	0	366.272	320.231	535.996	410.338	0	0	391.482	298.608
Q9Y6E2	BZW2	0.879235	-0.83124	0.680851	1107.79	719.219	2014.24	415.931	1372.63	524.56	1076.4	676.916	1477.95	617.667	1114.1	448.097
Q96GC5	MRPL48	0.879253	-0.831121	0.898004	363.433	0	0	0	66.5328	62.5879	305.66	0	0	0	74.6433	52.7758
Q92890	UFD1L	0.879257	-0.831096	0.80503	383.068	952.328	0	0	629.818	437.719	416.31	673.447	0	0	566.336	456.701
P14927	UQCRB	0.879344	-0.830516	0.704368	530.073	2642.03	1120.11	2065.3	566.272	1060.22	534.912	1922.01	1032.8	1704.51	733.832	1092.62
P50851;Q8NFP9	LRBA	0.879788	-0.82757	0.893142	0	111.265	0	159.739	222.2	1084.89	0	46.2655	0	182.701	164.945	994.477
Q9Y4G6	TLN2	0.880109	-0.825436	0.853782	4735.82	0	6741.72	0	0	4631.08	3059.93	0	6816.17	0	0	4301.24
P32969	RPL9	0.880196	-0.824857	0.691593	8723.41	9333.88	7855.74	2030.44	4253.76	3253.04	7766.85	8065.52	7630.44	2086.15	3129.41	2524.81
Q9BXY0	MAK16	0.880457	-0.823125	0.809172	117.002	220.938	0	929.359	693.577	1063.07	162.982	165.336	0	679.143	662.579	992.413
Q5VV41	ARHGEF16	0.8805	-0.822841	0.855712	0	920.051	1162.59	0	213.768	199.375	0	912.163	877.367	0	245.637	162.374
Q9ULC4	MCTS1	0.880745	-0.821215	0.852088	0	529.123	0	0	273.547	444.377	0	357.49	0	0	302.715	438.125
P62995	TRA2B	0.880784	-0.820956	0.809113	421.152	1173.39	427.945	278.526	2664.72	1478.73	197.948	942.441	442.692	268.58	2493.05	1331.47
P61009	SPCS3	0.880843	-0.820565	0.828346	481.965	251.057	0	0	196.526	266.969	499.848	205.238	0	0	112.611	236.247
P63220	RPS21	0.881009	-0.819458	0.886366	141.026	0	0	0	694.907	1527.58	217.357	0	0	0	710.724	1154.19
Q9BTE3	MCMBP	0.881128	-0.818666	0.885472	0	99.7157	0	0	703.445	382.74	0	76.6424	0	0	640.646	327.643
Q96IX5	USMG5	0.88159	-0.815603	0.611073	643.156	1272.63	1914.94	1689.97	930.31	946.85	377.741	1025.52	1736.41	1468.82	1044.73	868.643
Q9UBQ0	VPS29	0.881832	-0.813995	0.757038	1156.14	489.03	340.544	1195.21	223.796	476.239	1125.3	365.957	254.569	1057.5	200.864	418.157
Q9H8Y8	GORASP2	0.881843	-0.813918	0.889542	0	197.252	0	0	993.404	306.018	0	214.968	0	0	845.426	259.438
Q9UKK9	NUDT5	0.88253	-0.809358	0.758745	1397.39	606.083	0	1402.24	629.499	722.786	1211.02	487.238	0	1301.15	637.025	562.637
Q2TAY7	SMU1	0.882707	-0.808186	0.735037	2030.42	1950.94	0	2200.08	2404.02	657.265	1485.08	1977.77	0	1917.57	2015.34	762.845
Q5JTH9	RRP12	0.882766	-0.807791	0.753073	1255.11	1458.22	2728.11	0	2993.48	1421.71	1066.42	1195.42	2511.61	0	2570.86	1356.81
P16989;Q9Y2T7	YBX3	0.88292	-0.806768	0.825194	311.962	1209.25	83.2297	0	492.007	1166.53	267.802	1064.8	104.145	0	504.298	939.909
Q9Y4P3	TBL2	0.88366	-0.801858	0.811829	1229.13	880.098	983.721	0	114.842	362.37	1012.88	685.182	1107.43	0	108.403	240.908
Q8WY22	BRI3BP	0.884168	-0.798482	0.897639	2943.04	1117.13	0	0	141.221	101.44	2485.82	1116.49	0	0	124.899	77.2098
Q14498	RBM39	0.884522	-0.796133	0.679684	2584.23	3355.48	2073.84	7431.76	4390.21	3733.87	2322.55	2769.68	2020.36	6925.51	3709.83	3099.71
A6NKT7;Q7Z3J3;Q99666;O14715	RGPD3;RGPD4;RGPD5;RGPD8	0.884958	-0.793235	0.715894	0	671.084	1310.32	1213.38	1212.34	1299.74	0	535.76	1340.38	1051.57	1063.86	1058.76
Q8NE71	ABCF1	0.884966	-0.793184	0.668936	3321.52	3092.39	1338.54	1685.74	1103.29	1357.15	2928.25	2625.4	1207.88	1587.04	1022.25	1159.04
Q8TB61	SLC35B2	0.885315	-0.790863	0.879416	1724.16	731.323	0	0	326.161	160.766	1522.95	663.64	0	0	255.699	162.676
P09972	ALDOC	0.885482	-0.789755	0.655784	3563.53	1461.41	3791.4	4531.08	1355.26	2092	3201.93	1343.34	3429.14	3648.99	1381.04	1866.97
P62263	RPS14	0.886004	-0.786289	0.801411	10307.6	3000.72	3152.24	1763.03	2044.85	2773.52	8654.72	3252.46	2531.34	1814.69	1845.07	2317.04
Q8IY81	FTSJ3	0.886306	-0.784283	0.692427	4893.99	5828.28	1371.23	4700.65	1979.63	2106.11	3992.52	4459.96	1433.34	4726.03	1894.15	1999.97
Q8NI22	MCFD2	0.886486	-0.783092	0.840006	166.766	635.334	0	0	393.882	287.339	272.561	603.469	0	0	243.992	194.92
Q9NV06	DCAF13	0.886813	-0.780916	0.875466	2800.25	1730.66	0	0	468.467	176.805	2277.57	1568.57	0	0	495.271	248.909
Q10713	PMPCA	0.887173	-0.778531	0.764957	796.669	780.915	0	1669.57	1965.02	1422.01	374.809	926.852	0	1580.28	1758.16	1245.57
Q12907	LMAN2	0.887604	-0.775663	0.875338	0	2079.99	0	0	3291.93	1069.46	0	1964.28	0	0	2880.7	872.423
Q9UHR4	BAIAP2L1	0.887812	-0.774285	0.896081	425.239	0	0	0	140.63	71.7449	358.443	0	0	0	142.171	65.4682
Q13162	PRDX4	0.887851	-0.774028	0.883886	0	1026.46	0	0	185.73	621.863	0	815.075	0	0	179.297	633.996
P30876	POLR2B	0.887862	-0.773951	0.809323	0	1220.85	0	898.502	772.417	909.889	0	1198.67	0	679.632	620.17	876.875
Q14692	BMS1	0.887864	-0.773939	0.813216	150.2	815.04	0	644.588	1602.82	1183.78	32.0402	727.28	0	634.426	1409.29	1100.39
P10620	MGST1	0.888809	-0.767661	0.867696	700.723	2845.1	0	0	626.094	889.335	771.006	2291.39	0	0	592.36	843.736
P67870	CSNK2B	0.88899	-0.766462	0.861612	0	276.234	0	0	440.883	376.505	0	242.544	0	0	324.343	405.333
O00743	PPP6C	0.889022	-0.766247	0.900237	220.86	0	2047.86	0	834.26	0	135.341	0	1787.25	0	836.022	0
P26006	ITGA3	0.889197	-0.76509	0.861914	0	0	0	475.91	489.321	642.972	0	0	0	332.297	476.958	620.754
P55011	SLC12A2	0.889416	-0.763633	0.649537	4263.4	7671.3	6850.35	4213.75	2528.34	3580.9	3347.84	6898.07	6534.71	4011.99	1926.36	3170.21
Q99614	TTC1	0.889751	-0.761406	0.866775	487.742	0	0	0	881.847	534.89	382.82	0	0	0	741.449	570.244
Q9NY27	PPP4R2	0.889897	-0.760438	0.861619	575.119	411.628	2543.15	0	469.637	774.462	443.345	369.593	2270.08	0	424.511	740.837
O60749	SNX2	0.890224	-0.75827	0.747855	1814.98	886.262	1858.11	0	2239.13	1335.8	1653.26	642.313	1679.86	0	1964.6	1301.29
Q9HD33	MRPL47	0.890308	-0.757709	0.875732	0	0	0	1550.44	1161.3	443.452	0	0	0	1059.01	1228.89	521.195
Q9UII2	ATPIF1	0.890419	-0.756971	0.743633	2341.8	2813.05	72.4726	1031.87	1267.78	1661.52	1595.61	2149.08	70.8047	1012.33	1524.04	1829.75
P49770	EIF2B2	0.890436	-0.756862	0.609134	1027.99	476.366	1643.31	1393.93	810.826	1020.14	889.235	376.634	1304.2	1251.7	766.344	1086.24
Q27J81	INF2	0.890488	-0.756517	0.803062	258.969	1022.32	1285.88	0	911.345	454.575	273.345	777.602	1350.36	0	734.678	366.372
Q14444	CAPRIN1	0.890813	-0.754355	0.404465	7403.79	7804.66	7231.15	3689.03	6949.33	5957.61	6011.04	7100.21	6837.92	3419.16	5823.22	5581.85
Q15363	TMED2	0.891089	-0.752522	0.892832	0	808.484	0	0	786.94	100.455	0	711.049	0	0	746.386	53.7452
P23634	ATP2B4	0.891763	-0.748049	0.902025	0	148.259	1089.81	0	150.145	215.24	0	111.079	1000.59	0	136.707	181.528
Q9H0A0	NAT10	0.892128	-0.745627	0.773056	2414.2	2463.39	0	3682.72	2175.56	1052.69	2214.9	1869.38	0	3558.58	1911.5	962.543
P53992	SEC24C	0.892389	-0.743892	0.79108	987.879	1249.37	209.736	0	1626.73	1424.52	838.575	1130.75	227.788	0	1478.17	1231.28
Q9NRP0	OSTC	0.892413	-0.743732	0.89324	0	105.678	0	0	237.048	532.776	0	93.8544	0	0	235.74	451.715
P46783;Q9NQ39	RPS10	0.892536	-0.742918	0.652901	2153.86	4317.67	2788.02	797.176	3320.39	2670.49	2076.62	3420.68	2869.89	658.746	2857.19	2439.93
O43633	CHMP2A	0.892786	-0.741254	0.816846	54.8396	83.5662	192.496	0	205.844	195.301	8.09066	76.9036	151.43	0	271.097	146.041
Q14839;Q12873	CHD4	0.892933	-0.740282	0.738814	2565.9	4836.56	2444.15	221.306	2587.29	2213.9	2088.7	3891.43	2404.3	141.058	2436.39	2315.23
Q99567	NUP88	0.893139	-0.73891	0.825496	500.482	862.222	0	0	869.691	452.223	446.25	603.298	0	0	863.08	485.11
Q969Z0	TBRG4	0.89352	-0.736379	0.882926	0	343.045	0	0	118.465	310.694	0	240.193	0	0	86.1294	363.658
Q86UE4	MTDH	0.894282	-0.731319	0.701158	6508.83	3393.25	2878.54	3198.94	1753.35	1875.58	5211.11	2781.67	2865.13	3147.63	1598.56	1931.42
Q9P289	STK26	0.894329	-0.731007	0.837436	0	491.372	1158.51	0	617.13	450.532	0	445.011	870.894	0	656.984	457.489
Q01780	EXOSC10	0.89451	-0.729807	0.870968	0	587.311	0	0	620.987	437.587	0	393.336	0	0	710.512	368.412
P62753	RPS6	0.894563	-0.729456	0.679768	24797	15454.7	14683.7	18265.3	6671.1	8114.23	22194.6	14385.9	13511.4	15324.1	5924.07	7368.95
Q13151	HNRNPA0	0.894626	-0.729037	0.811803	452.147	1090.46	1526.35	694.894	2659.37	3910.09	293.341	870.193	1332.74	621.688	2724.37	3402.12
P62847	RPS24	0.894809	-0.727822	0.64011	2264.18	3273.5	3210.99	4430.5	7709.81	4979.55	2500.38	4490.36	2814.36	3640.57	6014.57	3687.14
Q9NV31	IMP3	0.894837	-0.727633	0.711473	917.244	537.831	1298.44	2000.77	1531.59	642.55	795.618	476.874	1075.46	1997.91	1205.9	648.05
Q07960	ARHGAP1	0.895331	-0.724358	0.79157	387.39	165.244	499.856	0	264.264	325.409	246.369	144.043	575.03	0	278.69	226.147
Q96PZ0	PUS7	0.895417	-0.723786	0.697359	1514.78	513.663	552.215	469.063	589.041	1089.94	913.782	413.079	487.738	705.605	575.716	1138.24
Q9BU23	LMF2	0.895584	-0.722675	0.902184	777.135	273.572	0	0	117.784	0	646.293	212.518	0	0	187.671	0
Q6P179	ERAP2	0.895827	-0.72106	0.904988	0	872.533	0	0	282.751	142.129	0	749.507	0	0	286.777	125.974
Q9H9J2	MRPL44	0.896448	-0.716935	0.904104	0	115.714	0	0	404.256	914.01	0	104.42	0	0	365.929	815.141
P49207	RPL34	0.896936	-0.713696	0.742568	5682.57	3099.28	2057.5	1156.04	3912.49	3428.46	5785.94	3631.01	1156.25	709.671	3221.33	2839.28
P63173	RPL38	0.897057	-0.712893	0.852019	685.991	1328.1	582.754	3890.64	1294.27	571.666	638.205	1134.77	562.17	3895.8	861.693	400.857
Q86W92;Q8ND30	PPFIBP1	0.897316	-0.711173	0.765234	750.243	0	667.965	926.466	668.68	1339.5	821.274	0	550.355	639.161	649.179	1245.91
Q9BTC0	DIDO1	0.897393	-0.71066	0.91614	0	711.878	0	0	57.0395	235.345	0	687.323	0	0	79.4483	134.448
P07910;O60812;B2RXH8;P0DMR1;B7ZW38	HNRNPC	0.897468	-0.710166	0.226129	25681.7	26943.1	29697.5	22743.3	22078.5	33352	23788.9	25701.9	25267.4	23231.1	18708.5	27342.2
Q9Y6C9	MTCH2	0.897807	-0.70791	0.897285	1317.09	3249.46	413.828	0	99.2154	206.508	1296.74	2810.83	386.938	0	129.098	122.289
Q92600	RQCD1	0.897935	-0.707063	0.897289	1276.81	0	0	0	381.647	387.205	1037.1	0	0	0	326.647	473.12
Q8NBJ5	COLGALT1	0.898168	-0.705516	0.924757	0	169.738	0	0	1117.52	67.3778	0	140.916	0	0	963.531	112.24
Q9BY77	POLDIP3	0.898353	-0.704286	0.87283	0	921.901	0	0	558.372	604.321	0	611.734	0	0	634.369	626.598
P61160	ACTR2	0.898375	-0.704144	0.498045	2024.19	3657.06	2342.07	2989.69	1992.74	2082.71	1603.12	3153.36	2006.09	2786.06	2025.09	1981.37
Q9Y3F4	STRAP	0.898584	-0.70275	0.560458	4955.62	5750.39	4684.07	2574.08	6351.11	5332.78	3454.12	5223.13	3805.43	2427.57	6916.35	4814.69
P42766	RPL35	0.898935	-0.700425	0.646813	5837.47	7622.55	3048.7	6750.15	4716.85	2853.57	5021.13	7656.53	3281.9	5491.78	3790.93	2471.23
P61081	UBE2M	0.899004	-0.699966	0.619883	3747.6	2379.56	3492.02	4544.43	1797.13	1540.97	3071.75	2148.69	2955.52	3741.43	2018.51	1798.21
P25398	RPS12	0.899086	-0.699419	0.824357	1862.49	3140.36	4758.16	1463.5	8863.68	12025.1	1448.92	2690.02	4362.97	1214.43	8031.11	11125.2
O43809	NUDT21	0.899462	-0.696922	0.831156	1910.5	2807.95	0	0	2593.11	1668.05	1364.76	2560.86	0	0	2529.48	1621.72
Q9NRZ9	HELLS	0.899529	-0.696476	0.690178	650.783	219.055	1275.7	700.635	710.733	759.403	710.814	219.079	1003.24	470.95	769.894	708.671
Q16850	CYP51A1	0.89972	-0.695209	0.697663	1246.87	2734.94	1754.65	2891.26	2056.18	880.722	1251.17	1532.89	2026.13	3279.08	1612.26	703.384
P05166	PCCB	0.89994	-0.693748	0.849428	171.407	0	545.307	492.251	315.734	106.354	98.4093	0	745.637	241.758	262.069	119.976
P47813;O14602	EIF1AX;EIF1AY	0.900012	-0.693273	0.810765	3535.78	1239.29	2606.91	0	1691.37	911.976	3100.74	1100	2211.2	0	1652.2	922.771
Q07020	RPL18	0.900046	-0.693044	0.420931	2942.95	4590.95	5219.22	3588.37	5080.47	5043.49	2471.4	5013.28	4597.56	3571.28	4066.45	4100.17
Q9P242	NYAP2	0.900395	-0.690726	0.899363	0	551.134	0	0	4921.93	2069.26	0	2218.29	0	0	2968.85	1603.94
Q9GZM5	YIPF3	0.900417	-0.690583	0.928594	0	802.712	0	0	77.8615	61.4439	0	684.325	0	0	92.9444	70.939
P30533	LRPAP1	0.900583	-0.689478	0.901921	0	264.892	0	0	604.974	1251.86	0	176.574	0	0	601.316	1132.9
P15880	RPS2	0.900705	-0.688668	0.706841	20100.7	12253.3	27959.6	14656.6	11648.1	8503.13	18447.3	12101.1	25912.3	13687.2	8967.44	6560.97
Q13263	TRIM28	0.900767	-0.68826	0.281156	7182.89	8449.07	6295.77	6200.5	9398.06	9342.74	6565.63	7486.94	6569.57	5899.95	8049.68	7646.31
Q9BQ48	MRPL34	0.90098	-0.686844	0.887352	0	192.545	0	0	312.861	153.709	0	111.966	0	0	318.607	163.276
P30520	ADSS	0.901631	-0.682523	0.820256	624.076	1809.79	2492.73	426.13	592.978	499.197	635.776	1578.33	2092.89	405.986	579.266	518.667
Q12849	GRSF1	0.901674	-0.682235	0.822938	0	125.072	363.635	748.739	514.164	286.176	0	149.358	253.75	653.989	477.193	303.13
P29317	EPHA2	0.901692	-0.682113	0.871681	0	2473.59	933.992	3463.46	153.47	604.241	0	1835.72	936.56	3234.43	128.705	743.365
Q92878	RAD50	0.901764	-0.681636	0.816885	420.059	4722.92	1122.73	1658.96	1918.61	1420.39	311.497	3817.73	1091.13	1904.12	1752.04	1280.65
Q92896	GLG1	0.901783	-0.681512	0.868399	129.068	1969.43	485.346	0	1915.31	482.976	138.291	1771.78	450.881	0	1673.71	458.139
Q14739	LBR	0.901977	-0.680219	0.884193	0	1437.71	0	0	591.994	1091.71	0	1059.53	0	0	590.056	1165.86
O43148	RNMT	0.902006	-0.680028	0.893754	0	1710.83	0	2353.33	232.736	414.655	0	1229.04	0	2404.35	271.144	345.314
P60059	SEC61G	0.902277	-0.678229	0.884891	1371.24	605.635	0	0	290.624	232.51	1131.64	570.064	0	0	286.495	267.508
Q99829	CPNE1	0.902618	-0.675965	0.702891	968.118	312.383	578.436	830.63	303.285	421.444	731.9	303.713	612.496	738.072	298.108	397.517
P36542	ATP5C1	0.902898	-0.674106	0.686474	2072.63	4180.21	1422.42	4456.01	3909.56	2379.08	1751.97	3651.05	1274.01	3717	4167.06	2070.22
Q9Y5J1	UTP18	0.902941	-0.673822	0.864292	388.685	707.452	0	0	1434.45	784.898	305.732	572.848	0	0	1329.65	785.457
P54819	AK2	0.90299	-0.673495	0.48221	3754.92	1811.24	3132.27	1996.69	2447.4	2519.26	2682.26	1582.4	2756.34	2194.29	2284.53	2642.62
P07948;P08631	LYN	0.903684	-0.668885	0.84282	437.104	391.023	0	0	653.678	423.875	551.292	209.191	0	0	571.508	390.142
P02545;REV__Q5VX52	LMNA	0.90391	-0.667389	0.61491	18351.6	24290.4	17145.5	18994.4	36454.3	35214.6	16402.6	18882.7	17474	19338.1	33398.1	30498.5
Q9Y266	NUDC	0.904	-0.666791	0.686835	3796.46	3914.55	716.924	4992.24	2728.82	4023.43	3318.46	2980.13	853.112	4259.09	2900.91	3924.15
P55786;A6NEC2	NPEPPS	0.904013	-0.666701	0.636575	2171.85	2119.27	1034.84	1462.02	2289.27	2734.69	1806.41	1635.8	912.929	1102.67	2512.32	2708.01
Q14980	NUMA1	0.904197	-0.665482	0.598583	3806.38	5778.97	5691.69	3196.94	7585.32	6060.64	2835.36	4469.81	5534.27	3088.78	6927.4	6187.13
Q9Y2R4	DDX52	0.904237	-0.665218	0.851515	255.454	226.553	155.665	0	702.86	794.726	174.283	255.156	135.692	0	603.197	762.451
O75439	PMPCB	0.90467	-0.662342	0.838442	1160.26	703.081	2104.99	242.832	298.95	339.491	1009.82	898.801	1591.43	164.424	285.836	436.988
O75477	ERLIN1	0.904689	-0.662214	0.796345	1134.36	1169.07	1767.98	2156.61	2439.93	5374	1168.59	1171.86	1642.43	1788.68	2225.19	4706.85
P55145	MANF	0.904718	-0.662024	0.905728	534.126	386.014	0	0	2448.81	4977.71	327.89	399.002	0	0	2393.14	4431.34
Q14566	MCM6	0.904919	-0.660688	0.724828	2913.35	4072.62	4834.1	583.281	3478.39	3193.33	2391.1	3449.55	4838.15	462.532	3348.51	2771.56
Q9BUP3	HTATIP2	0.904924	-0.660655	0.816404	735.477	3118.28	2554.1	0	1889.08	1221.06	533.685	2444.62	2289.73	0	2185.6	1159.41
O75340	PDCD6	0.905516	-0.656724	0.843033	57.057	1369.23	2371.22	0	1430.03	1032.95	27.0688	1336.57	1888.09	0	1384.61	1032.63
P08865	RPSA	0.905662	-0.655753	0.520269	12279.5	8211.48	6031.39	10889.1	9925	11708.3	12429.4	8480.94	5140.36	10435.2	7762.17	9226.55
Q9Y673	ALG5	0.905763	-0.655084	0.795797	1003.27	1214.52	0	868.534	1000.05	292.834	796.532	1040.21	0	868.789	976.343	284.647
Q9Y3C8	UFC1	0.905919	-0.654044	0.852743	572.924	372.997	0	0	386.222	204.485	490.441	353.533	0	0	379.987	168.1
O00233	PSMD9	0.906109	-0.652784	0.857347	557.797	695.74	229.936	0	349.488	0	586.278	529.679	239.182	0	305.724	0
Q08170	SRSF4	0.90626	-0.65178	0.839158	903.538	0	504.86	0	583.269	560.279	677.192	0	550.823	0	539.607	545.105
P06748	NPM1	0.906294	-0.651553	0.40096	34890.3	32619.5	27047.5	17987.1	29791.2	31296.6	28277.2	23883.1	26477.8	18297.2	28891.6	31535.1
O60762	DPM1	0.907834	-0.64133	0.87307	2186.57	561.254	0	0	990.318	2151.4	1957.48	501.328	0	0	841.053	2046.86
P38159;Q96E39;O75526;Q8IZ40;Q8N7X1	RBMX;RBMXL1	0.907926	-0.640719	0.76533	2352.65	3000.16	8118.65	6389.2	10553	10069.8	1716.19	2414.99	7595.81	5512.68	9877.44	9638.88
Q99640	PKMYT1	0.908129	-0.639368	0.904698	0	72.9362	197.269	0	314.351	0	0	44.6124	238.792	0	247.447	0
Q96SB4	SRPK1	0.908476	-0.637065	0.862647	0	0	1549.41	617.78	840.112	767.435	0	0	1447.23	578.849	701.767	701.412
Q13608	PEX6	0.908601	-0.636234	0.910781	0	413.454	0	948.274	230.097	0	0	339.417	0	910.951	195.967	0
P05388;Q8NHW5	RPLP0;RPLP0P6	0.908985	-0.633686	0.687831	11538.7	5509.33	9309.08	18889.1	12211.7	9814.33	11576.8	5814.99	8245.69	17436.7	10518.7	7556.56
P13674	P4HA1	0.909117	-0.632809	0.841516	235.214	458.67	229.203	192.229	982.073	934.591	119.947	316.398	139.365	224.63	1049.62	906.467
P53597	SUCLG1	0.909219	-0.632132	0.858154	0	554.715	0	763.129	258.46	628.97	0	382.18	0	619.47	292.066	711.361
P56385	ATP5I	0.909472	-0.630455	0.71797	1760.24	2950.79	1621.03	3052.22	1512.73	821.965	1522.49	2318.37	1385.69	3005.29	1609.16	817.066
Q9UG63	ABCF2	0.909807	-0.628227	0.820557	1732.91	3475.45	101.579	1648.95	1318.05	1057.44	1647.12	3036.96	62.9567	1562.02	1134.15	1049.28
P52434	POLR2H	0.909955	-0.627245	0.836546	356.336	0	887.732	396.036	852.827	389.292	240.089	0	829.638	365.493	945.383	242.091
P14550	AKR1A1	0.910055	-0.62658	0.890164	663.715	0	0	0	1098.58	1083.54	567.548	0	0	0	1001.68	1020.64
Q9NSE4	IARS2	0.910409	-0.624227	0.709048	1925.05	3733.27	4381.22	1172.21	2655.94	2156.36	1601.75	3135.76	3846.92	1348.28	2598.13	2057.62
P18583	SON	0.91052	-0.623492	0.912186	0	363.622	0	0	2766.59	2412.5	0	216.882	0	0	2603.53	2226.34
Q7Z5K2	WAPAL	0.91089	-0.621037	0.930161	0	78.2596	0	0	1822.96	461.364	0	59.7559	0	0	1565.88	526.413
Q13011	ECH1	0.91092	-0.620839	0.825624	907.658	2723.9	444.105	801.033	523.155	1201.01	647.664	2194.26	398.675	947.551	624.331	1200.37
P06733;P13929	ENO1	0.911163	-0.619226	0.425472	59736.1	60249.7	86066.9	84694.9	54204	55341	51394.9	53409	72692	72748.3	57261.3	57226.2
Q9BVI4	NOC4L	0.911274	-0.618489	0.923444	0	0	0	7.50222	1227.21	570.054	0	0	0	46.4329	1003.47	594.734
Q8TCJ2	STT3B	0.911393	-0.617695	0.892304	0	543.894	0	0	328.422	532.327	0	325.739	0	0	370.818	583.625
Q03701	CEBPZ	0.911675	-0.615824	0.853402	443.402	1564.97	0	785.456	2726.16	2414.88	296.867	1362.14	0	788.674	2556.75	2229.58
P26447	S100A4	0.911742	-0.615381	0.932593	0	1395.18	0	0	132.56	264.803	0	1284.58	0	0	113.089	236.664
P52306	RAP1GDS1	0.911796	-0.615018	0.820127	315.259	0	439.402	323.469	889.241	713.222	167.33	0	551.213	450.583	681.432	593.597
P82650	MRPS22	0.912192	-0.61239	0.841964	510.413	936.974	400.628	3581.32	2593.09	3053.83	406.178	754.175	294.53	3278.25	2438.04	2932.5
Q9H8H0	NOL11	0.912245	-0.612035	0.819881	0	1940.69	638.968	1094.25	788.323	948.779	0	1421.58	498.126	1336.78	742.742	936.94
P30405	PPIF	0.912269	-0.61188	0.806921	1656.14	564.785	927.592	0	1464.34	1380.69	1331.47	371.439	1172.63	0	1365.22	1226.97
O00148	DDX39A	0.912296	-0.6117	0.920755	55.2533	0	0	0	1117.86	1705.62	33.5802	0	0	0	1061.58	1531.09
Q5SSJ5	HP1BP3	0.91238	-0.611141	0.827292	1163.63	1711.78	55.3487	682.499	1131.75	2569.99	920.572	1876.87	47.5041	682.104	965.858	2181.14
P14866	HNRNPL	0.912636	-0.609442	0.862645	1579.7	8387.43	1790.57	1823.48	15394.9	13796.5	1176.35	7484.37	1527.24	2149.43	13923	12775.5
Q7Z6Z7	HUWE1	0.912641	-0.609408	0.844384	1185.49	4409.85	1756.8	0	3716.99	1596.06	991.797	4092.16	1522.25	0	3349.92	1602.64
Q96TA2	YME1L1	0.912688	-0.609099	0.876967	0	155.208	0	767.951	434.526	647.649	0	159.37	0	684.953	354.081	631.839
O43660	PLRG1	0.912777	-0.608509	0.921136	0	468.722	0	0	32.3793	371.644	0	235.919	0	0	25.9413	534.762
Q9P2X0	DPM3	0.912825	-0.60819	0.895409	0	340.849	0	0	160.527	305.7	0	320.505	0	0	184.234	231.98
Q14789	GOLGB1	0.912921	-0.607551	0.895847	284.263	923.638	0	0	2099.03	2834.29	236.981	801.327	0	0	1940.13	2628.01
Q15717	ELAVL1	0.913034	-0.606796	0.385551	3119.37	3149.27	4588.54	4344.01	3224.9	4058.04	2599.55	3131.35	4263.69	3465.39	3227.68	3841.13
Q8WYA6	CTNNBL1	0.913249	-0.605375	0.903711	0	0	0	1065.25	670.356	357.721	0	0	0	871.419	756.682	283.626
Q96A49	SYAP1	0.913527	-0.603528	0.853206	0	502.383	789.352	0	474.93	593.436	0	346.24	613.541	0	618.43	577.804
O94776	MTA2	0.913875	-0.601217	0.886968	744.592	3518.15	245.549	0	1338.69	851.555	763.563	2846.59	336.176	0	1305.79	869.501
Q9Y520	PRRC2C	0.913934	-0.600821	0.759464	2888.63	1928.64	1313.02	669.385	857.508	1953.83	2365.7	1868.01	1385.54	557.235	799.608	1807.74
Q9H936;Q9H1K4	SLC25A22	0.914281	-0.598519	0.846212	1696.41	918.09	1116.49	762.387	198.093	0	1492.53	650.235	1005.27	914.257	227.038	0
O60216	RAD21	0.914365	-0.597958	0.8681	0	734.125	763.87	0	367.496	304.274	0	685.824	614.25	0	338.824	345.059
O43617	TRAPPC3	0.914499	-0.597069	0.904206	366.856	260.281	0	0	1812.13	599.354	374.254	374.672	29.7587	0	1441.92	558.208
Q9C005	DPY30	0.91525	-0.592084	0.779363	686.512	812.911	1262.21	255.509	595.611	444.614	391.378	618.287	1241.88	240.112	668.667	553.175
Q9Y3A5	SBDS	0.915659	-0.589366	0.787189	2167.65	1370.41	1324.58	0	1626.76	1190.73	1788.13	1188.82	1075.69	0	1582.48	1397.26
P14678;P63162	SNRPB;SNRPN	0.915688	-0.589173	0.769868	1010.16	1954.64	4583.91	3701.19	2461.69	1438.54	847.976	1867.07	3288.99	3610.73	2662.54	1595.5
Q8IYB8	SUPV3L1	0.91576	-0.588698	0.913445	0	129.902	0	0	263.495	523.926	0	97.94	0	0	291.854	450.254
O60869	EDF1	0.915891	-0.587828	0.74554	242.917	229.629	606.254	517.938	884.214	650.185	329.979	230.33	538.922	371.881	752.098	644.571
Q15365	PCBP1	0.916066	-0.586667	0.458011	12283.7	8641.28	11906.6	9415.24	9877.12	7003.29	11188.4	7946.47	10101.8	9162.11	9449.12	6316.54
Q14166	TTLL12	0.916147	-0.586131	0.906476	823.922	204.996	0	0	2443.01	3659.9	911.497	222.728	0	0	2163.04	3236.54
Q13492	PICALM	0.916243	-0.58549	0.904817	0	269.745	0	0	255.656	116.759	0	192.167	0	0	296.885	99.3225
O75153;Q9Y5I4	CLUH	0.916319	-0.584983	0.871757	830.641	157.012	713.13	0	530.842	1552.41	732.619	83.8758	598.528	0	519.508	1532.86
Q99426	TBCB	0.916555	-0.583421	0.908312	0	461.836	0	0	912.781	387.416	0	301.743	0	0	872.836	440.421
Q9UKD2	MRTO4	0.916603	-0.583096	0.816515	771.375	1806.2	4653.61	576.382	2489.85	2249.7	942.05	1900	3682.37	875.027	1948.34	2152.96
O00186	STXBP3	0.916707	-0.582408	0.903022	0	848.326	0	0	838.144	354.603	0	718.758	0	0	790.087	362.22
O76003	GLRX3	0.916771	-0.581982	0.911455	0	1497.33	23.127	0	1905.97	427.785	0	1233.02	54.2751	0	1845.86	400.277
P27797	CALR	0.917089	-0.579871	0.727085	16192.2	18933.4	3674.13	15917.6	24126.1	20032.1	14487.2	15627.4	3889.97	15791.5	22596.3	18285.2
A6NHQ2	FBLL1	0.917144	-0.57951	0.839508	1030.09	1401.51	990.506	458.634	158.348	161.445	1026.92	1167.15	884.152	495.27	140.224	138.777
Q13310;P0CB38	PABPC4	0.917168	-0.579348	0.86167	3078.08	4770.05	0	757.64	1690.36	2035.1	2899.14	4388.01	0	553.71	1540.94	1928.01
Q9UHD1	CHORDC1	0.917831	-0.574944	0.932738	0	0	0	469.931	213.39	1850.74	0	0	0	362.381	259.06	1704.4
O75874	IDH1	0.917888	-0.574565	0.814779	1506.62	1753.53	751.334	1195.65	1731.43	4011.28	1642.48	2248.61	450.148	829.257	1578.76	3301.47
P23284	PPIB	0.918354	-0.571469	0.657486	21284.6	27491.7	30518.6	29295.3	15015.6	13843.6	17408	23195.7	29290	28166.5	15169.8	12997.2
O95777	LSM8	0.918391	-0.571226	0.916566	0	108.171	0	938.334	311.212	146.557	0	106.304	0	802.502	289.715	182.991
Q12972	PPP1R8	0.918412	-0.571088	0.903819	0	686.83	0	0	547.281	288.475	0	572.934	0	0	526.889	298.538
P55072	VCP	0.918561	-0.570098	0.612253	17192	17282	23473.2	33540.4	25721.5	22460.3	14971.6	15604.3	22522.2	32846.4	22080.3	20270.1
Q9BUF5	TUBB6	0.918588	-0.569921	0.782352	2147.64	137.293	1488.96	1847.67	1195.43	1832.27	2360.48	212.578	1060.33	1339.78	1242.76	1729.17
Q92665	MRPS31	0.918602	-0.569824	0.878547	328.595	0	0	978.241	841.522	1252.74	296.227	0	0	924.328	783.246	1120.45
Q15041	ARL6IP1	0.918778	-0.568659	0.921358	177.268	0	0	0	260.817	736.815	123.159	0	0	0	320.299	636.014
Q02218;Q9ULD0	OGDH	0.918782	-0.568628	0.713637	1354.51	655.619	1408.23	605.215	1323.63	1414.69	918.352	796.103	1287.51	307.759	1506.31	1396.68
Q9BZF9	UACA	0.918787	-0.568597	0.901526	0	622.726	0	0	619.338	363.427	0	373.353	0	0	655.973	445.778
Q8N983	MRPL43	0.919063	-0.566763	0.929857	0	0	0	2073.31	487.751	410.639	0	0	0	1886.76	492.544	351.877
O43674	NDUFB5	0.919084	-0.566624	0.907274	1145.29	0	0	564.558	78.8829	408.473	1041.48	0	0	557.904	64.5418	355.495
Q8NC51	SERBP1	0.919327	-0.565012	0.722918	7362.34	7904.41	3389.25	2930.57	7286.88	8029.16	7891.55	8111.35	2883.38	2679.94	6026.56	6332.77
Q8NFW8	CMAS	0.919594	-0.563236	0.926077	0	0	1805.84	0	668.254	313.124	0	0	1640.09	0	675.062	247.958
P09496	CLTA	0.919703	-0.562512	0.860592	0	3062.75	1302.61	737.212	3087.65	1408.4	0	2807.45	963.7	627.204	3062.18	1367.34
P51114	FXR1	0.919914	-0.561113	0.838144	2267.38	609.781	2658.72	0	2203.3	1372.57	2108.35	527.323	2319.6	0	2129.94	1296.82
Q9H3U1	UNC45A	0.920227	-0.559034	0.881863	443.385	553.09	1716.87	2036.3	295.784	163.434	348.232	484.54	1663.41	1904.12	249.046	143.984
O43324	EEF1E1	0.920281	-0.558677	0.680497	1060.11	1420.11	917.107	449.236	1076.39	765.876	1140.84	1108.82	774.298	418.011	1087.75	705.61
Q9BQG0	MYBBP1A	0.92048	-0.557358	0.880528	1341.05	2194.14	0	0	3542.76	3917.75	1090.31	2173.79	0	0	3221.56	3635.66
P98194	ATP2C1	0.920487	-0.557305	0.904669	0	332.892	0	0	656.098	650.475	0	336.514	0	0	607.429	565.165
P52948	NUP98	0.920578	-0.556703	0.88576	646.427	0	0	390.636	1306.93	676.552	507.832	0	0	440.873	1190.46	641.487
Q15393	SF3B3	0.920999	-0.553909	0.399549	4599.34	4451.87	2878.77	4918.06	3743.85	3878.65	3665.64	3825.05	3256.71	4700.4	3354.86	3734.68
Q9Y4L1	HYOU1	0.92108	-0.553369	0.532473	5141.21	6998.31	5782.82	9528.73	6961.57	8022.82	5425.05	6130.62	5564.3	9251.55	6016.46	6698.49
P61006	RAB8A	0.921748	-0.548937	0.729182	251.183	776.544	945.017	400.265	553.106	682.205	224.179	559.529	743.812	440.828	593.676	763.935
Q9BVP2	GNL3	0.921982	-0.547377	0.6129	6483.19	5150.47	3008.53	4570.32	3798.11	3480.25	5178.6	4780.73	3414.56	4935.49	3143.05	2971.7
P26368	U2AF2	0.922246	-0.545626	0.83329	1118.05	2296.46	425.955	1168.21	3480.52	1668.24	1035.21	1789.89	407.933	979.943	3384.24	1770.43
P05091	ALDH2	0.922579	-0.543414	0.870455	0	926.552	991.2	0	673.175	1122.35	0	703.726	1266.06	0	762.113	693.898
P25685	DNAJB1	0.922582	-0.543393	0.798032	242.992	764.664	777.401	992.928	1249.42	1617.46	235.349	573.747	665.138	907.118	1213.75	1612.75
Q6Y7W6	GIGYF2	0.922816	-0.541845	0.857837	2390.23	1541.04	1197.83	0	479.373	739.404	1833.18	1306.08	1483.02	0	499.996	735.642
P82921	MRPS21	0.922883	-0.541397	0.902605	481.116	183.528	485.592	148.227	0	0	336.096	121.58	621.106	119.549	0	0
Q14683	SMC1A	0.923024	-0.54046	0.909023	2830.02	6160.01	0	0	1592.31	1203.44	2168.28	5824.84	0	0	1639.06	1246.38
Q99598	TSNAX	0.923038	-0.540368	0.897283	803.926	1353.1	0	0	368.799	449.502	561.901	1305.4	0	0	399.287	479.753
Q9BTV4	TMEM43	0.923133	-0.539737	0.919795	127.227	0	0	0	653.385	515.577	150.571	0	0	0	611.848	434.136
Q14697	GANAB	0.923156	-0.539582	0.63697	7673.8	12573.9	7813.33	10519.7	12401.1	5724.85	7136.21	10333.2	7486.94	10459.3	11441.4	5492.1
P78417	GSTO1	0.923369	-0.538169	0.767598	2825.23	534.811	1734.45	2569.85	3381.83	2545.21	2123.11	447.066	1734.61	2291.54	3397.88	2555.65
Q15428	SF3A2	0.92342	-0.537835	0.915672	698.469	0	0	0	1717.76	838.16	616.935	0	0	0	1572.23	815.999
Q14011	CIRBP	0.923564	-0.536873	0.93952	0	0	0	88.8859	1471.82	290.906	0	0	0	158.712	1181.29	370.082
O94906	PRPF6	0.923661	-0.536232	0.860852	389.291	2573.84	260.591	606.275	2184.97	1754.28	183.801	2055.46	286.63	709.506	2096.77	1843.99
P30048	PRDX3	0.923921	-0.534507	0.859625	1118.72	4171.75	0	1511.05	1663.68	3710.1	1340.94	3290.15	0	1372.7	1680.77	3564.46
O60568	PLOD3	0.923996	-0.534006	0.906656	0	458.109	0	0	278.149	284.248	0	365.683	0	0	291.431	285.829
O43291	SPINT2	0.924253	-0.532302	0.878656	1748.13	2746.43	991.354	0	76.7709	1131.5	1593.39	2024.24	1195.32	0	93.1066	1281.05
Q9H4A6	GOLPH3	0.924397	-0.531346	0.923184	741.557	49.5367	0	0	91.4138	305.885	598.597	89.1606	0	0	106.523	304.266
P07305	H1F0	0.924477	-0.530816	0.920021	0	251.545	0	8.57259	215.984	707.145	0	287.786	0	21.9234	219.496	564.678
O60684	KPNA6	0.924606	-0.529956	0.878298	911.526	499.273	0	715.218	404.23	92.9651	929.646	213.362	0	775.447	403.213	103.771
Q13564	NAE1	0.924664	-0.529573	0.882962	310.238	0	416.218	0	250.392	663.236	311.36	0	389.676	0	273.471	542.02
Q14258	TRIM25	0.925032	-0.527125	0.770913	1714.16	2837.15	901.301	978.167	1645.3	2017.03	1726.5	2749.85	762.194	746.858	1612.52	1738.51
P31040	SDHA	0.925038	-0.527084	0.800881	1041.53	1183.92	2332.2	1026.6	647.64	2133.35	721.129	1002.4	2305.17	994.823	627.904	2086.75
Q12769	NUP160	0.925188	-0.526094	0.920391	159.626	63.5782	0	462.781	805.879	2033.43	107.223	87.3105	0	503.176	659.429	1904.42
O94826	TOMM70A	0.925524	-0.523862	0.770823	1320.37	4231.54	2701.05	1536.72	2041.87	2222.23	1017.06	3688.14	2758.29	1330.84	2078.88	2133.9
Q9UN86	G3BP2	0.925566	-0.523584	0.762966	515.054	621.101	320.945	652.68	1050.96	1127.93	702.457	486.852	410.678	406.783	862.845	1099.83
O76024	WFS1	0.925606	-0.523312	0.898366	0	495.625	373.681	0	968.427	344.986	0	326.103	276.07	0	958.336	459.831
Q15833	STXBP2	0.925631	-0.523152	0.882624	1586.17	180.29	521.845	385.852	1030.72	115.86	1445.78	173.456	477.1	416.718	935.791	87.7478
P0DMV9;P0DMV8	HSPA1B;HSPA1A	0.925682	-0.522812	0.657684	6600.32	11902.6	6252.67	7538.57	8989.5	13341.1	8687.36	10552	5730.57	6597.91	7807.78	11189.4
Q16186	ADRM1	0.925783	-0.522143	0.862437	738.134	102.052	491.282	1312.26	1892.01	772.428	649.199	56.7109	420.192	1293.34	1852.28	642.484
Q9ULX3	NOB1	0.925897	-0.521383	0.899424	119.919	0	0	278.192	311.292	473.676	90.3859	0	0	245.365	230.787	528.871
P04899	GNAI2	0.92603	-0.520501	0.730437	1576.25	2735.39	2460.5	3408.34	2499.48	920.166	1473.79	2569.25	2426.21	3054.29	2057.27	1013.31
Q9Y4C8	RBM19	0.926338	-0.518453	0.877799	0	0	310.56	274.557	424.418	241.556	0	0	259.825	337.753	379.94	181.416
Q14318	FKBP8	0.926456	-0.517668	0.78508	982.665	808.372	1145.48	1809.98	1310.84	420.546	963.92	566.895	961.75	1793.04	1327.96	387.916
P30049	ATP5D	0.92662	-0.516585	0.906574	0	0	1684.1	2421.27	481.793	1007.77	0	0	1378.83	2590.88	391.083	823.583
P60228	EIF3E	0.926682	-0.516172	0.552531	3034.02	5740.87	5517.91	4714.07	4223.44	5281	3224.51	5709.63	4506.39	3752.55	3926.81	5301
Q9HCS7	XAB2	0.92686	-0.514992	0.934332	1210.72	278.318	0	0	19.9372	197.436	996.562	313.692	0	0	66.9443	204.401
Q9NX58	LYAR	0.927616	-0.509965	0.887741	0	721.292	1762.59	473.277	364.969	459.383	0	702.355	1447.46	416.53	395.643	545.801
Q02818	NUCB1	0.928002	-0.507405	0.932572	0	0	0	148.776	382.072	930.047	0	0	0	138.292	392.564	824.858
Q96KP4	CNDP2	0.928053	-0.507063	0.713344	3105.07	6432.35	4649.91	3274.23	3085.25	3178.01	2227.95	5294.65	5101.67	2846.86	3089.92	3456.85
P21127;Q9UQ88	CDK11B;CDK11A	0.928148	-0.506436	0.870998	278.806	1584.02	86.9921	480.82	1657.3	1392.55	128.257	1308.95	92.6655	616.066	1570.82	1369.94
Q14978	NOLC1	0.928361	-0.50502	0.775057	5518.6	10601.4	1802.83	7701.02	9557.13	9683.82	4707.64	8501.5	1956.96	7713.13	9419.97	9351.55
Q13442	PDAP1	0.928554	-0.50374	0.813467	618.442	2246.87	3577.83	1448.22	1463.87	1919.33	521.085	1941.41	3329.86	1365.86	1524.27	1786.54
Q8IV38	ANKMY2	0.9286	-0.503436	0.920491	0	0	1541.46	1060.87	212.592	346.809	0	0	1660.06	780.783	228.316	266.836
O15269	SPTLC1	0.929447	-0.497812	0.914366	629.071	294.614	1121.11	0	197.22	37.9437	660.284	188.737	1050.89	0	172.607	46.5861
Q71DI3	HIST2H3A	0.929558	-0.497074	0.805842	30090.5	30454.3	30822.3	40872.8	7441.42	12259.7	27966.4	27385.9	30245.4	37182.8	6791.99	11665.5
O94808	GFPT2	0.929611	-0.496723	0.933648	1242.92	1215.42	506.795	10474.5	917.516	1127.67	1236.61	1207.32	399.416	9480.77	894.182	1176.53
P51398	DAP3	0.929613	-0.49671	0.910613	0	388.81	0	1414.77	730.896	496.053	0	291.987	0	1453.42	601.175	470.638
Q15269	PWP2	0.929725	-0.495961	0.868073	0	373.546	1410.32	942.192	550.393	671.532	0	262.818	1238.92	993.095	578.349	597.354
Q08752	PPID	0.929824	-0.495306	0.893513	0	609.389	894.054	0	1256.34	503.424	0	509.55	918.701	0	1143.09	462.869
P50416	CPT1A	0.929913	-0.494716	0.896876	478.307	1122.73	0	0	1021.63	1351.12	215.888	947.88	0	0	1096.56	1434.94
Q9NR31;Q9Y6B6	SAR1A	0.930058	-0.493751	0.932433	27.746	93.0418	0	0	1475.73	2027.86	147.379	119.537	0	0	1466.7	1637.26
Q15293	RCN1	0.930064	-0.493713	0.924135	306.816	680.891	0	0	3834.55	3783.28	347.292	661.841	0	0	3689.85	3304.72
P46459	NSF	0.930686	-0.489584	0.79226	4687.46	3406.92	2539.53	3555.06	630.51	2141.62	3786.61	2796.02	2847.04	3494.24	724.217	2137.33
O00214	LGALS8	0.93071	-0.489424	0.90338	361.911	313.117	144.617	0	83.7186	0	315.603	227.542	225.706	0	71.9187	0
P62851	RPS25	0.930752	-0.489141	0.747149	6379.17	2782.74	7700.92	4306.99	3522.54	6181.38	6920.77	3539.1	7037.18	3286.37	3004.82	4947.57
P53004	BLVRA	0.930804	-0.488797	0.908971	1068.35	0	772.467	0	209.672	458.617	1080.84	0	575.241	0	162.522	516.881
P62910	RPL32	0.930828	-0.488639	0.783374	1556.66	1875.85	2668.05	4542.06	2973.54	3602.57	1706.66	1904.92	1984.02	5249.86	2402.3	2779.91
Q8IWA0	WDR75	0.930934	-0.487933	0.923598	0	1069.39	0	0	992.899	2343.94	0	1069.25	0	0	944.701	2087.96
Q8NEJ9	NGDN	0.931075	-0.487001	0.905233	0	263.25	134.679	0	663.174	535.101	0	270.797	164.539	0	565.09	485.759
Q99543	DNAJC2	0.931521	-0.48404	0.925838	0	209.613	401.453	2859.06	364.597	821.014	0	188	582.15	2388.64	384.806	793.318
P42574	CASP3	0.931639	-0.483256	0.918921	49.1728	0	0	0	101.729	131.675	76.9178	0	0	0	90.8898	95.4519
P62861	FAU	0.931824	-0.482023	0.869267	5500.19	3729.4	14986	14911	2546	5330.93	4612.85	4103.34	14303.8	13871.3	2215.91	4691.77
Q02952	AKAP12	0.932292	-0.478915	0.948342	0	0	0	12832.6	33.5204	4362.39	0	0	0	12330.6	38.1656	3693.17
Q99798	ACO2	0.932348	-0.478543	0.749782	856.532	2092.71	1960.66	2065	2618.09	2000.41	542.361	1394.05	1858.61	2246.75	2864.24	1903.08
Q9NYF8	BCLAF1	0.932426	-0.478028	0.863101	3474.98	4158.25	138.734	906.809	4944.54	3813.13	3157.66	3264.62	204.75	655.672	5232.46	3743.03
Q9UQE7	SMC3	0.932487	-0.477619	0.774379	4284	5797.46	5862.54	4822.59	2789.47	1183.28	3289.67	4725.48	5383.37	4951.72	3046.66	1672.23
Q14694	USP10	0.932699	-0.476216	0.879747	2703.47	2665.4	0	1093.66	523.687	1526.26	2386.14	2532.76	0	967.241	491.886	1561.54
O43719	HTATSF1	0.932754	-0.475851	0.918913	0	1025.34	0	0	1186.36	604.347	0	887.709	0	36.1517	1125.27	577.549
Q7Z739	YTHDF3	0.932803	-0.475526	0.940865	0	933.22	0	0	172.93	290.456	0	897.73	0	0	162.195	242.833
P56537	EIF6	0.933281	-0.47235	0.88725	377.022	378.432	0	862.971	1587.61	1472.68	412.602	451.477	0	602.546	1407.98	1491.95
Q9Y5A9	YTHDF2	0.933301	-0.472216	0.905917	0	515.843	3380.53	4583.08	2190.53	567.148	0	421.777	3085.21	4380.02	2059.67	540.954
O00232	PSMD12	0.933371	-0.47175	0.717468	3586.65	4022.7	6629.85	6250.94	3477.06	3725.16	3387.79	3722.57	5949.17	6320.14	3202.05	3265.53
P11310	ACADM	0.933485	-0.470996	0.861413	2490.05	0	695.39	1179.19	1511.9	1059.16	1898.14	0	855.218	1096.81	1496.56	1127.64
Q13098	GPS1	0.933584	-0.470338	0.919405	151.436	1001.58	0	0	344.7	1149.7	225.289	680.899	0	0	351.095	1214.3
Q96GQ7	DDX27	0.933956	-0.467869	0.857491	1335.92	5650.65	4995.32	846.652	2840.54	1961.68	1135.42	4927.62	4382.78	951.985	3005.05	2063.49
Q08257	CRYZ	0.934241	-0.465977	0.876177	861.661	907.667	2888.56	0	2347.76	2842.48	868.997	847.709	2775.75	0	2049.21	2658.85
Q8IXH7	NELFCD	0.934258	-0.465861	0.932029	0	398.739	0	0	693.178	1397.88	0	354.086	0	0	677.695	1294.34
Q8WWI1	LMO7	0.934482	-0.464375	0.896072	0	388.025	264.145	0	517.809	534.705	0	324.094	232.023	0	430.412	606.468
Q92598	HSPH1	0.934633	-0.463375	0.674483	19010.9	13872.2	16517.2	8586.69	12527.5	10417.2	16193.7	14184.2	15653	8608.98	11184.3	9817.22
Q2NL82	TSR1	0.93469	-0.462996	0.825801	1160.51	0	1744.93	1275.54	1641.63	1431.15	1087.5	0	1428.74	1589.15	1395.92	1278.71
O95793	STAU1	0.935041	-0.460665	0.90969	517.257	598.91	0	0	1444.85	1321.29	422.702	483.083	0	0	1506.66	1217.67
Q9NUQ9	FAM49B	0.935173	-0.459789	0.850559	1953.39	660.213	1220.57	322.958	930.55	754.093	1954.74	581.413	955.043	365.726	1007.96	598.189
O75691	UTP20	0.935598	-0.456962	0.922497	0	1024.73	0	0	1490.52	2009.73	0	1051.22	0	0	1469.66	1712.68
Q14669	TRIP12	0.935813	-0.455535	0.87684	316.032	439.959	399.001	0	1159.3	898.291	353.847	504.839	454.819	0	895.616	797.261
P13489	RNH1	0.936512	-0.450897	0.846022	1005.62	3006.82	3889.24	595.468	2238.94	2125.37	872	3058.07	3145.81	395.75	2448.85	2124.44
P33993	MCM7	0.936789	-0.449054	0.778663	3399.81	6685.63	9356.11	9453.07	6471.88	3565.58	3991.93	5913.49	9024.79	8416.58	5626.45	3497.9
P63279	UBE2I	0.93696	-0.447917	0.911862	424.574	606.587	0	0	1040.59	1512.49	312.091	679.572	0	0	1035.68	1330.96
P62330	ARF6	0.936995	-0.447687	0.920956	306.244	415.219	0	0	0	328.844	312.234	343.653	0	0	0	328.246
O14579	COPE	0.937072	-0.447177	0.901997	677.329	104.008	517.782	0	1224.79	491.298	742.868	116.103	344.107	0	1163	459.391
Q16531	DDB1	0.937375	-0.445163	0.638158	5134.9	2341.01	4805.19	4735.81	3874.72	4276.8	3871.35	2540.09	4427.86	5131.42	3647.77	3973.78
P43243	MATR3	0.937651	-0.443332	0.826889	8540.09	8545.46	3700.35	2657.97	12659.7	10294.1	8261.71	7529.76	3682.52	2409.39	11702.4	9919.03
Q9UMS4	PRPF19	0.937908	-0.441626	0.778318	3283.6	7251.03	5646.89	5730.81	2837.35	2984.09	2835.88	6420.56	5498.95	5324.71	2891.98	3039.65
Q10570	CPSF1	0.938338	-0.438766	0.896164	315.477	0	322.24	0	579.971	463.319	340.986	0	361.538	0	462.101	412.731
P62495	ETF1	0.938568	-0.437245	0.840719	5942.66	6085.49	2578.08	2971.37	3002.79	1662.26	6352.6	5514.35	2212.76	2618.84	2726.25	1451.43
Q13435	SF3B2	0.938631	-0.436826	0.859647	1791.77	3223.74	3312.46	4378.72	7790.14	9237.86	1539.6	2486.81	3146.35	4511.09	7320.22	8905.81
P63244	GNB2L1	0.938926	-0.434864	0.284674	13801.5	12989.7	12087	14882.8	15021.4	13623.2	13496.8	14429.5	12485.9	14365.1	11531	11064.4
P18085	ARF4	0.939092	-0.433764	0.851233	3994.4	4299.91	1782.79	1857.31	1730.84	890.84	3949.49	3685.14	1781.56	1889.99	1710.93	652.386
P62244	RPS15A	0.939166	-0.43327	0.815755	1408.41	5123.13	7580.34	4820	5603.67	3086.59	1732.58	5109.64	6992.65	5122.1	4479.72	2505.09
P61513;A6NKH3	RPL37A	0.939501	-0.431044	0.894608	2494.67	398.084	1709.93	0	1574.44	709.946	2150.39	658.116	1853.47	0	1292.41	516.023
Q96MU7	YTHDC1	0.93954	-0.430785	0.898948	685.587	491.888	0	0	561.671	305.225	541.728	427.55	0	0	554.135	397.355
Q14469	HES1	0.939788	-0.42914	0.885254	1031.52	724.543	2363.97	0	1087.03	1279.74	1348.64	586.51	2224.14	0	855.111	1081.81
P43304	GPD2	0.9402	-0.426402	0.940894	0	1780.14	0	0	257.87	1895.07	0	1483.34	0	0	284.872	1929.68
P52209	PGD	0.94042	-0.424944	0.81457	9867.86	10192.9	11646.8	9955.99	3357.1	3548.41	9171.12	9861.24	10251.5	9567.95	3294.68	3528.74
O60506	SYNCRIP	0.940552	-0.424067	0.502355	22778.9	15507.9	20847.1	22485.9	18573.8	18477	20740.1	15234.3	21210.4	22091	15983.2	16356.9
O43681	ASNA1	0.940779	-0.422563	0.927854	286.466	652.032	0	2718.35	601.703	592.035	323.979	648.351	12.5577	2334.61	689.801	554.033
O94874	UFL1	0.940843	-0.422133	0.907624	662.849	0	3394.72	1362.7	1729.41	730.342	451.636	0	3039.51	1408.47	1683.42	830.818
O14974	PPP1R12A	0.940899	-0.421761	0.720073	658.998	827.592	655.213	332.979	635.377	704.715	496.754	862.955	677.857	328.208	518.144	705.494
P38646	HSPA9	0.940942	-0.421477	0.820695	10098.3	18684.6	17708.4	20179.8	34108.3	38868.4	9793.27	16297.2	18221.9	20739	31759.6	34589.4
P10768	ESD	0.940964	-0.421331	0.86318	592.954	417.354	878.325	0	1084.37	719.404	513.408	558.587	619.452	0	966.634	816.347
Q16555;Q14194	DPYSL2	0.941039	-0.420834	0.811191	3183.95	1402.13	2352.1	3153.84	1029.85	1690.98	3309.51	1523.6	2048.51	2692.42	933.229	1550.11
Q8N766	EMC1	0.941066	-0.420655	0.926328	2091.8	3170.11	0	0	577.125	920.853	1826.78	2983.47	0	0	669.044	882.209
Q9Y320	TMX2	0.941264	-0.419338	0.926837	0	181.433	0	0	264.354	228.69	0	189.563	0	0	234.995	210.303
P40222;Q8N3L3	TXLNA	0.941334	-0.418877	0.91336	1093.07	680.218	74.1072	0	1856.84	684.213	937.611	693.019	73.7542	0	1761.96	664.655
O75223	GGCT	0.941402	-0.418425	0.904061	2400.16	917.81	4089.78	0	1235.59	1311.39	1842.45	797.644	3875.86	0	1402.78	1452.66
Q92734	TFG	0.941636	-0.416871	0.944783	0	159.864	3297.5	0	574.438	994.669	0	285.786	2937.97	0	538.526	970.822
Q15388	TOMM20	0.941783	-0.415893	0.935591	260.903	333.587	0	541.482	0	0	159.365	345.4	0	565.073	0	0
Q15631	TSN	0.941787	-0.415865	0.753527	2915.71	2784.14	3810.06	6118.46	2841.07	3238.51	2976.17	2594.52	3249.77	5211.61	2793.01	3619.19
Q9NY12	GAR1	0.941966	-0.414681	0.929009	0	0	429.032	0	352.68	493.491	0	0	373.47	0	303.726	524.001
P14324	FDPS	0.94205	-0.414117	0.87636	434.009	3288.07	2305.45	555.346	2272.86	1669.48	341.43	2956.87	2511.53	487.168	2303.95	1314.33
Q15056	EIF4H	0.942271	-0.412652	0.929569	3071.94	266.114	0	0	3332.63	4873.08	2049.53	208.612	0	0	3526.7	5092.52
P36957	DLST	0.942377	-0.411949	0.853419	717.726	824.174	397.983	538.151	1555.77	916.256	626.532	845.053	262.337	492.594	1608.78	829.519
O95292	VAPB	0.942429	-0.411606	0.783144	1072.89	1643.14	1802.45	1728.69	517.436	1285.36	878.268	1202.74	1754.66	1769.97	649.649	1331.23
P60468	SEC61B	0.942459	-0.411401	0.800832	547.159	1185.1	298.239	620.673	910.973	697.793	527.6	1005.82	441.132	495.728	911.813	632.72
Q13283	G3BP1	0.942499	-0.411135	0.614474	5889.94	5936.43	5193.16	7651.32	5557.13	4354.73	6015.48	5667.66	5243.3	7117.3	4651.1	3899.34
Q13409	DYNC1I2	0.942612	-0.410385	0.862991	1627.54	1474.47	5355.84	6081.15	2688.39	2772.47	1484.82	1548.99	4710.87	5945.42	2727.19	2434.82
P60842	EIF4A1	0.942649	-0.41014	0.808082	32512.2	26274.6	48082	61528	23489.8	25058.7	32611.4	26954.6	45944.4	54524	21589.9	22879.1
Q7L0Y3	TRMT10C	0.942783	-0.409253	0.875513	722.519	0	2018.33	1145.95	2138.13	1821.18	830.349	0	1801.68	988.285	2029.72	1747.14
Q9Y3T9	NOC2L	0.943008	-0.407757	0.875829	5572.92	1456.99	2972.14	996.118	2452.59	1969	5224.69	1117.86	2896.64	1145.13	2327.95	1828.68
Q96QC0	PPP1R10	0.943128	-0.406964	0.939622	0	576.832	637.233	3553.43	498.524	475.816	0	387.837	910.902	3131.32	469.2	516.023
Q9Y5M8	SRPRB	0.943175	-0.406652	0.848632	4771.55	3900.26	3841.75	4944.32	1266.07	1231.84	4059.96	3129.51	3812.45	5416.55	1235.4	1167.92
P07814	EPRS	0.943194	-0.406526	0.51404	16079.5	14235.3	13166.4	11064.2	11695.4	12184.4	15083.9	14252.2	12216.1	10101.5	11086.7	11229.8
Q9BS26	ERP44	0.943205	-0.406452	0.883487	1289	1363.13	2187.41	0	753.957	829.362	1052.18	1463.21	1957.19	0	758.375	827.108
Q5JTV8	TOR1AIP1	0.943715	-0.403062	0.921476	805.961	271.101	0	0	414.523	251.651	651.444	222.056	0	0	466.332	305.287
Q9Y224	C14orf166	0.94379	-0.402563	0.809232	1493	577.337	960.745	1975.84	1426.23	1153.9	1274.28	429.422	923.224	1969.66	1391.1	1172.91
P28340	POLD1	0.943818	-0.402381	0.94666	275.4	278.195	0	0	1075.04	0	336.305	304.295	0	0	896.532	0
Q8N163	CCAR2	0.944048	-0.400851	0.911925	2468.35	743.987	487.335	0	3669.37	2372.34	2321.24	670.878	456.044	0	3424.21	2323.97
Q13523	PRPF4B	0.944076	-0.400666	0.922133	0	232.117	807.547	2032.59	1129.06	330.693	0	197.525	759.924	1919.38	1086.13	315.607
P56134	ATP5J2	0.944496	-0.397878	0.939208	0	250.642	0	0	1113.47	882.096	0	416.034	0	0	872.366	833.137
Q8N1G4	LRRC47	0.944931	-0.39499	0.889545	1109.22	1670.76	31.6458	320.324	1458.79	835.782	949.362	1548.74	15.9127	484.35	1383.29	746.032
Q9H089	LSG1	0.945536	-0.390969	0.939404	0	0	959.82	0	330.044	508.021	0	0	802.654	0	438.687	458.626
Q9BYD6	MRPL1	0.94612	-0.387091	0.954288	0	4437.02	0	0	467.057	1522.64	0	4171.56	0	0	444.305	1464.58
Q13243	SRSF5	0.946162	-0.386815	0.93748	306.606	0	0	0	663.307	381.181	385.64	0	0	0	572.237	320.477
Q9Y3B3	TMED7	0.946196	-0.386591	0.840132	868.136	659.317	346.188	101.748	766.618	623.897	635.117	538.672	447.512	166.242	806.284	590.977
Q9BPX3	NCAPG	0.946247	-0.386252	0.923473	0	2536.74	2452.71	0	1551.35	726.881	0	2482.65	2495.31	0	1274.64	624.418
Q92504	SLC39A7	0.946266	-0.386125	0.944307	0	303.563	0	0	85.397	173.93	0	294.865	0	0	75.5342	162.244
Q9Y6Y8	SEC23IP	0.94627	-0.386098	0.81091	1235.35	1559.2	1925.42	561.695	1479.69	2196.86	1251.95	1899.66	1680.72	446.915	1251.37	1946.28
P28838	LAP3	0.946508	-0.384515	0.816064	1779.07	2200.02	1682.71	724.008	2980.19	1825.85	1507.54	1899.53	1975.13	593.685	2780.32	1836.98
Q9H845	ACAD9	0.946648	-0.383587	0.803019	4004.91	1417.76	2542.61	2017.9	2689.45	2257.1	3952.63	1253.75	1859.47	1988.67	2739.65	2339.05
O15258	RER1	0.946854	-0.382219	0.949937	0	513.624	94.4786	0	761.431	0	0	575.76	33.3267	0	687.662	0
Q14160	SCRIB	0.946909	-0.381856	0.885634	0	556.799	155.457	316.4	599.442	595.866	0	411.636	221.167	425.195	535.117	512.777
Q9Y2L1	DIS3	0.946972	-0.381433	0.895882	1466.09	1036.55	1383.02	0	520.655	431.986	1479.86	891.349	1114.06	0	656.702	439.771
Q9H583	HEATR1	0.946998	-0.381266	0.876689	160.03	2473.48	1139.31	887.375	2470.89	2164.24	241.715	1904.84	1150.09	955.593	2237.89	2312.52
O15382	BCAT2	0.947252	-0.379579	0.961491	44.0778	0	0	0	680.756	149.722	49.5252	0	0	0	682.608	96.2914
P49406	MRPL19	0.947601	-0.377261	0.937	0	298.547	0	0	499.96	361.604	0	251.349	0	0	455.072	392.902
P04075;P05062	ALDOA	0.947916	-0.37517	0.794351	24509.5	32146	48886.1	43812.4	21710.9	20796.4	22691.5	29282.6	44856.4	38826.4	24046.5	22164.8
Q96EE3	SEH1L	0.947964	-0.374848	0.935366	0	398.101	0	0	458.146	532.75	0	476.274	0	0	357.701	482.744
Q9HC07	TMEM165	0.948148	-0.373626	0.929356	592.904	812.183	0	0	898.471	149.981	501.023	788.522	0	0	896.485	140.287
Q15645	TRIP13	0.948311	-0.372544	0.932296	0	0	370.698	280.217	1163.69	612.854	0	0	427.492	275.217	1035	564.284
P62314	SNRPD1	0.948334	-0.372392	0.921206	116.707	779.906	608.32	565.901	2458.31	2808.93	140.106	761.584	548.771	591.588	2232.53	2684.36
Q96I25	RBM17	0.948765	-0.36953	0.939857	645.275	398.442	0	0	1812.18	771.134	413.288	356.107	0	0	1907.41	764.399
P12270	TPR	0.948964	-0.36821	0.926475	12.8581	5155.52	1260.28	724.824	8486.51	8058.22	78.7131	4546.04	1121.24	917.79	8344	7480.96
P37802;Q9UI15	TAGLN2	0.949061	-0.367561	0.950259	0	672.709	0	0	1098.98	2377.23	0	466.081	0	0	1030.18	2441.32
P07108	DBI	0.949115	-0.367206	0.908324	960.298	344.715	2378.62	0	1698.98	1115.2	1012.56	548.951	2057.41	0	1642.85	905.4
P05067	APP	0.949193	-0.366688	0.922815	237.602	489.926	0	0	228.743	446.569	150.852	416.908	0	0	293.006	470.801
P18031	PTPN1	0.949253	-0.366291	0.839394	1525.04	3651.57	2795.73	801.553	1726.51	1968.23	1530.78	2506.42	3077.88	1024.66	1754.65	1941.48
Q9H0D6	XRN2	0.949633	-0.363764	0.824026	1101.99	2281.22	3461.72	3300.93	4463.1	4538.08	1466.61	2028.99	3406.68	2966.21	4277.32	4036.86
P14635	CCNB1	0.950025	-0.361165	0.94343	0	437.073	0	0	291.555	167.016	0	328.458	0	0	364.73	157.697
P36551	CPOX	0.950172	-0.360185	0.855921	3817.73	4633.49	2131.2	8498.42	3937.76	4040.08	3176.33	4199.36	1897.69	8037.05	4173.18	4226.79
P49736	MCM2	0.95029	-0.359405	0.862247	949.703	9612.94	5674.27	6901.91	10655.7	6247.96	1377.95	9814.56	5232.93	6798.27	9032.09	5796.13
P11216	PYGB	0.950699	-0.356685	0.966972	0	4024.6	0	0	149.054	516.264	0	3869.46	0	0	115.355	473.885
Q9BYD2	MRPL9	0.951166	-0.353589	0.923316	652.195	756.595	0	0	563.772	317.959	640.816	712.462	0	0	585.754	239.633
P62805	HIST1H4A	0.951245	-0.35306	0.803724	36909.2	40278.5	57237.6	90881.2	47937.3	56078.1	43795.9	42736.6	56314.5	84556.6	40215.5	45646.9
Q7L1Q6	BZW1	0.951266	-0.352923	0.862488	5428.2	2811.2	7604.7	2087.7	4460.17	2789.9	6033.3	3456.53	6571.44	1824.31	3557.97	2511.12
O95239;Q2VIQ3	KIF4A;KIF4B	0.951948	-0.348396	0.940813	0	337.52	0	0	351.004	447.045	0	285.85	0	0	359.393	435.759
Q99729	HNRNPAB	0.951965	-0.348283	0.902791	2932.02	3870.56	3024.87	3881.07	11922.9	10117.4	2246.62	3970.62	2711.88	3772.24	11121	10209.1
P62424	RPL7A	0.952149	-0.347056	0.801068	14033.6	13701.9	24689.8	18458.1	12603	12056.3	14457.8	15439.8	24470.3	16584.4	10127.6	9890.97
P62306	SNRPF	0.952204	-0.346696	0.889915	765.312	454.545	1484.1	496.472	1985.88	1909.92	685.549	354.48	1822.74	507.993	1781.45	1604.84
P05556	ITGB1	0.952485	-0.344829	0.890851	1494.26	5796.9	2872.21	7728.46	3043.76	2005.45	1476.66	4950.32	2779.89	7041.62	3286.21	2316.3
P30086	PEBP1	0.952517	-0.344616	0.94944	0	448.712	0	0	1229.5	1500.23	0	381.512	0	0	1109.21	1536.8
P05534;P30447	HLA-A	0.952722	-0.343252	0.918421	710.881	3292.27	0	1163.76	1145.95	1019.45	453.875	2531.09	386.236	1243.74	1181.85	1188.86
Q92797	SYMPK	0.952765	-0.34297	0.942871	120.651	1428.02	0	226.165	346.11	471.536	173.271	1264.92	0	276.802	298.531	456.492
O43396	TXNL1	0.952782	-0.342854	0.856481	1928	3587.58	1702.99	5988.95	4246.84	3263.87	2101.56	3655.93	1509.07	5647.88	3827.84	2997.67
O00159	MYO1C	0.952798	-0.342748	0.896596	2820.6	7999.11	3809.75	874.468	2702.49	5009.94	2473.55	7632.98	4221.5	917.188	2600.95	4274.34
Q02790	FKBP4	0.953087	-0.340831	0.861565	1202.89	2990.41	2361.35	3358.87	2679.88	5566.6	1376.97	3222.06	1918.12	3328.9	2410.3	5051.7
Q16537	PPP2R5E	0.953157	-0.340362	0.949746	1444.23	0	0	0	463.652	704.451	1234	0	0	0	469.859	786.106
P23921	RRM1	0.953177	-0.340234	0.886749	1262.35	1258.9	536.517	929.804	2626.31	2896.37	1353.01	1037.69	364.407	1531.28	2174.67	2603.89
P35659	DEK	0.953418	-0.338632	0.867794	1963.23	2884.55	1354.03	941.895	3897.06	2385.13	1724.09	2238.33	1637.21	836.096	3936.21	2428.56
P45974;Q92995	USP5	0.953484	-0.338195	0.931612	541.526	725.327	344.707	0	1417.98	2312.13	578.143	656.103	330.951	0	1357.86	2170.15
Q15102	PAFAH1B3	0.953678	-0.336908	0.92078	351.955	694.171	0	69.7305	291.236	365.699	216.92	587.066	0	102.383	419.786	364.516
Q96HS1	PGAM5	0.953836	-0.335856	0.888493	139.184	2082.35	1727.74	2615.32	925.15	2167.59	103.28	1902.23	1603.59	2574.12	991.764	2036.52
Q00688	FKBP3	0.953967	-0.334989	0.948781	1309.44	191.934	0	0	4238.6	2505.71	1377.5	136.026	0	0	3960.19	2392.39
P17980	PSMC3	0.954031	-0.33456	0.836937	3291.25	2345.43	5762.47	2171.82	4568.43	4924.07	3348.36	1829.81	5235.58	2191.14	4588.8	4809.58
Q9Y5X3	SNX5	0.954118	-0.333982	0.925604	773.595	315.622	0	1535.38	761.618	465.724	544.085	264.784	0	1580.13	743.4	542.809
Q9P2J5	LARS	0.954442	-0.331834	0.912527	36.5308	437.331	790.277	734.267	1239.79	1843.87	37.5273	614.432	644.939	732.714	1144.47	1676.46
Q9UBB4	ATXN10	0.954481	-0.331572	0.788395	2600.46	1505.18	1581.17	3231.21	2015.32	2226.22	2339.72	1673.36	1511.41	3178.82	1899.89	1957.34
O75208	COQ9	0.954632	-0.330572	0.903648	84.8459	215.368	92.5125	29.8694	52.1266	104.574	23.9906	180.227	126.707	40.1597	79.1404	102.79
Q56VL3	OCIAD2	0.954634	-0.330557	0.944946	0	227.511	0	0	184.604	296.137	0	170.167	0	0	231.906	274.048
P52815	MRPL12	0.95471	-0.330053	0.94595	321.347	655.899	0	0	1551.91	2370.76	311.608	663.554	0	0	1546.35	2156.49
Q9BXP5;REV__Q9BXP5	SRRT	0.954752	-0.329772	0.907212	895.465	3310.43	2993.03	2713.16	4670.3	8813.82	714.731	2879.96	3327.75	2784.71	4770.99	7859.44
Q5QJE6	DNTTIP2	0.954773	-0.329631	0.943235	0	2328.68	0	0	2383.99	2247.8	0	2071.91	0	0	2374.33	2199.44
P62829;REV__Q99959	RPL23	0.954811	-0.329383	0.887501	11144.3	4287.41	3633.96	3374.37	8069.16	4530.95	11319	6328.05	3328.92	2452.15	6027.97	4000.68
Q9NSD9	FARSB	0.955093	-0.327507	0.876075	2706.66	919.659	547.018	1888.39	1748.88	2007.2	2164.1	845.953	331.52	2379.62	1641.37	2014.35
P49821	NDUFV1	0.955243	-0.326513	0.933641	1074.15	0	2912.15	0	1172.84	2080.06	1185.17	0	2570.33	0	1153.08	2006.63
O43684	BUB3	0.955321	-0.325993	0.815817	2286.3	1696.31	2371.22	1431.98	1340.34	2706.68	2070.55	1427.32	2086.11	1206.31	1394.91	3118.96
P28290	SSFA2	0.955377	-0.325624	0.958833	0	0	0	1469.07	110.289	1138.81	0	0	0	1471.83	79.9209	1045.13
Q658Y4;P0C866	FAM91A1	0.955593	-0.32419	0.954682	0	153.969	0	0	460.593	848.411	0	249.734	0	0	430.858	717.414
P49915	GMPS	0.955615	-0.324044	0.802164	4976.56	3979.77	8129.44	4666.6	4384.89	3995.69	4645.88	3625.27	7543.4	4792.39	4455.04	3733.52
Q92621	NUP205	0.95569	-0.323548	0.952413	845.348	347.909	0	0	3670.17	2210.02	593.603	342.415	0	0	3686.56	2137.45
Q9UJU6	DBNL	0.95592	-0.322015	0.948041	175.015	305.686	0	0	996.303	700.276	176.378	161.148	0	0	1024.53	719.246
O00178	GTPBP1	0.956093	-0.320869	0.963964	34.8743	0	0	0	826.36	352.807	33.1578	0	0	0	817.004	310.574
Q9UBE0	SAE1	0.956347	-0.319184	0.941581	996.204	3236.91	391.738	1221.91	370.847	240.798	1076.67	3008.01	319.135	1078.85	430.717	263.102
P33991	MCM4	0.956401	-0.318821	0.829169	5336.55	6116.3	9063.13	9349.96	5427.05	4367.94	4574.13	4822.7	9045.85	9676.17	5611.41	4201.52
O15160	POLR1C	0.95664	-0.317233	0.956474	0	77.4807	0	582.546	313.686	1338.78	0	77.4946	0	432.252	349.238	1353.24
O43290	SART1	0.95674	-0.31657	0.920407	2272.51	417.685	580.302	447.011	2834.42	2203.42	2069.57	399.914	696.021	337.512	2731.18	2142.39
P61088;Q5JXB2	UBE2N;UBE2NL	0.956953	-0.315159	0.822329	2611.22	2187.69	2570.37	775.813	2798.78	2288.14	2630.49	1969.51	2401.57	783.188	2569.92	2307.74
P47755	CAPZA2	0.956982	-0.314962	0.891886	491.635	1284.84	969.381	914.45	411.491	223.826	437.822	1169.38	958.396	873.223	367.151	304.869
P43686	PSMC4	0.957206	-0.313476	0.611504	4479.6	4471.26	4415.84	5368.83	5786.68	4692.11	3968.36	4438.54	3862.83	5053.93	5994.83	4645.62
P12830	CDH1	0.957308	-0.312801	0.822707	2869.29	4657.53	3671.28	1835.72	2212.24	2666.52	2765.11	4025.65	3738.44	1676.85	2287.82	2653.98
Q9UH17;P31941;Q96AK3	APOBEC3B	0.957338	-0.312599	0.937964	2390.15	398.33	144.378	0	2422.77	1690.3	2318.63	430.45	194.596	0	2242.89	1558.76
O00499	BIN1	0.957435	-0.311954	0.948203	0	0	495.415	0	694.135	762.362	0	0	459.639	0	724.523	684.668
Q5UIP0	RIF1	0.957466	-0.311753	0.927315	766.161	943.474	0	0	1306.5	1009.62	978.022	777.901	0	0	1016.19	1082.42
P62318	SNRPD3	0.957618	-0.310739	0.922554	424.473	2810.42	0	1026.75	2209.66	2654.37	459.411	2281.63	0	1500.54	1857.5	2639.83
Q16576	RBBP7	0.957807	-0.309486	0.949485	0	331.289	522.331	0	418.513	66.7173	0	149.135	661.769	0	422.113	49.3435
Q15021	NCAPD2	0.957909	-0.308808	0.927522	3062.78	2603.48	5306.5	0	1663.95	1086.03	2589.89	2597.94	5113.68	0	1753.1	1090.51
P51665	PSMD7	0.958505	-0.30485	0.944104	555.207	0	4711.13	1727.94	1566.83	844.844	557.422	0	4083.23	2003.32	1625.03	746.658
P61289	PSME3	0.958549	-0.304559	0.885486	8272.18	7330.04	9262.05	4235.93	2759.94	2889.24	8451.03	6525.48	8789.27	4310.95	2570.86	2661.4
P12004	PCNA	0.958586	-0.304315	0.85185	12390.5	9011.11	8145.63	6220.38	4695.57	4909.81	10851.5	9478.37	8107.65	6574.69	4421.89	4059.82
P42677;Q71UM5	RPS27;RPS27L	0.959041	-0.301295	0.882424	5208.4	2087.05	1737.92	1781.95	5014.77	4479.7	5739.98	2915.97	1393.57	2288.54	3473.34	3666.5
O60343	TBC1D4	0.959478	-0.298392	0.932282	179.101	335.049	0	0	311.132	272.702	220.419	243.002	0	0	240.559	349.512
O60313	OPA1	0.959866	-0.295816	0.874572	1898.73	3725.76	928.749	1995.13	1675.73	2173.01	1397.41	3137.52	800.392	2090.5	1786.37	2687.37
P38606	ATP6V1A	0.959972	-0.29511	0.906414	1794.71	1685.67	1477.16	593.71	363.506	784.053	1839.05	1815.12	1311.45	577.166	333.088	554.799
P40926	MDH2	0.959983	-0.295035	0.723755	20562.3	26577.8	26530.2	31180.1	23803.7	19232.1	17857.2	22637.7	25169.1	31923.5	24885.8	19495.1
Q5RKV6	EXOSC6	0.960093	-0.29431	0.952545	0	330.163	0	0	175.885	179.967	0	244.638	0	0	189.652	224.348
P07339	CTSD	0.96035	-0.292601	0.91602	6011.62	7578.28	472.778	1442.14	5261.34	8275.92	5935.9	6745.61	472.148	1690.08	5157.7	7889.12
Q14764	MVP	0.960524	-0.291446	0.954516	0	745.444	0	2643.95	302.594	1700.41	0	778.501	0	2585.77	240.912	1574.35
P0DN76;Q01081;Q8WU68	U2AF1	0.960604	-0.290914	0.961078	0	320.385	0	0	1963.53	2023.05	0	293.713	0	0	1879.67	1963.91
O76021	RSL1D1	0.960782	-0.289728	0.605429	11218.3	9893.12	10170.3	7545.25	8720.05	8686.22	10525.8	9197.43	9754.76	7473.09	8503.39	8573.49
Q9BWF3;Q9BQ04	RBM4	0.960894	-0.288986	0.964135	0	133.107	0	0	463.573	187.84	0	71.8758	0	0	515.182	166.783
P51659	HSD17B4	0.960994	-0.288321	0.925814	481.772	3258.37	2311	5149.64	1337.57	1232.89	336.246	3203.13	2051.17	4717.84	1591.86	1333.85
Q13838	DDX39B	0.961021	-0.288141	0.797015	9410.41	6644.72	12021.5	13000.2	9096.43	10390.8	7781.87	6283.51	12679.3	13452.7	8092.7	9913.23
O43278	SPINT1	0.961253	-0.286601	0.944683	0	1546.48	0	1029.72	549.754	722.125	0	1565.44	0	1038.11	501.595	593.829
P23526	AHCY	0.96171	-0.283566	0.87704	12483.9	10746	5857.3	8367.87	4056.92	4405.19	11412.3	9759.31	6254.03	8051.33	4278.49	4403.51
Q9UHG3	PCYOX1	0.961731	-0.283432	0.849717	793.768	565.569	228.139	659.497	593.829	818.398	736.47	456.445	237.801	660.535	661.427	766.486
O00154	ACOT7	0.96175	-0.283302	0.856774	1641.59	1351.58	773.006	2551.6	1492.49	1604.35	1277.87	1306.21	911.916	2476.8	1314.84	1766.88
P13667	PDIA4	0.961823	-0.282816	0.669087	13963	12470.2	8676.86	11044.9	10849.1	11197.7	13082.9	11791.9	8111.55	11119.1	10498.3	10994.2
Q8N1F7	NUP93	0.962337	-0.279402	0.856879	3175.37	2664.11	3449	909.554	2263.73	2647.77	2973.5	2655.42	3472.42	888.705	2143.67	2406.76
O00505	KPNA3	0.96243	-0.278786	0.936528	0	1102	956.968	0	902.488	711.188	0	1146.51	964.714	0	732.046	691.394
P53611	RABGGTB	0.962677	-0.277147	0.963294	1033.54	0	0	2220.48	124.828	438.538	1098.8	0	0	2182.94	95.2764	297.889
Q15046	KARS	0.962837	-0.276088	0.893765	7184.74	9953.63	6216.28	7955.44	3034.71	2354.51	5928.78	9781.58	6275.4	7925.07	2906.08	2518.54
Q8IWX8	CHERP	0.962846	-0.276025	0.9398	0	1793.59	0	1111.39	1313.47	815.835	0	1453.15	0	1180.91	1425.21	787.984
P61158;Q9P1U1;Q9C0K3	ACTR3	0.962875	-0.27583	0.848998	5823.59	6895.2	3577.91	4269.68	2727.23	3324.37	5329.73	6025.27	3004.73	4839.14	3030.21	3400.73
Q9Y570	PPME1	0.963126	-0.274164	0.957274	0	710.982	0	1076.97	78.037	436.504	0	761.199	0	1066.45	55.2772	334.67
Q12996	CSTF3	0.963155	-0.273977	0.962786	616.045	745.556	0	0	1886.45	0	515.497	842.098	0	0	1770.78	0
P18669;Q8N0Y7;P15259	PGAM1	0.963283	-0.273126	0.913805	5925.34	6905.29	3185.86	737.197	9014.5	5691.3	4937.24	6306.21	2956.92	663.519	9789.76	5650.72
P62191	PSMC1	0.963391	-0.272409	0.869783	7171.2	3003.57	8431.68	7568.24	3657.67	5389.32	6171.24	2782.53	8682.42	7365.99	3739.22	5190.85
P39748	FEN1	0.963422	-0.272202	0.926134	659.763	5632.72	5896.08	1352.91	3097.75	2516.3	741.171	5399.14	5650.4	1121.99	3125.65	2416.5
O43707;Q08043	ACTN4	0.963474	-0.271858	0.794143	12438.5	26534.6	18094.6	21351	14264.4	15886.3	12491.5	21151.6	18370.1	20044.5	15800.3	16745.8
P13984	GTF2F2	0.963478	-0.271827	0.960459	0	302.728	0	0	130.124	397.746	0	225.426	0	0	153.896	420.94
Q96TA1	FAM129B	0.963606	-0.27098	0.918066	403.67	457.801	2006.92	1531.3	913.287	833.589	401.373	500.771	1879.05	1537.74	696.007	907.928
P49792	RANBP2	0.963658	-0.27063	0.934924	1163.04	3631.73	1224.43	330.835	5036.58	5400.68	1100.49	3600.38	1352.63	325.255	4779.69	5018.77
P68366	TUBA4A	0.963717	-0.27024	0.949699	4321.09	1518.63	2421.33	0	1093.74	304.564	4237.66	1402.65	2255.18	0	1103.69	309.693
P52907	CAPZA1	0.963906	-0.268987	0.875167	1726.35	1892.89	3471.67	1303.43	1742.23	2836.4	1738.26	1818.2	3338.05	904.187	1912.2	2793.82
Q9Y3I0	RTCB	0.963969	-0.268566	0.844567	2208.18	4206.72	3812.68	5709.89	4601.94	5610.98	2131.85	3453.7	3475.15	5305.1	5026.99	5815.38
P36543;Q96A05	ATP6V1E1	0.964017	-0.268247	0.954972	0	343.068	0	1076.67	176.726	622.946	0	375.31	0	949.505	184.963	629.775
Q9GZR7	DDX24	0.964128	-0.267511	0.917288	1475.26	2011.63	420.011	1890.17	3645.7	3989.09	1207.56	1909.98	546.385	2015.8	3603.57	3666.73
Q06323	PSME1	0.964207	-0.266987	0.89687	2281.09	3727.67	5145.05	947.532	2445.81	2445.13	2351.99	3583.04	4549.44	1072.23	2366.1	2461.26
P63000	RAC1	0.964218	-0.266914	0.918871	2151.84	1793.2	858.665	1041.66	474.319	567.782	2143.34	1774.09	858.962	774.094	488.124	602.41
Q14677	CLINT1	0.964227	-0.266858	0.957552	0	929.577	0	0	1266.34	1465.6	0	705.011	0	0	1350.59	1474.93
O75608	LYPLA1	0.964233	-0.266817	0.938674	0	0	612.345	823.509	836.814	576.871	0	0	687.824	784.014	723.277	552.503
Q10567	AP1B1	0.96432	-0.266238	0.950539	0	877.576	0	302.73	563.958	1204.04	0	858.758	0	336.355	479.497	1168.5
O14744	PRMT5	0.964487	-0.26513	0.937205	2707.84	1266.86	414.475	4798.12	1071.39	1496.83	3112.09	1228.01	362.052	4057.15	1087.47	1491.25
Q92614	MYO18A	0.96458	-0.264514	0.939625	0	324.907	417.883	0	503.844	512.354	0	321.101	430.643	0	481.189	463.751
Q5JRA6	MIA3	0.964581	-0.264507	0.960682	25.9768	0	0	691.92	606.198	248.97	13.0353	0	0	710.701	596.286	197.325
Q9H4A4	RNPEP	0.964665	-0.263947	0.951152	1075.25	2995.9	374.923	0	651.257	1089.12	1369.86	2668.74	285.866	0	605.101	1038.28
Q13616	CUL1	0.964861	-0.262644	0.92091	1564.23	921.06	914.1	0	674.665	800.089	1419.93	775.632	1031.71	0	680.845	794.756
Q14103	HNRNPD	0.965056	-0.26135	0.919403	1902.68	7052.66	4739.12	2413.19	9967.55	9056.88	1531.76	5951.18	4765.62	2464.4	9915.76	9275.71
P34896	SHMT1	0.965164	-0.260634	0.954849	292.016	417.231	0	0	717.33	170.517	223.703	455.803	0	0	708.655	153.297
P46109	CRKL	0.965296	-0.259754	0.963734	0	0	1715.56	0	554.702	933.244	0	0	1689.54	0	497.833	904.96
Q9Y3U8	RPL36	0.965558	-0.258018	0.925117	4261.3	1591.86	966.297	1117.92	1964.17	1765.38	4167.67	2126.04	833.849	1080.73	1677.52	1379.29
P49591	SARS	0.965565	-0.257971	0.916161	634.385	1615.12	2128.04	632.066	2568.56	3257.79	538.163	1636.27	1878.11	906.892	2469.77	3033.62
Q9Y2P8	RCL1	0.965796	-0.256434	0.842938	1024.21	493.406	576.717	853.773	728.156	520.808	885.122	397.764	660.131	808.815	817.357	484.321
O43395	PRPF3	0.965915	-0.255647	0.967213	0	267.195	0	0	901.956	1386.68	0	137.054	0	0	920.722	1410.94
P61218	POLR2F	0.965972	-0.255269	0.943228	0	259.698	0	405.264	384.519	463.346	0	239.756	0	398.313	378.035	445.244
O43399	TPD52L2	0.966085	-0.254514	0.963381	339.333	488.072	0	0	1014.23	2287.51	255.489	498.158	0	0	1023.52	2211.94
Q13547	HDAC1	0.966089	-0.254489	0.934271	617.626	973.734	232.048	0	395.718	951.79	466.605	777.259	348.802	0	494.542	976.179
P21283	ATP6V1C1	0.966431	-0.25222	0.951324	2447.75	641.217	0	0	2315.28	1441.98	2396.65	744.197	0	0	2022.69	1452.87
P49588	AARS	0.966516	-0.251654	0.964555	3282.76	98.6062	0	3983.8	140.035	773.749	3083.11	168.227	0	3957.42	117.727	675.253
Q9BSJ8	ESYT1	0.966565	-0.251331	0.880298	4323.44	3262.57	1446.55	1693.38	2509.8	2414.16	3658.52	3582.53	1837.48	1598.62	2369.39	2080.12
P31946	YWHAB	0.966648	-0.250778	0.917832	6133.46	5583.07	7362.3	13275.4	3366.14	2961.63	5687.42	5218.84	7350.85	12226.2	3556.09	3352.49
O94832	MYO1D	0.966686	-0.250525	0.970224	0	204.206	656.13	0	41.7316	50.1258	0	239.662	569.017	0	35.307	76.4863
P30101	PDIA3	0.966722	-0.250285	0.939472	6587.46	9903.76	6774.33	2898.75	22199.2	22283.3	6172.22	7099.78	6489.39	2813.34	22707.8	23013.4
O75694	NUP155	0.966852	-0.249426	0.928507	1095.68	1048.32	344.561	207.606	1859	1849.18	1259.33	840.428	372.276	316.514	1740.29	1663.21
P61956;P55854	SUMO2	0.967157	-0.247398	0.85648	2145.11	2115.24	1099.37	2814.56	2064.9	1269.43	2053.25	1834.9	1085.21	2606.44	2122.13	1428.71
Q9Y4K1	AIM1	0.967189	-0.247185	0.928027	394.815	899.542	762.552	0	812.582	408.473	357.77	622.826	915.737	0	794.765	479.312
P54577	YARS	0.967259	-0.246724	0.908995	6018.59	6921.54	1685.72	6181.36	3656.87	2659.66	5417.93	5934.47	1637.6	7370.2	3525.29	2350.18
Q9UJZ1	STOML2	0.96749	-0.24519	0.916862	2397.8	6495.11	7493.37	1258.63	4601.41	4021.58	2275.28	6053.53	7047.4	1126.27	4765.11	4146.32
P40763	STAT3	0.967605	-0.24442	0.971566	47.7887	0	2048.78	0	366.086	564.85	41.5161	0	1968.97	0	406.081	512.869
O43670	ZNF207	0.96774	-0.243524	0.947624	261.753	272.491	836.923	508.993	48.7645	251.015	217.089	163.764	937.34	519.635	49.5482	222.237
O14745	SLC9A3R1	0.967846	-0.242826	0.938748	682.871	353.664	869.305	0	1280.62	950.179	563.069	229.67	783.391	0	1411.39	1016.11
P28331	NDUFS1	0.967903	-0.242445	0.957938	413.988	1296.44	109.128	0	2377.6	2705.36	415.285	1167.71	0	0	2536.3	2561.68
Q9BWE0	REPIN1	0.967941	-0.242191	0.970247	0	211.3	0	749.703	146.411	0	0	325.036	0	598.585	148.29	0
Q9Y5L0	TNPO3	0.968236	-0.240231	0.955449	376.072	780.018	0	0	568.587	299.809	308.481	894.347	0	0	498.727	258.626
O75533	SF3B1	0.968539	-0.23822	0.845333	2859.79	5632.16	7472.24	5687.12	5331.56	5558.14	2703.55	5138.76	7183.18	5874.62	4954.82	5662.32
Q9BSK1	ZNF577	0.968606	-0.237775	0.968468	2931.77	833.812	3948.38	0	0	0	2354.54	906.981	4210.27	0	0	0
Q5T1M5	FKBP15	0.968788	-0.236568	0.949615	0	0	423.866	668.658	416.971	542.684	0	0	354.409	676.49	339.835	617.391
P49189	ALDH9A1	0.969008	-0.235105	0.960255	2025.79	263.066	0	0	3499.14	2523.81	1800.28	445.653	0	0	3357.91	2450.36
Q6ZRV2	FAM83H	0.96901	-0.235091	0.946404	320.144	483.404	408.5	0	717.09	1163.99	298.623	404.394	413.353	0	677.083	1203.82
P15374	UCHL3	0.969072	-0.234681	0.94826	874.443	405.206	749.907	0	456.976	1482.74	702.066	247.936	730.718	0	536.974	1628.82
P07099	EPHX1	0.969121	-0.234354	0.919116	29.8012	2256.11	2124.42	1781.28	1501.48	1613.23	107.817	2515.42	1732.9	1776.28	1302.71	1583.83
Q00325	SLC25A3	0.969636	-0.230936	0.849078	9397.8	6968.61	8543.47	3644.82	7898.13	6456.67	8429.49	7577.3	8600.53	3712.79	7261.92	6024.56
Q9Y5K5	UCHL5	0.969857	-0.229467	0.946412	2064.3	66.1895	1542.47	0	1679.51	1614.31	1988.88	76.7152	1472.65	0	1773.25	1445.29
O60264;P28370	SMARCA5	0.97001	-0.228451	0.837622	3424.61	3381.87	2076.08	4636.63	3989.1	4785.37	3191.09	3895.07	2157.78	4134.56	3736.16	4510.42
Q96FV9	THOC1	0.970043	-0.228233	0.972114	0	1603.69	0	0	606.491	378.83	0	1594.35	0	0	569.98	347.123
Q8IY67	RAVER1	0.970082	-0.227978	0.969648	0	924.422	1099.68	0	175.412	69.5574	0	790.021	1201.33	0	113.509	96.3239
Q9BYG3	NIFK	0.970116	-0.227748	0.938012	2324.39	2057.63	1005.39	0	3686.93	2901.66	2070.03	2142.4	1040.44	0	3575.36	2789.88
P19623	SRM	0.970444	-0.225574	0.964296	715.06	0	0	0	857.641	1109.3	746.916	0	0	0	759.997	1095.82
P35221;REV__Q9P2T0;Q9UI47	CTNNA1	0.970452	-0.225516	0.848864	10998.9	8456.92	4702.42	6535.78	6909.17	7425.21	10497.7	7922.05	5204.38	6661.34	6401.75	7010.64
Q86SX6	GLRX5	0.970738	-0.22362	0.967375	0	302.212	342.124	0	0	593.7	0	310.916	266.961	0	0	623.931
O60763	USO1	0.970912	-0.222466	0.93578	7172.3	3771.6	7174.64	736.478	3405.24	3024.77	6352.93	3101.03	7867.45	607.972	3784.35	2835.8
O95139	NDUFB6	0.971045	-0.221577	0.96181	275.72	92.3918	0	0	245.778	454.469	137.306	144.57	0	0	268.793	486.756
Q8NBU5	ATAD1	0.971068	-0.221425	0.93271	974.172	669.403	0	601.572	398.83	782.89	697.169	646.852	0	856.764	350.178	776.76
Q15907;P62491	RAB11B;RAB11A	0.971797	-0.216588	0.914557	5262.38	4256.53	2277.69	1515.73	2094.75	2665.2	4589.87	4022.1	3015.72	1348.8	1932.35	2653.75
P55060	CSE1L	0.97197	-0.215435	0.810636	6868.23	6878.95	11333.7	10705.2	8477.99	9437.59	7613.44	7376.87	10898.8	10599.8	7334.8	8372.65
Q9P035	HACD3	0.972074	-0.21475	0.964145	87.0743	783.436	606.725	0	1539.43	272.755	47.8004	648.865	687.395	0	1556.29	257.212
O95249	GOSR1	0.972105	-0.214543	0.972022	0	425.015	522.069	0	0	139.305	0	276.805	636.196	0	0	143.082
P07919;A0A096LP55	UQCRH;UQCRHL	0.972287	-0.213335	0.96141	515.819	769.988	0	114.395	1782.53	1148.19	402.137	497.259	0	125.448	1806.46	1379.59
Q15003	NCAPH	0.972442	-0.212304	0.946915	520.318	500.271	579.146	912.298	1762.74	2026.75	362.19	502.098	594.161	755.606	1510.52	2403.28
P10599	TXN	0.972474	-0.212094	0.837836	6472.17	5311.63	7152.58	9539.86	7917.55	6459.31	5321.57	4625.27	6664.71	8993.02	8740.59	7328.36
Q9Y230	RUVBL2	0.972815	-0.209828	0.898825	4425.44	4736.31	3124.18	3125.21	5491.96	8103.4	3694.82	4750.75	3002.78	3739.25	5535.71	7494.64
P09211	GSTP1	0.972954	-0.208901	0.933	11561.4	10980.2	732.444	5169.81	10910.2	7405.93	11099	9812.85	775.811	4300.73	11252.2	8254.84
P07900;Q14568;Q58FG0;Q58FG1	HSP90AA1	0.973025	-0.208433	0.897184	60463.4	67327	97423.8	106325	43426	43616	60862.4	73862.9	87752.3	96987.2	43694.7	44130.2
Q9P2E9	RRBP1	0.973149	-0.207609	0.883054	6971.24	12117.2	14338.3	6502.25	10175.8	12711.5	6646.58	11898.5	14364.6	6238.29	9660.93	12320.7
P09543	CNP	0.973434	-0.205718	0.96241	0	598.126	981.563	422.065	2134.41	416.53	0	739.572	859.43	283.98	2017.85	530.912
Q9NUQ6	SPATS2L	0.973574	-0.204786	0.959386	239.797	373.574	0	0	141.915	244.803	284.698	296.278	0	0	109.384	283.301
O00487	PSMD14	0.973802	-0.203271	0.929125	4300.91	1616.52	1310.55	1486.57	2088.15	2413.95	4063.87	1689.08	1270.74	1086.51	2307.75	2452.45
Q9Y265	RUVBL1	0.974103	-0.201277	0.883312	10042.8	7401.77	4257.55	6926.98	10006.1	11267.7	9788.7	7414.99	4449.69	6604.22	9951.02	10401.9
P49327	FASN	0.974144	-0.201001	0.901157	31478.8	20399.8	25158.6	13881.4	15277.8	15650.7	30274.9	20749	26746	13158.1	13672.6	14096
P53621	COPA	0.974376	-0.199463	0.835307	6583.34	5827.16	4977.43	4031.2	3946.54	4399.12	6062.29	5876.66	5175.22	4055.95	3757.08	4074.89
Q14966	ZNF638	0.974499	-0.198643	0.940018	959.625	487.696	528.059	0	468.999	861.409	664.984	631.991	572.917	0	498.445	853.151
Q66K74	MAP1S	0.974624	-0.197813	0.97319	0	935.966	831.526	0	0	277.854	0	944.582	810.063	0	0	238.798
P22102	GART	0.97467	-0.197507	0.871574	13917.6	10785.2	10570.4	9291.36	8311.22	6195.38	13531.4	9529.76	11147.6	9475.51	7914.27	5976.32
O14980	XPO1	0.974678	-0.197454	0.839515	8116.03	6131.43	9440.92	6171.5	6754.63	5603.06	8347.88	6227.41	9063.78	6234.61	6158.92	5115.94
P26599	PTBP1	0.974715	-0.197213	0.890544	4257.26	8054.58	6891.14	8020.72	10626.7	11933.4	4274.74	8293.36	6636.17	8449.65	9616.74	11254.4
P13804	ETFA	0.97503	-0.19512	0.89908	3990.11	4964.21	9054.65	8937.54	5991.76	5871.74	3526.65	4245.91	8908.59	8669.1	6513.18	5977.48
P48147	PREP	0.975154	-0.194293	0.959492	730.306	664.584	0	0	548.823	957.576	629.47	826.338	0	0	443.576	929.821
Q15424;REV__Q15424	SAFB	0.975193	-0.194037	0.918556	2860.12	3192.58	6959.14	6187.15	4945.61	7494.96	2367.53	2386.72	7403.57	7093.78	4633.7	6969.36
P30044	PRDX5	0.975338	-0.193075	0.975705	0	686.494	0	0	3526.8	2639.47	0	508.18	0	0	3578.42	2597.16
Q9BY42	RTFDC1	0.975625	-0.19117	0.976306	0	97.1436	0	0	599.601	497.85	0	66.6552	0	0	574.611	524.21
P61026	RAB10	0.97568	-0.190805	0.970236	0	1159.27	0	0	843.597	1004.39	0	1149.85	0	0	823.163	961.105
Q14690	PDCD11	0.975704	-0.190641	0.938449	2001.32	2154.74	726.214	1177.33	4253.23	2778.28	1750.59	2152.29	776.115	1429.97	3706.54	2957.55
Q9Y2Q3	GSTK1	0.975757	-0.19029	0.960126	419.117	1183.87	1310.01	0	430.536	1659.57	402.314	856.402	1104	0	456.694	2062.4
Q08211	DHX9	0.976233	-0.187129	0.883539	8410.59	10215.3	6392.15	13239.8	13339.8	11321.6	8159.86	10081.8	5839.36	14207.3	12561.6	10573.9
Q9H223	EHD4	0.976273	-0.186861	0.897541	692.667	1355.23	1230.29	1153.67	960.102	718.242	516.62	917.901	1272.38	1488.59	1039.98	729.752
Q969V3	NCLN	0.976281	-0.186809	0.964725	519.528	0	354.468	1826.3	1013.97	322.53	492.406	0	534.546	1642.58	883.109	388.403
Q9Y490	TLN1	0.976724	-0.183869	0.922217	5085.46	1616.07	3682.31	2859.81	6746.11	4434.52	4033.78	1922.87	3976.46	3166.12	6400.81	4355.74
P22087	FBL	0.976908	-0.182648	0.916854	9861.97	5667.46	14108.6	8937.54	5964.63	6429.19	7830.83	5817.99	13768.8	9997.08	5751.52	6626.14
P07741	APRT	0.977434	-0.179154	0.955943	724.739	1999.97	1522.96	420.085	1541.14	3187.52	408.418	1520.68	1559.76	416.763	1670.92	3607.83
Q96EY7	PTCD3	0.977618	-0.17793	0.97328	1015.29	0	0	418.542	2381.67	3214.2	938.329	0	0	472.032	2301.08	3160.94
Q9NVA2;Q14141;Q92599	2020-09-11	0.977829	-0.176529	0.948179	0	2046.09	1153.5	1651.17	1041.42	916.071	0	1302.74	1316.83	1830.69	1132.27	1074.76
P11177	PDHB	0.97793	-0.175861	0.772873	3148.63	3127.41	3642.06	2894.89	3200.69	2562.33	3680.79	2484.84	3292.35	2837.17	3169.85	2701.06
Q1KMD3	HNRNPUL2	0.977936	-0.175819	0.953347	4876.33	5451.66	746.746	671.106	3485.31	3427.14	5268.04	4534.05	634.621	727.265	3669.63	3413.02
Q13247	SRSF6	0.978024	-0.175235	0.952864	1912.19	899.822	2000.75	0	2326.48	2786.73	1692.1	773.79	2068.64	0	2312.01	2861.31
Q9Y2R0	COA3	0.978036	-0.175159	0.971059	800.175	176.12	1722.73	0	710.919	503.636	486.517	245.704	2044.62	0	616.785	433.997
O60841;Q9H2L5	EIF5B	0.978047	-0.175085	0.925883	4912.49	6906.97	4286	2306.74	3699.16	3033.76	5231.15	6634.69	4538.68	1866.02	3489.32	2833.25
E9PAV3;Q13765;Q9H009	NACA	0.978435	-0.172507	0.929897	3072.62	2117.48	3099.81	7101.6	5256.29	5425.78	3957.92	2556.23	3132.55	7479.47	4155.78	4229.35
Q9BYD3	MRPL4	0.978515	-0.171979	0.9637	0	466.716	468.831	0	396.09	428.974	0	391.97	598.45	0	351.73	380.634
O43390	HNRNPR	0.97859	-0.171478	0.94215	4248.27	8390.24	3578.99	11456.6	4881.77	3843.25	4610.95	8205.57	4224.46	10721.6	4322.69	3534.54
P22695	UQCRC2	0.978671	-0.170937	0.845536	3216.58	4447.67	4410.13	2955.05	3518.02	2826.1	2768.05	4204.97	3920	3027.61	3926.34	3070.72
P83731	RPL24	0.978785	-0.170185	0.912231	2572.71	5158.04	2919.71	4156.49	6936.56	6267.77	2847.69	5517.34	3910.09	3886.7	6058.3	5196.87
Q07065	CKAP4	0.978791	-0.170146	0.92646	8067.01	4635.06	9281.32	3689.55	10551.4	8299.7	6870.5	3985.35	9310.23	3387	10899.1	9127.52
O96005	CLPTM1	0.97905	-0.168422	0.945114	1175.4	1461.86	0	1423.97	954.808	1194.88	1272.91	1454.73	0	1218.26	929.797	1205.1
Q96DV4	MRPL38	0.979086	-0.168184	0.980856	728.649	0	0	0	212.358	203.7	720.476	0	0	0	208.332	191.959
P12081;P49590	HARS	0.979273	-0.166941	0.955262	685.461	1164.14	2425.11	4245.8	1697.59	1733.25	598.603	1207.54	2527.75	4121.41	1656.83	1591.51
P55010	EIF5	0.979341	-0.166491	0.968635	0	1000.18	0	2547.23	1215.69	1788.89	0	911.777	0	2175.28	1402.66	1926.92
O14925;Q5SRD1	TIMM23;TIMM23B	0.979415	-0.166002	0.981548	1008.48	314.708	0	0	0	240.534	1012.62	266.291	0	0	0	252.62
P15924	DSP	0.979702	-0.164093	0.951734	3656.36	9257.11	4967.1	1801.45	10981	7371.32	2674.89	9324.62	4593.66	2009.79	11093.5	7565.84
P42704	LRPPRC	0.979925	-0.162612	0.795991	16563	16128.2	16682.9	16417.5	21706.4	22413	16978.4	15716.5	16821.3	18350.5	19982.2	19855.7
Q9HAV7	GRPEL1	0.979997	-0.162138	0.969991	0	1128	1087.88	4877.04	2750.1	2334.96	0	925.439	882.982	5464.73	2523.37	2137.86
Q12959	DLG1	0.980102	-0.161441	0.977897	0	0	1094.82	643.341	0	356.056	0	0	876.431	705.154	0	470.963
P16152;O75828	CBR1	0.980114	-0.161355	0.956509	750.958	887.102	375.594	0	993.963	878.45	567.933	883.297	325.086	0	1035.63	996.843
P61326;Q96A72	MAGOH;MAGOHB	0.980151	-0.16111	0.948776	2679.92	2597.26	1470.76	0	2297.94	2803.91	2567.36	2509.64	1892.38	0	2232.41	2412.79
P46060	RANGAP1	0.980152	-0.161107	0.901156	3149.14	4300.75	4300.26	2126.42	5261.08	5207.03	3224.06	4445.4	4690.6	2378.12	4637.23	4486.07
P62942	FKBP1A	0.980444	-0.159167	0.958387	1058.93	117.686	384.129	269.788	881.421	799.772	1059.43	88.5182	414.998	308.946	783.246	787.915
O76095	JTB	0.980765	-0.157033	0.977591	0	325.422	0	0	258.973	156.211	0	265.405	0	0	298.225	162.731
Q96A26	FAM162A	0.980818	-0.156686	0.975479	456.36	758.22	0	0	295.492	97.1103	468.375	652.163	0	0	310.449	145.366
Q9BQ75	CMSS1	0.980948	-0.155819	0.959689	0	690.193	133.129	681.142	452.082	506.832	0	605.525	256.597	601.508	461.607	491.209
Q1ED39	KNOP1	0.981058	-0.155089	0.98282	0	0	1316.95	0	277.191	377.562	0	0	1181.05	0	267.171	486.13
O14979;REV__Q9ULL8;Q9ULL8	HNRNPDL	0.981324	-0.153325	0.978605	1169.68	1113.54	284.238	401.214	6012.77	8115.03	1051.01	1035.63	259.17	267.874	6568.66	7594.83
P30040	ERP29	0.981399	-0.152828	0.980403	527.827	995.251	0	1022.97	9199.37	9350.4	354.669	596.145	0	1236.37	9010.23	9506
O75390	CS	0.981522	-0.152011	0.936358	12549.5	8626.15	8927.43	5234.64	4243.12	5536.21	11237.4	7759.74	9608.14	6787.22	3979.23	4911.63
P46782	RPS5	0.981563	-0.151739	0.925092	10667.5	11093.4	4598.79	7741.07	7246.45	6784.01	11799.5	10625.7	4840.96	8136.25	6337.11	5504.39
Q14847	LASP1	0.981619	-0.151366	0.966472	1737.53	3300.79	970.923	0	3156.01	4144.7	1369.53	2823.64	951.3	0	3363.79	4557.03
O15173	PGRMC2	0.981925	-0.149331	0.929128	1162.03	631.355	304.885	527.403	858.04	887.036	963.529	727.238	452.144	568.501	756.776	823.559
P41091;Q2VIR3	EIF2S3;EIF2S3L	0.98197	-0.149032	0.935038	10697	6394.24	9659.88	10269.8	4458.04	4718.79	8859.71	5588.01	9870.18	11519	4716.45	4811.44
Q9H5V8	CDCP1	0.98205	-0.148499	0.978017	0	241.559	0	0	314.749	327.312	0	247.593	0	0	317.408	302.759
P35232	PHB	0.982144	-0.147876	0.881899	8219.21	8050.66	7022.98	5980.49	6005.86	4598.59	7267.43	8649.68	6507.02	5904.31	5991.54	4845.76
O60716	CTNND1	0.982258	-0.147122	0.96252	1416.31	2493.93	1495.28	230.823	1546.06	469	1584.45	2361.24	1669.73	177.403	1230.3	492.531
Q9NXH9	TRMT1	0.982799	-0.143526	0.970863	1159.59	415.774	324.561	0	364.889	296.401	861.881	559.357	385.636	0	386.028	324.257
P40939	HADHA	0.98297	-0.142395	0.946241	2469.19	6293.94	4849.06	8639.35	3206.28	5523	2150.39	6043.25	5119.92	8381.26	3270.93	5487.46
P68402	PAFAH1B2	0.983295	-0.140234	0.985187	0	10.1408	0	0	517.702	634.148	0	12.863	0	0	547.553	582.164
P30084	ECHS1	0.983648	-0.137892	0.960056	1982.06	1066.36	1488.19	1053.16	3054.13	3305.61	1606.19	762.312	1570.06	987.458	3005.76	3822.34
O43172	PRPF4	0.983694	-0.137588	0.975059	1249.4	382.64	410.798	0	2135.63	1409.98	1142.86	348.981	331.114	0	2200.11	1474.25
Q9UNN8	PROCR	0.983815	-0.136783	0.976847	0	443.417	470.913	0	146.27	636.869	0	405.82	461.737	0	166.424	636.014
P50395	GDI2	0.983855	-0.136514	0.890231	5748.5	6681.15	3953.93	6335.35	4681.74	6605.41	6272.63	6439.4	3798.96	6475.33	4589.04	5881.71
Q9NWU2	GID8	0.984002	-0.135543	0.980218	0	652.705	549.986	0	185.831	172.454	0	586.981	648.456	0	164.724	135.841
P27816	MAP4	0.984022	-0.135407	0.919624	8397.73	5625.43	12131.7	8276.63	7289.8	8350.42	8405.33	5671.95	12283.9	8844.96	6441.25	7624.28
Q03252	LMNB2	0.984119	-0.134762	0.962623	2332.63	1603.3	3172.9	4460.98	6609.66	7161.28	1791.85	1442.4	3226.29	4074.81	6923.17	7479.8
P42166	TMPO	0.98437	-0.133098	0.976528	0	1254.47	0	917.936	2003.14	1732.51	0	1071.09	0	713.136	2175.07	1856.42
Q9Y678	COPG1	0.984394	-0.13294	0.931087	1024.37	1752.63	2655.95	1925.77	1387.1	1875.73	1092.4	1783.17	2658.54	1762.38	1390.37	1768.94
Q12874	SF3A3	0.984764	-0.13048	0.954939	2257.71	3353.24	4238.74	622.431	3980.05	4057.25	2352.06	3072.5	4063.73	565.697	4020.14	4153.28
P61086	UBE2K	0.985134	-0.128025	0.970812	179.883	209.921	1797.59	1715.19	1172.63	1777.8	151.133	161.537	1733.99	1986.04	1148.49	1569.94
P21964	COMT	0.985175	-0.127752	0.983849	0	417.153	0	0	687.086	1117.81	0	361.606	0	0	802.899	1024.6
Q92520	FAM3C	0.985253	-0.127232	0.981212	61.2875	2046.71	0	0	1754.94	1696.58	130.229	1961.71	0	0	1614.36	1771.24
P17844	DDX5	0.985332	-0.126706	0.914477	28866.1	22011.4	14238.9	19774	22785	23140.1	29763	20868.5	13182.3	20945.6	21863.8	22273.3
Q8N8A6	DDX51	0.985624	-0.124767	0.981993	161.762	401.894	0	0	748.77	770.182	77.8709	319.358	0	0	835.129	820.313
P55884	EIF3B	0.985664	-0.124501	0.945319	6363.36	7470.13	4841.51	9635.54	3872.59	4483.4	6618.51	6901.93	5186.52	9551.42	3979.7	3902.82
Q9NTJ3	SMC4	0.985756	-0.123895	0.966204	3000.22	5050.06	2970.82	7713.63	1731.56	3158.46	2549.54	5323.77	3189.72	7943.1	1733.4	2548.69
Q9NW13	RBM28	0.985758	-0.123876	0.982688	3457.49	708.124	0	0	1262.8	1742.61	3567.71	626.124	0	0	1194.64	1680.42
P48637	GSS	0.985877	-0.123089	0.966541	743.028	0	534.135	993.077	1237.75	939.505	772.768	0	579.468	930.867	1177.78	923.791
P82933	MRPS9	0.985996	-0.122299	0.978143	0	36.6239	352.826	432.746	460.753	872.558	0	91.5674	376.753	363.659	441.931	851.412
P24534	EEF1B2	0.986149	-0.121282	0.979724	1718.95	2747.71	1929.43	0	8109.59	5509.27	1180.6	2379.1	1971.54	0	8484.11	5722.38
P15170	GSPT1	0.98665	-0.117954	0.944105	3096.92	1882.52	2661.73	1293.2	2592.29	2913.02	2618.87	1408.27	3031.4	1214.28	2739.41	3234.68
Q9Y6H1;Q5T1J5	CHCHD2;CHCHD2P9	0.986687	-0.117709	0.990124	0	155.628	2426.27	0	209.895	342.107	0	193.032	2451.95	0	134.279	312.916
Q9H3P2	NELFA	0.986807	-0.116911	0.985634	0	204.8	0	0	85.5167	119.688	0	210.814	0	0	101.252	92.5298
Q9HCE1	MOV10	0.986867	-0.116516	0.973737	1582.47	670.524	741.434	0	498.817	676.525	1286.69	757.473	622.985	0	586.553	861.314
P62333	PSMC6	0.986917	-0.116184	0.943477	3571.43	1899.44	4437.04	1761.77	3108.13	3171.4	2851.87	1943.85	4337.62	2257.95	3132.23	3190.85
P55957	BID	0.987023	-0.115478	0.986726	530.098	18.4873	0	0	544.089	55.4625	467.108	98.2098	0	0	507.495	60.4242
Q12904	AIMP1	0.987421	-0.112835	0.985235	0	3095.19	0	0	1523.82	2251.68	0	2509.46	0	0	1678.11	2596.7
Q5T3I0	GPATCH4	0.987631	-0.111445	0.980478	0	0	306.712	174.819	262.995	373.467	0	0	311.578	179.755	222.016	390.815
P25205	MCM3	0.987664	-0.111223	0.92678	4750.7	7801.3	6878.57	4609.19	7126.75	5306.36	5595.37	7779.01	6752.6	3908.95	6860.16	5126.84
Q9Y4W2	LAS1L	0.98774	-0.11072	0.981077	450.667	145.783	1280.02	0	522.224	809.415	486.615	108.39	1241.88	0	441.954	889.932
O15270	SPTLC2	0.988099	-0.108333	0.981643	0	648.726	0	495.915	1157.31	1000.4	0	691.135	0	504.551	1153.5	913.865
P08133	ANXA6	0.988126	-0.108156	0.97984	2580.7	199.723	1891.19	4785.8	985.876	1945.98	2255.89	228.197	2029.49	5145.92	836.61	1746.05
P13639	EEF2	0.988299	-0.107006	0.938954	47401	67086	90392.3	91771.3	58321.6	55412.3	54283.1	73220.5	82948.2	89622	53894.9	51613.9
P53990	IST1	0.988375	-0.106504	0.988773	0	564.841	745.775	0	0	152.1	0	436.274	868.398	0	0	141.038
P48444	ARCN1	0.988386	-0.106426	0.962696	3043.52	4043.65	1365.52	963.406	3305.76	2983.56	2890.52	3370.75	1711.37	1003.62	3330.17	3216.59
Q8TCS8	PNPT1	0.988428	-0.106152	0.965372	4583.7	3066.56	2624.49	1187.94	2389.44	1894.07	4703.92	2633.92	2724.05	1187.82	2631.27	1683
P07954	FH	0.988513	-0.105584	0.97905	10184	4052.9	5350.44	841.015	3068.23	1834.65	9259.25	3963.3	5533.73	1541.05	3019.39	1723.58
Q9UKM9	RALY	0.988618	-0.104889	0.966224	4468.41	6250.23	1301.91	2514.66	3238.46	3722.78	3929	6071.95	1497.68	2398.49	3599.58	3755.09
Q92616	GCN1L1	0.988621	-0.10487	0.966904	7133.7	7918.42	7839.55	1383.39	4158.8	5503.19	7110.1	8952.89	6958.26	1493.63	3649.88	5386.11
Q86XP3	DDX42	0.988643	-0.104723	0.976656	1223.83	858.916	2384.25	444.986	1246.31	458.828	1215.33	806.938	2395.33	355.204	1216.53	552.642
Q9HCY8	S100A14	0.988704	-0.10432	0.97403	982.329	456.882	0	899.763	899.562	1241.19	831.067	519.272	0	947.476	882.098	1249.21
Q99471	PFDN5	0.988797	-0.103698	0.990742	0	17.6333	0	0	1184.63	2086.09	0	10.9602	0	0	1096.4	2144.15
Q9UHA3	RSL24D1	0.988874	-0.103186	0.986635	623.714	262.393	0	0	769.97	95.9611	605.021	248.351	0	0	764.51	114.663
Q12788	TBL3	0.988878	-0.103159	0.975148	2540.16	0	4434.49	3162.22	1803.83	3605.47	2179.77	0	4580.24	3376.18	1956.49	3280.6
Q13126	MTAP	0.988899	-0.103021	0.976196	2962.8	992.113	599.107	455.897	2099.11	963.468	2009.32	1284.41	706.425	598.765	2282.58	1101.39
Q9UHX1	PUF60	0.988995	-0.102387	0.909551	5767.67	6143.76	5967.01	5553.98	4045.49	4315.37	6178.3	5988.86	5472.43	5261.13	3988.87	4553.79
P07237	P4HB	0.989353	-0.10001	0.952316	27274.3	27438.5	46261.7	19076	26502.7	31761.6	25765.7	25649.7	45847.7	20914.1	26256.3	31982.7
P18754	RCC1	0.989535	-0.0987968	0.947765	2975.07	3948	4838.5	4448.67	2838.15	2646.45	2474.79	3415.2	5138.09	4498.54	2998.24	2942.94
Q13895	BYSL	0.989564	-0.0986076	0.985812	349.659	1779.3	0	0	2082.78	1605.57	321.348	1772.42	0	0	2182.55	1480.28
Q9NYU2	UGGT1	0.989706	-0.0976634	0.970168	1985.26	2171.39	1143.24	556.562	1627.69	2656.48	1748.05	2251.01	1072.1	582.825	1516.77	2865.48
O75150	RNF40	0.989926	-0.0962008	0.990699	0	102.131	0	0	314.005	85.7975	0	78.1028	0	0	314.516	104.258
P34932	HSPA4	0.989979	-0.0958528	0.945834	23243.9	13685.6	17841	17820.9	12923.3	17220.8	25085.4	13192.7	19554	16238.7	11965.4	15669.7
Q9BQ52	ELAC2	0.989984	-0.0958143	0.981777	2464.23	584.733	0	662.271	1659.69	1629.4	2274.83	723.426	0	739.094	1732.27	1460.59
O76031	CLPX	0.990048	-0.0953907	0.978293	132.012	2606.84	1945.24	922.312	1888.36	1145.1	219.413	2567.58	2151.77	741.319	1809.47	1064.33
Q93009	USP7	0.990115	-0.0949482	0.978451	1546.48	1584.92	175.819	258.328	1436.04	1356.17	1132.88	1764.45	145.736	412.314	1655.02	1184.5
O15446	CD3EAP	0.990199	-0.09439	0.991492	0	1160.73	0	0	267.536	309.452	0	1160.26	0	0	255.393	305.031
Q9UHB9	SRP68	0.990213	-0.0942991	0.981865	2726.76	4572.41	431.083	533.397	5464.03	2412.39	2841.1	4598.71	545.215	558.618	4790.27	2648.18
P21281;P15313	ATP6V1B2	0.990308	-0.0936634	0.985419	1663.7	256.106	0	562.326	811.598	2214.88	1325.79	420.205	0	606.243	861.599	2241.39
P05455	SSB	0.99031	-0.09365	0.953288	7067.77	14008.9	16868	12050.7	10021.3	14521.8	6790.2	13116.1	16117.8	11883.5	10444	15464.7
P18858	LIG1	0.99051	-0.0923273	0.980416	651.161	1566.82	1966.21	0	1381.57	915.596	610.949	1384.75	1966	0	1528.06	930.076
Q99797	MIPEP	0.990812	-0.0903206	0.989779	0	892.818	1319.26	0	0	679.194	0	671.692	1493.55	0	0	699.464
P51532	SMARCA4	0.991148	-0.0880861	0.975162	1967.43	1074.26	2607.22	529.584	2515.42	1571.01	1806.15	1355.16	2339.49	490.129	2834.85	1348.28
P62249	RPS16	0.991234	-0.0875143	0.971771	1705.5	2669.1	1164.83	1779.94	3105.2	4877.31	1889.32	2812.12	1678.77	2831.76	2378.56	3577.21
Q9UIA9	XPO7	0.991251	-0.0874028	0.992445	0	322.396	0	0	1412.24	274.869	0	282.15	0	0	1274.59	435.179
A0AVT1	UBA6	0.991318	-0.0869555	0.968161	1646.63	697.365	1180.79	1837.5	756.484	1109.75	1362.35	607.495	1291.56	1849.48	907.37	1147.51
O95361;Q309B1	TRIM16	0.991337	-0.0868303	0.984136	78.9445	526.994	602.145	0	583.19	306.282	109.279	454.133	683.145	0	460.009	372.819
Q6P2Q9	PRPF8	0.991411	-0.0863397	0.969934	5192.92	9871.26	5125.85	2954.38	9403.12	6092.87	5589.3	9094.64	5710.92	3394.97	9055.83	5462.88
O95837;P29992	GNA14;GNA11	0.991433	-0.0861946	0.993356	0	435.661	0	1256.55	0	30.0628	0	474.732	0	1213.97	0	18.8149
Q99613;B5ME19	EIF3C;EIF3CL	0.991676	-0.0845787	0.960314	8681.36	8487.18	8638.31	3536.3	6225.83	7943.83	8520.89	8725.05	8477.31	3382.87	6378.25	7666.25
Q16513	PKN2	0.991744	-0.084127	0.991259	0	0	308.223	705.123	92.6613	183.116	0	0	364.571	712.204	63.8013	137.905
Q9H4G0	EPB41L1	0.991861	-0.0833544	0.989273	0	1107.44	423.542	0	417.37	600.939	0	1203.25	260.457	0	451.005	613.82
Q13347	EIF3I	0.9919	-0.083094	0.984575	913.881	1877.76	0	234.48	1453.52	1280.79	856.658	1578.37	0	462.172	1493.36	1323.21
Q15024	EXOSC7	0.992124	-0.0816048	0.988187	965.595	1483.94	0	0	587.126	998.474	809.589	1600.04	0	0	602.609	991.114
Q9BTT6	LRRC1	0.992225	-0.0809371	0.991304	0	238.701	0	0	127.054	362.978	0	241.752	0	0	167.425	313.89
P35250	RFC2	0.992273	-0.0806194	0.982557	415.779	874.718	618.266	0	773.055	403.638	684.113	857.602	502.197	0	645.418	372.285
O60664	PLIN3	0.992394	-0.0798103	0.987622	594.485	484.222	607.835	765.577	1444.77	3282.36	713.099	527.623	777.238	728.37	1496.6	2881.72
Q96DI7	SNRNP40	0.992877	-0.0766059	0.989141	267.067	612.303	1378.71	2527.12	594.441	578.007	186.066	500.642	1498.78	2625.16	552.161	552.41
Q9P0V9	2020-09-10	0.993221	-0.0743199	0.992718	343.176	260.331	0	0	135.284	0	241.166	380.591	0	0	112.026	0
O14818;Q8TAA3	PSMA7	0.993234	-0.0742349	0.9739	7037.42	4648.06	5306.27	3309.39	2880.44	3181.44	6851.57	4373.02	5227.86	3225.27	3110.37	3396.56
Q9H6T3	RPAP3	0.993461	-0.0727257	0.99295	0	0	0	537.981	1305.15	678.137	0	0	0	646.729	1294.95	563.101
Q13427	PPIG	0.993728	-0.070952	0.99119	1775.79	1385.32	3279.23	0	839.208	612.801	1345.38	909.55	3956.73	0	945.782	685.41
O95373	IPO7	0.993742	-0.0708596	0.983063	7806.33	4209.97	3381.23	1958.04	7982.18	9819.88	8944.58	5397.86	3498	1968.3	6925.99	8202.89
O95816	BAG2	0.993749	-0.0708176	0.993597	0	545.598	0	0	646.789	1502.8	0	505.096	0	0	693.257	1479.98
Q9BZJ0	CRNKL1	0.99379	-0.0705406	0.990739	0	575.88	984.415	0	390.877	749.496	0	546.681	978.205	0	326.106	832.905
Q16401	PSMD5	0.993991	-0.069206	0.988502	1697.68	487.136	480.673	0	1070.44	1049.28	1454.27	758.886	404.267	0	1029.52	1109.5
Q15369	TCEB1	0.994152	-0.0681392	0.987053	342.192	826.528	0	940.56	1030.03	783.313	334.464	756.831	0	964.987	987.979	855.424
P84077;P61204	ARF1;ARF3	0.994512	-0.0657464	0.986015	1558.84	932.211	1295.75	2514.22	3113.18	4692.37	2159.8	1475.72	1248.28	2048.57	2982.49	4114.32
Q9Y4W6	AFG3L2	0.994663	-0.0647486	0.991445	0	1912.39	0	2626.45	1819.66	1264.91	0	1605.18	0	2675.81	1775.48	1526.25
O95782	AP2A1	0.994675	-0.0646661	0.986451	1668.5	2387.46	0	1618.68	1696.48	2338.82	1538.55	2167.11	0	1686.85	1858.72	2407
P12235	SLC25A4	0.994772	-0.0640204	0.994294	99.0906	0	1190.5	0	902.035	224.474	137.834	0	1079.98	0	931.184	254.475
O95470	SGPL1	0.994968	-0.062718	0.987049	1272.35	643.291	574.766	400.391	1364.49	1549	1216.9	458.758	666.76	373.406	1530.01	1529.26
Q15181	PPA1	0.995475	-0.0593533	0.990826	1480.22	4437.36	1992.04	509.334	3352.58	5981.91	1103.37	4217.99	2261.58	810.92	3562.9	5716.35
P50502;Q8NFI4;Q8IZP2	ST13;ST13P5;ST13P4	0.995501	-0.0591841	0.985046	3773.5	7068.91	3552.85	2431.44	3981.91	7069.34	4311.56	6056.96	3659.59	2260.05	4098.89	7365.47
Q9BXJ9	NAA15	0.995698	-0.0578729	0.984459	1008.73	1103.74	1663.82	1886.53	755.925	1977.16	1542.4	980.3	1556.64	1954.55	534.53	1791.37
Q86VP6;O75155	CAND1	0.995712	-0.0577776	0.984972	10364.8	6622.87	4060.25	4797.08	5525.74	5399.89	10904.4	6586.72	4534.31	4738.28	5004.9	4844.37
P38117	ETFB	0.995761	-0.057453	0.989041	1301.95	5379.32	4729.09	1301.58	4029.26	4456.45	975.214	4670.23	4862.56	1186.99	4419.54	4993.26
Q00839	HNRNPU	0.995943	-0.0562461	0.971241	45711.7	36211.4	48207.7	49024.8	39675.5	31085.2	45580.1	36626.5	46737.5	53272.7	37114.8	29570.9
Q92785	DPF2	0.995968	-0.0560776	0.995879	0	135.64	0	0	457.455	528.549	0	120.368	0	0	438.593	558.161
O15355	PPM1G	0.996076	-0.0553662	0.985556	1433.21	333.643	1698.75	1673.94	1693.55	1710.27	1711.23	418.595	1492.62	1649.72	1698.68	1539
O43776	NARS	0.996213	-0.0544539	0.986372	2847.43	2433.69	4008.21	2673.18	5681.08	6330.12	3630.12	2858.89	4472.62	2264.04	4884.54	5772.71
P09012	SNRPA	0.996242	-0.0542613	0.98931	3826.56	3443.23	2162.27	462.825	1851.05	2804.17	3574.63	2934.47	2301.04	513.442	2081.86	3089.97
O95747	OXSR1	0.996263	-0.0541249	0.995042	0	261.788	607.156	0	1224.66	768.782	0	269.944	570.421	0	1252.07	759.251
O75475;Q9Y3E1	PSIP1	0.996329	-0.0536828	0.991635	141.093	2227.87	1139.08	2433.66	3809.82	2355.09	131.946	2208.86	1602.66	2320.03	3605.45	2193.22
O15372	EIF3H	0.996428	-0.0530287	0.986293	1081.47	1701.53	2392.11	3853.33	1928.45	2691.89	1648.29	1728.18	2363.35	3115.99	1920.46	2823.74
Q92688	ANP32B	0.996708	-0.0511679	0.99419	2475.33	1390.7	2694.19	0	6329.83	3606.27	2528.78	1709.12	2468.95	0	6155.62	3579.53
Q8NEV1;P68400	CSNK2A3;CSNK2A1	0.9968	-0.0505571	0.9953	0	496.236	453.334	771.511	2076.61	2291.55	0	631.948	399.182	738.734	2015.81	2284.08
Q8WWY3	PRPF31	0.996802	-0.0505446	0.991179	1411.77	142.785	1146.71	1068.37	650.007	1219.26	1252.02	138.561	997.547	1263.5	685.617	1283.62
Q9UDY2	TJP2	0.996847	-0.0502447	0.992034	207.742	671.421	969.304	1310.55	1389.84	878.053	121.853	651.178	849.603	1578.93	1395.09	813.147
P23246	SFPQ	0.996987	-0.049312	0.99026	6160.62	7309.87	4953.07	13144.8	13816.2	12161.7	6101.59	6332.76	5100.66	13202.4	13847.7	12787.8
P06899;Q6DRA6;Q6DN03	HIST1H2BJ	0.997005	-0.0491977	0.996563	1977.69	0	8171.85	14123.2	2957.58	633.276	2822.56	0	8716.74	13712.7	2023.45	504.683
Q15029	EFTUD2	0.997174	-0.048073	0.990242	7680.87	3711.53	6691.99	6190.04	4852.51	2465.34	8001.88	3348.31	7120.71	5897.77	4646.4	2487.93
Q99453	PHOX2B	0.997359	-0.0468454	0.996447	814.285	0	4245.75	3290.55	0	2381.96	1062.3	0	4510.37	3107.35	0	2024.18
Q92879;O95319	CELF1;CELF2	0.997385	-0.0466681	0.997312	405.89	231.226	0	1249.95	224.479	0	363.365	256.501	0	1232.01	254.147	0
O94760	DDAH1	0.997541	-0.0456374	0.996127	436.49	150.848	810.554	2532.54	281.367	1263.57	631.559	239.268	982.183	2016.63	375.779	1216.48
Q9H3N1	TMX1	0.997707	-0.0445352	0.994475	2901.24	292.339	2799.43	3942.71	2016.44	1871.03	2304.6	303.533	2851.64	4414.66	2044.13	1872.93
Q13620	CUL4B	0.997756	-0.0442066	0.996932	235.828	1200.85	0	0	711.904	1134.98	258.303	1075.2	0	0	754.472	1188.21
Q9BV40	VAMP8	0.998065	-0.0421526	0.996642	913.881	652.985	814.718	1298.46	0	129.059	932.649	560.685	960.97	1227.95	0	119.478
P22392;O60361	NME2;NME2P1	0.998128	-0.0417387	0.988361	13841.1	11096.2	10116.3	18024.2	13383.4	12289.8	12975.2	11824.8	9980.92	18551.9	13346.5	11924.1
P63261	ACTG1	0.998355	-0.0402301	0.994503	6153.73	6634.08	5107.66	4071.04	4530.13	1138.52	5848.28	5873.23	4804.23	4393.92	5453.9	1216.11
P63167	DYNLL1	0.998449	-0.0396087	0.997736	2306.23	1722.82	530.233	5259.72	1133.48	838.847	2208.63	1373.28	363.791	5626.76	1199.65	1000.92
P27348	YWHAQ	0.998502	-0.0392518	0.995727	11037.5	8934.9	20168.6	9775.74	6351.65	7022.05	10694.2	8624.84	20184.1	9652.87	6847.47	7192.23
Q92841	DDX17	0.998759	-0.0375503	0.988026	3235.33	4638.14	4555.54	3960.59	4973	4522.23	3278.57	4382.01	4179.7	4386.63	5045.1	4580.69
Q15006	EMC2	0.99953	-0.0324274	0.999291	372.994	109.449	346.573	2095.93	1504.35	679.88	394.075	147.071	374.476	2075.1	1400.6	715.466
O95831	AIFM1	0.999897	-0.029992	0.999819	449.364	4753.74	653.478	1827.86	1427.19	3261.76	444.376	4292.08	697.199	2220	1398.43	3320.03
P62316	SNRPD2	0.999924	-0.0298084	0.999822	1052.38	1046.24	2814.85	3587.85	3175.96	4743.89	903.206	856.574	2587.34	4391.14	2912.9	4768.77
P13798	APEH	1.00001	-0.0292659	0.999991	1989.46	0	876.398	0	1599.76	797.157	2180.49	0	709.068	0	1476.53	896.727
Q9P0I2	EMC3	1.00016	-0.0282504	0.999809	487.397	384.955	0	0	366.592	0	325.735	500.343	0	0	413.063	0
Q86V81	ALYREF	1.00017	-0.0281846	0.999488	7838.11	6901.37	15098.5	14253.8	5210.8	7982.14	7170.81	6573.02	14899.6	15164	5036.16	8450.81
P27695	APEX1	1.00021	-0.0279316	0.999277	2227.18	989.368	1481.4	1998.62	3274.91	3125.17	2350.23	1049.76	1376.65	2592.16	2822.63	2907.92
P52565	ARHGDIA	1.00029	-0.0274136	0.999443	2257.62	6538.81	14998.3	14152.9	3725.76	5242.96	1860.21	6564.88	14919.9	13885.6	4002.04	5697.1
P20020;Q01814	ATP2B1;ATP2B2	1.0004	-0.0266442	0.999411	507.486	870.292	1331.83	0	109.453	494.6	437.6	885.867	1406.59	0	125.397	459.53
P51991	HNRNPA3	1.00051	-0.0259223	0.999267	1263.27	3639.58	1510.24	0	7885.36	7343.31	974.953	3004.11	1980.43	0	8245.27	7448.03
Q8NI36	WDR36	1.00079	-0.0240462	0.998542	1259.32	1156.97	4312.21	377.433	2306.08	1853.23	1177.46	1322.27	4510.13	525.159	2073.09	1666.04
Q8WVV9	HNRNPLL	1.00105	-0.0223102	0.998117	302.149	861.662	390.312	0	853.704	342.344	251.834	949.636	388.958	0	798.01	364.632
Q9BV86	NTMT1	1.00108	-0.022154	0.998804	0	577.112	0	0	919.644	505.221	0	524.839	0	0	1033.66	445.639
Q9H6R4	NOL6	1.00124	-0.021097	0.997925	0	381.587	711.504	506.211	380.982	1073.16	0	216.261	1087.54	295.358	415.202	1042.85
P56182	RRP1	1.00125	-0.021004	0.998082	2474.24	3029.52	0	0	1092.62	2192.66	2115.79	3123.9	0	0	1292.97	2267.36
O43143	DHX15	1.00125	-0.0209917	0.988864	5090.76	7064.99	8343.01	5902.01	6817.4	6729.59	5792.79	7441.54	7993.79	6004.26	5939.35	6826.04
Q8N684	CPSF7	1.00132	-0.0205193	0.997598	942.891	2461.43	1861.89	0	592.34	983.652	1073.01	1951.99	2161.68	0	683.971	980.609
P29401	TKT	1.0014	-0.0200274	0.995009	14435.6	12688.2	8820.26	16547.3	5202.29	9633.89	15256.9	13791.4	7918.92	15999.7	5580.38	8874.27
O15511	ARPC5	1.00147	-0.0195703	0.998767	0	88.6598	0	0	1025.03	425.196	0	87.9443	0	0	1024.61	428.593
P35268	RPL22	1.00148	-0.019506	0.996227	4634.91	133.36	5217.37	3741.02	4840.01	2722.01	4634.72	133.096	4900.85	3798.92	4917.68	2934.82
P08579	SNRPB2	1.00162	-0.0185592	0.994654	1605.85	1238	698.828	1540.8	1365.69	404.14	1572.11	1034.3	802.654	1587.19	1382.28	485.852
Q9UBM7	DHCR7	1.00173	-0.0178479	0.995784	395.295	680.218	682.722	0	388.642	460.413	609.865	596.874	536.387	0	393.48	475.184
Q08945	SSRP1	1.00173	-0.0178234	0.992493	8603.16	5815.95	5894	3227.8	7151.49	5394.34	8295.66	6152.89	6027.63	2759.91	7567.76	5345.3
P31146	CORO1A	1.00178	-0.0174865	0.997977	135.854	208.05	973.39	0	1049.61	46.5935	201.493	204.929	789.24	0	1183.36	38.7731
Q07021	C1QBP	1.0018	-0.0173345	0.995002	792.288	2863.32	2064.67	2170.11	4037.77	4759.22	733.859	3106.94	2139.53	2649.2	3923.28	4164.64
P61221	ABCE1	1.00198	-0.0161716	0.991908	3386.1	5766.64	2668.21	3581.84	4761.01	3609.17	4184	6378.16	1944.71	3120.35	4389.45	3803.33
P15529	CD46	1.00207	-0.015568	0.996637	3181.76	2537.19	2743.69	1238.38	0	440.572	3717.74	2473.1	2665.25	1029.47	0	277.017
Q86VM9	ZC3H18	1.00212	-0.0152091	0.996793	0	171.587	594.597	0	555.207	587.676	0	251.739	596.297	0	549.269	515.815
P26640	VARS	1.00218	-0.0148373	0.973081	5489.51	4535.98	4321.31	4395.19	4547.68	4886.29	5859.58	4436.4	4654.96	4259.47	4509.11	4517.84
Q8TAT6	NPLOC4	1.00237	-0.0135828	0.994398	1537.74	982.251	302.472	1729.72	528.448	1856.08	1352.36	727.794	487.699	2019.03	548.423	1817.83
P54136	RARS	1.00255	-0.0123844	0.991331	3858.51	9016.16	12100.9	11525.6	6007.19	6547.29	4436.51	9283.51	12704.3	10732.1	6076.4	5947.8
Q13363	CTBP1	1.00255	-0.0123428	0.997392	0	454.394	0	789.314	72.382	112.846	0	469.807	0	763.798	98.1186	100.862
O60610	DIAPH1	1.00259	-0.0120938	0.993367	3396.36	2386	4677.13	907.477	2759.15	1599.6	3399.02	2325.14	4942.42	805.584	2566.63	1727.68
Q9ULA0	DNPEP	1.00296	-0.00964872	0.996814	0	375.753	0	0	525.044	948.646	0	423.195	0	0	478.039	953.684
O95994;Q8TD06	AGR2	1.00315	-0.00836402	0.995327	779.758	1338.13	4414.37	0	3044.82	5092.1	665.05	1180.13	3132.86	0	3246.01	6491.4
Q9BX40	LSM14B	1.00347	-0.00629108	0.995705	1064.06	557.444	0	0	214.523	301.605	958.959	594.518	0	0	260.424	331.145
P29083	GTF2E1	1.00363	-0.0051888	0.991672	105.153	288.831	342.726	115.99	183.791	477.956	203.158	188.617	321.467	109.981	168.316	528.407
P24928	POLR2A	1.00366	-0.005007	0.995427	0	466.604	1608.39	562.704	397.048	195.822	0	447.152	1691.88	565.705	368.562	169.093
Q14137	BOP1	1.00373	-0.00453355	0.993507	2374.34	998.894	2448.01	195.24	939.913	695.283	2330.97	912.676	2819.19	161.072	791.239	665.072
Q93045	STMN2	1.00385	-0.00374217	0.988261	1389.99	680.835	998.447	705.39	1282.19	1958.56	1308.03	475.803	1221.06	720.238	1258.25	2059.04
Q06830	PRDX1	1.00399	-0.00278576	0.983136	11322.6	12761.6	13784	22744.8	22069.4	22089.9	11100.3	12576	13473.2	21186.1	24300.4	22554.7
P67809	YBX1	1.00413	-0.0019141	0.988482	6891.27	8181.78	6595.3	738.102	5292.73	4677.58	6599.57	8163.17	6984.7	684.998	5276.65	4801.24
Q8WX92	NELFB	1.00413	-0.00185841	0.991144	234.457	509.5	0	477.95	653.465	378.09	253.714	322.916	0	542.023	690.483	453.639
Q09028	RBBP4	1.00424	-0.00115647	0.991843	0	4297.78	2456.64	1684.7	4133	6658.78	0	3644.88	2915.9	2066.76	4269.09	6415.79
Q92575	UBXN4	1.00444	0.000153357	0.99407	109.223	1331.52	0	64.6731	643.198	1025.29	232.679	964.968	0	66.7299	712.134	1211.48
Q8WUM4	PDCD6IP	1.00497	0.00370796	0.979032	3297.81	4101.09	1982.55	4869.84	5090.57	5829.21	3510.98	4113.06	2110.13	4896.48	4865.73	5799.84
Q8WU90	ZC3H15	1.00518	0.00509305	0.986995	774.074	381.503	1413.86	874.691	2023.97	1897.16	668.183	406.253	1566.16	913.356	1985.9	1863.56
Q6P1M0	SLC27A4	1.00538	0.00643656	0.994234	0	315.072	0	0	520.123	196.081	0	242.325	0	0	541.418	253.084
Q9NVI7	ATAD3A	1.00567	0.00832474	0.989935	5123.63	6872.23	484.128	805.707	2156.94	3162.15	4929.34	5765.74	543.351	605.063	2877.4	3989.32
P05198	EIF2S1	1.00573	0.00873962	0.975348	5593.94	4312.06	2124.03	5016.19	3040.83	4452.75	5776.67	4508.78	1974.74	4335	3500.14	4585.1
Q9H0P0	NT5C3A	1.00577	0.00901317	0.996029	0	326.162	1549.1	0	52.7092	0	0	279.126	1618.25	0	41.713	0
P28066	PSMA5	1.0059	0.00989858	0.987368	1051.62	1318.52	897.6	3198.27	2921.93	1075.06	879.834	1195.55	827.922	3402.86	3067.59	1151.04
P49674;P48730	CSNK1E;CSNK1D	1.00591	0.00993316	0.992501	179.085	363.123	0	0	783.429	1174.08	353.181	421.953	0	0	667.586	1071.77
Q9NTZ6	RBM12	1.00593	0.010099	0.990613	0	0	519.987	308.834	495.625	561.468	0	0	618.384	236.685	489.464	552.572
Q9UNX4	WDR3	1.00596	0.0102729	0.992431	0	99.5195	0	805.484	1325.44	881.039	0	150.068	0	1041.95	1190.39	747.632
P39656	DDOST	1.006	0.0105525	0.984746	3001.31	3175.21	0	2567.25	4011.44	2716.72	3298.68	3227.15	0	2383.61	3919.52	2735.84
Q99816	TSG101	1.00624	0.0121163	0.992332	0	0	1005.23	1994.98	341.721	698.955	0	0	1090.66	1837.68	322.885	814.863
O75915	ARL6IP5	1.00627	0.0123574	0.983151	852.916	1225.84	2125.96	2518.3	1284.45	901.329	850.261	1053.02	1853.78	2951.78	1347.11	908.74
O15031	PLXNB2	1.00643	0.0133675	0.99332	0	410.322	1448.02	0	957.282	111.448	0	252.694	1631.82	0	973.24	88.1235
P11940;Q9H361;Q4VXU2;Q96DU9	PABPC1	1.00691	0.0165746	0.922234	14338.9	15593.6	17024.5	18180	15298.3	13131.8	15431.9	16274.9	16656.7	18365.6	14791.8	12692.7
P26196	DDX6	1.00691	0.0165889	0.987936	3463.97	1444.15	1836.83	0	2018.3	532.301	3249.65	1478.37	2255.26	0	1837.31	539.214
Q12906;Q96SI9	ILF3	1.00695	0.016866	0.9553	17432.5	19978.4	11888.1	18547.9	13390.9	13780.7	17939.4	20113.5	12405.6	18779.7	12718.4	13722.6
Q9BSC4	NOL10	1.00701	0.0172393	0.990225	703.826	842.554	0	0	1416.28	634.518	628.699	733.747	0	0	1677.8	582.141
P52272	HNRNPM	1.00736	0.0195923	0.972637	11952.4	13071.5	18759.2	14846.5	28445.3	26757.7	12121.3	13268.5	19436.2	15781	28082.9	25980.9
O60493;Q9UMY4	SNX3	1.00744	0.0201186	0.993148	162.864	0	0	0	1025.7	508.629	140.648	0	0	0	1001.94	567.229
Q9P258	RCC2	1.00745	0.0201413	0.98809	1127.97	2465.52	827.054	0	768.347	638.428	1107.02	2461.41	787.057	0	851.585	663.634
Q6NUQ4	TMEM214	1.00753	0.0207175	0.992687	358.506	185.921	0	0	1210.03	167.97	329.274	250.822	0	0	1164.67	192.145
P06737	PYGL	1.00754	0.0207486	0.991235	216.311	1074.49	272.41	232.306	151.863	2314.33	315.042	942.184	413.173	286.858	119.462	2217.11
P69849;Q5JPE7	NOMO3;NOMO2	1.00757	0.0209396	0.98051	631.543	2386.17	568.329	1905.15	1161.25	1824.8	499.332	2398.16	741.808	1889.77	1175.01	1837.31
P53396	ACLY	1.00771	0.0218976	0.971249	8575.41	6720.93	4223.7	11361.6	8391.55	13349.3	9047.08	7332.76	4132.2	11503.9	8202.95	12809.3
P49368	CCT3	1.00777	0.0222679	0.939051	11061.9	8822.27	11120.2	13675.9	10715	14758	9861.82	10222.7	11459.6	13495.5	11149.9	14508.5
Q13045	FLII	1.0078	0.0225059	0.978022	572.285	2196.49	1680.86	655.18	1930.79	2322.49	686.789	2108.31	1745.38	640.544	1959.01	2291.09
Q9NQC3	RTN4	1.00803	0.024021	0.982575	5816.02	4735.98	1236.84	2695.95	2815.8	1324.73	6465.61	4309.64	972.044	2888.42	2693.57	1445.61
P11908;P21108	PRPS2	1.00816	0.0248964	0.987155	0	627.377	655.714	244.227	939.461	1736.9	0	598.629	794.543	250.198	885.813	1708.81
O75367;Q9P0M6	H2AFY	1.0082	0.0251565	0.983419	11563.9	7360.3	4708.28	1950.33	3981.38	2380.53	11029.1	7551.18	5360.59	1683.69	4202.33	2379.86
Q9NZ01	TECR	1.00835	0.026118	0.98976	911.022	275.164	1225.58	0	295.678	72.3235	921.747	201.366	1309.03	0	272.366	98.4621
P04843	RPN1	1.00843	0.0266476	0.975081	11791	11059.2	4514.52	13922.2	5730.55	5384.04	10893.3	10657.4	5296.64	14902.4	5834.5	5258.79
Q9BZZ5	API5	1.00845	0.0268046	0.979572	1914.29	4817.62	2697.66	1086.09	3793.33	1643.08	1687.14	5271.95	2588.51	1321.9	3702.31	1515.07
P09661	SNRPA1	1.00857	0.0275978	0.947216	2948.58	1444.1	2981.46	2776.36	2224.9	2614.24	2314.26	1726.04	2886.26	3184.46	2399.25	2607.83
Q99623	PHB2	1.00865	0.0281572	0.938937	9211.12	7491.98	10764.7	7807.83	7163.46	7752.02	8799	7279.23	11837	7437.16	7005.68	8267.37
Q8NFQ8	TOR1AIP2	1.00874	0.0287458	0.978975	1211.22	0	1291.27	1262.04	904.163	923.521	814.877	0	1380.39	1608.54	945.006	892.298
Q12864	CDH17	1.00879	0.0290418	0.992227	0	0	886.267	0	467.429	45.9092	0	0	729.649	0	615.821	66.433
P31948	STIP1	1.00885	0.0294691	0.946347	11167	8480.45	9290.57	14465.2	12395	13027.2	10757.5	7037.26	10198.5	14260.6	13127.5	14053.3
O14561	NDUFAB1	1.00893	0.0299864	0.987223	0	0	595.93	446.892	219.136	656.235	0	0	716.064	562.999	146.821	509.437
P63104	YWHAZ	1.00902	0.0306012	0.952922	41490.4	43127.9	48014.9	54986.4	31171.7	24099.4	41460	43623.1	47657.8	52585	33673.2	26082.9
Q9Y4E8	USP15	1.00905	0.0307814	0.983077	118.894	53.8431	322.425	65.7353	238.808	338.329	39.9826	33.2026	340.309	111.657	327.657	295.523
P24539	ATP5F1	1.00911	0.031195	0.989097	0	392.211	977.091	0	1423.73	319.095	0	400.034	1052.06	0	1453.04	235.342
Q9UKV3	ACIN1	1.00921	0.0318391	0.939856	3108.61	3677.4	2054.26	2752.1	3528.13	3533.61	2566.65	3586.94	2317.96	2834.09	3513.54	4006.71
Q13144	EIF2B5	1.00924	0.032033	0.989864	606.594	0	1652.33	0	357.388	467.599	605.55	0	1755.28	0	302.41	449.164
O95400	CD2BP2	1.0093	0.0324357	0.989699	338.198	1473.07	0	0	640.139	203.404	324.142	1301.97	0	0	825.444	227.938
P36871	PGM1	1.00935	0.0327548	0.981365	543.005	0	555.669	933.81	974.252	1436.01	643.989	0	471.431	820.314	1048.58	1499.95
Q9H307	PNN	1.00943	0.0333159	0.978785	2773.01	1917.82	6974.95	7097.59	2907.84	2859.92	2308.12	1757.99	8086.59	6603.17	3067.82	2938.77
P27694	RPA1	1.00962	0.0346038	0.962146	1705.33	5263.55	3254.94	3432	3828.17	3071.8	1653.13	5340.9	3447.47	3658.46	3674.33	2979.35
P19338;REV__P19338	NCL	1.00964	0.0346909	0.95935	48304.2	37278.9	57070.3	63915	84519.3	75242.8	42816	31726.3	62318.8	65105.8	88555.4	79338.8
Q13177;O75914;Q13153	PAK2	1.00966	0.0348329	0.976626	4907.86	3251.36	1954.03	778.039	1895.07	2039.35	4589.02	3351.26	1874.29	753.276	2083.91	2317.15
P25705	ATP5A1	1.00969	0.035047	0.957728	25115.7	26440.5	18850.2	24864	12086.5	14171.4	26560.2	25633.4	18708.6	25518	11963.8	14322.1
P16435	POR	1.00985	0.0361049	0.980488	1850.38	419.047	1086.8	492.266	2449.1	691.928	1715.08	387.859	1045.28	654.703	2438.98	816.486
Q15370	TCEB2	1.01036	0.0394697	0.986587	0	730.314	0	324.545	1454.05	1414.92	0	786.21	0	211.613	1484.07	1482.58
O75955	FLOT1	1.0104	0.0397307	0.989979	0	627.881	0	0	72.265	417.217	0	525.011	0	0	118.836	485.133
O43583	DENR	1.0105	0.0403882	0.986696	154.034	1817.13	0	0	1007.95	1152.42	249.111	1710.19	0	0	1113.42	1102.18
Q99460	PSMD1	1.01051	0.0405084	0.969811	14059.7	10045.5	6947.96	5124.79	6020.22	4695.28	14212.4	10544.8	6767.66	4936.39	6106.02	4819.32
Q99575	POP1	1.01058	0.0409534	0.989159	1086.6	2249.95	0	0	535.657	191.489	1124.06	2328.82	0	0	456.318	197.488
Q16643	DBN1	1.01061	0.0411454	0.990267	119.205	0	0	1022.82	0	906.824	143.338	0	0	1255.99	0	671.264
P14868	DARS	1.0107	0.0417179	0.98034	1071.55	3884.62	5980.82	9823.95	2304.96	3006.02	1014.19	3947.19	6487.45	9755.84	2047.09	3099.02
Q9Y262	EIF3L	1.01083	0.042585	0.937986	4339	4117	5205.42	2625.11	4338.88	4222.9	4432.73	4588.01	5408.4	2138.53	4404.5	4145.16
P62195	PSMC5	1.01086	0.0427779	0.965974	3051.17	3654.04	4758.62	8754.33	5770.19	5915.07	2887.78	3296.36	5387.66	9972.28	5430.87	5274.8
Q01518	CAP1	1.01114	0.0446843	0.905305	5352.44	4985.56	4768.26	4185.49	5676.02	6517.7	5496.79	5979.44	4494.07	4043.32	5612.35	6210.32
P62258	YWHAE	1.01116	0.0448254	0.921728	26421.6	15886.1	23345.2	27593.7	20084.6	19588.5	24565.8	19232.1	22815.4	29187.1	20068.7	18534.5
Q9NQH7	XPNPEP3	1.01117	0.0448916	0.984595	379.822	0	0	64.0983	195.393	190.406	302.011	0	0	180.567	226.626	129.786
P50914	RPL14	1.01148	0.0469378	0.964401	3144.34	2052.14	6857.91	6908.89	3398.59	3892.39	3986.51	2716.49	6350.5	6880.94	3042.43	3578.84
P48556	PSMD8	1.0115	0.0470257	0.970216	1134.45	1454.18	477.875	1449.04	358.904	780.09	1036.19	1551.35	413.298	1507.68	433.961	777.061
Q9NX62	IMPAD1	1.01155	0.0473918	0.986086	0	0	548.452	1297.65	798.458	297.088	0	0	477.022	1581.33	642.268	274.999
P39687;O95626;O43423	ANP32A	1.01193	0.0498825	0.921516	2708.51	3356.49	2188.95	2176.19	2955.98	2624.25	2368.51	3466.47	2035.8	2173.93	3426.32	2730.28
Q96A35	MRPL24	1.01206	0.0507601	0.977638	342.302	591.682	0	960.216	1254.8	917.445	261.92	442.955	0	1079.67	1326.43	1004.5
P17812;Q9NRF8	CTPS1	1.01211	0.051102	0.961295	3049.16	2044.07	3273.83	1233.26	1198.83	2072.48	2580.42	2116.4	3772.13	1199.32	1378.24	1980.98
Q96CN7	ISOC1	1.01256	0.0541175	0.983471	177.958	73.0931	1165.68	2022.5	53.8503	1371.65	313.958	26.2681	1134.1	2107.86	45.4625	1298.19
O60341	KDM1A	1.01257	0.0541526	0.980693	366.225	1563.45	653.409	0	418.992	723.288	285.168	1632.51	687.302	0	428.766	738.448
P50402	EMD	1.01259	0.0542905	0.970979	1819.18	1864.25	604.442	89.049	1274.88	997.549	1485.67	1499.91	983.197	0	1604.13	1160.15
Q8WTT2	NOC3L	1.01273	0.0552532	0.981311	479.527	0	1507.77	2907.13	830.43	652.589	447.686	0	1787.02	2517.61	836.61	869.733
Q8NFV4	ABHD11	1.01284	0.0559451	0.986801	0	469.557	0	0	243.86	893.377	0	581.071	0	0	257.532	788.819
O43615	TIMM44	1.01285	0.0560286	0.980802	2373.16	2223.28	0	261.91	469.504	2503.96	2423.8	2055.42	0	328.629	477.358	2647.25
P07602	PSAP	1.0129	0.056369	0.977549	1479.04	2241.88	0	303.909	925.735	1721.05	1340.22	1700.43	0	179.612	1353.86	2183.57
Q01844	EWSR1	1.01307	0.0574587	0.961647	3805.54	3061.85	2941.22	402.364	3185.53	2964.01	4161.93	3126.47	2385.58	345.073	3459	3096.23
O43837	IDH3B	1.01313	0.0578995	0.971367	1510.41	440.346	0	1081.64	1130.18	1080.82	1202.6	460.471	0	1121.76	1234.23	1293.2
P33992	MCM5	1.01336	0.0593797	0.952024	6151.2	4033.68	5322.53	1375.9	4868.2	5429.74	5551.05	4826.12	6381.46	1402.76	4454.57	4928.32
Q15154	PCM1	1.01337	0.0594849	0.987808	0	0	559.215	0	1137.71	180.81	0	0	598.871	0	1143.25	160.716
P10412;Q02539;P22492	HIST1H1E	1.01354	0.0606256	0.973483	40138.3	16379.3	18194.1	9358.12	11547.3	10257.9	42403.4	18416.3	17580.9	9471	10450.1	8987.21
Q9ULV4;Q6QEF8	CORO1C	1.01359	0.0609482	0.973046	8496.36	2262.84	1009.63	1572.54	5320.92	5394.34	7099.65	2333.02	1175.98	1885.48	5716.26	6173.22
P00492;Q9NRG1	HPRT1	1.0136	0.0610174	0.982723	1806.23	540.65	0	5294.88	1037.19	1837.88	1837.23	646.424	0	5250.16	1086.69	1839.37
Q6PKG0;Q659C4	LARP1	1.01402	0.0637687	0.961319	2664.62	1669.19	614.704	710.189	2071.23	1425.55	2688.86	1544.67	908.718	861.799	1980.05	1299.72
Q86WB0	ZC3HC1	1.01432	0.0657891	0.987502	101.269	0	0	0	95.5686	419.04	126.997	0	0	0	99.5102	398.19
P51572	BCAP31	1.01508	0.0708196	0.950073	8005.37	7558.11	8356.12	13484.6	4087.78	5663.03	8466.7	6441.54	8818.9	13595.5	4366.88	6176.46
O76094	SRP72	1.01512	0.071128	0.976785	3780.06	815.433	0	916.081	1937.97	1536.61	3829.96	1048.82	0	714.684	2084.73	1443.87
P35606	COPB2	1.01517	0.0714051	0.956888	4364.14	3212.64	3469.28	1172.36	2160.02	1885.54	4679.31	3384.2	3778.37	1279.81	1792.05	1596.91
P28074	PSMB5	1.01532	0.0724335	0.974318	249.383	340.344	1911.31	506.931	2763.14	2241.94	481.072	423.101	1784.76	474.955	2892.92	2079
P30837	ALDH1B1	1.01537	0.0727349	0.983253	713.732	294.843	0	0	3244.05	3496.89	706.701	580.599	0	0	3311.37	3269.93
O00429	DNM1L	1.01559	0.0742185	0.966477	1547.49	714.288	765.79	516.922	2489.67	2494.45	1417.12	738.415	852.957	614.473	2398.54	2640.07
P49721	PSMB2	1.01594	0.076511	0.966398	404.83	1184.26	1165.14	0	882.086	628.996	484.474	1232.42	1091.68	0	862.21	662.498
P09525	ANXA4	1.01613	0.0778092	0.965182	2842.72	1346.76	2883.55	6036.12	1691.45	2016.21	2858.6	1078.12	2731.07	6277.6	1896.92	2245.77
Q9NYK5	MRPL39	1.01615	0.077914	0.976153	281.043	383.582	0	0	606.65	771.9	263.722	507.837	0	0	577.126	727.479
P41252	IARS	1.01623	0.0784664	0.838698	4012.31	3885.91	5378.59	3921.13	5232.08	4970.04	4024.96	4842.4	5450.28	4165.38	4777.57	4584.17
O00231	PSMD11	1.01638	0.0794373	0.953718	6574.42	5321.05	1366.68	3398.03	2497.83	4945.74	6368.08	5494.22	1318.31	3652.14	2676.17	4989.55
A0AV96;Q8TBY0;Q9NQ94	RBM47	1.01703	0.0837517	0.979959	0	905.986	0	0	679.027	672.589	0	995.503	0	0	569.439	731.097
P12268	IMPDH2	1.01787	0.0893562	0.924149	2792.43	3660.71	2860.03	6293.96	4716.06	4649.84	3217.4	3451.01	2895.15	6358.24	4834.7	4662.79
Q9NVP1	DDX18	1.01808	0.0907539	0.951403	2337	5380.39	1560.35	2002.47	3889.08	2283.97	2170.83	5511.35	1670.43	2006.33	3911.06	2498.83
A6NHR9	SMCHD1	1.01828	0.0920512	0.958585	410.716	1785.24	1424.19	614.947	1867.78	415.606	465.476	1714.13	1347.17	777.476	1828.49	504.868
Q9NYH9	UTP6	1.0183	0.0921967	0.964381	278.806	207.388	254.978	936.777	1060.91	567.545	130.627	307.135	277.997	907.193	1119.86	624.093
Q6L8Q7	PDE12	1.01841	0.092929	0.971564	790.236	0	0	667.923	1145.55	487.81	818.924	0	0	774.094	1064.9	490.513
Q9NYV4	CDK12	1.01843	0.0930964	0.972479	0	1565.58	766.815	2504.87	627.344	530.055	0	1350.28	796.961	2650.41	590.479	717.043
P30043	BLVRB	1.01846	0.0932581	0.965844	0	247.235	237.214	19.4024	142.878	206.03	0	119.375	287.566	95.3714	195.05	171.138
P48047	ATP5O	1.01853	0.0937105	0.9238	2892.41	3439.2	3073.91	5001.14	2792.39	1766.54	3254.81	3306.29	3172.09	4959.39	2749.99	1874.37
Q15019	2020-09-02	1.01855	0.0938636	0.942924	1932.7	894.723	2443.92	3532.88	4118.1	3547.09	2003.64	1079.36	2277.57	3656.5	4175.53	3582.32
P48163	ME1	1.01856	0.0939453	0.922215	1424.3	1561.49	2495.12	1795.45	2384.79	2972.99	1312.41	1396.19	2795.88	1828.06	2470.48	3065.62
Q9UBQ5	EIF3K	1.01858	0.0941031	0.925607	2805.21	2156.48	2720.33	1092.33	1897.01	2132.24	3321.13	2288.14	2674.92	980.469	1742.76	2034.13
P28072	PSMB6	1.01872	0.0950192	0.953522	983.254	967.738	1341.7	1504.9	356.351	259.007	1128.04	955.76	1215.91	1500.61	441.32	272.634
P61077;P62837	UBE2D3;UBE2D2	1.01883	0.0957043	0.982755	0	1924.88	0	0	582.817	557.822	0	1948.09	0	0	559.025	616.116
Q9NXE4	SMPD4	1.01903	0.0970406	0.978578	0	99.3514	0	0	60.814	136.843	0	130.809	0	0	64.6053	107.245
Q13618	CUL3	1.01904	0.0971134	0.977737	0	822.437	0	0	543.583	654.438	0	895.717	0	0	497.833	665.373
Q16630	CPSF6	1.01932	0.0989931	0.977974	32.9318	1281.2	0	0	1908.63	2666.52	59.4804	1203.43	0	0	2079.47	2660.71
P23229	ITGA6	1.01952	0.100319	0.960553	933.137	2160.01	2550.01	0	1462.64	3018.43	1051.92	2038.16	2452.96	0	1520.25	3258.57
Q9NUJ1	ABHD10	1.01954	0.100452	0.962793	1411.86	696.413	0	676.506	335.178	845.399	1373.77	630.107	0	726.581	437.911	874.464
P18615	NELFE	1.01959	0.100761	0.976659	134.03	328.28	301.924	0	540.125	1321	105.251	180.347	361.826	0	624.59	1404.77
Q05639	EEF1A2	1.0197	0.101532	0.962131	1201.8	0	893.206	812.753	812.05	249.551	1012.43	0	1325.49	675.543	751.393	282.722
Q7KZ85	SUPT6H	1.02018	0.104672	0.965805	0	1138.59	178.456	1592.05	2027.16	1153.85	0	1175.59	128.751	1794.54	1978.85	1135.25
P57721;P57723	PCBP3	1.02018	0.10469	0.976103	246.591	0	0	0	348.265	277.775	221.13	0	0	0	355.938	313.171
Q9HC38	GLOD4	1.02074	0.108401	0.978732	682.551	0	0	0	2316.59	2649.62	702.327	0	0	0	2529.72	2533.85
O15212	PFDN6	1.02099	0.110052	0.973335	116.329	487.528	0	0	505.333	860.273	87.8202	543.041	0	0	565.419	814.515
O60701	UGDH	1.02123	0.111642	0.880565	5694.18	4143.85	4546.21	6596.9	6984.18	5325.39	7358.83	3631.99	4420.84	6673.59	6841.12	5070.95
Q9NWH9	SLTM	1.02139	0.112756	0.976662	0	961.238	0	0	512.568	1166.69	0	845.739	0	0	505.168	1346.08
Q96HE7;Q86YB8	ERO1L	1.02151	0.113546	0.876982	3424.36	2750.68	1860.27	3146.72	2177.82	2440.85	3659.31	2485.27	1931.3	3244.13	2249.19	2571.42
P10809	HSPD1	1.02157	0.113952	0.933793	38316.9	40393.9	36757.5	49623.4	88562.4	77824	34603.2	36806.8	37198	52681.2	93553.3	83786.8
Q99536	VAT1	1.02215	0.1178	0.972329	461.893	946.612	0	126.338	9.00812	566.197	441.334	978.886	0	146.439	10.2651	579.868
Q16795	NDUFA9	1.02221	0.118177	0.977475	0	0	0	515.09	1432.64	2291.31	0	0	0	627.159	1618.42	2087.61
Q9NX40	OCIAD1	1.02267	0.121205	0.975056	0	0	318.647	178.12	1245.3	1424.99	0	0	256.667	244.599	1295.44	1442.13
P38919	EIF4A3	1.02277	0.121882	0.872969	4928.13	2311.25	3720.7	3126.54	3804.23	4348.66	5300.29	2872.25	3901.9	3166.04	3425.15	4080.23
Q15437	SEC23B	1.02292	0.122875	0.950611	478.425	223.633	1978.01	1647.24	1105.28	1770.66	459.542	325.477	2201.53	1957.93	956.972	1466.88
Q6XQN6	NAPRT	1.02297	0.123198	0.967104	717.331	221.706	709.738	0	415.561	28.0206	777.991	160.724	696.364	0	458.551	46.7786
Q96JB5	CDK5RAP3	1.02306	0.123818	0.957141	1865.18	1552.98	3042.53	355.892	730.842	686.855	1538.75	1680.13	3180.05	455.829	792.062	777.34
P00491	PNP	1.02307	0.123875	0.877156	3203.63	2751.24	3227.03	1502.45	2157.44	2503.12	2866.5	2856.1	3597.59	2211.58	1802.33	2364.79
Q9UNM6	PSMD13	1.0233	0.125419	0.912038	3040.33	2684.84	4200.03	6581.54	5384.5	3221.07	3265.84	2933.06	4484.55	6736.95	5031.23	3245.81
Q8NBS9	TXNDC5	1.02353	0.126954	0.97817	0	606.139	0	0	5108.13	6232.63	0	728.137	0	0	5288.88	6211.02
Q9Y3C6	PPIL1	1.02393	0.129589	0.976047	0	190.169	0	0	1067.59	972.847	0	285.867	0	0	957.184	1040.93
P35611	ADD1	1.02396	0.129803	0.947266	780.027	877.856	387.814	0	745.392	489.528	847.323	866.895	336.191	0	777.322	531.492
Q8WUM0	NUP133	1.02423	0.13158	0.963099	211.686	464.738	0	204.498	1170.93	963.573	246.049	421.7	0	377.126	1095.84	947.77
P14923	JUP	1.0247	0.134683	0.830523	7536.66	9062.11	7249.42	5678.15	5161.86	6562.61	7508.33	8743.04	7769.88	6009.97	5202.37	7035.92
P53999	SUB1	1.02482	0.135495	0.938837	430.704	917.362	1289.19	1817.62	1722.86	2783.03	397.136	911.906	1676.82	1686.4	1721.95	2788.95
Q99805	TM9SF2	1.02488	0.135885	0.922946	575.926	955.69	686.246	358.681	1054.9	1374.93	632.212	1308.52	592.32	441.872	921.992	1233.99
P23381	WARS	1.02491	0.136125	0.956931	5282.73	1250.66	2805.29	5571.11	1441.92	833.457	4962.51	1343.94	2533.6	6644.36	1466.54	662.359
Q96PK6	RBM14	1.02524	0.138299	0.967334	0	1397.31	226.49	818.836	2337.23	3603.36	0	959.4	365.226	782.06	2421.82	4066.31
Q8N3U4;Q8WVM7	STAG2;STAG1	1.02528	0.138544	0.976965	0	414.682	0	0	1562.34	351.089	0	549.507	0	0	1376.73	460.713
Q9P2T1	GMPR2	1.0253	0.13872	0.961652	200.704	141.647	522.408	0	348.158	19.649	194.925	272.886	398.613	0	353.211	44.1186
Q15843	NEDD8	1.02548	0.139885	0.973192	0	0	2313.78	1064.51	0	1160.08	0	0	2508.18	1037.06	0	1108.76
Q16891	IMMT	1.02551	0.140063	0.887371	7243.52	10416.5	3860.87	8571.85	6139.92	5944.66	7006.29	10034.7	4317.19	8796.11	6602.75	6496.04
P15151	PVR	1.0256	0.14072	0.979674	0	1197.65	0	0	281.953	129.931	0	1137.22	0	0	302.974	210.558
Q9Y333	LSM2	1.02576	0.14174	0.965011	269.447	618.187	0	0	1225.14	691.029	340.163	762.398	0	0	1146.17	627.294
O95104;Q9UPN6	SCAF4	1.02598	0.143221	0.959253	423.826	693.611	1489.96	0	469.69	1141.24	356.295	584.625	1894.49	0	463.723	1028.8
O15042	U2SURP	1.0264	0.145999	0.949231	1523.95	2347.45	806.622	98.7884	1025	985.026	1613.24	2531.35	699.421	120.962	930.149	1070.89
Q96GM8	TOE1	1.02645	0.146325	0.920311	875.872	480.591	952.342	615.777	890.119	227.155	842.949	515.118	1065.86	557.017	947.146	220.665
Q07812	BAX	1.02659	0.147249	0.974397	0	0	193.861	0	84.4049	434.469	0	0	173.999	0	154.324	403.361
Q15005	SPCS2	1.0268	0.148651	0.970934	0	547.094	0	0	1274	1561.08	0	618.33	0	0	1372.67	1481.81
P56192	MARS	1.02691	0.149384	0.904523	1640.33	4101.2	6081.35	2529.94	4661.53	4403.61	2163.65	5257.81	5700.15	2819.28	4099.13	4008.1
Q9UNZ2	NSFL1C	1.02727	0.151781	0.968849	362.416	305.625	0	0	1502.2	953.455	382.715	286.565	0	0	1637.42	902.177
P20042	EIF2S2	1.02751	0.153358	0.887643	6248.66	3966.38	2381.39	5879.76	5157.6	3707.19	4442.06	3751.35	2977.28	7237.18	5634.21	4051.01
P63208	SKP1	1.02787	0.155768	0.953028	765.144	2182.31	1160.28	0	3934.57	3281.31	1130.72	1952.72	1185.97	0	3913.65	3456.16
P35249	RFC4	1.02805	0.156959	0.957067	0	294.804	347.637	0	261.841	197.919	0	256.792	455.1	0	228.316	192.91
P78344	EIF4G2	1.02807	0.157114	0.868921	2718.18	4435.46	2547.62	2212.32	3393.54	2331.08	3181.49	4228.56	2762.18	1959.58	3672.69	2328.84
P36873	PPP1CC	1.02813	0.157509	0.95464	1477.28	1766.42	3848.22	0	944.408	4534.12	1571.52	1965.44	4183.36	0	887.458	4316.31
O14617	AP3D1	1.02815	0.15764	0.950156	0	2316.74	253.606	1787.81	1415.19	1943.18	0	2613.1	285.959	2010.46	1345.16	1679.08
P50570;Q05193;Q9UQ16	DNM2	1.02833	0.15884	0.915931	2435.3	2492.08	1459.12	908.59	852.827	1421.77	2269.47	2756.57	1125.29	1317.46	853.019	1519.01
Q5RI15	COX20	1.02844	0.159556	0.97392	0	780.354	0	0	154.938	244.796	0	697.987	0	0	263.856	251.808
P04350	TUBB4A	1.02847	0.159758	0.961737	888.57	170.724	339.788	0	2361.94	2512.47	1061.19	560.728	334	0	2260.57	2235.61
O95168	NDUFB4	1.02868	0.161156	0.957662	1541.52	1443.15	0	361.863	326.32	1837.24	1841.54	1297.69	0	197.086	289.833	2041.99
P61201	COPS2	1.02869	0.161209	0.914892	939.107	638.752	1872.3	614.679	1816.79	1479.71	1195.87	784.925	1849.72	524.43	1832.72	1384.85
P11387;Q969P6	TOP1	1.02891	0.162677	0.944565	3042.34	7893.2	2323.34	69.3678	4346.33	4320.39	3700.17	7993.57	2530.48	202.249	4286.96	3917.43
P43034	PAFAH1B1	1.02908	0.163784	0.903734	548.269	1586.82	969.304	1558.82	1533.05	2146.72	523.886	1683.38	978.283	1959.21	1493.19	1947.63
O95202	LETM1	1.02908	0.163806	0.883694	2711.03	5838.93	6831.23	2985.54	5016.1	4623.16	3063	5160.17	7231.22	3232.63	5231.99	4901.42
Q9NZL4	HSPBP1	1.0293	0.165282	0.956009	505.51	389.241	0	0	990.717	936.467	653.56	455.161	0	0	865.972	929.937
Q96IZ0	PAWR	1.02969	0.167868	0.975276	0	169.172	0	203.021	1489.53	314.128	0	107.52	0	183.332	1582.13	367.485
Q9P0V3	SH3BP4	1.02984	0.168851	0.977784	0	0	0	1102.93	190.257	220.054	0	0	0	1228.93	112.851	216.618
Q8NE01	CNNM3	1.03005	0.170214	0.979009	954.075	126.781	0	0	139.293	0	1038.28	71.576	0	0	146.955	0
Q14247	CTTN	1.03007	0.170398	0.937079	2326.16	4059.68	2030.9	0	5360.29	4926.98	3246.06	3842.57	1982.61	0	5399.13	4796.13
P31947	SFN	1.03023	0.171428	0.925149	5329.32	4395.28	5361.62	4831.27	9197.24	12876.4	4130.2	4863.81	5034.84	4228.88	11138	13864.7
P53618	COPB1	1.03027	0.171679	0.908986	6845.19	5844.53	2775.68	1809.91	4039.9	5064.1	7059.83	6363.17	2990.22	1777.94	3803.16	5183.42
P17174	GOT1	1.03042	0.172704	0.863326	2123.84	979.225	1222.89	1340.08	1497.86	940.06	1996.78	1408.99	1006.44	1471.6	1467.43	999.231
P49755	TMED10	1.03053	0.1734	0.9499	2587.84	1763.95	4096.41	6752	311.504	1867.97	2450.51	1590.54	4901.4	6990.74	225.848	1751.18
Q99733	NAP1L4	1.03061	0.173961	0.958566	1110.48	2522.34	0	0	4866.34	3897.41	1292.95	2559.31	0	0	5008.89	3914.88
Q9UNS2	COPS3	1.03062	0.17402	0.950701	1309.94	871.188	0	0	1302.01	847.909	1125.63	803.426	0	0	1467.05	1067.55
Q9UN81	L1RE1	1.03078	0.17507	0.965101	308.212	423.188	2165.9	0	324.777	501.258	361.863	481.542	2002.81	0	408.455	583.254
Q01813	PFKP	1.03083	0.175397	0.93476	6043.23	2452.63	3672.59	667.159	2545.55	2524.55	6595.66	2687.15	3537.85	445.314	2676.41	2515.3
O00303	EIF3F	1.03117	0.177674	0.900758	823.241	912.431	1954.57	999.604	1140.55	1900.36	991.274	875.888	2212.76	1090.5	896.274	1905.03
Q15286	RAB35	1.03133	0.17872	0.942621	1686.32	1001.25	758.203	178.929	634.34	239.697	1677.48	894.175	988.734	197.897	624.989	256.4
Q99615	DNAJC7	1.03163	0.180705	0.954074	515.332	0	606.848	0	699.189	1159.4	412.563	0	595.954	0	870.532	1195.98
Q9NZB2	FAM120A	1.03172	0.181323	0.963213	194.607	461.275	0	0	1447.59	1471.22	245.109	485.011	0	0	1420.93	1537.03
P48643	CCT5	1.03217	0.184288	0.685207	10221.9	12266.2	12918.1	13003.9	11439.8	12527.4	11136.2	13324.2	11504	16145.5	10761.4	11834.1
P48729	CSNK1A1	1.03257	0.186967	0.95163	781.802	377.345	0	0	443.011	641.255	849.869	371.083	0	0	371.712	723.815
Q92945	KHSRP	1.03267	0.187618	0.931942	5480.17	4080.08	3213.46	2853.57	11760.1	9754.62	4434.62	3554.09	3581.45	3150.64	12845.4	10789.2
O00764	PDXK	1.03273	0.188046	0.902721	413.037	648.334	188.363	594.214	927.172	895.358	546.467	828.522	145.058	605.432	850.715	810.294
Q9BYX7	POTEKP	1.03274	0.188121	0.974857	276.956	429.464	2691.95	0	110.403	112.37	155.82	406.942	2819.43	0	177.259	180.264
P10606	COX5B	1.03321	0.191234	0.94173	1520.84	257.176	0	1031.43	1720.15	1307.93	1327.42	266.184	0	876.755	2143.24	1417.78
O75947	ATP5H	1.03329	0.191745	0.887513	1551.78	2069.01	1979.08	1612.6	3452.59	1334.64	2039.41	2299.14	2029.49	1256.36	3502.72	1272.03
Q9UBT2	UBA2	1.03339	0.19241	0.867689	793.465	975.919	998.062	1238.6	559.729	537.585	768.003	865.739	1018.99	1402.16	569.627	649.232
O60832	DKC1	1.03342	0.192635	0.858363	4150.13	4045.9	1668.6	4283.63	2596.49	3030.06	3355.93	4022.05	1757.54	4774.96	2835.32	3689.92
Q9UHV9	PFDN2	1.03382	0.195282	0.96346	0	793.747	0	0	961.804	1568.63	0	728.779	0	0	923.261	1784.57
P43246	MSH2	1.0339	0.19582	0.954155	163.713	719.051	0	0	503.126	926.137	241.832	678.458	0	0	558.226	911.894
P33176;O60282;Q12840	KIF5B	1.03398	0.196351	0.804943	5601.26	5195.19	3550.23	4261.45	6042.83	6855.61	5330.65	5024.41	3591.04	5014.4	6557.85	7058.88
Q9H488	POFUT1	1.03401	0.196504	0.962172	0	1055.66	0	0	614.949	788.782	0	1248.95	0	0	507.918	786.152
P49321	NASP	1.03412	0.197251	0.915123	7806.16	6175.14	5265.33	6507.44	2816.87	1063.25	8599.23	6365.74	5531.62	6547.48	2683.46	917.715
Q99848	EBNA1BP2	1.0343	0.198432	0.917154	2260.48	1920.29	0	2707.15	2994.81	2275.62	1774.29	1950.28	0	3181.07	3227.91	2441.78
Q9HB07	C12orf10	1.03447	0.199589	0.90064	895.885	262.976	1444.39	1117.1	704.589	1287.61	865.08	289.794	1555.86	982.874	795.659	1420.19
Q15691;Q9UPY8	MAPRE1	1.03464	0.200716	0.887543	1835.58	2039.37	3719.85	4571.43	1870.49	3339.96	1909.5	2056.96	3983.32	4751.43	1807.78	3469.61
Q7L014	DDX46	1.03466	0.200819	0.879031	1997.54	7724.53	3626.02	5553.68	4970.34	4316.16	2343.18	7163.6	3775.25	5576.41	5683.58	4623.13
Q99459	CDC5L	1.03502	0.203261	0.933196	800.377	2434.53	1109.16	684.947	4005.59	1901.78	746.851	2406.08	1455.03	544.676	4115.58	2051.2
P78371	CCT2	1.03523	0.204627	0.808848	25751.5	23386	33092.2	34724.3	26236.5	18905.8	30200.4	25949.9	33141.1	37466.9	24131.2	16917.2
O43252	PAPSS1	1.03526	0.204867	0.939873	2435.81	2212.85	3097.58	0	540.764	1000.82	2626.64	2495.76	2932.51	0	599.459	960.989
Q9NXG2	THUMPD1	1.03551	0.206464	0.967761	0	107.421	0	166.104	350.047	1249.59	0	132.36	0	168.031	469.13	1170.15
Q9GZT3	SLIRP	1.03567	0.207579	0.962115	0	0	316.951	724.765	1348.96	2841.95	0	0	394.838	770.186	1296.71	2957.55
P84085	ARF5	1.03585	0.208724	0.954068	492.838	465.159	0	0	1334.17	1694.21	719.04	416.655	0	0	1287.57	1706
P42765	ACAA2	1.03621	0.211126	0.782066	7809.44	8405.37	5549.44	4954.18	8039.9	4940.72	7207.37	7444.54	6307.21	5599.4	8906.79	5671.13
Q9BQ39;REV__Q9BQ39	DDX50	1.03642	0.212507	0.958836	599.328	386.299	0	0	382.711	1724.64	421.833	890.878	0	0	359.44	1533.46
O75116;Q13464	ROCK2	1.03671	0.214447	0.931547	583.015	1028.54	0	903.62	2053.57	1680.23	667.922	1331.43	0	686.2	1988.82	1803.98
P20340;Q9NRW1	RAB6A	1.03672	0.214532	0.910269	1666.56	3735.79	1000.45	1788.18	1071.74	1299.71	2174.48	3345.7	1022.11	2164.01	1010.85	1233.14
P11233	RALA	1.0369	0.215751	0.935831	1037.24	1821.72	936.459	0	1019.05	208.458	1190.52	1760	853.58	0	1116.87	287.313
P61106	RAB14	1.03692	0.215868	0.902484	2643.93	3326.34	2556.8	1654.81	627.185	1088.7	3194.29	3054.9	2413.81	1676.63	818.861	1178.54
Q15459	SF3A1	1.03699	0.216333	0.94303	1816.32	2275.56	0	1700.94	6279.56	5449.03	1997.24	1800.51	0	1675.42	6703.13	5993.25
O00629	KPNA4	1.03717	0.217508	0.928414	1682.62	1702.42	658.312	0	1161.19	2374.91	1614.09	2325.14	653.4	0	1028.25	2240.3
P63172	DYNLT1	1.03726	0.218091	0.95136	0	0	1025.05	360.306	529.273	648.573	0	0	1292.81	289.887	534.788	541.209
P62879;Q9HAV0	GNB2;GNB4	1.03755	0.220028	0.835178	1772.51	2414.69	2080.47	3438.68	1733.4	1661.47	1873.79	2229.46	2394.94	3491.24	1932.21	1671.52
P54578	USP14	1.03761	0.220458	0.849366	1273.87	3592.06	2523.72	3305.38	3320.12	2985.41	1069.22	4082.87	2851.64	3690.85	2934.76	3010.66
Q9UHD8	2020-09-09	1.03765	0.220734	0.880199	4406.94	1070.4	2683.09	4349.05	2600.35	4201.24	5105.09	1626.85	2163.47	4389.26	2686.52	4067.01
P53041	PPP5C	1.03774	0.221311	0.927005	0	768.082	703.239	1255.44	413.06	504.138	0	868.437	588.538	1282.89	458.551	583.069
O75554	WBP4	1.03776	0.221431	0.949799	368.739	682.292	0	0	111.975	372.885	474.276	528.651	0	0	126.674	464.284
Q16658	FSCN1	1.03782	0.221851	0.948526	1133.1	0	0	1004.05	825.11	2218.55	1662.4	0	0	579.714	981.609	2153.05
Q12931	TRAP1	1.03793	0.222578	0.880501	6672.47	7465.09	12079.3	17731.2	8744.52	9895.7	6579.34	7832.55	13308.7	19444	8372.68	9425.06
P54920;Q9H115	NAPA	1.03807	0.223485	0.940313	1584.83	1055.15	1101.07	0	0	726.035	1542.21	1147.11	1118.35	0	0	829.473
P50213	IDH3A	1.03839	0.225593	0.933637	282.842	1304.29	4119.31	4331.32	2455.14	915.78	277.523	1261.03	4258.23	4528	2635.74	962.868
Q8NCW5	APOA1BP	1.03847	0.226149	0.959941	0	281.378	0	0	815.322	669.392	0	274.617	0	0	933.699	625.717
P53680	AP2S1	1.03893	0.229209	0.938884	456.217	342.793	0	1240.23	896.077	529.844	456.826	232.664	0	1562.17	839.784	508.625
P61586	RHOA	1.03933	0.231844	0.938587	1990.81	779.85	0	277.947	3081.26	1538.91	1781.8	1396.92	0	441.684	2962.27	1387.7
Q9H2P0	ADNP	1.03936	0.232048	0.969996	0	0	0	53.2521	20.7679	286.573	0	0	0	119.458	14.3487	240.978
Q0VDF9	HSPA14	1.04007	0.236781	0.960757	499.582	0	0	0	173.449	414.364	661.589	0	0	0	106.972	362.406
Q9P2R3	ANKFY1	1.04013	0.237184	0.888246	1199.45	684.085	765.196	777.445	692.247	122.101	1051.07	790.064	1081.07	667.066	665.752	155.67
P11413	G6PD	1.04021	0.237736	0.71941	5173.92	7469.57	3927.25	5044.46	4806.49	5726.7	5567.63	6770.88	4317.19	5707.85	5329.78	5747.89
P17931	LGALS3	1.04052	0.239781	0.948045	1880.23	941.401	0	0	4337.28	3551.05	1702.22	997.473	103.171	0	4639.58	3701.52
Q6IN85;Q5MIZ7	SMEK1	1.04056	0.240019	0.958719	163.015	1299.53	0	0	524.512	462.236	84.4777	1530.75	0	0	543.792	389.609
Q6YN16	HSDL2	1.04059	0.24021	0.938396	1866.61	3239.26	0	0	1693.07	1538.7	1656.13	3121.88	0	0	2067.17	1830.86
Q96A33	CCDC47	1.04067	0.240742	0.880553	3218.09	7197.8	4576.2	5963.95	2290.84	2093.85	3556.75	6623.13	5333.69	5864.47	2645.38	2347.86
O15371	EIF3D	1.0407	0.240949	0.861873	2026.88	2000.31	1431.9	863.861	2455.01	2984.09	1941.49	2546.12	1237.13	948.979	2735.41	2831.62
O95251	KAT7	1.04072	0.241119	0.96362	0	48.439	0	0	220.053	405.725	0	79.045	0	0	189.676	432.953
P55084	HADHB	1.04086	0.242054	0.887023	1620.65	1183.14	498.645	1204.85	1901.37	2486.26	1510.22	1145.1	575.436	1273.35	1998.29	2756.02
Q6P6C2	ALKBH5	1.04099	0.242856	0.961875	0	0	90.4539	0	198.439	487.467	0	0	134.194	0	214.038	459.947
O14737	PDCD5	1.04099	0.242873	0.849883	2368.37	2853.4	702.922	2361.93	1859.5	2715.14	2562.21	2505.95	892.029	2750.21	1713.51	2964.51
Q9HD45	TM9SF3	1.04128	0.244824	0.955854	0	88.8111	0	1329.99	1788.08	540.808	0	58.3726	0	1686.62	1639.23	518.18
P62072	TIMM10	1.04132	0.245046	0.959932	0	0	206.629	0	916.186	888.833	0	0	158.082	0	1005.14	931.537
Q9NS69	TOMM22	1.04133	0.245118	0.863741	608.847	2458.46	1831.36	1986.3	1579.68	1090.2	742.738	2313.02	1816.19	2367.07	1479.14	1231.56
P59998	ARPC4	1.04141	0.245643	0.890239	1611.15	2413.74	2400.75	633.921	1859.85	813.88	1775.27	3060.17	2101.23	705.748	1705.03	788.842
Q9NPA0	EMC7	1.042	0.249625	0.954904	0	760.237	0	0	317.675	462.157	0	803.34	0	0	363.249	438.171
Q96FW1	OTUB1	1.04206	0.249986	0.954825	0	265.862	0	0	74.6722	197.386	0	242.976	0	0	124.551	193.017
O14964	HGS	1.04239	0.25221	0.919792	0	462.239	612.607	985.733	309.935	1105.9	0	420.133	779.032	1028.94	378.153	1017.53
Q9NY93	DDX56	1.04273	0.254462	0.91486	865.95	410.815	152.859	111.02	411.225	749.681	792.223	463.726	210.545	95.5893	410.853	844.06
P00966	ASS1	1.04297	0.256051	0.947605	245.944	0	564.597	0	833.196	124.259	406.087	0	470.604	0	802.993	164.287
P62906	RPL10A	1.04324	0.257851	0.734542	6083.85	7165.85	8184.19	7686.18	7793.59	5871.21	7606.26	9619.7	8456.26	8673.61	5847.43	4431.8
Q9UGP8	SEC63	1.04327	0.258053	0.940756	1497.71	205.461	57.425	0	1320.95	1276.8	1601.81	312.223	31.0058	0	1336.89	1265.02
P00390	GSR	1.04332	0.258387	0.966922	624.656	0	0	0	605.932	3675.22	788.632	0	0	0	593.183	3736.54
Q9NY33	DPP3	1.04334	0.258519	0.927727	1340.63	1766.25	263.12	0	708.18	938.818	1525.63	1713.58	188.848	0	813.901	992.506
O75643	SNRNP200	1.04348	0.259414	0.872216	4780.8	10835.1	2144.77	9382.6	9289.54	8157.56	5037.52	11339.6	2129.7	10204.5	9168.67	8649.09
Q96C86	DCPS	1.04376	0.261263	0.946232	253.638	237.642	0	0	858.492	439.991	321.89	200.565	0	0	877.42	468.203
Q99832	CCT7	1.04399	0.262813	0.859629	18707.3	13638.5	21985.1	25733.4	9846.26	10113.9	19689	14296.4	23999.3	27227.1	9271.87	9941.06
P23919	DTYMK	1.04466	0.267235	0.962033	0	160.15	298.277	0	1868.55	406.993	0	136.03	226.579	0	1905.97	587.475
O96008	TOMM40	1.04469	0.267462	0.821887	3043.1	4596.05	2363.2	3313.25	2070.41	2154.14	3076.12	4844.97	2276.63	3447.72	2357.87	2320.72
Q8IVT2	MISP	1.04474	0.26782	0.944048	0	1169.3	281.925	214.066	2472.27	2154.43	0	772.505	422.384	182.994	2624.69	2570.96
P26639;A2RTX5	TARS	1.04476	0.267901	0.850663	2374.68	6629.03	3574.98	2350.29	3682.14	3347.09	3742.61	6453.53	3781.33	2657.02	3364.02	2942.48
Q96HR8	NAF1	1.04512	0.270311	0.939781	0	0	72.2976	173.907	105.081	241.741	0	0	108.926	223.187	60.0118	227.659
O75396	SEC22B	1.04536	0.271872	0.777753	3596.83	2796.02	2168.21	1583.23	1943.56	2872.86	3340.26	2853.28	2275.69	1757.87	2245.41	3166.73
P68371	TUBB4B	1.0456	0.273505	0.652037	50347.5	39809.5	57377.2	43297.6	43096.2	38408.7	59054.1	49905.8	54186.2	41141.2	42124.4	38344
Q13428	TCOF1	1.04564	0.273755	0.713873	6902.12	4877.19	4343.36	3936.18	5461.1	5280.74	6946.89	4176.74	5079.52	4160.27	5673	6169.97
Q9NS86	LANCL2	1.04565	0.273805	0.953724	0	495.244	0	0	181.729	240.296	0	511.949	0	0	160.086	287.105
O75348;O95670	ATP6V1G1	1.04574	0.274424	0.949506	84.6777	0	232.696	356.3	735.045	1722.58	111.172	0	280.25	393.736	778.216	1711.15
P00367;P49448	GLUD1;GLUD2	1.04626	0.277887	0.871895	6872.6	4879.54	1261.74	4830.53	3527.6	6398.81	7069.62	4480.94	1028.98	4645.84	3984.17	7845.98
Q9H501	ESF1	1.04627	0.277963	0.947045	0	0	0	1035.21	2120.82	1761.5	0	0	0	1354.59	2058.99	1731.49
Q5VT66;Q969Z3	2020-03-01	1.04659	0.280094	0.95654	0	0	0	570.248	467.429	105.816	0	0	0	715.428	366.634	114.71
Q02750	MAP2K1	1.04667	0.280633	0.942278	0	919.715	1079.17	1023.04	70.0732	0	0	767.109	1113.2	1260.42	95.5891	0
Q09161	NCBP1	1.04669	0.280732	0.932811	408.909	791.337	3924.25	0	3321.72	3041.95	297.767	650.064	3992.84	0	3810.92	3272.95
O94905	ERLIN2	1.04681	0.28154	0.939388	507.453	634.157	2690.57	882.924	818.673	211.998	241.767	537.602	3132.16	1113.12	784.046	206.045
Q9Y6A9	SPCS1	1.0469	0.282156	0.900985	519.965	513.03	0	819.874	399.043	408.578	712.838	487.537	0	849.023	359.605	376.274
A5YKK6	CNOT1	1.04695	0.282473	0.904592	1502.34	1045.24	1186.03	0	497.274	738.743	1342.96	1034.39	1534.18	0	546.942	744.478
O43491;Q9Y2J2	EPB41L2	1.04696	0.282539	0.881746	8890.74	5377.19	11514.1	3569.75	4250.83	4212.6	8921.73	4985.01	12771.3	3962.61	4372.06	4578.37
Q9Y5Q9	GTF3C3	1.04703	0.282974	0.841241	281.598	345.685	548.606	261.725	336.747	449.449	366.845	233.139	730.632	278.027	341.245	378.501
O00291	HIP1	1.04705	0.283108	0.95134	0	163.21	600.433	0	96.0155	151.669	0	247.088	575.022	0	123.853	112.945
P48735	IDH2	1.04709	0.283417	0.952083	0	328.885	0	0	623.328	907.855	0	281.734	0	0	603.597	1062.33
P62820	RAB1A	1.04769	0.287396	0.865644	15772.6	7971.65	8850.33	5235.09	7804.77	5124.6	16411.8	10057	8524.11	6121.2	7477.26	4588.57
Q96C19	EFHD2	1.04787	0.288551	0.897013	2410.67	3215.16	2208.92	0	1292.09	1467.29	2564.69	2992.89	2556.45	0	1391.8	1595.4
P11586	MTHFD1	1.04803	0.289664	0.756738	7095.78	6109.02	6810.03	7417.59	11530	6778.46	7016.74	6241.54	7742.9	7876.22	11939.6	7121.03
P60900	PSMA6	1.04827	0.291214	0.872599	2613.15	1097.96	1009.7	2230.12	2996.14	3804.68	2005.72	1024.33	1077.72	3004.31	3258.94	4044.51
P43487	RANBP1	1.04828	0.291298	0.862818	6064.09	7613.02	13531.1	13762	5990.16	4883.92	5808.33	7070.66	14683.6	14125.3	6780.47	5878.92
Q96QK1	VPS35	1.0483	0.291439	0.908022	0	462.699	956.197	155.407	937.333	527.757	0	509.722	885.868	378.87	796.623	615.119
Q9H444;P59074	CHMP4B	1.04833	0.291599	0.926283	0	124.108	975.549	544.805	440.99	1227.29	0	127.966	1048.86	539.476	493.132	1263.4
P55769	NHP2L1	1.04862	0.293569	0.942382	0	0	0	2597.89	2166.11	2527.32	0	0	0	2618.92	2094.89	2932.04
P62873;P16520	GNB1	1.04864	0.293666	0.845851	1737.28	1732.85	1994.2	341.257	1663.09	1587.68	1988.55	1701.16	2205.51	283.957	1839.38	1478.29
P17612	PRKACA	1.04865	0.293777	0.918421	0	591.346	0	569.217	507.328	592.537	0	522.869	0	678.52	550.374	618.644
Q9UKL0	RCOR1	1.04867	0.293905	0.935646	78.5401	342.143	0	0	434.845	303.164	88.0879	312.754	0	0	494.166	320.082
Q13200	PSMD2	1.04905	0.296399	0.857232	1608.04	3057.37	2389.95	5248.96	5040.83	4732.53	1318.02	3433.49	2217.83	5821.94	5509.15	4860.14
Q06210	GFPT1	1.04966	0.300459	0.701715	4136.6	5656.25	4967.41	4699.16	4019.95	2774.32	4407.07	5911.78	5125.46	4852.37	4014.73	3246.05
P52732	KIF11	1.04979	0.301308	0.944364	683.098	0	0	0	461.764	275.186	616.916	0	0	0	405.329	468.505
Q07666;Q5VWX1;O75525;Q9UBC1;Q9H6N6	KHDRBS1	1.05	0.302703	0.854198	2761.57	4501.47	1143.86	2343.39	2637.67	1534.39	3708.14	3995.85	1414.08	2909.92	2182.36	1458.09
P26885	FKBP2	1.05001	0.30276	0.925044	2262.84	1175.97	0	0	956.697	1376.54	2149.28	1236.45	0	0	1121.06	1553.89
O75131;Q96FN4;Q8IYJ1;Q96A23;O95741;Q86YQ8;Q9HCH3;Q9UBL6	CPNE3	1.05003	0.302923	0.885785	901.688	811.51	416.233	811.27	582.205	1896	862.599	590.578	511.634	1047.66	691.588	1985.96
P54727	RAD23B	1.05027	0.304538	0.916056	529.232	491.081	1095.44	3253.02	808.087	2101.09	484.226	501.028	1354.34	3352.73	817.709	2184.08
P50991	CCT4	1.05032	0.304872	0.750992	19325.4	18365.2	20791.6	11191.8	21148.6	14780.4	23856.1	20846.2	22370.1	10256.4	20176.4	13412.1
Q92905	COPS5	1.05035	0.305036	0.946751	0	200.322	0	0	748.744	526.489	0	344.561	0	0	704.941	500.346
Q04637;REV__Q8NEG2;O43432	EIF4G1	1.05054	0.306287	0.689859	8350.97	10718	9198.05	13447.5	8681.21	13062.6	9691.43	11663.8	9445.93	14311	8503.39	13049.8
Q2NKX8	ERCC6L	1.05054	0.306331	0.967566	28.687	16.4274	0	0	0	322.926	41.6004	19.603	0	0	0	325.44
P49756	RBM25	1.05058	0.306591	0.918526	0	3508.34	184.339	3504.55	5630.54	3945.76	0	2891.82	236.382	3976.66	6187.83	4329.3
Q07157	TJP1	1.05078	0.307894	0.891064	126.907	1242.87	2801.2	1381.76	1721.21	1872.93	63.4431	1041.16	3102.37	1429.59	1930.92	2043.89
P16422	EPCAM	1.05096	0.309115	0.820933	7864.43	8433.94	11163.3	5661.61	5355.24	4042.45	8921.08	8225.69	11906.5	6015.84	5314.03	4304.95
Q12888	TP53BP1	1.05119	0.310622	0.941754	0	0	0	490.842	296.343	568.601	0	0	0	448.591	366.187	610.411
O14646	CHD1	1.05121	0.310725	0.926215	0	350.067	653.825	0	517.596	220.846	0	440.557	664.194	0	494.613	232.188
Q9H4M9;Q9NZN4	EHD1	1.05132	0.311503	0.932851	55.7242	724.262	159.204	1415.22	110.967	1548.45	63.293	774.475	138.616	1409.45	164.445	1669.54
Q96RP9	GFM1	1.05135	0.311693	0.860784	716.095	1565.02	441.368	656.152	1209.07	1548.13	754.032	1487.62	455.186	650.682	1337.69	1765.72
Q12792	TWF1	1.05145	0.312326	0.853876	913.881	950.703	2318.17	2974.04	1139.86	1279.15	1577.26	1162.78	2150.13	2739.84	1171.44	1266.99
Q9BX68	HINT2	1.05174	0.314284	0.944243	0	298.519	0	0	309.456	592.537	0	244.582	0	0	416.565	601.482
Q15746	MYLK	1.05197	0.31582	0.950794	0	293.874	0	0	215.117	81.1582	0	389.927	0	0	124.551	106.342
Q9Y5B9	SUPT16H	1.05198	0.315845	0.708779	12763	7438.19	9781.7	14968.1	11330	11708.1	13376.7	7530.19	10372.4	15572.8	12373.8	12297
Q8NBN7	RDH13	1.05199	0.315938	0.918226	0	172.826	548.136	444.044	60.8858	289.479	0	178.938	527.785	497.893	86.3409	303.199
P47897	QARS	1.05207	0.316476	0.644897	2408.23	1938.95	3244.76	2883.32	2600.64	3599.13	2797.82	2341.28	3198.22	3024.83	2584.96	3596.23
P48509	CD151	1.05224	0.317578	0.943961	623.176	0	0	0	345.791	875.808	627.766	0	0	0	379.822	933.554
Q9Y2W1	THRAP3	1.05234	0.318267	0.801247	4980.93	4698.32	3085.16	1738.92	5453.39	4636.36	4472.88	5084.37	3328.07	1863.99	5761.63	5369.42
Q9BZE1	MRPL37	1.05259	0.319898	0.94826	0	172.131	0	0	461.232	902.835	0	309.64	0	0	496.352	810.99
P57740	NUP107	1.05261	0.320065	0.891609	0	330.006	820.346	863.342	1019.1	1151.21	0	325.931	903.883	917.264	1043.95	1213.1
Q9H0S4	DDX47	1.05265	0.320306	0.942559	0	921.564	0	0	501.902	1110.31	0	1051.13	0	0	470.728	1145.31
Q9BUJ2	HNRNPUL1	1.05265	0.320324	0.764888	4438.39	7243.74	4943.12	2784	4205.88	3870.2	4458.32	7129.33	4787.62	3558.28	4719.04	4279.9
Q96AG4	LRRC59	1.05266	0.320409	0.896584	2415.8	1955.59	1098.14	7289.04	8238.87	7741.19	2356.1	2569.46	1477.8	6869.67	8715.67	8263.42
Q9BR76	CORO1B	1.05279	0.321212	0.947592	0	365.97	0	0	451.55	979.029	0	312.548	0	0	521.553	1057.28
Q06203	PPAT	1.05287	0.321765	0.871884	0	795.764	1062.59	838.789	646.709	750.896	0	973.233	1135.59	813.174	631.501	757.743
Q15084	PDIA6	1.05306	0.323016	0.676669	11017.4	12794.6	9740.07	14191.5	9526.8	14193.1	9946.04	13435.1	9927.11	15362.4	10201.4	16383.1
Q8IX12	CCAR1	1.05324	0.324199	0.932461	394.967	326.913	678.343	1326.35	3928.45	1279.5	315.916	347.97	538.883	1693.99	4140.5	1319.66
P35637	FUS	1.05336	0.325027	0.756872	8619.13	8374.55	5334.48	4782.54	10369.7	8818.05	9147.61	7598.71	5352.72	5903.63	11456.7	9309.57
O14776;Q5VWI1	TCERG1	1.0534	0.3253	0.939039	0	655.17	0	0	938.663	972.424	0	566.038	0	0	1067.23	1070.03
Q14008	CKAP5	1.0536	0.326622	0.923995	136.266	216.203	2856.87	653.689	1149.33	1455.03	219.622	255.769	2993.97	737.561	1131.8	1475.32
P05783;CON__H-INV:HIT000015463;CON__Q92764;Q92764	KRT18	1.05363	0.326822	0.635366	72332.6	72078.8	79521.1	62507.2	49171.5	56212.9	80103.6	73374.7	85389.2	65213.3	50032.5	58724.3
P62136	PPP1CA	1.05381	0.32799	0.864069	614.515	1685.16	1771.69	2433.88	3005.19	3991.73	830.088	1642.61	2072.3	2282.9	3045.49	4355.27
P12429	ANXA3	1.05396	0.329017	0.80776	6719.31	4159.98	9278.24	2750.62	7535.85	7145.43	6745.81	4616.7	8921.85	3074.43	8198.72	8060.27
Q9NR50	EIF2B3	1.05402	0.329407	0.892084	495.739	278.974	402.702	0	289.932	668.229	518.271	300.749	416.73	0	270.039	745.151
P50613	CDK7	1.0541	0.329915	0.941214	0	113.674	0	0	313.739	173.714	0	153.066	0	0	260.447	220.131
P15559	NQO1	1.05416	0.330322	0.900177	4324.54	6036.17	1217.49	707.793	2792.66	2465.05	4663.57	6751.18	1341.71	609.505	2791.13	2336.73
P35580	MYH10	1.05435	0.331585	0.892606	414.635	98.8919	957.97	1649.98	966.113	961.539	371.956	99.1178	1195.01	1813.11	927.281	917.066
Q96I24	FUBP3	1.05437	0.331715	0.943054	0	288.92	0	473.536	858.226	2274.54	0	235.679	0	797.016	957.63	2116.67
Q99439	CNN2	1.05446	0.332301	0.940217	0	1205.72	0	0	1464.29	2184.13	0	1106.98	0	0	1506.17	2505.33
Q9H299	SH3BGRL3	1.05491	0.335307	0.942009	0	98.3428	0	282.027	1302.97	922.967	0	123.662	0	307.676	1267.77	1050.3
O75821	EIF3G	1.05516	0.337003	0.93823	0	0	0	2691.05	3679.21	5226.84	0	0	0	2699.56	4261.33	5275.96
Q9NQG5	RPRD1B	1.05524	0.337493	0.941297	0	0	0	510.988	1350.47	766.035	0	0	0	673.702	1351.16	747.771
P09417	QDPR	1.05571	0.340623	0.847871	75.4036	87.3934	113.823	20.8503	53.3023	139.511	98.8141	90.2612	63.3615	78.6043	37.4697	149.086
P09960	LTA4H	1.056	0.342563	0.765364	1537.15	2218.34	1996.82	3295.89	2394.92	1767.81	1730.75	3166.55	1857.05	3372.19	2247.01	1577.2
P35998	PSMC2	1.05607	0.34303	0.739001	4701.67	6923.78	4073.43	8729.11	4860.49	5302.4	5934.26	7257.39	4351.82	8457.16	4961.64	5568.16
Q9HCC0	MCCC2	1.0562	0.343906	0.917462	543.165	344.799	0	166.527	583.057	78.2837	547.466	332.206	0	135.031	707.056	90.5076
P07195	LDHB	1.05621	0.343937	0.874145	62037.6	24276.9	57394.9	76550.3	19510.6	22357.8	69214.2	26447.5	56869	84045.5	18481.4	21804
P35270	SPR	1.05626	0.344299	0.837437	1048.68	703.081	81.811	682.24	806.81	687.991	901.639	991.22	194.44	612.008	925.26	611.686
P25788	PSMA3	1.05658	0.346442	0.843562	2771.58	2552.82	248.108	1903.08	1976.14	2067.38	3046.16	2829.34	299.334	1924.34	2095.83	1975.92
Q15061	WDR43	1.05672	0.347358	0.906693	994.942	335.912	76.7101	137.138	520.389	621.625	1105.59	315.071	97.415	122.487	463.793	734.761
P21926	CD9	1.05679	0.347789	0.894179	3914.68	2619.95	8796.36	5058.03	1364.65	2237.07	4009.29	2754.69	9799.99	5243.1	1205.85	2340.21
Q9NVD7	PARVA	1.0569	0.348558	0.93465	0	124.719	542.685	1529.45	459.051	220.014	0	108.034	720.509	1555.93	339.882	315.212
O00567	NOP56	1.05703	0.349369	0.791171	7260.67	4698.71	10051.6	7021.11	4997.48	3934.93	7476.34	4706.64	10289	8151.28	5134.43	4371.74
Q9UL46	PSME2	1.05703	0.34943	0.875955	506.116	2186.35	3580.69	1780.31	1291.13	1309.64	567.58	3112.85	3446.53	1546.46	1211.21	1377.27
O95232	LUC7L3	1.05726	0.350939	0.900212	0	385.414	2532.12	1133.2	1736.51	1866.09	0	300.334	2571.89	1375.48	1813.78	2030.1
Q14157	UBAP2L	1.05737	0.351639	0.911391	934.146	210.454	0	1599.17	1769.81	3030.59	1241.83	232.373	0	2264.56	1581.89	2656.3
P50552	VASP	1.05744	0.352111	0.937997	0	364.72	0	0	453.784	739.615	0	326.133	0	0	518.238	803.244
Q9UHB6	LIMA1	1.05752	0.352674	0.818931	1859.71	4124.74	1396.28	2517.48	3352.84	3948.4	1890.17	3192.12	1872.42	2076.22	4348.08	4809.82
Q53GQ0	HSD17B12	1.05769	0.353786	0.905157	0	2488.55	0	2530.83	2289.06	2053.46	0	2645.35	0	3061.05	2063.01	2132.58
Q9BT78	COPS4	1.05805	0.356152	0.905715	236.803	826.135	0	1469.36	2143.32	1347.21	383.564	830.021	0	1360	2403.24	1395.61
P55735	SEC13	1.05808	0.356392	0.929334	257.161	93.8935	0	0	276.447	645.033	274.122	144.54	0	0	344.231	583.556
Q00796	SORD	1.05838	0.358334	0.919182	0	275.399	319.071	0	571.326	924.631	0	358.184	462.868	0	594.076	797.33
Q8WXF1	PSPC1	1.05876	0.360877	0.948084	0	282.885	0	0	4055.86	2907.73	0	349.443	0	0	4179.29	3143.54
P06280	GLA	1.05907	0.362972	0.94656	560.05	1160.33	0	0	151.48	33.7774	709.182	1147.15	0	0	123.67	38.2118
Q07955	SRSF1	1.05928	0.364325	0.925701	1670.01	1660.06	337.213	365.461	7509.25	5566.07	1732.97	1594.6	486.896	507.603	8083.77	5716.35
P21399	ACO1	1.05958	0.36636	0.878354	0	587.871	995.286	679.228	566.725	408.974	0	535.503	1127.63	741.935	665.729	360.226
P00558	PGK1	1.05959	0.366373	0.757117	27341.6	19323.9	22296.6	34366	12843.7	20346.2	29895.6	21042.4	24363.5	34663.6	13604.4	21083.2
P80188	LCN2	1.05963	0.366632	0.921023	2880.14	996.428	698.882	0	1002.77	627.702	3242.47	1151.18	828.234	0	827.653	526.413
Q9Y3Y2	CHTOP	1.05968	0.367023	0.615466	1513.27	1671.04	1320.88	1263.67	1160.63	1061.27	1766.13	1772.38	1382.42	1309.87	1193.18	1043.71
P50990	CCT8	1.05976	0.367499	0.725287	31775.6	18071	20527.2	25567.2	14232.2	20870.4	33167.6	21046.2	22057.4	27410.4	14599.1	20593.4
P67775	PPP2CA	1.06018	0.370331	0.903451	2434.46	1543.45	0	0	1590.24	2250.42	2550.19	1910.83	0	0	1617.98	2210.1
Q00765	REEP5	1.0603	0.37113	0.886819	168.977	1910.32	2589.8	2403.25	1148.8	544.824	127.996	1831.65	2912.7	2549.85	1283.78	588.588
Q13123	IK	1.06034	0.371371	0.924485	124.906	354.807	0	312.269	744.408	71.1848	102.927	219.713	0	423.031	832.308	126.595
Q5TZA2	CROCC	1.06053	0.372611	0.916993	0	0	301.84	999.233	384.174	656.024	0	0	366.014	927.56	459.327	730.076
O15347	HMGB3	1.06064	0.373345	0.942188	0	246.311	0	0	961.698	409.344	0	460.128	0	0	961.627	293.668
P29692	EEF1D	1.0608	0.374447	0.760955	4338.24	4685.21	3342.45	2127.68	5985.91	5920.88	3699.65	5043.25	3826.02	2851.3	6740.74	5844.6
P30519	HMOX2	1.06091	0.375141	0.719579	4832.52	4524.78	2275.23	2717.68	3295.39	2402.04	3962.88	4598.29	2601.92	3037.98	4101.01	2966.59
P51858;Q5TGJ6	HDGF	1.06095	0.375405	0.885947	1476.6	8101.65	10006.8	864.009	5163.72	5575.58	1356.34	7940.47	10958.9	878.258	6002.59	5952.67
P02786	TFRC	1.06106	0.376142	0.787119	17529.2	15858.1	7364.76	6969.86	10663.1	11185.5	18762.7	16262.1	8254.27	7136.02	11217.2	12186.2
P60981	DSTN	1.0614	0.37843	0.94686	0	52.1402	0	0	1212.98	1062.41	0	59.2677	0	0	1365.26	1045.91
O15260	SURF4	1.06152	0.379202	0.801598	2674.03	2169.59	1881.55	1292.31	694.986	2169.12	2965.01	2198.2	2259.16	1540.15	632.864	1955.63
P46087	NOP2	1.06165	0.380068	0.864116	3336.99	5790.74	1094.28	2258.16	5616.71	7860.87	3458.95	5232.12	1658.65	2081.86	6348.63	8777.8
Q6NUK1	SLC25A24	1.06195	0.382078	0.940883	1707.26	0	0	0	810.454	409.08	1715.47	0	0	0	945.289	447.355
P23434	GCSH	1.06236	0.384803	0.946532	0	1152.82	0	0	168.118	439.568	0	1192.72	0	0	236.046	441.534
P13861;P31323	PRKAR2A	1.06278	0.387567	0.927562	0	0	1227.9	0	751.803	758.294	0	0	1049.02	0	848.341	1012.52
P35222	CTNNB1	1.06326	0.390754	0.662178	6143.38	3657.74	4660.09	3848.43	3390.88	4083.14	6561.71	4127.02	4942.34	3998.31	3459.94	4325.36
O94919	ENDOD1	1.06341	0.391764	0.924613	0	448.589	0	172.171	40.4416	256.629	0	395.816	0	304.174	56.5654	219.475
P00338;Q6ZMR3	LDHA	1.06382	0.394488	0.785561	49631.9	37030.1	42772.1	37427.3	21291.9	21922.4	61207.1	43781.6	42884.1	36466.6	19388.9	19754.6
P49748	ACADVL	1.06436	0.398075	0.771358	2120.05	2719.02	1002.23	2837.11	3517.49	3518.03	2580.55	2831.61	1032.1	2770.35	3646.36	3864.32
P16949;Q9H169	STMN1	1.0648	0.400992	0.508197	4154.84	4779.35	4138.58	4128.97	3180.48	5207.03	4056.82	4940.04	4659.87	4504.93	3522.47	5563.29
Q9P2M7	CGN	1.06501	0.402367	0.925348	0	283.25	0	0	258.207	246.249	0	364.334	0	0	284.567	190.011
P19367;P52790	HK1	1.06501	0.402376	0.532376	2330.28	2018.46	2358.11	2236.13	1925.52	3010.77	2519.25	2026.89	2564.09	2854.98	1894.95	2921.37
Q13330	MTA1	1.06565	0.406663	0.922033	577.263	287.122	0	0	144.043	879.004	833.417	392.775	0	0	99.3292	685.828
P63010	AP2B1	1.06566	0.406706	0.494091	5030.88	5835.57	6084.59	5384.7	7124.36	7689.41	5101.04	6767.02	6869.28	6246.86	6548.92	8055.63
Q14651	PLS1	1.06591	0.408341	0.879401	2605.08	3467.1	520.758	0	1656.23	2051.66	2893.46	3250.83	914.177	0	1701.67	2219.59
P54886	ALDH18A1	1.06592	0.408424	0.776792	4860.77	4530.77	4388.39	2905.57	2219.66	1826.41	4541.49	5347.32	4849.85	2921.57	2467.89	1970.05
Q12846	STX4	1.0661	0.40963	0.924211	0	198.776	0	0	97.9466	156.512	0	171.208	0	0	164.771	147.214
P49411	TUFM	1.0662	0.410286	0.635758	5267.76	10324.6	7689.82	11199.2	9284.22	10281.7	6749.73	10854	7405.44	10203	10609.5	11803.5
Q6ZRP7	QSOX2	1.06664	0.413243	0.939477	16.1972	37.303	0	0	190.908	62.5456	0	85.1263	0	0	200.165	42.1195
P62328	TMSB4X	1.06672	0.413716	0.780553	51614.7	31939.3	45861.5	53114.9	15307.9	27058.9	44047.9	28830	54746.9	57911.2	18915.6	35449.8
O43169	CYB5B	1.06719	0.41686	0.863084	365.258	220.081	942.319	1362.7	1129.86	2065.45	354.343	202.047	1233.69	1483.48	1379.77	1841.23
Q99497	PARK7	1.06752	0.419084	0.839535	3072.11	1807.04	4742.05	4496.22	8327.97	7405.4	2982.11	1629.29	5219.12	4139.82	9439.02	8457.07
O14929	HAT1	1.06758	0.419477	0.902484	888.99	1054.48	2659.03	0	981.221	513.886	919.266	1373.66	2891.96	0	817.38	507.443
Q9NR30	DDX21	1.06778	0.420774	0.435083	14260.7	16310.9	16432.4	19253.3	14324	14988.6	16511.7	17962.3	17729.8	21292.8	13943.9	14606.9
Q15366	PCBP2	1.06781	0.420961	0.845502	983.927	1577.46	920.576	3703.19	3354.7	3698.74	1194.31	1663.38	955.667	4271.42	3343.1	3776.19
Q7L2H7	EIF3M	1.06786	0.421303	0.89051	3152.67	2083.19	0	0	3123.02	2727.02	3787.92	2502.61	0	0	2879.52	2668.13
Q7L5N7	LPCAT2	1.06842	0.425001	0.950214	0	1162.35	0	0	287.006	71.2244	0	1215.42	0	0	318.701	90.4937
Q96A65	EXOC4	1.06846	0.425269	0.921431	0	81.2743	0	0	84.8571	58.123	0	93.3704	0	0	89.705	56.5304
P52292	KPNA2	1.06896	0.428601	0.83308	5996.82	5184.43	12093.9	5631.34	4017.29	2558.49	6916.2	6355.46	12151.3	5813.52	3908.71	2783.85
Q9P013	CWC15	1.06907	0.429362	0.927567	0	411.073	0	0	1082.88	515.974	0	506.681	0	0	1018.73	623.351
Q8IXK0	PHC2	1.06936	0.431248	0.921904	0	103.554	199.574	248.818	35.1696	9.15543	0	77.1306	175.637	339.692	45.1663	0
Q14152	EIF3A	1.06939	0.431503	0.695227	5790.97	9680.18	11913.5	10904	14087	16659.1	7298.11	11460.8	12372	11733.9	14592.5	16368
P46926	GNPDA1	1.06979	0.434158	0.92641	0	179.903	1089.27	0	742.546	184.768	0	233.169	1236.58	0	697.112	182.928
Q4VC31	CCDC58	1.06986	0.434571	0.933124	0	269.112	0	0	912.01	1283.49	0	286.188	0	0	939.788	1410.8
Q9P0L0	VAPA	1.06987	0.434689	0.858734	0	4187.67	1861.35	1560.23	3720.44	2620.63	0	3771.39	2425.35	1467.4	4148.02	3112.93
P04040	CAT	1.07009	0.436117	0.9192	0	286.074	0	0	450.273	480.202	0	387.576	0	0	404.13	510.11
P22314	UBA1	1.07052	0.438946	0.666095	17376.2	11205.5	10277.5	11044.9	9595.43	8676.97	17602.6	14078.8	10937.8	11138.7	10257.3	8968.66
O43847	NRD1	1.07066	0.439938	0.935399	235.887	0	0	1581.3	0	718.215	306.228	0	0	1434.1	0	974.231
P45973	CBX5	1.07092	0.441633	0.919863	1417.41	438.11	0	0	4106.93	3469.15	1565.32	395.739	0	0	4165.18	3974.24
Q9BY44	EIF2A	1.07137	0.444608	0.78813	3454.21	4865.81	4425.63	2784.81	2518.21	1293.29	3950.54	5629.55	4551.62	2391.65	2888.22	1310.78
Q9HB71	CACYBP	1.0714	0.444831	0.815544	12042.4	11473.9	10942.8	19757.7	5331.56	5526.18	14087	13431.7	11499.4	20513.5	5017.59	5171.83
Q14108	SCARB2	1.0715	0.445497	0.934134	860.736	1494.25	0	0	31.0866	232.323	833.417	1651.78	0	0	63.9517	256.469
P31930	UQCRC1	1.07196	0.448532	0.903224	376.534	1280.7	641.242	180.524	3130.74	1361.58	515.738	1433.02	503.616	88.8104	3530.7	1401.09
Q5VYK3	ECM29	1.07224	0.450415	0.890177	1282.7	178.143	0	588.636	1014.2	585.457	1565.77	147.537	0	736.847	1028.67	433.927
Q9UBW8	COPS7A	1.07229	0.450739	0.919929	0	919.043	0	0	493.47	747.831	0	1071.86	0	0	539.231	705.424
P54709	ATP1B3	1.07232	0.450944	0.748403	3378.2	2817.48	1495.59	2076.65	4036.98	4153.68	4231.72	2576.87	1670.43	2202.79	4089.96	4485.61
Q5T4S7	UBR4	1.07239	0.451416	0.894363	4296.62	1182.92	568.252	112.504	1915.73	1734.92	4384.03	1084.92	623.055	94.9505	2378.09	1956.14
P78527	PRKDC	1.07252	0.452247	0.716517	9682.86	21404	12337.6	8949.41	15076.2	18234.8	11720.5	23048.4	13517.7	10085	15602.6	17924.3
P62714	PPP2CB	1.07257	0.452622	0.897429	651.287	603.225	0	0	196.617	507.599	694.819	723.512	0	0	255.558	426.993
P08559;P29803	PDHA1	1.07277	0.453928	0.833191	1196.42	1906.67	1604.53	0	1382.39	925.027	1412.1	1748.82	1844.11	0	1613.79	906.722
P24752	ACAT1	1.07345	0.458437	0.871533	1504.94	266.243	1630.44	4084.02	4974.6	2083.76	1212.72	284.223	1770.33	4228.13	5500.69	2616.18
Q9H3P7;REV__P40222;REV__Q8N3L3;Q5SQS7;Q86T65	ACBD3	1.07354	0.459052	0.881166	0	389.617	629.361	532.091	1858.12	1296.91	0	426.437	823.633	721.23	1761.47	1319.43
Q96GG9	DCUN1D1	1.07374	0.460391	0.901788	324.786	689.352	0	0	196.061	413.413	301.247	753.319	0	0	289.127	399.651
Q7L5D6	GET4	1.07417	0.463191	0.886442	608.048	431.375	269.966	387.061	0	0	571.922	451.906	301.143	497.299	0	0
P28482;P27361	MAPK1	1.0742	0.463405	0.914865	1881.16	0	588.729	0	1163.43	366.069	2126.89	0	564.837	0	1216.97	387.429
P78406	RAE1	1.07447	0.465213	0.925701	0	468.072	0	0	1616.49	1212.84	0	442.57	0	0	1766.24	1334.16
O15144	ARPC2	1.0745	0.465378	0.789817	1942.21	2529.34	1407.77	651.078	2900.65	2266.77	1769.98	2975.89	1385.38	632.344	3284.57	2521.1
Q05086	UBE3A	1.07463	0.466294	0.937493	0	445.994	1628.51	0	246.969	188.009	0	374.137	1896.83	0	157.235	268.575
Q16881	TXNRD1	1.07465	0.466426	0.730222	5803.16	4107.81	3428.34	2007.22	4682.01	3381.7	6741.89	4198.37	3675.82	2129.06	4862.91	3549.85
Q9P0U1	TOMM7	1.07483	0.46758	0.900912	162.258	207.585	0	0	210.919	406.782	182.802	161.859	0	0	229.071	487.707
Q15637;B1AK53	SF1	1.07487	0.467848	0.938442	0	162.655	333.181	0	2744.52	671.558	0	191.169	412.76	0	2821.22	779.636
P51149	RAB7A	1.07495	0.468415	0.7238	3737.59	7602.37	6303.25	5752.18	3544.09	3673.9	4494.62	7988.01	7141.38	6324.72	3373.66	3585.56
Q6P996;Q6P474	PDXDC1;PDXDC2P	1.07538	0.471273	0.879376	449.591	810.782	0	1281.25	1553.27	491.826	579.26	577.559	0	1474.54	1866.36	434.762
Q7Z4V5	HDGFRP2	1.07568	0.473236	0.9345	0	71.2271	0	0	1046.28	875.121	0	37.2154	0	0	980.316	1125.9
Q16181;Q6ZU15	2020-09-07	1.07654	0.47896	0.589723	2967.67	2775.68	3035.51	1872.44	3414.82	1899.54	3013.84	2864.15	3372.68	1953.27	3643.54	2340.21
P61011	SRP54	1.07684	0.480951	0.893579	0	510.346	1383.1	0	581.407	1485.83	0	818.115	1356.06	0	637.825	1453.03
P04792	HSPB1	1.07695	0.481645	0.674857	3232.13	2340.28	2647.39	4799.75	4483.58	4756.84	3932.32	2318.16	2892.89	4794.72	4685.89	5348.78
Q9UKF6	CPSF3	1.07737	0.48447	0.938193	0	108.866	0	0	1448.68	481.892	0	158.146	0	0	1427.58	611.501
Q9H9B4	SFXN1	1.07769	0.486595	0.698046	4189.74	3443.62	4805.19	4920.06	2444.5	2105.51	4309.28	3624.71	5288.07	5331.93	2676.88	2379.86
P13073	COX4I1	1.07825	0.490281	0.816494	1539.25	909.068	530.889	1993.42	688.124	883.892	1662.72	550.621	680.221	2307.55	877.914	977.71
P00403	MT-CO2	1.07841	0.491373	0.869263	143.254	379.267	0	206.842	492.273	631.11	169.099	542.484	0	168.069	436.971	681.398
P18206	VCL	1.07863	0.492863	0.643768	4459.41	2652.4	7231.38	6313.4	6003.99	5980.06	5204.58	3225.48	7348.2	6722.07	6458.88	6248.12
O43818	RRP9	1.07872	0.493422	0.855131	500.944	345.494	439.186	0	739.061	1004.81	579.677	258.467	480.329	0	916.021	1033.48
P55209	NAP1L1	1.0788	0.493949	0.852944	2137.88	2790.97	1552.18	5124.57	10941.1	5443.22	3339.15	3648.74	1772.9	4822.6	11077.1	5535
P15311;P35240	EZR	1.079	0.495318	0.629215	35262.8	25667.7	31034.4	22751.5	15256.6	23126.9	36452.1	28420.1	34526.1	24242.7	17943.6	23610.8
Q9P287	BCCIP	1.07916	0.496369	0.896142	711.705	922.293	0	0	1614.58	2417.65	862.403	1052.98	0	0	1622.18	2577.22
O43795;Q9UBC5	MYO1B	1.07968	0.499775	0.802586	3180.67	0	3309.37	2336.04	2430.67	2579.21	3280.01	0	3524.75	2963.73	2432.86	2737
Q29RF7	PDS5A	1.07969	0.499896	0.874084	0	1576.45	400.165	315.703	958.984	709.602	0	1550.41	388.982	416.297	1137.54	783.346
Q14126	DSG2	1.07986	0.501016	0.704324	4338.41	5545.24	6900.24	2437	3626.28	4664.37	4435.93	5483.94	7944.65	2976.73	3910.12	4957.31
P08195	SLC3A2	1.08126	0.51032	0.705514	6230.33	9654.96	11972.9	3797.03	7302.31	7322.18	9296.46	10403.4	12031.2	4430.97	6653.29	7225.16
Q15418;Q15349;P51812	RPS6KA1	1.08148	0.511766	0.914164	371.388	173.42	0	0	1387.71	432.224	399.023	406.659	0	0	1331.03	420.708
P40227;Q92526	CCT6A	1.0815	0.511866	0.643105	11265.4	15339.8	17695.3	23098.6	12720.3	11705.7	15181.2	19221	18141.6	23218.3	12231.3	11315.1
Q9P2R7	SUCLA2	1.0815	0.511878	0.832109	0	1378.82	641.458	1390.52	1537.2	1847.39	0	1601.88	739.414	1173.32	1576.72	2257.85
O95347	SMC2	1.08159	0.512516	0.752546	4631.71	3590.49	3993.02	4370.04	1595.51	1430.27	4686.55	3687.49	4309.86	4995.23	1984.63	1547.42
P61163;P42025	ACTR1A	1.08181	0.513972	0.552849	771.383	1052.69	1164.44	851.325	816.439	960.271	623.313	1313.58	1188.38	1170.01	781.037	999.741
P51648	ALDH3A2	1.08183	0.514062	0.840356	252.848	3002.85	1011.79	1978.51	1090.73	1031.74	340.6	3117.73	1474.91	1960.79	1159.94	999.254
P60953	CDC42	1.08186	0.514248	0.74755	2023.69	6258.64	4222.85	6996.41	3326.77	3222.92	2646.03	6383.72	5378.92	6992.85	3487.68	3294.52
P49419	ALDH7A1	1.08207	0.515705	0.786955	1870.06	3321.63	726.238	1508.68	1372.9	1077.84	1951.34	3160.47	993.881	1671.59	1779.27	1131.47
Q9NX20	MRPL16	1.08219	0.516497	0.896949	0	435.348	0	1498.66	623.727	778.874	0	514.518	0	1700.23	601.316	794.802
P47756	CAPZB	1.08327	0.523666	0.811426	2216.17	6359.5	2905.98	6695.18	2530.15	1826.81	2257.59	6790.15	3472.5	6982.33	2907.02	2000.67
P26583	HMGB2	1.08334	0.52414	0.676499	2064.98	1053.58	2894.11	2865.81	2275.46	2073.93	1855.57	1249.59	3397.94	3142.52	2470.24	2214.49
Q04941	PLP2	1.08358	0.525734	0.877037	228.697	308.78	72.7055	0	195.265	0	221.313	229.392	170.739	0	251.326	0
O75347	TBCA	1.08429	0.530419	0.829513	2384.77	2673.52	0	1482.2	2897.99	4284.72	2923.42	2532.89	0	1701.05	2953.34	4769.23
P21796	VDAC1	1.08444	0.531419	0.526958	18820.8	21429.2	26009	21197.5	16640.8	16381.2	19820.9	25346	29148.9	23775.2	16058	16502.7
Q14232	EIF2B1	1.08482	0.533906	0.884942	261.214	551.145	0	0	972.444	671.611	285.775	632.891	0	0	1039.34	706.746
Q9Y383	LUC7L2	1.08485	0.534155	0.914333	0	1016.21	0	0	2533.37	3292.67	0	1021.63	0	0	2854.6	3546.6
Q86UK7	ZNF598	1.08501	0.535176	0.901271	0	0	0	65.6026	74.9781	57.341	0	0	0	60.8445	73.3339	80.5679
O95372	LYPLA2	1.08504	0.535383	0.906092	1406.22	357.716	0	0	196.931	573.832	1306.66	549.679	0	0	230.735	663.17
Q8TCT9	HM13	1.08574	0.540013	0.87111	234.625	1372.43	620.857	0	440.564	1382.14	308.592	1639.53	630.55	0	509	1310.22
Q92922	SMARCC1	1.08591	0.541163	0.870363	50.4577	625.471	0	1422.11	1611.57	972.556	220.732	518.544	0	1674.9	1584.5	1085.73
Q01105;P0DME0	SET;SETSIP	1.08599	0.541694	0.683996	2913.44	6001.99	5403.26	3343.21	7365.61	6839.75	3670.4	5441.97	5646.19	3756.08	8104.45	7988.38
Q13084	MRPL28	1.08618	0.542957	0.92454	0	185.322	0	1789.59	74.5924	909.044	0	217.302	0	1997.91	101.957	896.333
P67812;P0C7V7	SEC11A	1.08621	0.543141	0.865791	0	556.026	137.038	1095.37	384.014	735.097	0	526.21	180.706	1206.61	453.943	790.721
Q92900	UPF1	1.08652	0.54521	0.875263	5468.23	3393.41	0	0	2756.22	2574.37	5992.89	3680.73	0	0	2990.71	2755.79
Q9NVH1	DNAJC11	1.08661	0.545828	0.86819	532.536	775.703	0	125.974	154.345	871.713	532.229	768.48	0	301.739	160.06	910.85
P30419;O60551	NMT1	1.08685	0.547415	0.824542	510.505	927	1709.62	2847.12	1461.42	623.422	547.995	1065.95	1872.26	3058.42	1417.83	818.295
P55265	ADAR	1.08688	0.547618	0.883835	1484.43	424.32	0	0	2138.96	2105.4	1714.49	566.809	0	0	2155.14	2251.24
Q92615	LARP4B	1.0869	0.547751	0.933097	0	299.646	0	0	1084.48	87.0022	0	430.749	0	0	1075.64	92.5785
Q99714	HSD17B10	1.08694	0.547997	0.793954	2312.45	2709.78	184.555	1700.57	3370.4	3799.13	2759.3	2819.61	262.758	1859.7	3718.76	3880.55
Q13155	AIMP2	1.08696	0.548175	0.864015	1047.08	711.654	0	0	786.355	980.693	1334.6	796.017	0	0	776.641	925.136
Q9NR28	DIABLO	1.08717	0.549526	0.890777	601.447	211.412	720.648	0	305.732	0	711.467	192.544	818.954	0	276.598	0
Q7L576;Q96F07	CYFIP1;CYFIP2	1.08752	0.55188	0.895003	146.736	380.494	0	683.145	42.66	136.198	151.753	509.293	0	637.26	35.8782	176.637
Q16629	SRSF7	1.08777	0.553531	0.891467	0	592.018	932.064	1408.39	5018.22	3402.84	0	428.522	1124.75	1335.05	5501.86	3959.87
Q96CW1	AP2M1	1.0878	0.553755	0.8441	2979.03	3146.8	5651.6	952.65	1211.81	1366.76	2879.29	3208.31	6561.07	887.352	1508.85	1607.95
P16615;O14983	ATP2A2	1.08782	0.553858	0.726386	7824.16	13363.4	13618.2	15240.3	7029.4	5860.65	8012.32	13493.8	16425.9	16988.7	7072.21	6470.29
Q9Y285	FARSA	1.08792	0.554491	0.832966	340.763	205.494	659.492	717.711	1241.2	1193.05	368.81	119.79	697.846	573.438	1630.58	1350.37
P08621	SNRNP70	1.08794	0.554656	0.871876	795.761	1025.17	647.873	1803.31	3776.04	5085.76	685.353	751.563	969.159	1837.98	3997.1	6047.75
P06493	CDK1	1.08827	0.55686	0.809263	3562.6	2618.44	3692.41	6081.3	971.646	1581.68	4430.12	2445.87	4082.99	6396.34	1054.34	1732.16
O43264	ZW10	1.08854	0.558636	0.833823	1904.11	1012.12	578.691	510.009	280.144	719.008	2097.06	742.013	906.534	578.383	374.063	749.093
Q13206	DDX10	1.08955	0.565319	0.92037	628.919	0	0	0	283.894	105.636	632.525	0	0	0	373.31	103.812
Q8TC12	RDH11	1.08963	0.565856	0.80614	653.179	435.588	541.135	0	974.252	612.009	650.367	473.961	796.337	0	1006.64	577.108
Q9H7B2	RPF2	1.08968	0.56622	0.869934	840.336	582.212	0	0	545.498	419.12	738.102	977.345	0	0	543.11	342.694
P42126	ECI1	1.08993	0.567867	0.916646	0	47.2679	632.507	281.871	0	56.8681	0	36.7572	552	431.238	0	90.1133
O75717	WDHD1	1.09024	0.569931	0.835292	394.958	358.343	463.164	1003.24	268.148	189.069	450.252	351.499	463.374	1186.92	303.914	162.53
P62854;Q5JNZ5	RPS26;RPS26P11	1.09045	0.571347	0.814703	1782.61	1170.98	1621.73	345.463	1049.16	501.073	1962.11	1832.63	1906.65	245.47	694.197	415.258
P06744;Q8N196	GPI	1.09053	0.571873	0.64583	14913.2	8809.38	17590.4	12730.9	8865.55	10186.8	18404.3	11308.3	19100.9	12674.1	8894.57	9331.83
O95714	HERC2	1.09064	0.572568	0.91872	0	350.347	0	0	43.0377	244.146	0	342.505	0	0	37.4345	315.375
Q13042	CDC16	1.09064	0.572592	0.909815	0	0	0	304.258	153.473	135.361	0	0	0	363.644	144.319	138.886
Q9UNL2	SSR3	1.09066	0.572708	0.858712	0	2578.04	2761.42	1586.86	937.705	610.688	0	2252.12	3629.49	1873.31	899.118	588.982
Q96CT7	CCDC124	1.09068	0.572828	0.861771	291.764	0	397.266	0	328.342	469.158	267.149	0	532.152	0	317.525	504.497
P19784	CSNK2A2	1.09095	0.574642	0.762597	105.137	632.084	653.008	888.117	406.278	752.059	82.3429	770.621	846.873	841.207	455.283	752.92
P04844	RPN2	1.09107	0.575416	0.557014	1780	3712.65	2465.66	2555.09	4185.13	3022.66	3062.67	3733.19	2643.33	2686.03	4239.47	2970.31
P50995;P27216	ANXA11	1.09108	0.575504	0.849009	1792.28	796.997	2252.25	0	3505.26	1645.46	1418.23	966.467	2271.17	0	4349.02	1897.44
Q969U7	PSMG2	1.09117	0.57611	0.882525	131.852	455.33	0	0	385.663	446.517	97.1102	677.216	0	0	419.316	355.124
P55327	TPD52	1.09148	0.578154	0.724301	274.072	2333.78	1868.75	1866.65	2047.37	1940.38	373.288	2382.83	2359.45	1754.26	2274.7	2131.56
P32119	PRDX2	1.09156	0.578706	0.627619	4260.8	5747.03	10244.3	6379.78	6425.33	5325.12	4647.12	5793.57	10487.1	6298.49	7721.74	6948.72
P16144	ITGB4	1.09169	0.579553	0.744708	2165.46	3994.85	1193.36	1804.79	1385.32	1967.17	1911.58	4129.76	1442.39	2090.8	1626.44	2457.09
O00410	IPO5	1.09173	0.579831	0.18017	12368.7	10042.2	12784.8	10119.9	11579.5	11822.2	15146.6	11689.1	12263.6	12642.5	11326	11952.9
Q9UQ80	PA2G4	1.09177	0.58012	0.696405	20896.1	12464.6	9841.07	10249.7	8666.58	9471.14	22078.4	14000.4	10193.1	13216	8983.66	9687.81
Q8NI27	THOC2	1.09248	0.584827	0.906063	0	477.156	0	0	178.566	298.884	0	550.364	0	0	204.681	287.847
Q15149	PLEC	1.09278	0.586814	0.619858	38327	88659.8	37997.3	49071.5	56475.6	62064.8	41475.7	80788	44224.7	57113.8	67177.1	72676
Q14974	KPNB1	1.0932	0.5896	0.171279	13519	10291	12204.2	12819.2	13785.6	13316.8	15316.3	11545.6	12744	13667.6	15132.2	14607.3
P40925	MDH1	1.09366	0.592631	0.524264	7168.6	4961.58	7364.22	7442.14	4259.88	7976.06	8753.3	6073.66	7365.83	8088.9	4285.78	8273.86
Q9Y450	HBS1L	1.09438	0.597426	0.937956	0	0	2320.87	0	42.6759	501.733	0	0	2584.06	0	48.7043	502.944
P55036;A2A3N6	PSMD4	1.0944	0.597527	0.844821	1110.06	555.376	495.384	0	1612.77	1869.39	1400.08	519.486	461.963	0	1880.87	1913.26
P25786	PSMA1	1.09495	0.601207	0.573067	3642.24	4392.76	5414.67	2615.62	3128.34	3288.97	3718.98	4175.72	6279.45	3291.33	3538.93	3612.93
Q9Y221	NIP7	1.09503	0.601736	0.916859	371.144	0	0	0	345.658	21.9885	374.039	0	0	0	399.428	35.531
Q9Y446	PKP3	1.09507	0.602011	0.692857	1421.27	1182.86	2810.38	1383.39	3079.4	1931.51	1888.02	1489.34	3208.12	1371.2	3075.11	1899.72
Q99873;Q9NR22	PRMT1	1.09538	0.604046	0.672013	7133.62	6319.71	5937.25	3779.45	11591.2	6611.49	8496.73	7933.19	6109.59	3971.25	11881.5	6926.46
P63316	TNNC1	1.09543	0.604364	0.916419	0	0	1309.86	0	508.552	228.97	0	0	1337.03	0	623.626	282.096
P52888	THOP1	1.09556	0.605245	0.734181	1938.67	1440.68	520.927	1269.68	2165.26	3116.98	2054.03	1805.1	741.137	1660.24	2092.87	3097.62
Q00610	CLTC	1.09586	0.607223	0.248499	30981	24370	22936.5	25708.9	26057.7	25568.8	36786.3	27827	25920.9	27273.7	26524.3	26208.2
P26641	EEF1G	1.09703	0.61503	0.591709	14079	10163.2	9652.94	10711.1	8512.84	6271.73	16680.1	9958.46	10836.5	11851.9	9287.15	6539.63
O75489	NDUFS3	1.09714	0.615765	0.833537	793.423	1574.55	201.725	718.445	1617.45	3176.69	862.142	1954.73	311.087	739.62	1810.6	3189.23
O00116	AGPS	1.09715	0.615802	0.741661	2238.12	2729.73	285.756	1369.08	2269.4	1857.48	2126.3	3060.3	378.461	1663.85	2524.78	2040.16
P04632	CAPNS1	1.09754	0.618434	0.807625	419.42	1150.19	0	467.661	817.077	1041.62	469.008	997.858	0	624.679	950.249	1234.2
P13010	XRCC5	1.0977	0.619435	0.589297	16597.5	20736	23012.1	29419.9	15283.7	16030.6	19798.7	22694.6	24350.2	34011.3	15399.5	16654.4
Q86UP2	KTN1	1.09778	0.619982	0.745677	7848.96	3249.74	5684.29	2673.92	10923	7809.88	8642.97	4089.89	5831.02	2851.75	11790.8	8717.5
P43307	SSR1	1.09782	0.62028	0.839651	906.733	1371.31	2405.99	4083.42	716.931	339.729	1530.19	1957.13	2266.65	3931.49	824.55	275.115
O60231	DHX16	1.0979	0.620788	0.900796	244.624	0	187.978	1640.49	207.921	879.639	70.9508	0	131.511	1935.99	283.65	1047.98
Q14257	RCN2	1.09795	0.621111	0.906621	79.9368	416.777	0	0	2896.4	2054.67	173.284	535.803	0	0	3020.33	2251.96
P50454	SERPINH1	1.09796	0.621203	0.68187	1144.54	3384.11	1403.38	2637.94	3311.35	3906.66	1469.55	3351.05	2001.96	3061.05	3296.09	4154.9
P17096	HMGA1	1.09865	0.625749	0.813441	3094.31	10170.5	20487.1	10055.4	4856.23	8467.73	2954.37	10104.1	23997	10891.4	5514.32	9305.86
Q9H6Z4	RANBP3	1.09865	0.625793	0.909474	68.1786	0	0	0	1280.06	760.698	388.441	0	0	0	1131.83	796.727
P19105;O14950;P24844	MYL12A;MYL12B;MYL9	1.09878	0.626627	0.922961	743.314	0	0	0	4536.51	1294.35	835.441	0	0	0	5158.88	1229.24
Q06136	KDSR	1.09914	0.629009	0.840691	2011.83	0	856.583	910.221	581.567	483.583	2012.58	0	1086.61	980.394	642.644	601.76
Q06265;REV__Q6EMK4	EXOSC9	1.09923	0.629622	0.911181	0	429.475	0	967.337	39.0052	2338.34	0	414.42	0	1224.35	79.714	2430.19
O00515	LAD1	1.09953	0.631647	0.892852	44.278	784.725	71.5621	0	1836.68	1974.02	126.083	654.09	82.9092	0	2391.72	1925.39
P42224	STAT1	1.1001	0.635383	0.80679	3538.22	5879.27	5911.12	1186.46	2261.55	1052.42	3923.97	6346.89	6518.09	1387.66	2332.16	1305.1
Q15785	TOMM34	1.10069	0.639325	0.794266	1854.59	503.739	0	1070.74	1872.86	1735.61	1585.95	783.383	202.504	1142.88	2266.61	1764.81
P08183;P21439;Q9NP78;Q2M3G0	ABCB1;ABCB4	1.10083	0.640236	0.834552	786.813	0	845.326	830.704	680.676	44.5645	769.047	0	1096.12	929.589	688.038	26.7346
Q96G03	PGM2	1.10105	0.641687	0.767721	1473.58	1897.82	877.4	1005.02	304.402	577.742	1604.36	1939.31	964.09	1282.74	435.631	529.845
P57088	TMEM33	1.10184	0.646937	0.721874	520.587	1746.41	522.971	2015.6	1346.22	1409.48	1131.44	2189.46	582.47	1969.28	1149.27	1309.36
Q8IYB3	SRRM1	1.10194	0.647619	0.453081	994.354	1768.1	1355.11	2033.77	2020.06	2126.27	1619.76	2145.82	1568.19	2349.86	1956.47	1707.3
P42167	TMPO	1.10223	0.649516	0.55448	4239.18	6726.53	5722.53	6035.38	3252.83	4031.62	4009.69	7397	6465.92	6707.34	3758.96	4736.76
P49354	FNTA	1.10266	0.65242	0.90891	0	0	642.985	0	281.607	213.052	0	0	803.59	0	320.229	130.619
Q07866;Q9NSK0	KLC1	1.10286	0.653698	0.882515	0	0	513.379	110.649	448.704	1142.54	0	0	575.022	216.761	532.861	1118.48
Q9Y2X3	NOP58	1.10292	0.654123	0.524045	5271.29	8454.12	5441.04	6326.3	8173.7	10724.5	5899.4	10170.9	6580.41	7384.93	8466.01	10458
Q15233	NONO	1.10306	0.655083	0.541839	6283.48	7334.52	6126.38	8685.34	11368.3	11355.4	7330.76	7748.18	7031.49	9709.24	12606	11999.7
Q9ULC5	ACSL5	1.10358	0.658541	0.84205	3286.54	1898.88	631.636	0	2457.91	644.875	3221.25	2226.85	647.668	0	2964.15	783.88
P21291	CSRP1	1.10362	0.658771	0.878595	308.229	0	500.326	0	1613.22	1425.1	360.192	0	620.895	0	1774.09	1490.3
Q9NXV6	CDKN2AIP	1.10388	0.660471	0.834472	1406.9	451.951	477.327	0	1643.65	1621.08	1327.62	461.97	447.231	0	1854.07	2091.81
P28288	ABCD3	1.10417	0.662441	0.73532	527.954	446.499	1391.58	1272.8	661.232	586.778	662.112	521.884	1602.89	1280.71	689.308	639.005
O95571	ETHE1	1.1042	0.662602	0.897123	0	0	901.918	0	1204.36	2377.12	0	0	921.04	0	1346.55	2682.97
O60502	MGEA5	1.10428	0.663164	0.86388	43.8769	77.5423	538.206	0	726.134	803.867	105.519	126.368	491.294	0	878.643	816.138
P53365	ARFIP2	1.10448	0.66451	0.909783	0	1684.21	0	0	979.732	199.46	0	1885.4	0	0	1056.72	220.468
P30085	CMPK1	1.10464	0.665532	0.877005	0	0	404.822	339.647	721.852	1444.17	0	0	584.568	372.73	751.299	1506.44
P53007	SLC25A1	1.10497	0.667737	0.820166	315.149	1348.05	1568.14	3707.2	1190.9	1513.21	547.199	1469.76	1697.8	4444.2	1079.85	1416.02
Q13595	TRA2A	1.10564	0.672165	0.898538	0	257.725	0	0	999.442	620.701	0	250.689	0	0	1060.41	765.141
O75369	FLNB	1.10573	0.672808	0.642535	9786.29	18884.1	9533.44	6355.6	14935.2	10764.4	10664.2	18838.5	10179.8	7458.58	17763	12783.6
Q14204	DYNC1H1	1.10573	0.672809	0.612477	22733.5	16542.3	23652.8	10740.8	15021.7	10642.1	24259.6	19960.6	25747.8	13348.2	15201.6	11318.1
P19525	EIF2AK2	1.1059	0.673886	0.872961	0	2496.11	0	475.65	1588.03	1865.17	0	3338.59	0	363.027	1478.15	1925.57
P51148;P61020	RAB5C	1.10592	0.674037	0.731249	2691.69	1980.58	258.995	2788.74	2007.64	1483.51	2817.34	2192.25	346.041	3272.46	2062.75	1707.79
P23588;REV__P23588	EIF4B	1.10597	0.674357	0.696053	3828.07	1924.77	1757.5	2251.56	5367.47	4054.34	3714.73	2176.83	2364.45	2564.13	5954.86	4441.54
O00425	IGF2BP3	1.10627	0.676353	0.798381	199.947	333.603	318.47	662.353	528.448	1113.5	226.895	258.454	413.86	872.246	463.911	1256.37
O75937	DNAJC8	1.1063	0.67654	0.791775	297.65	892.538	738.188	0	1019.26	539.936	419.242	953.19	1021.25	0	961.744	502.851
Q13017	ARHGAP5	1.10653	0.678094	0.86099	224.947	459.533	0	0	462.828	160.343	268.468	571.349	0	0	462.148	144.988
Q9Y2Z0	SUGT1	1.10665	0.678894	0.881936	337.105	749.927	0	892.642	4368.93	2500.61	225.021	852.248	0	960.478	4979.04	2776.2
Q15382	RHEB	1.10679	0.679825	0.926608	0	514.05	0	0	101.897	19.2873	0	539.015	0	0	96.2285	67.8268
P22307	SCP2	1.1069	0.680571	0.905246	0	296.418	0	0	1052.61	1788	0	373.199	0	0	1000.72	2098.46
P98179	RBM3	1.10717	0.682371	0.889028	0	0	0	138.562	311.77	490.267	0	0	0	251.13	326.341	463.936
P37837	TALDO1	1.10731	0.683283	0.712378	16470.5	12361.5	17301.3	7773.71	6326.91	5967.65	19138.7	14042.4	18264.8	8560.12	6828.43	6471.22
P05026	ATP1B1	1.10732	0.683342	0.877366	0	3449.45	334.63	1466.1	1006.04	430.454	0	3656.83	325.905	1913.67	950.742	557.141
Q92973	TNPO1	1.10808	0.68837	0.702274	3640.55	4270.26	10595.9	5461.85	4676.16	5100.56	4630.47	5001.28	11805.1	6473	4360.07	5122.43
O75083	WDR1	1.10821	0.689273	0.659694	4853.79	3574.91	7115.42	3230.84	2001.44	3735.46	5903.51	4281.2	6869.43	3570.83	2339.49	4199.89
P52294;O15131	KPNA1	1.10983	0.700042	0.764556	297.987	444.493	0	330.998	515.308	487.308	290.351	358.265	0	593.835	658.817	402.851
P46379	BAG6	1.10994	0.700751	0.878584	0	551.767	0	0	1049.58	891.475	0	669.893	0	0	1125.29	971.704
Q9GZL7	WDR12	1.10996	0.70089	0.879966	247.987	0	0	308.3	1477.3	608.416	440.668	0	0	526.557	1438.4	526.9
O95630	STAMBP	1.11017	0.702286	0.884556	0	0	1024.2	1047.6	224.317	177.09	0	0	1200.94	1146.79	201.066	196.889
P06576	ATP5B	1.11024	0.702761	0.581936	31133.2	35680.2	41405.9	30968	19742	18361.1	35953.9	38484.4	48481.3	32367.6	21713.6	19834.6
Q9H2G2	SLK	1.11043	0.704028	0.85366	246.356	0	693.593	426.605	137.739	196.334	245.018	0	896.24	454.213	107.555	185.41
Q9NP72	RAB18	1.11075	0.706134	0.757116	2806.14	985.445	3329.26	1256.63	1284.69	1013.77	2873.68	931.049	3764.18	1464.84	1828.52	996.054
P27708;P31327	CAD	1.11077	0.706278	0.677084	3568.83	704.762	1865.75	1920.73	2751.43	2922	4200.19	1013.96	2421.61	2238.86	2396.66	2983.52
P05141;Q9H0C2	SLC25A5	1.11094	0.707387	0.496036	8914.29	8576.28	10866.5	6034.27	6630.67	7086.51	11163.6	11165.7	11169.5	5878.6	6801.86	7266.44
Q99436	PSMB7	1.11127	0.709575	0.771152	165.201	1518.85	1406.92	664.986	1861.23	2184.63	135.66	1529.16	1415.17	728.685	2385.38	2475.87
P06703	S100A6	1.11161	0.711845	0.770318	3199.84	97.2501	2363.35	3885.82	1808.25	1519.97	2917.55	174.034	2514.42	4523.04	2476.82	1705.56
P46940;Q86VI3	IQGAP1	1.11168	0.712328	0.616548	11289	10083.6	7185.12	4724.9	6995.35	5190.12	13146.3	10925.9	7813.63	5476.75	7526.86	5656.75
P27824	CANX	1.11243	0.717254	0.548308	16600.9	24844	12348.4	10751.9	23084.5	20279.9	18806.4	26786.7	13892	13594.7	24780	22181.5
Q15075	EEA1	1.11302	0.721184	0.808653	1893.6	2628.75	1554.34	0	4388.62	5068.32	2107.18	2413.1	1859.47	0	4963.29	5946.18
Q14738;Q13362	PPP2R5D	1.11304	0.721312	0.828046	569.073	1338.13	1022.43	0	391.222	395.527	582.916	1691.39	1055.41	0	368.233	438.519
Q9Y394	DHRS7	1.11306	0.72146	0.79621	561.648	398.829	0	1082.24	931.321	329.927	699.715	549.807	0	1195.64	864.585	367.763
P21266;P46439;P28161	GSTM3	1.11311	0.721762	0.831186	5451.5	1099.7	2186.72	0	3227.82	1094.46	5757.93	2234.3	2170.49	0	3154.8	1219.85
P30566	ADSL	1.11345	0.724076	0.850744	442.3	79.9799	997.599	0	1715.84	2180.72	642.722	121.67	1080.6	0	1830.91	2355.05
P09622	DLD	1.11354	0.724647	0.854323	466.367	1372.37	655.722	19.3853	2063.44	3631.1	357.045	1657.26	642.708	0	2446.03	4037.32
Q58FF8	HSP90AB2P	1.11401	0.727796	0.8956	106.457	206.307	0	2232.72	843.145	441.708	131.854	382.771	0	2750.14	698.734	303.547
Q14019	COTL1	1.11409	0.728327	0.878981	0	610.678	0	3505.96	918.208	1445.49	22.4845	743.554	0	3840.93	1164.13	1448.6
Q8WYP5	AHCTF1	1.11494	0.733964	0.874794	0	91.9267	0	343.482	167.206	609.816	0	140.176	0	588.627	108.519	514.469
P10155	TROVE2	1.11496	0.734092	0.842304	447.581	161.641	0	0	211.196	469.66	501.865	281.657	0	0	216.532	438.333
Q9UM54	MYO6	1.11502	0.734485	0.638142	1724.84	1372.26	2063.82	1357.21	2553.16	3499	1726.18	1755.16	2178.13	1643.26	2755.4	3958.01
O75312	ZPR1	1.11537	0.736826	0.902871	0	37.9144	0	0	609.948	953.666	0	80.6381	0	0	727.955	977.71
Q9Y5S9	RBM8A	1.11559	0.73823	0.733484	572.26	699.495	542.084	0	641.628	994.59	769.569	603.897	936.716	0	724.97	813.68
P05023;P13637;P50993;Q13733;P20648	ATP1A1	1.11621	0.74238	0.65905	17655.4	16740.1	17558.8	18905.4	8613.65	5502.4	18451.3	17430.4	21070.8	23050	8852.72	5995.57
Q8TEQ6	GEMIN5	1.11633	0.74319	0.789255	1212.4	1524.79	922.041	4064.51	1784.89	765.216	2138.32	1532.93	1056.04	4349.58	1722.19	669.965
P22234	PAICS	1.11664	0.745235	0.40925	6128.92	7171.46	9023.81	9872.91	5633.47	6556.54	7725.07	8814.56	10296.8	9997.08	5687.11	7043.81
Q9H3K6	BOLA2	1.11701	0.747723	0.898247	0	0	570.757	1029.5	0	84.6799	0	0	649.54	1047.66	0	184.9
Q9UL15	BAG5	1.11758	0.751461	0.878499	442.309	0	0	0	195.547	199.515	442.411	0	0	0	239.22	254.197
Q96S66	CLCC1	1.1176	0.751611	0.88008	0	72.2413	0	0	181.835	205.991	0	80.8308	0	0	220.697	212.643
P16070	CD44	1.11782	0.75306	0.823537	482.411	212.09	0	178.513	138.519	603.317	437.384	188.531	0	348.207	126.397	704.589
P62834	RAP1A	1.1182	0.755577	0.861117	612.833	1130.13	0	0	289.001	357.166	718.256	1256.27	0	0	316.703	380.286
P30622	CLIP1	1.11832	0.756377	0.889163	48.5959	210.666	0	0	805.161	1293.03	127.526	136.758	0	0	1041.53	1330.56
P45880	VDAC2	1.11836	0.756685	0.524035	10245.4	11072.7	12862.6	15721.7	7627.88	8144.09	12016.9	11896.8	15294.3	17637.3	8183.91	8418.8
P23528	CFL1	1.1187	0.758889	0.763154	7919.93	4895.45	6736.01	4796.26	17936.2	16627.9	7622.58	4937.04	7682.77	5716.8	20955.2	18990
P17987	TCP1	1.11886	0.759979	0.141894	8592.23	7054.34	8568.14	7244.91	8118.64	9062.17	10886.1	9098.07	9957.53	7499.09	7982.21	8998.81
P07737;CON__P02584	PFN1	1.11916	0.761999	0.83397	3126.18	2433.8	4512.21	6113.64	22074.8	18858.5	3666.36	3475.2	4831.13	6042.14	24222.9	21688
O75436	VPS26A	1.1193	0.762895	0.823255	160.35	701.4	886.498	1660.74	348.398	213.211	256.488	855.032	970.251	1835.8	254.1	272.61
P12814	ACTN1	1.11974	0.765788	0.445737	3046.21	2991.19	4100.96	3867.2	4666.85	5139.92	2918.79	3602.23	4090.32	4495.76	5369.27	6187.13
Q9NYL9	TMOD3	1.1198	0.766216	0.895439	0	319.718	0	0	1827.42	2853.31	0	430.835	0	0	1983.15	3185.52
Q7L5L3	GDPD3	1.11986	0.766623	0.864962	3299.49	1940.13	1262.52	0	294.906	0	3450.01	2073.83	1679.63	0	408.267	0
Q9H3S7	PTPN23	1.11992	0.767013	0.880956	126.705	97.3622	0	0	682.777	132.417	245.834	190.295	0	0	568.146	159.614
Q96JJ7	TMX3	1.12003	0.767727	0.889751	126.428	0	0	0	713.872	374.682	162.851	0	0	0	701.72	496.241
Q13443	ADAM9	1.12066	0.771959	0.915547	43.2252	1088.33	0	0	92.3448	82.2414	156.369	1065.95	0	0	120.701	120.721
Q6ZNB6	NFXL1	1.12071	0.772273	0.886511	0	386.793	0	0	101.905	164.269	0	223.764	0	0	120.291	387.731
Q01130;Q9BRL6	SRSF2	1.12088	0.773418	0.889891	0	273.214	210.052	0	3092.97	2751.6	0	362.257	138.484	0	3521.53	3070.49
P23368	ME2	1.12152	0.777615	0.811683	556.636	454.938	182.242	1563.42	2329.19	3051.99	941.528	450.364	234.62	1972.96	2267.93	3259.96
Q32MZ4	LRRFIP1	1.12155	0.77785	0.494165	1798.75	2358.77	2572.83	1353.43	2815.54	3221.6	2047.96	2706.64	2915.51	1594.63	2975.2	3597.39
Q96FX7	TRMT61A	1.122	0.780848	0.885114	0	193.559	0	0	358.559	98.8936	0	234.737	0	0	397.97	97.7293
O43242	PSMD3	1.1222	0.782172	0.37043	2995.67	4153.54	5920.45	4686.78	5030.99	3446.69	4194.9	5114.77	6175.02	5357.86	4972.22	3625.22
Q9NQ55	PPAN	1.12254	0.784388	0.87014	0	649.399	0	0	304.668	423.69	0	717.088	0	0	355.656	473.839
Q8IXI1	RHOT2	1.12257	0.784622	0.870321	93.5491	87.4774	0	0	336.322	145.075	111.205	70.0385	0	0	413.768	148.606
Q9Y295	DRG1	1.12267	0.785287	0.801861	662.9	1459	490.141	0	1896.64	788.676	971.363	1866.12	565.539	0	1928.17	616
Q14684	RRP1B	1.12297	0.787297	0.627479	801.865	1319.87	2840.37	1116.06	1744.36	1632.65	936.044	1563.08	2813.89	1527.82	2081.16	1695.91
P18859	ATP5J	1.12333	0.789688	0.842686	1533.79	1551.52	0	0	3380.5	3305.08	1349.75	1323.17	0	0	4209.61	4093.45
Q9BTT0	ANP32E	1.12392	0.7936	0.825968	0	726.112	0	451.246	1529.09	942.411	0	848.522	0	774.394	1336.89	1141.23
P11717	IGF2R	1.12417	0.795268	0.877622	302.107	140.47	0	0	148.847	0	353.742	103.679	0	0	207.443	0
P04406;O14556	GAPDH	1.1242	0.795462	0.448199	65906.5	61936.3	73033.9	112222	58616.9	59568.1	79476.9	80800.8	72642.9	117121	67687.2	67121.8
Q8IUF8	MINA	1.12443	0.796975	0.894703	0	860.205	0	0	308.392	280.417	0	1093.4	0	0	336.449	199.464
P10720	PF4V1	1.12457	0.797923	0.875165	0	161.512	0	0	582.658	440.387	0	220.801	0	0	590.127	521.195
Q8TEX9	IPO4	1.12537	0.803194	0.835061	1382.43	85.2977	420.898	75.7937	883.496	417.878	1712.86	71.6874	568.651	162.492	766.274	393.25
O75822	EIF3J	1.12561	0.804798	0.835482	372.044	478.557	474.043	0	1947.76	1809.82	437.273	509.593	583.71	0	2125	2065.02
P55081	MFAP1	1.12578	0.805941	0.86412	0	0	399.055	0	696.396	619.089	0	0	407.784	0	848.576	673.838
P35613	BSG	1.12618	0.808616	0.687583	7283.97	4916.07	7318.27	8228.41	2278.84	2445.47	8616.85	7078.37	8265.97	8274.54	2078.01	2254.65
P22059;Q969R2	OSBP	1.12624	0.809008	0.76732	45.171	1304.96	429.733	1299.06	561.139	624.505	133.48	1527.45	440.173	1289.2	675.179	737.451
Q9UBI6	GNG12	1.12654	0.810945	0.808459	449.263	801.031	0	1497.77	235.202	747.514	636.403	830.15	0	1569.91	182.522	983.879
O43865;Q96HN2	AHCYL1	1.12654	0.810958	0.765644	1829.53	1237.33	98.5726	659.823	548.265	739.139	1824.82	1450.96	119.852	1066.45	606.488	691.023
Q96FQ6	S100A16	1.12678	0.812593	0.84182	443.999	0	155.866	0	524.964	220.836	363.208	0	220.792	0	692.129	240.143
Q9H6S3	EPS8L2	1.12689	0.813325	0.655054	5543.32	3184.23	2573.84	2356.37	2069.05	1728.92	5794.49	3987.71	2919.56	2460.64	2366.57	2141.78
Q14573;Q14571	ITPR3	1.12759	0.817972	0.758496	137.36	284.001	123.777	0	247.174	167.838	103.482	268.137	305.948	0	279.63	125.461
Q9Y305	ACOT9	1.12785	0.819673	0.821871	644.762	300.621	0	0	375.742	328.263	727.918	463.94	0	0	346.534	321.868
Q96GC9	VMP1	1.1286	0.82464	0.844713	0	0	215.904	134.46	67.4931	62.5271	0	0	248.837	135.158	66.8573	91.3077
P31939	ATIC	1.12891	0.826695	0.385761	5595.54	7226.93	7157.67	3689.77	6601.68	5028.43	6689.01	8274.52	8090.49	4454.2	7011.09	5331.15
Q68CQ4	DIEXF	1.12964	0.831587	0.880842	0	0	0	478.714	104.402	313.811	0	0	0	468.695	78.374	466.139
Q15392	DHCR24	1.12981	0.832688	0.868856	0	736.983	0	1303.95	268.706	166.53	0	764.539	0	1496.71	353.704	182.65
Q8IWJ2	GCC2	1.1299	0.833275	0.864856	0	0	243.806	0	220.194	364.722	0	0	363.573	0	144.832	427.967
Q02978	SLC25A11	1.12992	0.833424	0.695116	221.23	138.924	459.031	211.129	195.654	351.38	205.985	204.33	617.089	139.367	308.992	306.516
P16401	HIST1H1B	1.13007	0.834388	0.728843	8744.43	6922.66	5727.23	3724.56	2184.15	1768.63	10804.5	6870.23	6633.36	4288.03	2378.8	1877.94
Q9BVK6	TMED9	1.13074	0.838866	0.682931	2945.73	2194.87	1892.42	2786.59	5918.88	2956.35	3197.49	2166.17	2366.78	3236.31	7268.03	2904.21
Q13501	SQSTM1	1.13094	0.840173	0.638143	950.207	922.181	599.238	1470.33	1751.03	1402.14	723.479	853.062	752.5	2176.26	2012.61	1506.23
O15498	YKT6	1.13123	0.842112	0.804959	460.59	392.844	0	0	545.073	301.817	535.082	385.76	0	0	661.45	341.163
O00203;Q13367	AP3B1	1.13135	0.842886	0.869228	0	616.281	0	0	232.643	253.865	0	606.552	0	0	281.229	359.855
P41567	EIF1	1.13203	0.84742	0.84977	0	0	934.686	0	969.145	902.227	0	0	1123.89	0	1137.09	915.558
Q969X6	CIRH1A	1.13224	0.848823	0.858306	306.093	1718.62	0	0	1025.51	287.392	604.113	1869.76	0	0	952.223	352.874
Q96HC4	PDLIM5	1.13271	0.851957	0.8102	1420.1	86.396	262.364	332.549	1401.14	1989.76	1612.06	26.2	336.106	382.538	1540.33	2323.97
Q15042	RAB3GAP1	1.13304	0.854133	0.881311	32.6669	61.1294	0	0	261.189	546.039	83.4005	43.7901	0	0	305.442	588.263
Q9HC35	EML4	1.1335	0.857222	0.686434	109.989	537.366	483.441	906.809	771.699	468.128	259.955	591.692	436.157	1077.57	959.864	389.748
P30041	PRDX6	1.13357	0.857667	0.432938	5100.59	5614.78	6128.15	8481.36	5873.66	3336	6803.26	6921.2	6387.07	8744.25	6504.72	3786.86
P84090	ERH	1.13364	0.858134	0.828215	111.527	2082.57	1075.7	1328.28	6096.29	6598.02	180.269	1934.99	1175.98	1720.44	6575.72	8015.97
Q96EP5	DAZAP1	1.13382	0.859329	0.886511	0	93.6414	0	0	1246.66	1099.55	0	105.696	0	0	1541.93	1118.73
Q92499	DDX1	1.13395	0.860183	0.78123	759.3	2330.14	0	5649.37	3618.83	3427.14	1343.87	2550.32	0	6349.15	3815.15	3840.66
P48739	PITPNB	1.13411	0.861273	0.806124	1093.83	756.483	345.44	0	72.0575	616.817	1227.86	851.777	496.878	0	83.8961	611.083
Q52LJ0	FAM98B	1.13449	0.863759	0.815538	0	622.726	1009.94	163.3	216.774	400.784	0	777.345	1112.11	198.807	232.757	417.09
Q96K76	USP47	1.13463	0.864665	0.800203	477.113	0	0	647.161	798.378	457.983	579.717	0	0	854.66	813.925	452.828
Q9NPQ8	RIC8A	1.13516	0.868207	0.752305	1377.72	739.112	860.592	632.341	397.154	0	989.969	523.64	1098.15	1397.35	539.372	0
Q99959	PKP2	1.13529	0.869076	0.795096	538.414	0	0	725.447	446.788	571.772	552.793	0	0	896.746	572.284	569.386
O60256	PRPSAP2	1.13532	0.869296	0.905741	0	0	0	2077.91	177.207	428.314	0	0	0	2315.37	231.217	499.975
P53582	METAP1	1.13546	0.87022	0.881551	0	191.76	0	0	169.446	559.17	0	194.064	0	0	202.241	648.745
Q96P70	IPO9	1.13566	0.871505	0.737844	689.077	193.581	2931.81	945.678	1831.2	1683.32	1348.57	567.023	3156.1	915.685	1865.75	1544.03
Q96EK5	KIAA1279	1.13569	0.871757	0.851587	197.021	0	0	542.854	166.24	176.467	160.893	0	0	657.318	217.63	193.64
Q9BVC6	TMEM109	1.13583	0.872651	0.74419	830.094	1441.97	880.407	779.671	114.529	273.389	1191.89	1369.94	1292.19	588.251	153.424	311.154
Q9UKY7	CDV3	1.13587	0.872964	0.614045	1085.51	1217.88	1242.78	1631.59	2665.52	2403.33	1039.72	1377.94	1560.54	1634.24	3162.56	2863.86
P04179	SOD2	1.13613	0.874684	0.857406	0	317.303	478.091	0	169.209	0	0	337.495	475.595	0	282.827	0
O94925	GLS	1.13748	0.883646	0.841275	441.863	2167.69	0	0	3919.67	2241.65	322.66	2782.61	0	0	4258.75	2612.7
Q3LXA3	DAK	1.13768	0.88496	0.890781	0	0	0	1412.77	267.828	404.245	0	0	0	1613.5	358.947	399.442
Q04917	YWHAH	1.13832	0.889191	0.361228	6691.81	5358.31	4522	3089.31	4525.6	5119.84	7202.8	6459.96	5529.44	3493.72	5178.15	5496.5
Q8WUA2	PPIL4	1.13842	0.889867	0.827018	0	0	438.769	866.606	205.86	571.402	0	0	448.744	997.98	239.455	684.738
P30153	PPP2R1A	1.13844	0.890027	0.661484	7065.25	3065.16	1476.31	2766.86	5720.98	5740.17	8093.93	5089.08	1265.28	3120.42	5722.13	6120.57
Q9BVL2	NUPL1	1.13871	0.891803	0.847311	0	220.081	0	0	192.621	279.334	0	186.839	0	0	280.853	320.338
Q9Y6M1;Q9NZI8	IGF2BP2	1.13902	0.89382	0.695244	683.266	522.332	2625.49	1598.51	1418.01	1607.36	621.028	497.045	2955.05	1912.76	1778.21	1866.25
Q96KR1	ZFR	1.13955	0.897343	0.438586	1891.33	2251.29	2627.11	1502.15	2390.8	3493.46	2178.07	2817.34	3185.97	1674.52	2539.59	3736.07
Q13740	ALCAM	1.14031	0.90244	0.853743	1442.63	0	0	0	880.862	874.83	1824.17	0	0	0	910.614	912.311
Q9BRQ8	AIFM2	1.14125	0.90863	0.818529	440.215	0	303.027	0	99.4681	251.646	490.734	0	368.588	0	135.666	253.942
P61224;A6NIZ1	RAP1B	1.14183	0.912501	0.640178	2512.5	3797.26	1285.57	1289.19	2061.1	1170.04	2948.56	4020.26	1290.78	1729.09	2360.46	1484.87
Q9BQ67	GRWD1	1.14232	0.915743	0.839985	0	665.425	0	0	680.836	501.258	0	753.49	0	0	736.301	620.661
Q9NZM1;O75923	MYOF	1.14236	0.916002	0.216634	9294.37	10346.4	9189.57	7823.41	6213.86	7944.36	10073.3	10559.3	11530.5	10441.2	6731.81	8709.15
P51571	SSR4	1.14261	0.917702	0.845969	0	0	0	2058.1	1589.41	1396.7	0	0	0	2668.44	1508.64	1586.5
P04080	CSTB	1.14275	0.918591	0.872792	0	946.724	0	0	160.67	415.077	0	949.122	0	0	251.138	539.539
Q7Z406	MYH14	1.14299	0.920228	0.794281	0	3343.99	1488.03	0	3729.75	3305.35	0	4177.82	1839.19	0	3916.94	3630.09
Q7L5N1	COPS6	1.14344	0.923188	0.781166	45.5183	342.502	0	489.618	528.714	952.16	109.462	566.381	0	562.315	567.911	890.744
Q9Y512	SAMM50	1.1435	0.92362	0.826683	0	553.914	0	1062.95	292.699	450.665	0	789.807	0	1189.85	285.484	433.788
O00264	PGRMC1	1.14395	0.926558	0.832399	819.423	1396.02	0	0	677.537	141.588	1031.29	1378.42	0	0	909.133	152.539
Q9Y6G9	DYNC1LI1	1.14412	0.927722	0.790467	0	176.249	3090.41	1613.79	1785.77	1539.94	0	380.861	3845.44	1726.23	1694.68	1741.62
Q9NTK5	OLA1	1.14482	0.932372	0.508504	5229.92	6486.14	4261.33	4402.09	2438.94	4021.05	6588.48	7898.07	4703.15	4779.39	2502.92	4254.39
P60709;Q6S8J3;Q562R1;P0CG38	ACTB	1.14482	0.932377	0.564931	153530	123368	112566	99834.3	52746.4	60778.2	188345	136728	122730	108268	63199.5	70855.5
P09497	CLTB	1.14538	0.936107	0.852708	0	538.868	0	0	1352.68	900.669	0	539.358	0	0	1452.31	1206.49
Q9HDC9	APMAP	1.14552	0.937001	0.782386	0	241.335	1385.34	3004.3	2290.23	1396.43	0	199.807	1969.82	3325.45	2523.37	1509.55
P60174	TPI1	1.14609	0.940784	0.806561	1694.4	4656.01	4010.14	2588.99	18388.6	15595.5	2241.2	5203	4286.07	2595.39	21209.8	18254.6
Q13813	SPTAN1	1.14713	0.947705	0.408221	9700.52	17825.5	14349.1	18849.8	22213.3	16349.2	10591	18591.9	16368.9	21812.2	26853.4	19678.3
Q9NVX2	NLE1	1.14722	0.948269	0.786983	194.683	282.196	102.266	0	118.952	533.146	234.716	354.732	169.819	0	113.324	539.91
Q9NVJ2;Q96BM9	ARL8B	1.14791	0.952875	0.8416	0	0	0	550.628	543.503	313.468	0	0	0	597.157	670.078	348.561
P09132	SRP19	1.14799	0.953434	0.858996	0	0	211.409	0	436.548	928.356	0	0	397.802	0	515.229	896.565
Q16543	CDC37	1.14825	0.955131	0.216334	8369.73	5869.19	4683.84	6699.71	7452.33	6431.31	9287.32	6954.6	5845.84	8650.31	7908.4	6716.35
P62937;P0DN26;A0A0B4J2A2;A0A075B767;A0A075B759;Q9Y536;F5H284;P0DN37	PPIA	1.14866	0.957838	0.784176	5398.35	3645.02	3113.92	11164.3	28163.3	24457.4	7125.11	4457.82	4111.07	12665.8	32761	26110.8
P50579	METAP2	1.14903	0.960295	0.408287	842.741	1900.79	1946.16	1988.38	1498.95	2113.56	955.89	2238.12	2060.6	2354.07	1785.52	2429.95
P25789	PSMA4	1.14913	0.960982	0.367177	2365.93	2124.04	1087.58	3270.3	2408.41	2761.11	2982.24	2973.19	1674.87	2988.38	2491.63	2997.44
Q13423	NNT	1.14922	0.961548	0.781983	0	614.488	701.627	0	669.717	358.117	0	694.604	834.161	0	785.903	379.034
P0DP25;P0DP24;P0DP23;P27482;P02585		1.14957	0.963876	0.639562	36629.2	11327.1	24982.8	11935	12290.7	13579.1	34715.5	12040.7	31592.2	17786.9	14330.4	16841.8
P07942	LAMB1	1.15033	0.968935	0.704693	0	540.751	1010.86	999.382	1506.19	1522.56	0	751.863	1013.92	1190.9	1677.29	1784.55
Q05519	SRSF11	1.15108	0.973906	0.867626	0	1035.93	0	0	139.79	1137.7	0	1275.89	0	0	156.064	1230.98
Q96CS3	FAF2	1.1511	0.974033	0.566002	750.622	1625.77	970.383	1032.76	1920.42	2097.9	699.846	1755.37	1067.66	1507.9	2092.11	2543.82
Q99661	KIF2C	1.15148	0.976612	0.714895	0	352.303	342.525	250.227	127.131	152.573	0	323.469	434.706	277.306	174.363	200.447
O00566	MPHOSPH10	1.15163	0.977551	0.717162	591.979	722.469	2491.88	334.989	1578.83	1622.64	639.08	1048.52	2996.31	562.308	1421.28	1788.63
P68363;Q9H853	TUBA1B	1.15257	0.98384	0.465391	66488.4	57515.1	76134.1	63669.5	38832.3	34015.2	85450.4	85169.1	78307.9	62851.9	40481.1	35758.2
Q9NX24	NHP2	1.15323	0.98822	0.870091	125.251	0	0	0	423.78	790.763	145.642	0	0	0	451.193	948.257
Q13557	CAMK2D	1.15421	0.994703	0.831721	0	234.56	0	0	433.329	271.619	0	395.443	0	0	328.997	359.948
P07384	CAPN1	1.1546	0.997276	0.607912	4314.19	3812.39	8915.87	4482.64	3731.08	2210.55	5896.27	5205.99	9495.84	4469.98	4121.93	2522.95
Q9BRA2	TXNDC17	1.15525	1.00165	0.866757	27.8596	182.951	0	0	1434.23	957.788	23.4279	139.713	0	0	1700.98	1142.81
Q92544	TM9SF4	1.15538	1.00248	0.55553	553.155	763.263	392.17	331.295	672.51	518.695	987.096	881.199	325.211	288.955	751.252	499.419
P09874	PARP1	1.15631	1.00864	0.125474	6801.72	10649	7772.47	7785.58	8588.12	7824.68	8381.18	11886.5	8190.32	9210.21	10151.5	9326.73
P05204	HMGN2	1.1583	1.02185	0.686249	160.316	8481.57	7954.43	3074.62	7847.32	5583.51	167.545	6940.9	10265.6	3266.22	9724.4	7977.01
P13797;P13796	PLS3	1.15869	1.02447	0.476063	4096.57	5592.31	3038.29	6016.02	2972.47	3609.97	5239.44	7409.85	3039.51	6514.41	3363.08	3778.28
P12236	SLC25A6	1.15873	1.02475	0.389346	9759.38	16623	10775.5	10464.8	8828.84	8006.18	11826.2	18955.5	12170.1	12822.9	9698.78	9215.88
Q9NQW7	XPNPEP1	1.15884	1.02543	0.714418	462.86	557.556	0	222.567	801.729	956.704	724.719	596.959	0	279.764	950.319	926.388
Q8WVM8	SCFD1	1.15906	1.02695	0.826344	0	834.541	0	0	664.158	712.244	0	1086.94	0	0	623.743	851.945
Q15008	PSMD6	1.15912	1.02733	0.528272	2338.1	4142.05	3950.84	1066.36	2553.03	2292.45	2635.91	4555.03	4510.45	1674.22	2924.19	2643.54
Q5VTE0;P68104	EEF1A1P5;EEF1A1	1.15948	1.02968	0.564827	78707.4	66856.3	88410.8	89241.9	32733.1	26041.7	96855.6	80012.8	94506.1	101857	38525.2	31152.5
Q9Y2T3	GDA	1.15951	1.02989	0.737069	1001	501.066	2478.31	874.097	2619.5	4600.17	1105.85	779.015	3021.03	1035.71	2976.37	5082.08
Q3ZCM7	TUBB8	1.15965	1.03085	0.811472	768.331	928.177	0	0	675.356	81.3008	988.467	1067.67	0	0	659.147	129.536
Q9UBB5	MBD2	1.16023	1.0347	0.803445	0	290.288	319.349	0	117.944	113.345	0	231.28	439.814	0	122.348	182.226
Q01469;A8MUU1	FABP5	1.16064	1.0374	0.734272	1401.68	983.148	1971.76	0	1932.47	3509.57	1593.85	1254.86	1722.06	0	2558.87	4243.03
Q6DKI1	RPL7L1	1.16129	1.04174	0.475398	1351.4	769.595	1163.21	1018.15	1430.64	2295.14	1422.87	974.604	1326.03	1730.44	1468.56	2400.5
Q9HAV4	XPO5	1.16129	1.04175	0.764928	491.888	94.65	0	755.192	1480.06	1194.53	528.88	181.323	0	1152.05	1484.21	1317.67
P30414	NKTR	1.16141	1.0425	0.768431	0	616.842	436.472	0	340.498	368.288	0	736.188	444.197	0	346.464	519.664
O43493	TGOLN2	1.16154	1.0434	0.851383	0	303.406	0	0	58.4174	48.0571	0	199.55	0	111.267	104.703	60.5726
Q9H0U3	MAGT1	1.16195	1.0461	0.76217	606.93	665.369	383.026	0	187.77	51.8219	619.879	747.666	413.041	0	309.109	112.098
Q9UQ35	SRRM2	1.16203	1.04662	0.651514	1835.5	2145.72	3626.25	726.612	6223.97	4534.91	3205.45	3266.98	3946.28	750.525	6166.44	4850.86
P21589	NT5E	1.16319	1.05437	0.764207	1248.22	1148.73	0	0	1753.37	946.057	1214.02	1507.84	0	0	2111.84	1094.38
P62304	SNRPE	1.16344	1.05599	0.780512	322.986	464.497	0	0	518.633	1013.69	528.808	661.327	0	0	529.898	978.916
P12956	XRCC6	1.16413	1.06057	0.162248	13177.6	17519.6	19514.8	21219.7	17335	16984.9	15926.7	22841.5	24905.5	23986.4	17961.7	17486.5
P14618	PKM	1.16526	1.06807	0.364227	96391.4	88374	122242	109121	51967	69972.2	120626	123760	129125	113198	57456.4	82822.1
P28070	PSMB4	1.16533	1.06856	0.670768	2322.96	773.294	2104.45	4169.62	1283.52	1651.56	2821.58	1139.1	2560.98	5056.86	1144.71	1616.65
Q8WW12	PCNP	1.16557	1.07015	0.822773	0	0	804.618	0	1275.09	1259.79	0	0	857.948	0	1548.34	1486.13
P04083	ANXA1	1.16594	1.0726	0.524946	3738.6	5331.02	3647.76	9208.29	3941.75	5159.74	4094.95	6218.41	4166.52	10584	5196.96	5914.87
Q13404;Q15819	UBE2V1;UBE2V2	1.16626	1.07474	0.755827	1589.62	1065.02	0	0	1499.32	1075.67	1772.01	1163.98	0	0	2006.38	1156.74
Q04760	GLO1	1.16627	1.07482	0.744206	2658.65	974.182	0	1096.63	1471.42	871.422	3435.19	1357.86	0	1128.9	1433.32	892.97
P06753	TPM3	1.16639	1.07561	0.591467	1245.7	8115.66	2866.59	5012.78	7484.78	6457.46	2915.13	8963.17	2842.67	5689.44	8416.41	7544.73
P07951	TPM2	1.16661	1.07704	0.656521	1720.97	2072.43	364.545	413.164	1829.39	1564.67	1576.22	2621.84	385.199	505.949	2120.63	2082.39
Q6IBS0	TWF2	1.16663	1.0772	0.877815	0	335.553	0	0	23.8194	111.369	0	386.09	0	0	29.658	133.434
P35241	RDX	1.16671	1.0777	0.610354	1224.17	2899.85	2084.33	364.838	1704.64	2316.81	1242.62	2918.76	2538.67	377.818	2251.66	3031.3
P31949	S100A11	1.16684	1.07855	0.839161	0	521.278	0	0	1374.92	1009.94	0	416.591	0	0	1658.86	1315.53
P84095	RHOG	1.16716	1.0807	0.753846	632.989	735.47	0	0	430.696	601.414	929.777	660.257	0	0	469.953	741.857
P13693;Q9HAU6;Q56UQ5	TPT1	1.16862	1.0904	0.807775	198.24	2356.36	170.561	1130.45	5519.35	7303.95	347.54	2541.97	210.272	1336.7	6335.93	8718.89
O75251	NDUFS7	1.16926	1.09465	0.826688	0	878.921	1354.88	0	899.482	0	0	849.165	1862.05	0	952.411	0
P30740	SERPINB1	1.16933	1.09515	0.838777	253.31	1431.77	0	0	3394.07	694.094	368.189	2117.22	0	0	3471.22	794.223
Q01082;O15020;P11277	SPTBN1	1.17016	1.10061	0.212578	21136.6	23190.4	18693.7	14501.5	27612.7	19828.7	25538.5	27054.8	20653.6	17853	31435.2	23691.9
P78346	RPP30	1.17063	1.10376	0.815679	254.176	193.704	0	0	992.686	1080.48	273.208	336.904	0	0	1072.04	1269.06
P09110	ACAA1	1.17067	1.10399	0.545291	379.73	874.662	625.56	1370.56	459.795	939.373	448.417	1008.01	873.233	1488.59	598.636	1026.34
P61923	COPZ1	1.17297	1.11926	0.639237	3282.92	1994.09	227.708	2724.21	1060.3	1865.19	3545.78	2389.25	405.039	3396.17	1417.66	1929.86
P21333	FLNA	1.1731	1.12018	0.0146364	28266.6	25993.9	28571	20697.5	27892	26615	33151.3	29156.7	32379.1	26885.1	31538.6	32281.9
P08174	CD55	1.17351	1.1229	0.812379	931.455	1379.04	0	0	253.443	272.861	1277.22	1339.61	0	0	360.569	351.622
Q08J23	NSUN2	1.17391	1.12552	0.784804	3013.42	3542.19	0	0	1451.34	1494.37	4358.3	3962.1	0	0	1314.09	1519.17
P05114	HMGN1	1.17546	1.13583	0.751925	598.033	249.034	532.338	705.027	2573.48	2273.22	532.875	282.839	605.929	1151.75	3070.41	2503.47
O75844	ZMPSTE24	1.17596	1.13912	0.503985	679.625	1680.29	663.555	831.594	1758.51	1679.52	826.758	1741.54	951.066	1111.09	1905.5	2040.39
O15145	ARPC3	1.17648	1.1426	0.654595	882.347	508.721	915.025	1471.37	1299.19	368.949	617.862	564.325	1341.47	2316.04	1256.91	310.017
O75400	PRPF40A	1.17748	1.14921	0.739545	1580.79	944.315	1676.54	0	4364.68	4298.19	1749.88	1436.49	1915.78	0	4923.32	5122.2
Q86XI2	NCAPG2	1.17796	1.15244	0.843468	0	70.4258	0	0	34.4833	28.3033	0	94.0557	0	0	12.8195	50.0439
P09429;B2RPK0	HMGB1;HMGB1P1	1.17824	1.15428	0.390831	6474.69	8818.91	6161	2742.01	7895.47	7397.74	6524.82	10719.9	7354.83	3852.88	9092.03	8983.97
O75569	PRKRA	1.17856	1.15643	0.827449	0	147.419	0	0	226.812	358.117	0	202.595	0	0	193.223	467.299
Q9NUU7;Q9UMR2	DDX19A;DDX19B	1.17913	1.16017	0.792471	857.373	489.299	780.717	3027.82	258.739	579.037	880.161	646.124	942.877	3716.25	329.515	551.552
Q8TED0	UTP15	1.17954	1.16292	0.83544	0	1034.42	0	0	1258.39	228.458	0	1317.69	0	0	1315.92	340.328
Q9UM00	TMCO1	1.1799	1.16531	0.709119	581.594	868.667	1019.88	0	237.346	297.405	829.37	649.978	1224.57	0	347.005	494.548
P14406	COX7A2	1.18096	1.17238	0.705374	573.446	561.422	0	1785.58	1146.24	862.043	765.783	600.814	0	2090.58	1374.6	988.888
Q13601	KRR1	1.18122	1.17407	0.729366	1434.14	664.192	0	996.192	907.488	248.682	1825.41	653.961	0	1472.13	884.144	185.357
Q9Y2A7	NCKAP1	1.18191	1.17866	0.624554	769.214	726.392	0	1329.91	1383.72	1168.22	1102.19	852.676	0	1689.25	1498.3	1213.26
P99999;CON__P62894	CYCS	1.18311	1.18661	0.66619	118.364	798.846	529.115	120.188	1359.44	861.911	259.126	831.263	765.781	300.018	1377.77	947.492
Q5T9A4	ATAD3B	1.18339	1.18851	0.789617	565.92	1031.39	0	1103.08	0	153.434	766.762	1039.83	0	1405.99	0	164.617
P40937	RFC5	1.18461	1.19659	0.825192	0	248.922	845.866	0	85.3013	379.728	0	269.927	1063.68	0	93.9482	420.221
Q9UBF2	COPG2	1.18528	1.20106	0.837499	0	329.63	0	0	205.549	211.045	0	583.212	0	0	121.229	180.046
Q9H0U4;Q92928	RAB1B	1.18579	1.20442	0.553996	1852.15	2558.03	569.608	1813.17	970.183	1911.56	2327.71	3097.73	706.409	2663.93	923.708	1752.68
P61019;Q8WUD1	RAB2A;RAB2B	1.18597	1.20565	0.576504	2492.23	1381.45	5007.5	2891.63	1878.79	1888.07	3010.97	2216.32	6038.08	3400.98	1928.31	1835.01
Q9Y2Q5	LAMTOR2	1.1866	1.20977	0.815756	52.6566	182.727	0	0	208.132	0	113.849	181.936	0	0	230.489	0
Q13724	MOGS	1.18748	1.21565	0.355999	748.04	700.615	522.832	454.532	676.899	356.981	1016.8	598.073	870.894	592.212	647.839	382.745
Q86VP1	TAX1BP1	1.18764	1.21674	0.749292	2046.56	542.611	1783.33	0	2590.72	282.531	2334.37	462.398	2145.92	0	3234.02	428.663
O00483	NDUFA4	1.18766	1.21684	0.806957	520.806	1743.22	0	0	608.539	343.454	620.878	1996.36	0	0	806.284	396.01
P11172	UMPS	1.18787	1.21823	0.814269	90.2697	56.6129	0	0	419.072	521.944	92.7883	110.33	0	0	527.501	561.663
Q9BYD1	MRPL13	1.18813	1.21999	0.858981	0	565.289	0	0	151.164	119.168	0	708.565	0	0	117.275	166.989
Q9NR45	NANS	1.18816	1.22017	0.471575	483.336	1083.62	1085.72	1372.64	1045.43	1656.61	399.428	1062.57	1311.53	1745.09	1438.73	2035.85
P62979;P62987;P0CG47;P0CG48	RPS27A;UBA52;UBB;UBC	1.18872	1.22385	0.594456	9375.1	4799.3	2665.82	3195.97	3406.57	2868.63	10209.8	5571.31	4574.24	4820.95	3391.29	2709.17
Q16740	CLPP	1.18987	1.23153	0.731491	2560.85	541.081	1092.66	0	1563.53	760.064	3331.45	871.606	1209.13	0	1505.4	838.239
Q8WZA0	LZIC	1.19116	1.24007	0.805063	0	0	610.757	136.7	38.944	381.313	0	0	655.412	313.583	68.4818	353.454
P63151;Q66LE6;Q00005	PPP2R2A	1.19125	1.24065	0.797395	673.285	0	0	197.288	1080.49	405.857	1272.52	0	0	129.755	1039.7	365.699
Q9NWB6	ARGLU1	1.19163	1.24321	0.801483	316.167	425.76	0	0	1372.47	630.767	388.238	384.24	0	0	1757.05	741.695
O00299	CLIC1	1.19217	1.24682	0.52358	6768.33	6272.64	1368.91	3749.18	4737.07	6028.67	9447.27	7927.19	1609.68	4393.32	4831.88	6274.1
Q04323	UBXN1	1.19292	1.25175	0.82142	0	334.393	0	0	143.817	187.462	0	454.989	0	0	132.669	206.435
O00170	AIP	1.19337	1.25476	0.801941	0	435.532	0	0	183.934	281.87	0	475.846	0	0	284.802	314.98
P51809	VAMP7	1.19396	1.25865	0.798618	0	0	0	471.177	931.773	699.986	0	0	0	548.291	995.69	966.833
P43490	NAMPT	1.19532	1.2677	0.390872	2878.03	3747.17	2684.09	6593.19	3416.95	3310.9	4383.9	4851.82	3094.73	7120.39	3828.78	3770.86
O00267	SUPT5H	1.19548	1.26876	0.78303	643.828	809.997	39.5277	0	1275.49	35.9279	936.697	979.143	72.3465	0	1331.29	33.5644
Q9Y2B0	CNPY2	1.19583	1.27107	0.846896	0	168.606	0	0	589.547	1157.7	0	123.542	0	0	640.246	1527.24
P08574	CYC1	1.19696	1.27857	0.831458	0	125.033	0	0	973.428	929.202	0	169.563	0	0	1283.99	973.466
Q6P2E9	EDC4	1.1981	1.2862	0.750782	70.8409	92.969	115.704	1372.86	1272.51	1293.34	231.876	47.6017	147.015	1954.47	1399.66	1273.26
Q8NBQ5	HSD17B11	1.19821	1.2869	0.767397	0	373.064	217.492	0	337.146	81.0393	0	279.987	510.674	0	351.166	66.8574
Q9UEY8	ADD3	1.19879	1.29072	0.735221	269.455	715.633	320.027	0	671.419	0	323.111	686.081	601.71	0	758.539	0
P00441	SOD1	1.19935	1.29447	0.694003	1596.94	1040.08	1941.85	0	3685.33	2328.62	1545.86	1280	2166.9	0	5157.94	2553.79
Q8NCA5	FAM98A	1.20183	1.31091	0.851194	258.515	637.407	0	51.0714	0	0	306.587	784.068	0	47.4655	0	0
O00193	SMAP	1.20208	1.3126	0.639952	933.557	656.403	427.86	0	1596.33	737.792	790.199	913.362	500.949	296.147	1803.76	926.968
Q6PIU2	NCEH1	1.20219	1.31332	0.814848	522.79	64.6036	104.455	0	2432.67	911.289	707.158	114.283	209.796	0	2730.01	1090.56
P07355;A6NMY6	ANXA2;ANXA2P2	1.20648	1.3418	0.366526	60873	65758	86861.1	103254	38092.9	48598.7	71877.8	73901.5	106290	120255	50286.4	64127.8
Q9NX63	CHCHD3	1.20752	1.34873	0.831215	0	176.619	0	0	2325.68	1944.77	0	162	0	0	2848.02	2359.92
Q16851	UGP2	1.20798	1.35176	0.0502228	4429.65	4066.35	3557.4	4318.34	5286.08	5524.06	5588.65	6361.45	4479.09	4748.8	5698.86	5958.24
P20810	CAST	1.20809	1.35253	0.56531	1775.71	3700.38	2469.13	7873.85	3909.03	6453.24	1716.65	5318.2	2679.91	9569.45	4971.28	7374.05
Q9Y6K0	CEPT1	1.20837	1.35439	0.557433	980.227	854.209	1026.51	722.213	76.4544	629.181	1512.63	1145.95	1057.36	695.287	84.686	686.547
Q12797	ASPH	1.20879	1.35714	0.542759	1032.78	2493.2	1160.59	550.161	2634.9	1717.22	1697.84	2932.8	1057.6	602.004	3032.09	2268.55
Q9NRF9	POLE3	1.20932	1.3607	0.757687	179.682	165.098	0	0	637.452	437.481	276.309	189.113	0	0	683.384	568.087
P07686	HEXB	1.20977	1.36367	0.616893	613.497	1420.56	299.388	450.082	1560.08	1914.02	778.513	1511.65	390.713	579.646	2069.38	2240.39
P25325	MPST	1.21074	1.37009	0.828163	22.5914	0	0	0	210.935	201.578	16.6566	0	0	0	217.054	293.088
P00387	CYB5R3	1.21172	1.37659	0.640891	731.735	668.395	803.076	0	2073.12	1150.25	1048.72	889.721	1385.23	0	2137.65	1114.17
Q9H0H5	RACGAP1	1.21283	1.38399	0.698457	495.377	248.754	315.193	964.37	314.377	0	788.828	160.724	528.268	1042.62	315.245	0
P35610	SOAT1	1.21347	1.38824	0.88801	0	0	0	1648.28	70.2966	40.2475	0	0	0	2043.61	59.9765	30.6979
Q8TAQ2	SMARCC2	1.2143	1.39376	0.601279	550.481	505.897	174.655	0	743.131	607.359	857.703	548.351	343.507	0	700.545	684.645
O75531	BANF1	1.21446	1.39481	0.785168	0	623.734	0	0	1510.1	1189.86	0	844.197	0	0	1773.98	1418.32
P60660;P14649	MYL6	1.21749	1.41492	0.690718	1422.79	1757.62	1289.04	2183.61	5868.87	7646.87	1909.1	1551.26	1401.68	2897.52	7415.43	9380.3
Q9UI12	ATP6V1H	1.21827	1.42012	0.792712	0	0	167.3	0	264.583	100.854	0	0	327.62	0	210.793	110.605
O43852	CALU	1.21872	1.42307	0.636551	891.933	584.677	1308.39	3356.79	2122.97	3874.16	838.901	639.914	1943.07	5005.08	2200.91	4166.03
Q9UBX3	SLC25A10	1.21997	1.43141	0.772827	0	190.679	0	0	104.413	173.069	0	232.771	0	0	132.429	205.943
P51116	FXR2	1.22103	1.43843	0.783796	0	58.7423	129.621	0	27.9638	229.477	0	56.2912	174.959	0	38.5088	274.582
Q9Y263	PLAA	1.22215	1.4459	0.570252	342.831	0	474.505	366.106	854.316	447.071	718.256	0	617.931	655.447	630.326	414.887
O75964;Q7Z4Y8	ATP5L	1.22241	1.44759	0.79161	165.773	0	0	0	418.434	672.483	259.204	0	0	0	599.412	677.572
Q2M2I8	AAK1	1.22321	1.45293	0.803518	0	164.717	0	0	894.747	939.294	0	237.764	0	0	1124.63	1082.51
Q7L4I2	RSRC2	1.22711	1.47882	0.776444	74.2028	0	0	0	295.678	171.661	246.395	0	0	0	213.995	204.141
P08758	ANXA5	1.22758	1.48192	0.166363	7503.19	9959.24	6250.59	8634.16	5936.96	6413.61	10341.7	12856.1	6775.77	9765.61	7592.21	7538.7
Q13418	ILK	1.22912	1.49215	0.782369	793.591	0	0	1853.6	160.787	468.313	1484.1	0	0	1889.09	210.438	443.319
P36507	MAP2K2	1.22978	1.49653	0.770181	0	551.325	0	0	364.517	702.998	0	698.758	0	0	398.158	893.898
Q12905	ILF2	1.22986	1.49705	0.383674	11709.4	10332.4	14151.7	5862.4	9012.11	6712.68	17678.9	12156.7	18088.6	8133.25	8936.64	6067.93
P31150	GDI1	1.2305	1.50129	0.716392	624.362	301.383	656.709	1857.16	120.17	609.763	542.772	291.392	961.126	2494.16	129.309	711.848
P08754	GNAI3	1.23135	1.50699	0.388116	411.961	1128.78	1281.94	789.017	1101.02	631.903	860.902	1376.02	1842.08	798.745	1082.41	620.986
Q05682	CALD1	1.23138	1.50718	0.846191	0	0	0	130.922	44.2799	561.31	0	0	0	98.1521	115.178	693.597
P67936;Q2TAC2	TPM4	1.23168	1.50916	0.102561	9461.71	17292.6	14316	16914.5	15396.5	14400.2	12096.5	17639.4	16195.8	22484.8	20795.1	18907.2
P35579;REV__Q5T655	MYH9	1.23522	1.53267	0.0578267	65359.9	58983.3	70611.4	50279.1	45218.8	48133.8	80018.8	72796.6	84827.7	62673.8	57077.9	60834.7
O95340	PAPSS2	1.23549	1.53448	0.584313	83.5703	983.092	815.489	1236.82	237.497	1294.58	162.46	939.829	1362.22	1423.58	289.621	1568.64
P13987	CD59	1.23566	1.53555	0.596055	857.793	645.868	750.886	48.7964	485.517	260.679	1076.86	627.537	1185.42	62.6084	538.573	277.179
P00533;Q15303	EGFR	1.23585	1.53683	0.84908	75.0588	1271.12	0	0	112.034	52.921	203.458	1423.77	0	0	160.66	79.6403
O95573	ACSL3	1.23607	1.53833	0.688949	394.899	2002.33	0	496.946	1917.09	1490.09	308.585	3229.29	0	740.394	1905.29	1605.37
Q9NP92	MRPS30	1.23672	1.54259	0.705399	101.277	382.074	0	0	151.911	416.689	283.607	368.081	0	0	205.725	443.551
Q3ZCQ8	TIMM50	1.23698	1.54435	0.56206	1146.64	742.194	0	609.925	667.696	657.979	1518.9	991.178	0	790.102	621.087	809.482
P08237	PFKM	1.23753	1.54798	0.535889	491.736	397.944	233.775	961.329	290.624	837.05	582.459	688.651	237.895	1259.37	298.672	908.462
P20618	PSMB1	1.23877	1.5562	0.558343	437.297	1824.47	1251.8	694.82	698.099	1214.61	503.563	2738.63	1717.46	702.298	726.756	1193.9
[truncated: 117 more rows]

## Sheet: Table S2.2
Protein ID	Gene Name	Ratio	z-score	p-value	DLD1-S + Uracil (DSU)						DLD1-S + 5FU + IRR (DS5I)
					n=1	n=2	n=3	n=4	n=5	n=6	n=1	n=2	n=3	n=4	n=5	n=6
Q92522	H1FX	0.435802	-3.74774	0.371129	253.848	399.031	0	0	89.5519	0	131.082	162.106	0	0	30.3643	0
Q6P5R6	RPL22L1	0.488121	-3.40275	0.107052	1418.92	0	911.941	882.776	598.724	754.093	779.145	0	362.243	573.452	206.279	307.864
Q9Y4G6	TLN2	0.569018	-2.86933	0.436327	4735.82	0	6741.72	0	0	4631.08	3343.67	0	3576.6	0	0	2245.83
Q9BT22	ALG1	0.595781	-2.69287	0.377991	0	120.914	200.129	0	312.648	178.078	0	92.907	88.917	0	214.282	87.5309
O00767	SCD	0.620041	-2.5329	0.447444	0	938.263	0	2268.25	666.951	1262.11	0	602.588	0	1356.98	345.185	879.513
Q14676	MDC1	0.635714	-2.42956	0.511487	0	702.072	0	0	580.077	547.202	0	419.748	0	0	388.591	354.605
P55795	HNRNPH2	0.637017	-2.42097	0.534916	440.005	354.538	0	0	805.586	1548.53	171.348	116.521	0	0	666.657	1051.22
Q13217	DNAJC3	0.638745	-2.40958	0.587124	0	426.13	0	145.179	0	548.39	0	237.375	0	75.382	0	402.445
P41214	EIF2D	0.65262	-2.31809	0.547139	140.126	0	0	0	82.2317	102.701	78.3984	0	0	0	52.0318	81.7095
P20671	HIST1H2AD	0.664294	-2.24111	0.359354	66485.9	11134.9	43628.7	65979.4	18734.9	9988.7	39332.1	7839.52	27980.3	44619.4	15923.9	7760.62
P36954	POLR2I	0.666284	-2.22799	0.752596	0	0	0	422.621	12.4099	35.4207	0	0	0	259.685	26.1414	27.6279
Q9Y696	CLIC4	0.669445	-2.20714	0.639335	1046.74	0	0	0	226.195	454.284	586.792	0	0	0	176.029	393.459
P61421	ATP6V0D1	0.67152	-2.19346	0.560818	558.604	446.835	0	0	0	402.951	304.29	324.544	0	0	0	316.927
Q92610	ZNF592	0.672427	-2.18748	0.580535	0	82.8041	0	0	72.3527	120.048	0	60.2364	0	0	38.1883	86.6304
O75381	PEX14	0.675119	-2.16973	0.625976	512.128	414.278	0	0	0	134.827	380.624	244.4	0	0	0	91.4356
P42830	CXCL5	0.678163	-2.14966	0.290174	4083.62	2705.01	7959.82	11063.4	5599.68	5015.49	2986.34	1414.76	6192.59	9372.12	2589.82	2147.88
Q15758	SLC1A5	0.685122	-2.10377	0.0811404	3957.07	6550.58	3688.47	4418.7	2453.01	3538.1	2522.47	4462.33	2417.01	2950.04	1825.56	2680.65
Q8NBQ5	HSD17B11	0.687498	-2.08811	0.590059	0	373.064	217.492	0	337.146	81.0393	0	317.232	0	0	327.67	48.6054
Q969Q0	RPL36AL	0.692721	-2.05367	0.351593	1195.16	1125.2	1047.64	0	562.123	463.24	800.818	598.371	803.109	0	544.874	296.198
Q6DKJ4	NXN	0.694467	-2.04216	0.570561	164.453	221.655	0	0	144.985	463.293	88.7102	162.097	0	0	107.523	332.237
Q99640	PKMYT1	0.694726	-2.04045	0.667837	0	72.9362	197.269	0	314.351	0	0	27.0826	141.518	0	237.505	0
Q7L7L0	HIST3H2A;HIST1H2AB	0.696975	-2.02562	0.124719	8833.56	14512.7	18006.7	17778.7	11109.5	7334.59	5891.64	8098.36	13081.2	13399.3	8318.26	5279.54
Q9P0X4	CACNA1I;CACNA1G	0.698288	-2.01696	0.653303	0	466.414	1123.12	1890.32	0	0	0	472.049	759.37	1198.52	0	0
P16403	HIST1H1C	0.69894	-2.01266	0.462104	5480.59	2113.17	2538.29	1849.08	696.556	684.979	3758.73	1427.41	1923.09	1329.13	503.744	397.586
Q9P031	CCDC59	0.70192	-1.99301	0.624294	0	179.281	0	0	231.946	283.746	0	64.5697	0	0	215.361	207.884
P31942	HNRNPH3	0.70307	-1.98543	0.69065	0	53.884	217.554	0	3163.19	2591.39	0	71.173	155.401	0	2224.02	1786.12
Q14108	SCARB2	0.703376	-1.98341	0.679767	860.736	1494.25	0	0	31.0866	232.323	489.535	1084.87	0	0	67.0089	200.306
Q9UIG0	BAZ1B	0.704167	-1.97819	0.695896	1207.02	3952.04	0	0	1158.29	0	762.651	2876.84	0	0	808.975	0
P29966	MARCKS	0.709401	-1.94368	0.293489	1697.68	1760.2	1890.96	2360.52	852.587	3863.33	921.316	1300.23	1118.19	1937.15	556.741	2980.88
Q9UHD2	TBK1	0.709521	-1.94289	0.737251	0	0	0	692.201	223.546	83.7077	0	0	0	526.445	163.817	18.8723
P30154	PPP2R1B	0.713801	-1.91467	0.704009	502.105	0	0	0	330.895	60.794	370.755	0	0	0	231.66	35.5762
Q9BU23	LMF2	0.714181	-1.91217	0.709853	777.135	273.572	0	0	117.784	0	466.11	189.672	0	0	178.732	0
Q9Y2U8	LEMD3	0.715759	-1.90176	0.70013	0	587.983	0	0	60.0479	452.91	0	343.995	0	0	58.5181	385.495
Q9P2X0	DPM3	0.716917	-1.89413	0.636804	0	340.849	0	0	160.527	305.7	0	170.114	0	0	199.316	209.176
O75817	POP7	0.717539	-1.89002	0.621376	374.886	299.153	0	0	330.443	0	261.251	229.61	0	0	229.895	0
Q9BRR6	ADPGK	0.719575	-1.8766	0.504931	530.216	137.176	0	319.686	325.841	98.6056	322.454	89.4036	0	296.231	230.973	76.6363
O95602	POLR1A	0.723673	-1.84957	0.591273	911.946	667.61	0	0	149.879	484.455	543.336	485.776	0	0	167.55	405.472
Q96TA2	YME1L1	0.727113	-1.82689	0.590371	0	155.208	0	767.951	434.526	647.649	0	140.435	0	468.428	354.992	494.249
Q6IAN0	DHRS7B	0.728202	-1.81971	0.738718	0	179.23	1012.71	0	85.3305	147.883	0	115.839	669.301	0	106.288	146.373
P33947	KDELR2;KDELR1	0.72955	-1.81083	0.669092	570.486	0	0	0	480.437	918.66	298.504	0	0	0	378.019	760.386
P47914	RPL29	0.734516	-1.77808	0.357414	4880.7	4745.89	2239.3	4873.63	2010.67	790.05	3264.88	3594.71	1531.22	3590.92	1757.43	613.453
O15305	PMM2	0.738621	-1.75102	0.722028	1449.19	0	0	0	507.302	318.488	854.933	0	0	0	451.316	374.099
Q9UDX3	SEC14L4	0.740708	-1.73725	0.716263	2627.62	0	3489.63	661.656	0	0	1920.26	0	2613.36	487.569	0	0
Q9NTI5	PDS5B	0.742012	-1.72866	0.813096	17.7344	2058.47	0	0	146.278	70.0091	60.6243	1417.04	0	0	155.332	68.0575
O43709	WBSCR22	0.74214	-1.72781	0.69277	0	205.791	19.2519	340.894	0	141.691	0	137.838	0	303.483	0	83.8383
P61927	RPL37	0.743413	-1.71941	0.395899	5430.22	4131.63	5808.96	0	2671.9	4068.08	3731.13	2796.23	4113.31	0	2139.48	3657.31
P46778	RPL21	0.744004	-1.71552	0.501618	21184.6	8547.14	10552.7	6742.43	3688.52	2872.33	14795	6425.57	7832.52	5446.83	2927.96	2441.55
P84098	RPL19	0.745092	-1.70835	0.241858	16765.7	18374.1	18352.9	7770.74	9972.87	7691.26	12771.5	14153.8	13323.2	5320.46	7395.81	5843.56
Q13023	AKAP6	0.745312	-1.70689	0.686647	2377.2	2788.51	0	0	397.314	417.614	1473.98	2020.08	0	0	444.275	519.104
P09001	MRPL3	0.747756	-1.69078	0.750697	0	174.781	0	0	3.7904	170.166	0	97.9895	0	0	11.8068	150.974
P08243	ASNS	0.749355	-1.68023	0.484283	360.49	576.552	0	1183.12	1109.24	705.587	291.252	481.828	0	879.967	798.266	497.392
Q9NPD3	EXOSC4	0.750056	-1.67561	0.638104	229.908	82.8769	0	0	90.161	210.344	103.97	28.1628	0	0	120.718	207.152
O75152	ZC3H11A	0.754331	-1.64742	0.596553	620.258	341.801	0	0	763.852	462.131	522.079	201.941	0	0	553.72	372.769
P82921	MRPS21	0.754606	-1.64561	0.640867	481.116	183.528	485.592	148.227	0	0	352.96	150.349	345.628	130.892	0	0
P39023	RPL3	0.755071	-1.64255	0.324428	33531.4	22010.9	22225.7	16183.9	11216.7	9033.63	24937.8	17206.9	16223.1	11483.7	8761.53	7617.55
Q01581	HMGCS1	0.75642	-1.63365	0.329724	1873.93	2752.65	4371.27	2976.04	1647.08	1562.72	1165.11	1611.73	3737.73	2430.67	1277.63	1262.39
P41240	CSK	0.757688	-1.62529	0.601678	540.853	0	1311.32	554.129	81.58	687.119	477.431	0	927.848	368.952	70.6199	560.812
Q14011	CIRBP	0.759417	-1.61389	0.804392	0	0	0	88.8859	1471.82	290.906	0	0	0	101.521	1063	241.629
Q8N357	SLC35F6	0.761224	-1.60198	0.707902	0	302.52	0	0	122.309	163.83	0	177.905	0	0	119.262	150.934
Q92804	TAF15	0.761672	-1.59902	0.565454	231.733	332.421	2581.24	2469.86	1414.39	720.672	317.294	264.618	1634	1996.01	1132.59	558.691
Q8NBM4	UBAC2	0.764299	-1.5817	0.793981	0	131.404	0	0	705.201	95.9161	0	97.4468	0	0	490.171	125.107
Q9NYJ1	COA4	0.764494	-1.58041	0.717801	221.129	480.641	2075.92	0	632.797	237.95	212.356	373.723	1585.45	0	431.761	185.924
Q59GN2	RPL39P5;RPL39	0.764582	-1.57983	0.656592	434.699	358.786	0	124.839	1244.53	412.911	334.865	323.194	0	154.947	931.543	224.834
P62070	RRAS2	0.766792	-1.56526	0.654601	117.615	626.088	0	0	515.202	596.421	68.4001	484.789	0	0	425.229	444.23
P20645	M6PR	0.767881	-1.55808	0.589132	1432.04	394.974	262.542	0	523.075	813.299	808.792	263.815	364.416	0	490.74	702.943
O43670	ZNF207	0.770056	-1.54374	0.610556	261.753	272.491	836.923	508.993	48.7645	251.015	278.569	135.572	821.493	225.647	52.5731	164.821
Q9Y624	F11R	0.770064	-1.54368	0.720583	1616.53	1426.05	0	0	375.05	116.357	1000.65	1174.4	0	0	430.506	115.843
Q9NX02	NLRP2;NLRP7	0.770626	-1.53998	0.697039	0	0	366.619	0	286.208	270.906	0	0	233.513	0	261.277	217.063
P52597	HNRNPF	0.770626	-1.53998	0.350178	2320.94	1935.64	1976.15	3829.67	5357.9	4261.74	1699.71	1069.66	1548.17	3296.44	4084.99	3468.53
P18077	RPL35A	0.772146	-1.52996	0.486125	6790.45	6242.95	8225.05	3673.23	1781.3	1190.39	5471.67	4659.93	6092.69	3025.96	1426.22	869.004
Q15397	KIAA0020	0.774183	-1.51652	0.720664	746.678	0	0	0	393.749	735.203	582.219	0	0	0	244.86	625.003
Q9Y617	PSAT1	0.774215	-1.51632	0.488785	3427.64	1189.3	978.247	993.522	3625.22	3916.43	2984.5	917.587	864.153	695.309	2547.45	2930.94
P50851	LRBA	0.775361	-1.50876	0.785555	0	111.265	0	159.739	222.2	1084.89	0	93.1224	0	140.921	161.04	828.511
P61009	SPCS3	0.775586	-1.50727	0.66621	481.965	251.057	0	0	196.526	266.969	443.087	130.095	0	0	127.673	227.148
Q9NT62	ATG3	0.778348	-1.48906	0.751826	2912.17	341.353	0	0	436.228	1007.35	1724.38	289.922	0	0	470.518	1171.16
Q01650	SLC7A5	0.779933	-1.47861	0.609692	2926.97	874.831	511.783	1275.32	572.603	785.347	2311.88	516.684	341.744	1237.4	424.209	586.168
P83881	RPL36A	0.781919	-1.46552	0.66827	1024.54	402.309	887.038	0	205.166	134.893	701.789	315.492	800.006	0	127.118	130.766
Q9H6F5	CCDC86	0.782092	-1.46437	0.586154	425.684	2456.89	450.034	410.879	1900.17	1160.24	485.882	1848.23	368.769	340.638	1438.99	838.769
E9PRG8	C11orf98	0.78296	-1.45865	0.699393	2057.91	1400.39	0	0	548.584	658.983	1711.37	959.081	0	0	499.311	483.431
Q7KZF4	SND1	0.783477	-1.45524	0.532767	3856.33	9287.37	1472.69	2290.06	2854.9	4903.47	2694.84	6707.74	1497.89	2108.57	2469.78	3845.51
P53985	SLC16A1	0.784751	-1.44684	0.662036	3223.3	0	9639.07	7956.19	1723.9	3027.68	1900.77	0	8174.94	6752.74	1116.48	2121.27
P49916	LIG3	0.786139	-1.43769	0.68275	0	704.258	430.042	0	347.041	219.618	0	602.184	248.318	0	315.647	171.041
Q8NBJ5	COLGALT1	0.786199	-1.4373	0.838095	0	169.738	0	0	1117.52	67.3778	0	77.4128	0	0	886.391	101.206
O95299	NDUFA10	0.787226	-1.43053	0.722004	0	306.661	0	0	325.868	379.781	0	234.522	0	0	219.225	343.17
Q5SY16	NOL9	0.78805	-1.42509	0.736929	0	0	1281.25	0	701.344	725.586	0	0	961.999	0	657.301	514.881
Q8WXH0	SYNE2	0.789377	-1.41634	0.767033	1602.74	0	0	1033.28	0	427.627	1296.58	0	0	837.612	0	284.185
P32322	PYCR1	0.79013	-1.41137	0.812202	130.565	136.212	0	0	1171.89	3327.01	120.586	202.986	0	0	799.267	2642.66
O43149	ZZEF1	0.790492	-1.40899	0.649843	407.899	754.298	0	1576.48	242.729	923.865	365.391	632.509	0	1252.68	203.906	632.6
O95251	KAT7	0.790789	-1.40703	0.79673	0	48.439	0	0	220.053	405.725	0	55.0731	0	0	122.116	355.974
P20290	BTF3	0.791266	-1.40388	0.674852	4303.26	616.506	229.527	267.622	3616.71	3983.8	3103.49	386.831	149.764	168.163	3273.36	3218.63
Q9BZH6	WDR11	0.791339	-1.4034	0.775036	2030	2914.81	287.638	0	0	210.712	1769.23	2130.61	219.655	0	0	187.889
P27635	RPL10	0.791462	-1.40259	0.417081	14407.8	14883.7	21928.8	16247.6	4088.31	7659.02	11698.1	12262.2	16744.9	12206.6	3385.16	6399.09
Q15043	SLC39A14	0.791814	-1.40027	0.781997	131.591	176.261	0	0	674.611	1515.9	122.481	172.249	0	0	510.864	1172.65
Q9Y4C8	RBM19	0.792546	-1.39544	0.668596	0	0	310.56	274.557	424.418	241.556	0	0	269.064	91.3912	423.209	207.884
Q9UNQ2	DIMT1	0.793217	-1.39102	0.728271	2277.39	102.545	0	1107.68	587.977	438.749	1750.69	25.6637	0	869.32	473.244	461.931
Q9NQH7	XPNPEP3	0.793406	-1.38978	0.71738	379.822	0	0	64.0983	195.393	190.406	319.455	0	0	106.983	129.401	102.465
P30043	BLVRB	0.794078	-1.38534	0.613	0	247.235	237.214	19.4024	142.878	206.03	0	136.604	173.283	16.5586	195.523	155.189
O00214	LGALS8	0.794547	-1.38225	0.696148	361.911	313.117	144.617	0	83.7186	0	236.292	225.039	168.296	0	88.137	0
P61353	RPL27	0.795674	-1.37482	0.404021	8105.6	3619.97	8367.68	4460.98	3569.63	3250.13	6477.43	2526.36	6452.55	3923.28	2934.24	2649.61
P41250	GARS	0.795757	-1.37427	0.523587	3421.75	2992.09	6490.6	344.61	2516.91	4395.68	2816.83	2238.9	4933.02	477.771	1961.19	3616.04
Q9BRT6	LLPH	0.796074	-1.37218	0.653906	0	466.862	297.977	0	267.483	252.122	0	353.03	246.079	0	199.571	223.831
Q5RKV6	EXOSC6	0.796657	-1.36834	0.745124	0	330.163	0	0	175.885	179.967	0	151.964	0	0	205.475	189.08
Q9NX46	ADPRHL2	0.797005	-1.36604	0.767052	323.39	149.1	0	0	0	110.627	226.137	121.81	0	0	0	116.8
P20073	ANXA7	0.797154	-1.36506	0.377072	689.371	784.501	928.826	678.768	192.478	290.166	657.789	573.834	463.282	498.169	291.286	356.784
P46779	RPL28	0.797656	-1.36175	0.474582	6726.29	14521.7	4176.9	7260.93	5246.71	5157.09	5032.61	11622.5	3539.89	5433.87	4298.39	4443.46
Q9NTJ5	SACM1L	0.797805	-1.36077	0.742625	0	1031.95	0	0	1476.9	1107.3	0	628.517	0	0	1303.87	952.593
Q8IUE6	HIST2H2AB	0.798691	-1.35493	0.763779	431.478	0	0	1364.78	1341.19	3930.96	532.098	0	0	978.409	1009.47	3125.5
Q96DV4	MRPL38	0.799557	-1.34921	0.799275	728.649	0	0	0	212.358	203.7	567.879	0	0	0	195.511	151.869
Q96I99	SUCLG2	0.800129	-1.34545	0.821321	0	648.95	0	0	221.386	1826.54	0	404.671	0	0	174.772	1578.41
Q9NY27	PPP4R2	0.800198	-1.34499	0.728562	575.119	411.628	2543.15	0	469.637	774.462	431.856	395.071	1822.86	0	437.39	732.966
O75438	NDUFB1	0.800248	-1.34466	0.741478	0	619.98	0	0	466.445	692.007	0	411.203	0	0	414.324	597.661
P53004	BLVRA	0.801123	-1.33889	0.729834	1068.35	0	772.467	0	209.672	458.617	988.38	0	471.758	0	164.259	385.708
O76095	JTB	0.801176	-1.33854	0.74867	0	325.422	0	0	258.973	156.211	0	215.775	0	0	215.616	161.965
P46777	RPL5	0.801337	-1.33748	0.28861	23396.1	20810	21459.3	30478.4	11775.2	13023	17363.8	16040.6	16816.5	25193.9	10158.2	11342.3
P08240	SRPR	0.802443	-1.33019	0.541749	1678.84	2705.35	1246.02	0	1624.82	1914.99	1107.31	2303.99	1003.47	0	1368.05	1575.59
O43291	SPINT2	0.803349	-1.32421	0.680774	1748.13	2746.43	991.354	0	76.7709	1131.5	1462.19	1819.43	933.361	0	96.1846	1066.59
Q9H089	LSG1	0.803546	-1.32291	0.764987	0	0	959.82	0	330.044	508.021	0	0	529.19	0	477.03	438.464
Q93008	USP9X	0.803591	-1.32262	0.861113	0	1474.81	0	0	64.889	115.179	0	1125.28	0	0	62.2996	142.258
Q13823	GNL2	0.803765	-1.32147	0.669552	298.844	1023.27	126.182	115.352	585.77	145.931	281.063	569.572	112.667	189.417	568.097	124.104
P18621	RPL17	0.804641	-1.31569	0.1616	5158.19	4422.34	7275.33	6532.22	6727.76	8429.15	3464.99	3591.04	5612.68	5643.1	5453.65	7249.44
O96000	NDUFB10	0.80615	-1.30575	0.686303	0	375.552	1149.41	2820.57	813.327	1411.52	0	277.864	1063.22	2161.03	643.846	1150.74
Q5JTV8	TOR1AIP1	0.806902	-1.30079	0.724782	805.961	271.101	0	0	414.523	251.651	572.254	156.947	0	0	429.427	247.992
Q96A65	EXOC4	0.80694	-1.30054	0.750449	0	81.2743	0	0	84.8571	58.123	0	45.7111	0	0	71.628	63.6206
P11171	EPB41	0.806956	-1.30043	0.866412	2449.26	0	0	0	104.804	164.557	1913.65	0	0	0	123.538	156.624
Q96MU7	YTHDC1	0.808064	-1.29313	0.681165	685.587	491.888	0	0	561.671	305.225	457.686	306.018	0	0	602.01	286.268
P62330	ARF6	0.808446	-1.2906	0.74884	306.244	415.219	0	0	0	328.844	265.469	280.296	0	0	0	303.352
O60814	HIST1H2BK;H2BFS	0.808522	-1.2901	0.279339	43579.2	28752.5	45451.3	60293	28921.4	40564.6	33143	22603.9	40272.3	53554.8	21088.9	29496.4
Q02878	RPL6	0.80931	-1.28491	0.308724	15510.2	19774.5	19501.7	16847	12693.7	6074.38	12190.8	15384.8	16846.1	12457.3	11215.8	5068.02
Q14376	GALE	0.810146	-1.2794	0.774896	349.315	0	0	0	154.058	175.489	265.36	0	0	0	148.881	135.735
Q96N66	MBOAT7	0.81063	-1.2762	0.771052	0	467.406	541.953	0	226.051	0	0	329.82	466.302	0	205.338	0
Q9UBU8	MORF4L1	0.810666	-1.27597	0.712308	498.707	1066.47	0	0	684.161	382.687	228.795	835.764	0	0	652.711	416.425
Q8IV38	ANKMY2	0.810766	-1.27531	0.766203	0	0	1541.46	1060.87	212.592	346.809	0	0	1255.87	743.636	286.069	277.861
Q9Y2R9	MRPS7	0.810944	-1.27413	0.697708	0	212.219	779.637	499.275	857.322	1701.89	0	99.2097	508.814	526.051	760.745	1389.79
P11021	HSPA5	0.811433	-1.27091	0.299347	28141.3	19125.6	37516.2	35621.1	56185.7	47954.1	23083.3	17713.4	32298.2	32902.7	40995	35209.8
P04181	OAT	0.812272	-1.26538	0.574082	1038.92	1362.9	532.469	2998.44	1745.77	3646.16	870.472	1235.28	582.483	2368.49	1274.1	2867.88
P60866	RPS20	0.812765	-1.26213	0.657193	1256.71	2164.72	8147.18	2403.84	2378.59	2430.99	848.935	1692.07	6271.76	1886.15	2360.73	2205.72
P11766	ADH5	0.812905	-1.2612	0.632253	0	150.086	495.199	163.559	542.333	340.601	0	147.065	366.63	195.396	417.266	248.898
P83916	CBX1	0.813029	-1.26038	0.774692	0	585.966	0	0	615.401	283.799	0	342.663	0	0	604.893	259.928
P49770	EIF2B2	0.813051	-1.26024	0.370052	1027.99	476.366	1643.31	1393.93	810.826	1020.14	714.057	464.423	1207.23	1267.33	802.071	726.101
Q96HY6	DDRGK1	0.813201	-1.25925	0.750482	1165.05	1065.58	0	0	306.397	265.464	808.451	913.19	0	0	355.267	202.08
Q92552	MRPS27	0.813332	-1.25839	0.706539	949.618	290.361	0	0	893.391	1091.02	713.512	297.154	0	0	708.258	903.577
P62280	RPS11	0.813433	-1.25772	0.463902	28599.6	21007.3	32404.4	25505.6	7109.46	11315	22859.8	16150.1	26764	20003.3	6235.46	10432.2
Q96T88	UHRF1	0.814388	-1.25142	0.758014	0	0	0	628.291	519.032	719.959	0	0	0	525.426	423.425	571.841
O43633	CHMP2A	0.814639	-1.24977	0.694282	54.8396	83.5662	192.496	0	205.844	195.301	5.55052	51.0269	87.2218	0	258.747	193.808
P06454	PTMA	0.814691	-1.24942	0.53377	46519.8	24925.8	32123	14850.9	10154.3	13649.1	33546.4	17990.6	27928.4	12276.8	10583.1	13542.5
Q9H1E3	NUCKS1	0.814988	-1.24747	0.717429	699.672	1379.21	0	0	1395.27	646.196	471.195	856.489	0	0	1478.67	551.672
O76024	WFS1	0.815486	-1.24418	0.725448	0	495.625	373.681	0	968.427	344.986	0	326.864	271.746	0	727.362	454.006
P14735	IDE	0.816025	-1.24063	0.338416	1817.25	820.98	1646.01	2524.23	1154.22	1694.34	1332.9	634.976	1436.74	1935.68	1175.25	1364.83
O60488	ACSL4	0.816306	-1.23878	0.775943	0	206.497	0	0	117.33	116.714	0	163.331	0	0	127.738	68.5473
Q96AE4	FUBP1	0.816814	-1.23543	0.349291	1246.96	1315.38	2848.77	1883.72	2862.08	2246.14	921.588	983.125	1959.47	1839.55	2515.09	1912.17
O75352	MPDU1	0.816839	-1.23527	0.810378	1809.09	0	0	0	513.393	650.872	1436.5	0	0	0	416.462	575.794
P68402	PAFAH1B2	0.817299	-1.23223	0.825801	0	10.1408	0	0	517.702	634.148	0	14.0417	0	0	429.603	506.05
Q969Z0	TBRG4	0.817534	-1.23068	0.790235	0	343.045	0	0	118.465	310.694	0	229.915	0	0	87.2191	314.17
P62917	RPL8	0.817563	-1.23049	0.348029	11804.4	14146.2	7827.21	8732.81	5290.6	7298.93	9573.01	11479.8	5563.71	7684.39	4466.09	6280.88
Q7L2E3	DHX30	0.817827	-1.22875	0.767238	620.191	0	0	721.724	346.855	1745.43	556.872	0	0	519.74	294.424	1437.55
P46781	RPS9	0.818045	-1.22731	0.170997	13370.2	13460.4	14854.9	9826.92	7890.95	8984.49	11032.2	10432.8	11488	8508.81	6764.25	7718.2
Q86X29	LSR	0.818122	-1.2268	0.817724	308.817	1293.31	0	0	194.292	174.646	218.354	1018.92	0	0	211.065	164.227
Q5JVF3	PCID2	0.819008	-1.22096	0.803183	0	0	0	834.635	351.297	314.71	0	0	0	716.325	287.069	225.644
O95456	PSMG1	0.819105	-1.22032	0.740508	958.28	438.99	0	0	369.837	261.464	689.658	391.563	0	0	300.544	279.847
Q99829	CPNE1	0.819447	-1.21807	0.47016	968.118	312.383	578.436	830.63	303.285	421.444	706.628	264.564	371.411	690.542	336.908	427.782
O60885	BRD4	0.820025	-1.21426	0.775779	408.269	0	0	0	298.391	515.498	441.227	0	0	0	197.865	363.108
P61313	RPL15	0.820773	-1.20932	0.495656	12311.5	10185.6	6319.05	3012.16	8465.23	4051.17	9666.38	8803.09	5791.33	2327.06	6212.7	3596.38
Q9UNF1	MAGED2	0.821122	-1.20702	0.809819	0	881.835	928.518	0	55.4915	103.913	0	691.902	797.686	0	64.769	63.0537
Q8NFV4	ABHD11	0.821191	-1.20656	0.810815	0	469.557	0	0	243.86	893.377	0	374.566	0	0	160.777	784.142
P17066	HSPA6;HSPA7	0.821507	-1.20449	0.739737	883.608	1883.59	0	1606.15	3027	6259.58	637.833	1523.58	0	1100.69	2624.14	5335.46
Q9Y3D7	PAM16	0.82206	-1.20084	0.792045	0	458.384	0	0	208.922	625.298	0	435.085	0	0	178.037	449.475
P46776	RPL27A	0.822085	-1.20067	0.554802	3622.31	4519.23	2806.22	486.806	3022.48	1464.51	3032.68	3749.66	2250.86	563.808	2465.86	1026
Q92979	EMG1	0.822312	-1.19918	0.796225	451.357	0	0	0	804.868	1374.98	464.263	0	0	0	602.696	1096.71
Q9Y3B4	SF3B6	0.82271	-1.19655	0.801739	0	1157.76	0	0	712.835	333.335	0	883.135	0	0	687.232	242.824
Q9BXY0	MAK16	0.823379	-1.19214	0.718213	117.002	220.938	0	929.359	693.577	1063.07	143.043	148.747	0	634.114	585.514	978.432
P52789	HK2	0.823631	-1.19048	0.57653	2469.36	1516.55	1553.88	0	2013.38	2426.71	1730.38	1367.57	872.959	0	1807.87	2440.97
O75534	CSDE1	0.823727	-1.18985	0.545963	6751.18	2110.25	3481.77	7500.74	2765	2470.33	5306.46	1629.94	2977.84	5789.53	2548.24	2406.45
P62841	RPS15	0.823882	-1.18882	0.630052	496.437	2035.11	3710.14	5642.17	1569.49	2798.62	411.627	1638.92	2708.49	4868.13	1488.17	2274.37
Q8TDD1	DDX54	0.825027	-1.18127	0.818128	314.687	278.503	0	0	1980.93	3273.38	284.675	90.8166	0	0	1761.84	2687.01
Q9ULT8	HECTD1	0.825134	-1.18057	0.753924	0	0	835.381	693.655	93.3582	988.144	0	0	597.806	648.464	116.477	791.295
P60510	PPP4C	0.825365	-1.17904	0.874214	720.408	35.7178	0	0	46.469	14.3167	549.559	33.3391	0	0	43.2643	48.0886
O43175	PHGDH	0.825377	-1.17897	0.418838	3346.49	4582.83	1089.73	3445.8	4060.12	4596.21	2627.16	3360.15	706.267	2972.8	3444.01	4322.55
P62899	RPL31	0.825509	-1.17809	0.369479	561.497	784.053	836.845	1162.79	1157.81	857.288	303.561	482.142	726.865	1222.82	993.405	696.175
P40429	RPL13A	0.825827	-1.176	0.524048	11241.9	21685.8	16997.5	12666.4	12050	2619.05	9698.42	18329.8	13900	10224.6	9420.75	2230.41
Q9BZX2	UCK2	0.826778	-1.16973	0.832717	0	2290.97	0	0	680.038	709.602	0	2080.82	0	0	491.269	470.955
P49589	CARS	0.82681	-1.16952	0.746321	555.022	40.1037	1654.34	0	450.353	883.232	578.497	63.5784	1159.67	0	338.418	822.34
Q9Y4Y9	LSM5	0.827346	-1.16598	0.795933	0	174.708	0	0	445.512	341.922	0	132.531	0	0	365.329	298.165
O95394	PGM3	0.827358	-1.1659	0.785291	124.09	0	0	149.407	469.052	277.696	81.1791	0	0	50.2081	466.811	245.91
P20700	LMNB1	0.827622	-1.16416	0.326327	3337.16	6355.58	5890.84	5573.85	8994.02	9267.18	3107.58	4945.68	5501.25	5067.48	6603.02	7398.69
Q15427	SF3B4	0.828955	-1.15537	0.824511	0	181.595	0	0	616.971	989.068	0	101.206	0	0	537.342	843.319
Q9C0C2	TNKS1BP1	0.829567	-1.15134	0.841862	0	251.136	0	0	489.294	42.5645	0	143.27	0	0	444.784	61.4918
P62913	RPL11	0.830532	-1.14498	0.622797	7671.79	8127.99	3769.51	8679.41	1371.38	2076.6	5767.46	7294.94	2854.81	7529.4	1138.33	1740.15
P05386	RPLP1	0.830958	-1.14216	0.806307	896.979	588.208	0	803.11	6613.38	2798.36	602.713	441.186	0	945.852	5490.52	2241.97
P61247	RPS3A	0.831069	-1.14143	0.437078	19846.7	25792.7	27752.2	35859.2	12193.4	12097.5	16703.4	21633.6	21952.3	27745.3	11329.2	11618.7
P23396	RPS3	0.831866	-1.13618	0.358575	29231.1	15054.6	24100	19537.4	13773.1	13112.8	24341.5	13638.9	19264.7	15230.1	11900.5	11130
P00352	ALDH1A1	0.831968	-1.1355	0.889858	0	8470.93	0	496.308	127.953	126.447	0	7139.73	0	318.272	106.033	108.08
Q14739	LBR	0.83208	-1.13476	0.797209	0	1437.71	0	0	591.994	1091.71	0	1086.52	0	0	527.026	983.715
Q71UI9	H2AFV;H2AFZ	0.83286	-1.12963	0.525637	3247.61	4401.5	4548.6	4946.91	1978.3	1275.91	2114.02	3629.75	4190.99	4554.06	1533.98	966.554
Q9UQB8	BAIAP2	0.833018	-1.12858	0.785398	0	402.981	0	0	640.325	520.94	0	383.345	0	0	503.469	416.232
Q14669	TRIP12	0.833432	-1.12585	0.693295	316.032	439.959	399.001	0	1159.3	898.291	290.462	376.141	329.112	0	914.008	767.751
P22626	HNRNPA2B1	0.834233	-1.12057	0.564673	7870.57	9354.61	7061.37	5492.56	20684.7	17906.9	6708.33	7177.86	7383.78	5276.33	16055.2	14435.6
P16104	H2AFX	0.834552	-1.11847	0.395515	18092.6	9928.98	7679.72	8572.59	7772.31	12865.8	13504.2	7207.46	6455.43	8085.26	7380.32	11539.8
Q969H8	MYDGF	0.835072	-1.11504	0.65713	61.9417	428.864	2660.42	1970.06	1945.34	1681.6	104.686	370.188	2114.34	1874.89	1496.33	1344.97
P30049	ATP5D	0.836315	-1.10684	0.775175	0	0	1684.1	2421.27	481.793	1007.77	0	0	1452.63	2011.83	342.204	872.475
Q14165	MLEC	0.837026	-1.10215	0.563081	2808.24	1064.68	1305.46	641.049	1000.8	1267.35	2030.47	821.634	1255.04	912.678	643.473	1106.22
Q9GZZ9	UBA5	0.837117	-1.10155	0.806272	0	1393.67	404.552	0	229.376	506.225	0	1144.26	354.779	0	225.579	396.486
Q9Y5J1	UTP18	0.837807	-1.097	0.775424	388.685	707.452	0	0	1434.45	784.898	204.873	538.889	0	0	1330.51	703.464
P26373	RPL13	0.838104	-1.09505	0.367046	19798.8	12830	18857.2	10426.3	9445.41	11427.5	17503.5	9998.58	14714.7	8133.87	8672.88	10358.9
P37268	FDFT1	0.839661	-1.08478	0.665508	858.55	2349.36	2467.44	0	3566.17	2496.36	511.999	1939.83	2205.52	0	3008.38	2190.1
Q9H1C4	UNC93B1	0.839847	-1.08355	0.796273	0	38.6305	0	0	57.4412	53.8377	0	30.7269	0	0	42.315	52.8591
P62081	RPS7	0.840256	-1.08086	0.363327	15735.6	13148.8	13122.5	10833.5	8493.69	5880.99	12430.7	10869.7	11539.9	9841.96	6746.59	5048.93
Q9HCS7	XAB2	0.840315	-1.08047	0.851899	1210.72	278.318	0	0	19.9372	197.436	898.211	231.09	0	0	41.8365	262.782
P29218	IMPA1	0.84035	-1.08024	0.821996	0	0	786.499	2119.75	387.951	360.864	0	0	516.245	1775.98	365.329	413.976
P37108	SRP14	0.840585	-1.07869	0.55863	1581.97	1067.59	349.719	1510.46	1963.69	1621.71	1000.31	923.015	0	1617.9	1858.36	1405.08
P05496	ATP5G1;ATP5G2;ATP5G3	0.840699	-1.07794	0.70657	3157.46	1877.53	0	2057.88	1231.23	589.103	2757.47	1557.81	0	1740.95	949.47	487.615
Q9BTC0	DIDO1	0.840731	-1.07773	0.865988	0	711.878	0	0	57.0395	235.345	0	640.359	0	0	72.5185	131.437
P62750	RPL23A	0.841182	-1.07475	0.379571	17349.3	12233.7	17460.1	17306.9	7062.91	10022	12563.6	10880.1	13878.6	16198.3	6171.51	8809.4
Q16698	DECR1	0.841313	-1.07388	0.714015	811.83	407.733	518.183	79.1613	150.041	130.832	596.027	346.687	499.738	70.3248	109.816	142.299
P42574	CASP3	0.841687	-1.07142	0.808972	49.1728	0	0	0	101.729	131.675	56.6189	0	0	0	84.7732	96.4491
P39019	RPS19	0.841711	-1.07126	0.30213	4657.95	5123.74	5031.64	9016.91	6842.14	6965.78	3975.94	4385.62	4200.54	7990.37	5641.15	5486.83
P61604	HSPE1	0.842009	-1.0693	0.440039	13941.1	7341.25	4586.3	8165.36	13114.5	12772.8	11707.6	5662.97	4811.89	7057.79	10580.9	10633.1
P53367	ARFIP1	0.842346	-1.06708	0.679723	866.202	1329.5	1133.99	0	425.536	1331.04	434.459	1205.76	793.892	0	380.117	1470.17
P06756	ITGAV	0.842573	-1.06558	0.783721	621.528	443.815	0	1436.58	189.786	209.99	480.109	367.039	0	1183.7	145.551	268.489
P10768	ESD	0.842801	-1.06407	0.637631	592.954	417.354	878.325	0	1084.37	719.404	596.231	342.775	623.843	0	883.469	665.651
Q14498	RBM39	0.843147	-1.06179	0.561963	2584.23	3355.48	2073.84	7431.76	4390.21	3733.87	2379.21	2598.49	1702.3	6361.82	3777.83	3052.8
Q7Z2W4	ZC3HAV1	0.84323	-1.06125	0.79139	163.091	729.81	0	205.558	159.314	149.693	138.777	620.173	0	149.932	126.21	151.726
Q86UK7	ZNF598	0.843243	-1.06116	0.800006	0	0	0	65.6026	74.9781	57.341	0	0	0	39.6764	55.2014	72.0182
Q13148	TARDBP	0.844329	-1.054	0.688048	4608.42	1958.79	920.499	814.014	2002.08	1198.95	3604.16	1666.41	804.335	713.571	1763.45	1160.17
Q13151	HNRNPA0	0.844803	-1.05087	0.71207	452.147	1090.46	1526.35	694.894	2659.37	3910.09	413.004	950.02	999.36	762.622	2337.39	3267.22
Q9P289	STK26	0.844968	-1.04979	0.760546	0	491.372	1158.51	0	617.13	450.532	0	360.378	841.935	0	627.017	466.906
P36578	RPL4	0.845006	-1.04954	0.3879	18715.7	22261.3	34191.6	37063.1	19622	19888.1	16749.7	18617.3	28798.3	31334.2	15836.3	16887
P98194	ATP2C1	0.845439	-1.04668	0.812817	0	332.892	0	0	656.098	650.475	0	248.612	0	0	579.787	557.669
P84103	SRSF3	0.845795	-1.04433	0.786279	1984.42	895.788	0	0	3673.89	2349.75	1095.31	732.051	0	0	3611.9	2091.57
Q96A49	SYAP1	0.845865	-1.04387	0.736713	0	502.383	789.352	0	474.93	593.436	0	331.565	688.566	0	461.162	515.035
Q9NRP0	OSTC	0.846115	-1.04222	0.836296	0	105.678	0	0	237.048	532.776	0	143.947	0	0	246.272	350.556
P31153	MAT2A	0.846205	-1.04163	0.640852	8405.72	2394.41	10819.5	7453.27	3298.58	2980.12	6076.33	1964.41	10137.6	5840.75	3158.43	2737.15
O15050	TRANK1	0.846209	-1.04161	0.818491	0	481.571	0	0	936.801	1183.83	0	376.276	0	0	808.505	1017.23
Q9UBU9	NXF1	0.846452	-1.04	0.847397	0	794.195	0	0	841.336	60.2022	0	702.264	0	0	655.516	77.5754
Q9Y3B7	MRPL11	0.846678	-1.03851	0.764573	1461.13	1817.13	0	0	791.356	715.917	1289.01	1502.77	0	0	623.663	636.361
P14550	AKR1A1	0.84688	-1.03718	0.808366	663.715	0	0	0	1098.58	1083.54	532.479	0	0	0	964.965	912.64
Q9HAW8	UGT1A10;UGT1A8;UGT1A7;UGT1A9;UGT1A6;UGT1A1;UGT1A5;UGT1A3;UGT1A4	0.847267	-1.03463	0.89575	110.232	4231.09	138.256	106.481	0	0	136.078	3247.82	343.472	158.249	0	0
Q9Y376	CAB39	0.847547	-1.03278	0.828606	0	347.444	0	0	485.304	917.234	0	289.999	0	0	391.003	802.19
Q14151	SAFB2	0.847655	-1.03207	0.760326	609.402	2105.71	608.213	0	1622.98	278.066	668.373	1650.53	640.441	0	1300.68	168.444
P31943	HNRNPH1	0.847791	-1.03117	0.800023	1248.89	1218.72	831.911	2020.05	10871.7	9913.93	850.775	986.535	575.282	1865.32	9390.16	8463.66
Q9H8S9	MOB1A;MOB1B	0.848043	-1.02951	0.690626	2097.43	1481.53	2901.36	0	1094.64	1050.92	1960.33	1196.34	2384.01	0	899.121	875.309
P61254	RPL26;RPL26L1	0.848264	-1.02805	0.467804	14670.2	9299.14	15971.3	15398.3	4767.92	8781.59	11734.9	8225.76	12752	13181	4568.86	7973.11
P46977	STT3A	0.8483	-1.02782	0.727444	6388.75	4422.68	0	601.595	4363.35	2694.79	5144.18	3719.6	0	437.314	3854.33	2513.66
P62857	RPS28	0.848387	-1.02724	0.421414	906.985	1162.69	1530.44	1533.82	2054.53	2277.47	755.7	1058.53	1236.86	1236.71	1657.2	2085.79
P25440	BRD2	0.8486	-1.02584	0.706214	0	485.819	664.742	478.884	302.993	168.813	0	416.693	654.884	364.732	212.674	134.139
Q96EY1	DNAJA3	0.849004	-1.02318	0.772331	1552.03	1713.52	0	1515.43	0	420.652	1073.71	1566.74	0	1423.64	0	352.117
Q9NRX1	PNO1	0.849307	-1.02118	0.717379	151.117	1021.36	564.582	0	587.472	1021.33	158.869	769.194	382.479	0	641.061	890.06
Q9H2U2	PPA2	0.849493	-1.01995	0.268613	1094.67	1043.27	904.385	838.27	547.254	977.866	800.614	577.108	965.044	992.065	480.384	776.911
Q9BWF3	RBM4	0.849705	-1.01855	0.853268	0	133.107	0	0	463.573	187.84	0	74.8065	0	0	453.473	138.331
Q8IXK0	PHC2	0.85009	-1.01601	0.804478	0	103.554	199.574	248.818	35.1696	9.15543	0	63.6591	147.904	252.356	41.3186	1.6463
P62888	RPL30	0.850559	-1.01292	0.378251	4497.34	4420.16	4124.78	1591.53	3663.79	4133.34	4369.47	3919.67	3169.66	1486.05	2752.22	3381.76
Q9UIJ7	AK3	0.850614	-1.01256	0.631809	1727.27	1019.91	0	1430.57	771.22	1309.75	1268.02	922.701	0	1069.6	784.909	1278.53
O60306	AQR	0.851181	-1.00882	0.898917	3955.47	190.152	0	0	318.766	0	3394.85	151.084	0	0	254.059	0
Q9UHR4	BAIAP2L1	0.851428	-1.00719	0.858459	425.239	0	0	0	140.63	71.7449	330.884	0	0	0	141.308	70.6896
O00592	PODXL	0.851661	-1.00566	0.755159	483.512	442.1	0	0	686.129	306.387	445.957	300.267	0	0	581.493	305.878
O14908	GIPC1	0.852574	-0.999635	0.80586	2548.07	0	1118.03	0	761.485	510.003	1717.98	0	1289.03	0	724.793	477.859
Q15050	RRS1	0.852696	-0.998829	0.56316	2483.66	2269.84	1290.5	250.702	2192.15	2282.75	1574.31	1973.07	1249.04	354.895	2027.29	2004.61
P19388	POLR2E	0.853139	-0.995909	0.817881	0	813.023	0	0	644.794	484.191	0	770.046	0	0	416.129	470.628
P36776	LONP1	0.853315	-0.994745	0.0533891	2996.43	3011.98	3175.99	2577.56	2604.79	3471.53	2359.38	2390.93	2890.28	2971.72	2047.89	2561.49
P62266	RPS23	0.853352	-0.994505	0.788717	3654.18	1612.88	928.672	0	717.117	987.642	3377.68	1187.91	585.972	0	734.56	855.776
P30086	PEBP1	0.85368	-0.992344	0.834125	0	448.712	0	0	1229.5	1500.23	0	433.578	0	0	964.749	1315.05
Q9NX40	OCIAD1	0.853872	-0.991074	0.826162	0	0	318.647	178.12	1245.3	1424.99	0	0	297.907	139.386	1065.02	1201.95
Q71DI3	HIST2H3A	0.854929	-0.984102	0.607578	30090.5	30454.3	30822.3	40872.8	7441.42	12259.7	26040.6	25823	27513.7	34760.5	6021.66	9739.58
P40938	RFC3	0.85501	-0.983571	0.837958	1959.78	403.273	407.305	0	63.0164	330.561	1445.56	356.524	450.691	0	47.8736	404.547
P98179	RBM3	0.8558	-0.97836	0.836482	0	0	0	138.562	311.77	490.267	0	0	0	166.249	253.529	385.187
P30044	PRDX5	0.855922	-0.977558	0.849306	0	686.494	0	0	3526.8	2639.47	0	481.155	0	0	3094.29	2289.99
Q16576	RBBP7	0.856038	-0.976795	0.800913	0	331.289	522.331	0	418.513	66.7173	0	203.21	436.142	0	422.503	84.251
Q9BZE4	GTPBP4	0.856978	-0.970598	0.661236	2204.65	2662.71	198.232	1035.51	3324.91	2561.08	1896	2423.77	0	981.187	2688.67	2283.05
Q6P179	ERAP2	0.857054	-0.970092	0.867754	0	872.533	0	0	282.751	142.129	0	726.533	0	0	242.957	142.463
Q96T37	RBM15	0.857153	-0.969438	0.781448	196.693	396.84	0	0	127.121	412.462	207.974	322.481	0	0	139.394	301.405
O43148	RNMT	0.857299	-0.968478	0.840494	0	1710.83	0	2353.33	232.736	414.655	0	1230.25	0	2203.31	254.314	351.327
Q9H0U9	TSPYL1	0.857659	-0.966108	0.797006	0	0	443.958	240.295	178.83	164.89	0	0	292.303	368.628	138.888	81.831
P50416	CPT1A	0.85804	-0.963591	0.779295	478.307	1122.73	0	0	1021.63	1351.12	282.828	1056.38	0	0	847.026	1223.44
Q9UHA3	RSL24D1	0.858294	-0.961921	0.827464	623.714	262.393	0	0	769.97	95.9611	514.725	158.603	0	0	746.701	83.7342
O75554	WBP4	0.858438	-0.960967	0.801584	368.739	682.292	0	0	111.975	372.885	272.973	510.314	0	0	120.684	414.496
O00571	DDX3X	0.858735	-0.959009	0.645433	5616.14	5006.8	0	2999.48	5107.33	4666.22	4941.49	4648.72	0	2169.52	4326.63	4004.59
Q8N392	ARHGAP18	0.859422	-0.954483	0.801974	333.027	1755.38	0	0	759.942	1407.58	334.258	1315.26	0	0	742.877	1265.24
Q9NZ08	ERAP1	0.859553	-0.953619	0.833506	0	0	0	689.583	290.89	443.663	0	0	0	567.511	260.276	396.332
P30050	RPL12	0.859735	-0.952417	0.418178	9092.56	5383.52	9505.68	5809.37	7062.65	4205.73	7976.15	4843.4	8176.01	5206.51	5464.43	3633.78
Q9NX14	NDUFB11	0.859887	-0.951413	0.902239	971.482	56.2151	0	0	72.2198	0	795.638	99.4519	0	0	50.7137	0
P30533	LRPAP1	0.860763	-0.945639	0.857388	0	264.892	0	0	604.974	1251.86	0	218.992	0	0	577.669	1029.65
Q03701	CEBPZ	0.860826	-0.945219	0.766138	443.402	1564.97	0	785.456	2726.16	2414.88	314.507	1103.39	0	813.464	2483.12	2116.06
Q12972	PPP1R8	0.861223	-0.942605	0.830855	0	686.83	0	0	547.281	288.475	0	529.513	0	0	447.511	334.262
Q9NU22	MDN1	0.861988	-0.937562	0.888095	0	1092.53	0	0	252.406	88.4579	0	903.815	0	0	277.733	54.0199
Q5JRA6	MIA3	0.862163	-0.936408	0.839626	25.9768	0	0	691.92	606.198	248.97	0	0	0	595.555	572.961	187.721
O94905	ERLIN2	0.862178	-0.936309	0.788877	507.453	634.157	2690.57	882.924	818.673	211.998	349.859	451.19	2335.79	843.861	750.251	222.925
Q9ULX3	NOB1	0.862239	-0.935905	0.812385	119.919	0	0	278.192	311.292	473.676	77.0148	0	0	153.311	282.931	506.84
O00186	STXBP3	0.862342	-0.935223	0.837304	0	848.326	0	0	838.144	354.603	0	656.643	0	0	779.476	323.984
P17301	ITGA2	0.863083	-0.930338	0.769808	416.561	728.857	0	1258.85	328.741	340.231	284.178	734.338	0	1030.95	283.97	319.029
Q92769	HDAC2	0.863798	-0.925624	0.715327	1567	1613.61	207.561	249.501	2110.04	1471.07	1231.62	1325.13	90.2913	235.105	1948.07	1405.35
Q92890	UFD1L	0.864023	-0.924141	0.783845	383.068	952.328	0	0	629.818	437.719	367.538	702.892	0	0	613.072	392.688
O96005	CLPTM1	0.864357	-0.921938	0.641866	1175.4	1461.86	0	1423.97	954.808	1194.88	975.158	1419.06	0	995.537	936.819	1041.87
P62701	RPS4X	0.864702	-0.919666	0.580772	25291.5	14732.4	27245.7	12903.8	10215.2	10594.8	21716.1	14223.4	22651	11084.1	8422.99	9222.81
O00743	PPP6C	0.865054	-0.917342	0.874901	220.86	0	2047.86	0	834.26	0	190.983	0	1648.65	0	844.614	0
Q96D46	NMD3	0.86506	-0.917305	0.836572	168.414	0	0	80.9786	441.362	479.356	98.5449	0	0	32.8711	394.553	486.246
Q14240	EIF4A2	0.865246	-0.916079	0.653854	1306.24	889.68	1576.16	3065.79	991.941	1346.18	1096.34	661.174	1410.82	2750.76	798.56	1221.83
Q9BTE3	MCMBP	0.865333	-0.915507	0.868688	0	99.7157	0	0	703.445	382.74	0	104.961	0	0	636.648	284.59
P55786	NPEPPS	0.866062	-0.9107	0.464076	2171.85	2119.27	1034.84	1462.02	2289.27	2734.69	1375.57	1718.63	1021.17	1304.44	2399.17	2410.89
P62269	RPS18	0.866074	-0.910615	0.347794	11107.3	7392.8	9466.36	6882.18	6851.98	11519.2	10318.6	7318.26	7229.72	5619.03	5628.21	9978.49
Q6ZRV2	FAM83H	0.866285	-0.90923	0.76182	320.144	483.404	408.5	0	717.09	1163.99	248.663	378.684	336.412	0	636.628	1079.14
P17480	UBTF	0.866668	-0.906699	0.76297	1720.63	756.091	0	2340.35	1279.75	587.518	1166.54	538.978	0	2397.42	1080.55	609.616
Q9Y2T2	AP3M1;AP3M2	0.866942	-0.904892	0.854488	0	0	1304.07	1601.84	161.657	245.844	0	0	930.81	1578.94	176.872	185.92
Q9P1F3	ABRACL	0.867246	-0.90289	0.858759	74.3028	24.0685	0	70.3313	256.582	9.03997	32.5371	57.3699	0	34.6154	235.328	16.8164
P00167	CYB5A	0.867495	-0.901249	0.804798	756.642	1523.78	886.575	0	248.531	132.148	407.524	1252.37	964.633	0	289.599	163.467
Q53GS9	USP39	0.867803	-0.899215	0.779305	582.897	2204.45	1215.64	497.495	136.96	373.757	646.809	1631.6	1060.67	582.741	90.2965	336.614
P29317	EPHA2	0.868002	-0.897906	0.823695	0	2473.59	933.992	3463.46	153.47	604.241	0	1893.09	1036.23	2960.84	149.782	581.83
O94808	GFPT2	0.868129	-0.897071	0.873935	1242.92	1215.42	506.795	10474.5	917.516	1127.67	1093.88	1298.71	441.746	9044.23	696.843	867.384
Q86UE4	MTDH	0.868244	-0.89631	0.628508	6508.83	3393.25	2878.54	3198.94	1753.35	1875.58	5022.32	2811.57	2879.58	2920.49	1572.66	1818.32
P61981	YWHAG	0.868531	-0.894415	0.453491	4448.06	4143.51	6744.96	3951.91	3047.48	3011.56	3565.79	3763.56	5761.79	3079.73	2994.26	2849.95
P14625	HSP90B1	0.868618	-0.893844	0.00834086	38922.3	41799.3	38761.3	32487.9	41590.7	37838.1	33734.5	36113.1	34101.2	33299.2	32861.1	30888.6
Q5RI15	COX20	0.86923	-0.889807	0.878347	0	780.354	0	0	154.938	244.796	0	676.919	0	0	187.485	161.364
P82933	MRPS9	0.869327	-0.889166	0.788277	0	36.6239	352.826	432.746	460.753	872.558	0	96.7514	361.248	295.644	351.579	768.619
O15143	ARPC1B	0.869525	-0.887861	0.852358	0	376.196	0	0	668.414	298.224	0	235.289	0	0	642.022	290.317
Q8WYA6	CTNNBL1	0.869954	-0.885034	0.849496	0	0	0	1065.25	670.356	357.721	0	0	0	732.264	732.069	356.765
Q8TC12	RDH11	0.870174	-0.883583	0.699256	653.179	435.588	541.135	0	974.252	612.009	478.296	397.534	570.164	0	886.764	465.865
P26038	MSN	0.87047	-0.881634	0.873869	0	4013.11	0	215.669	118.628	2283.7	0	3334.8	0	349.742	251.254	1836.39
P09972	ALDOC	0.871078	-0.877626	0.615248	3563.53	1461.41	3791.4	4531.08	1355.26	2092	3531.91	1394.75	3291.54	3364.64	1397	1649.64
P26358	DNMT1	0.871388	-0.875581	0.78207	664.38	396.005	0	1337.63	1961.03	766.748	380.147	357.668	0	1315.78	1682.19	730.768
O94776	MTA2	0.871543	-0.874554	0.831511	744.592	3518.15	245.549	0	1338.69	851.555	613.931	2726.74	244.277	0	1422.71	830.4
P49903	SEPHS1	0.871763	-0.873108	0.89835	0	863.791	0	0	120.263	91.2029	0	677.727	0	0	134.573	125.07
P62277	RPS13	0.872183	-0.870335	0.466193	14876.2	16609	20489.4	23097.1	7810.88	17669.9	12983.5	14726.7	18965.1	18687.1	6732.08	15605.7
P62847	RPS24	0.872528	-0.868061	0.572516	2264.18	3273.5	3210.99	4430.5	7709.81	4979.55	2546.53	3956.55	2651.46	3469.8	6059.91	3886.77
P23634	ATP2B4	0.873244	-0.863343	0.876383	0	148.259	1089.81	0	150.145	215.24	0	172.89	852.139	0	155.956	219.223
P78316	NOP14	0.873449	-0.861991	0.802208	0	701.008	267.453	0	387.791	554.995	0	583.927	228.946	0	308.939	547.565
P56385	ATP5I	0.873664	-0.860569	0.62323	1760.24	2950.79	1621.03	3052.22	1512.73	821.965	1301.41	2564.98	1351.16	2820.04	1476.79	724.057
Q8N5K1	CISD2	0.873724	-0.860177	0.86391	0	781.643	0	0	219.218	439.251	0	681.091	0	0	193.332	383.837
Q9UBM7	DHCR7	0.873859	-0.859285	0.689923	395.295	680.218	682.722	0	388.642	460.413	509.981	593.93	453.596	0	305.938	414.959
O15294	OGT	0.874615	-0.854303	0.875735	0	2144.26	168.526	7129.41	1420.38	309.98	6.98245	2052.78	120.452	6062.71	1281.61	247.144
Q9Y6E2	BZW2	0.874754	-0.853386	0.680954	1107.79	719.219	2014.24	415.931	1372.63	524.56	1037.52	754.031	1434.61	369.129	1301.97	486.304
Q9NZL9	MAT2B	0.875129	-0.850912	0.872317	0	82.748	0	0	213.015	111.847	0	22.1593	0	0	226.933	107.619
Q9H910	HN1L	0.875705	-0.847116	0.846178	526.011	273.214	0	0	402.314	0	403.667	262.603	0	0	385.923	0
Q96SB4	SRPK1	0.875924	-0.845671	0.803122	0	0	1549.41	617.78	840.112	767.435	0	0	1166.41	609.743	713.338	816.883
Q9NRN7	AASDHPPT	0.8763	-0.843193	0.913505	0	2887.8	0	0	304.722	164.086	0	2519.36	0	0	240.682	181.356
Q96IX5	USMG5	0.876339	-0.842931	0.590318	643.156	1272.63	1914.94	1689.97	930.31	946.85	442.017	906.596	1603.55	1626.46	1039.58	864.819
Q27J81	INF2	0.876629	-0.84102	0.778292	258.969	1022.32	1285.88	0	911.345	454.575	380.481	639.776	1404.98	0	670.482	352.137
Q86SX6	GLRX5	0.877336	-0.836356	0.860545	0	302.212	342.124	0	0	593.7	0	214.438	267.5	0	0	604.236
P09651	HNRNPA1;HNRNPA1L2	0.877367	-0.836156	0.712889	8734.34	6208.76	6790.44	4568.54	20141.8	18578.7	8551.37	5179.84	6662.81	4430.15	16764.2	15460.3
P13674	P4HA1	0.877578	-0.834766	0.7855	235.214	458.67	229.203	192.229	982.073	934.591	52.257	330.511	170.675	210.811	992.601	903.944
P61978	HNRNPK	0.877745	-0.833665	0.347725	11998.7	8803.22	10097	10164.4	13102.5	15948.7	10644.4	6919.92	9740.96	8801.98	11326.8	14108.6
Q9UBQ7	GRHPR	0.877985	-0.832082	0.662932	544.443	503.627	675.637	0	524.405	535.683	484.451	496.856	493.418	0	468.87	500.535
Q14517	FAT1	0.87815	-0.830989	0.628175	9630.73	7749.75	6391.61	3170.98	6530.93	2532.5	7913.45	6995.28	6454.78	2787.49	5364.21	2103.91
P31040	SDHA	0.878367	-0.82956	0.677371	1041.53	1183.92	2332.2	1026.6	647.64	2133.35	551.276	933.691	2183.06	1081.4	619.76	1978.58
Q86U42	PABPN1	0.878496	-0.82871	0.720707	1734.93	1264.9	922.889	0	602.793	1319.37	1191.48	1066.16	1135.72	0	505.136	1236.2
O75608	LYPLA1	0.878577	-0.828177	0.784785	0	0	612.345	823.509	836.814	576.871	0	0	600.669	717.86	616.485	568.525
Q9P2M7	CGN	0.878633	-0.82781	0.843124	0	283.25	0	0	258.207	246.249	0	245.382	0	0	236.485	210.237
O95817	BAG3	0.878785	-0.826804	0.883038	230.261	0	0	0	677.165	1577.25	310.084	0	0	0	554.642	1318.77
Q16643	DBN1	0.878906	-0.826005	0.878486	119.205	0	0	1022.82	0	906.824	161.963	0	0	1010.97	0	627.818
P62805	HIST1H4A	0.878958	-0.825665	0.552777	36909.2	40278.5	57237.6	90881.2	47937.3	56078.1	36210.6	35121.7	52143.8	82465	37586.1	45932.8
Q9BQG0	MYBBP1A	0.879124	-0.824567	0.814137	1341.05	2194.14	0	0	3542.76	3917.75	1107.58	2173.09	0	0	2929.34	3456.58
Q02543	RPL18A	0.879156	-0.824357	0.556318	2560.85	2845.1	4619.77	5828.28	4181.14	2224.55	2460.79	2314.31	3981.15	4970.43	3714.09	2128.98
Q9P242	NYAP2	0.879352	-0.823068	0.884323	0	551.134	0	0	4921.93	2069.26	0	1158.52	0	0	3889.04	1584.79
P20962	PTMS	0.879521	-0.82195	0.542685	588.472	986.454	1206.62	983.434	398.989	778.293	434.657	835.674	981.42	916.613	400.006	778.453
P62753	RPS6	0.879604	-0.821402	0.632817	24797	15454.7	14683.7	18265.3	6671.1	8114.23	21791.1	14034.5	12382.6	15541.8	6289.2	7353.76
O95478	NSA2	0.880101	-0.818128	0.854325	2687.24	1634.79	0	0	868.6	315.74	2201.47	1780.71	0	0	607.344	256.631
Q9BQ48	MRPL34	0.880105	-0.818098	0.856889	0	192.545	0	0	312.861	153.709	0	126.883	0	0	265.847	187.36
P22695	UQCRC2	0.880126	-0.817964	0.263038	3216.58	4447.67	4410.13	2955.05	3518.02	2826.1	2419.42	3922	3335.89	2913.93	3367.31	2852.84
Q10570	CPSF1	0.880164	-0.817715	0.801392	315.477	0	322.24	0	579.971	463.319	353.103	0	260.818	0	534.773	330.868
P49207	RPL34	0.880489	-0.815572	0.675187	5682.57	3099.28	2057.5	1156.04	3912.49	3428.46	5020.35	3486.96	1434.93	779.055	3361.82	2942.31
O75351	VPS4B	0.880649	-0.814514	0.861329	0	249.824	0	0	180.468	435.5	0	180.682	0	0	212.556	369.221
P62241	RPS8	0.881008	-0.812144	0.563384	16165.3	16262.7	17966.7	19314.9	6901.19	8808.01	12927.6	13857.3	16062.7	18363.9	6269.78	7773.35
Q7Z739	YTHDF3	0.88124	-0.810617	0.888155	0	933.22	0	0	172.93	290.456	0	758.024	0	0	175.154	297.567
O94906	PRPF6	0.88151	-0.808837	0.785993	389.291	2573.84	260.591	606.275	2184.97	1754.28	162.263	2030.26	221.803	624.301	2058.28	1751.76
Q9ULR0	ISY1	0.881535	-0.808671	0.905615	0	171.279	0	0	1290.15	237.308	0	141.117	0	0	1150.75	205.628
O15258	RER1	0.881596	-0.808269	0.884614	0	513.624	94.4786	0	761.431	0	0	498.471	44.6017	0	664.303	0
Q16537	PPP2R5E	0.882125	-0.804784	0.866159	1444.23	0	0	0	463.652	704.451	972.704	0	0	0	533.675	798.025
O95433	AHSA1	0.882454	-0.802615	0.708361	4227.58	878.137	1728.97	1952.4	1348.93	1822.97	3552.16	908.48	1534.59	1533.5	1194.72	1829.81
P14866	HNRNPL	0.882816	-0.800223	0.813194	1579.7	8387.43	1790.57	1823.48	15394.9	13796.5	1194.41	7460.02	1600.59	1899.57	13236.4	12369.3
Q5UIP0	RIF1	0.883062	-0.798603	0.796761	766.161	943.474	0	0	1306.5	1009.62	803.203	696.702	0	0	1054.68	1000.41
P25685	DNAJB1	0.883257	-0.797318	0.686218	242.992	764.664	777.401	992.928	1249.42	1617.46	156.817	541.715	720.421	997.08	1263.21	1306.62
Q13085	ACACA	0.883383	-0.796488	0.756148	0	757.492	303.035	958.807	396.569	356.585	0	652.247	498.808	567.766	405.302	325.045
O14925	TIMM23;TIMM23B	0.883418	-0.796254	0.890673	1008.48	314.708	0	0	0	240.534	910.07	287.931	0	0	0	183.421
P55011	SLC12A2	0.884386	-0.789876	0.635126	4263.4	7671.3	6850.35	4213.75	2528.34	3580.9	3716.82	7025.34	6287.23	3935.32	1867.93	2910.11
Q14671	PUM1;PUM2	0.884635	-0.788232	0.763288	544.578	210.196	0	337.897	384.918	684.504	517.526	129.844	0	366.105	316.529	582.659
Q9BUL8	PDCD10	0.885252	-0.784161	0.875748	0	412.261	0	0	190.674	144.879	0	363.63	0	0	167.267	131.107
P23434	GCSH	0.885335	-0.783619	0.890493	0	1152.82	0	0	168.118	439.568	0	908.615	0	0	189.541	460.485
P08238	HSP90AB1	0.885931	-0.779686	0.5317	246734	200765	247044	255828	117127	113099	220794	190147	207114	213997	107763	106113
O95881	TXNDC12	0.885933	-0.779671	0.867301	0	0	1490.04	0	1091.5	2655.96	0	0	1575	0	968.299	2096.78
P14324	FDPS	0.886248	-0.777598	0.760586	434.009	3288.07	2305.45	555.346	2272.86	1669.48	281.806	3110.33	2019.7	357.009	2150.27	1408.82
Q96G21	IMP4	0.88662	-0.77514	0.818364	194.776	78.4501	0	0	148.451	133.226	181.435	75.9908	0	0	138.674	95.8879
P32969	RPL9	0.886848	-0.773638	0.702382	8723.41	9333.88	7855.74	2030.44	4253.76	3253.04	7816.67	8278.69	7070.08	2092.52	3254.73	2926.31
Q9BVJ6	UTP14A	0.887313	-0.770572	0.868945	203.193	309.026	0	0	1226.79	1469.3	161.772	244.314	0	0	1189.17	1251.51
Q15020	SART3	0.887526	-0.76917	0.475353	1712.47	2667.92	1759.89	1554.67	1301.05	1306.95	1237.01	2103.56	1902.19	1133.79	1320.78	1446.8
Q00341	HDLBP	0.887609	-0.768623	0.698998	1293.12	4307.97	2705.45	1471.07	5212.66	3063.35	1092.86	4217.18	2412.65	1391	4428.82	2482.04
Q9BTE7	DCUN1D5	0.887685	-0.768119	0.860658	1076.26	0	0	738.02	0	687.542	874.084	0	0	826.193	0	520.55
Q6UB35	MTHFD1L	0.888221	-0.764587	0.724276	3378.36	1346.43	1453.49	1697.75	230.267	2112.98	2419.83	1344.64	1194.8	1799.43	253.117	2065.15
O15511	ARPC5	0.888468	-0.762955	0.902843	0	88.6598	0	0	1025.03	425.196	0	50.7488	0	0	944.39	372.113
P42766	RPL35	0.888613	-0.762004	0.603292	5837.47	7622.55	3048.7	6750.15	4716.85	2853.57	5036.16	7317.81	3214.84	5467.27	3825.1	2534.1
Q5JRX3	PITRM1	0.888727	-0.761247	0.82982	548.219	3185.02	1048.95	0	716.186	992.265	730.073	2322.7	933.691	0	708.14	1073.8
P34896	SHMT1	0.888756	-0.761061	0.856706	292.016	417.231	0	0	717.33	170.517	201.125	340.209	0	0	741.033	137.06
P62244	RPS15A	0.888774	-0.760937	0.656649	1408.41	5123.13	7580.34	4820	5603.67	3086.59	1617.45	4745.61	6505.3	4281.18	4717.54	2682.77
P07305	H1F0	0.889523	-0.756001	0.885389	0	251.545	0	8.57259	215.984	707.145	0	218.992	0	12.661	217.812	603.06
P53597	SUCLG1	0.889626	-0.755318	0.825996	0	554.715	0	763.129	258.46	628.97	0	433.475	0	703.171	260.845	564.379
Q9Y4P3	TBL2	0.889688	-0.754914	0.821065	1229.13	880.098	983.721	0	114.842	362.37	1012.92	720.477	1090.21	0	106.702	246.025
P11310	ACADM	0.889833	-0.753959	0.7695	2490.05	0	695.39	1179.19	1511.9	1059.16	1723.22	0	651.255	1273.04	1419.65	1104.42
P62263	RPS14	0.890052	-0.752516	0.81118	10307.6	3000.72	3152.24	1763.03	2044.85	2773.52	8828.76	3188.65	2648.34	1351.27	1885.13	2606.41
P47895	ALDH1A3	0.890062	-0.752448	0.898482	0	0	0	3957.92	215.47	5899.75	0	0	0	3798.3	165.73	5001.68
Q9NWU5	MRPL22	0.890291	-0.750939	0.868117	0	435.695	0	0	627.69	795.915	0	302.671	0	0	633.313	719.333
Q86W92	PPFIBP1	0.89051	-0.749494	0.75681	750.243	0	667.965	926.466	668.68	1339.5	782.416	0	402.048	713.987	687.036	1290.77
P63241	EIF5A	0.890747	-0.747932	0.567184	3651.15	2528.56	3086.17	2924.41	5660.06	5834.49	3616.7	2442.56	2642.99	2863.4	4965.46	4566.09
Q16850	CYP51A1	0.890905	-0.746891	0.676908	1246.87	2734.94	1754.65	2891.26	2056.18	880.722	1334.06	1395.87	2011.23	3280.63	1674.52	606.666
Q9P032	NDUFAF4	0.89102	-0.746127	0.865832	0	890.857	0	0	799.335	603.396	0	945.937	0	0	624.369	473.327
P04040	CAT	0.89118	-0.745078	0.865185	0	286.074	0	0	450.273	480.202	0	259.49	0	0	386.825	437.847
Q13363	CTBP1	0.891549	-0.742644	0.88287	0	454.394	0	789.314	72.382	112.846	0	431.03	0	660.638	108.308	73.9888
Q9Y320	TMX2	0.891958	-0.739943	0.862351	0	181.433	0	0	264.354	228.69	0	188.685	0	0	204.593	208.328
Q14166	TTLL12	0.892001	-0.739662	0.879427	823.922	204.996	0	0	2443.01	3659.9	805.589	187.51	0	0	2206.17	3162.33
Q969V3	NCLN	0.892036	-0.739433	0.832609	519.528	0	354.468	1826.3	1013.97	322.53	465.32	0	413.166	1338.23	1039.18	345.06
P53992	SEC24C	0.892054	-0.739313	0.791316	987.879	1249.37	209.736	0	1626.73	1424.52	834.146	990.437	261.106	0	1562.97	1256.06
P69849	NOMO3;NOMO2	0.892119	-0.738882	0.701967	631.543	2386.17	568.329	1905.15	1161.25	1824.8	555.42	2017.52	664.273	1634.18	1056.5	1634.81
P05534	HLA-A	0.89212	-0.738876	0.815316	710.881	3292.27	0	1163.76	1145.95	1019.45	496.371	2472.89	273.779	1255.3	1083.39	959.574
Q9UBQ0	VPS29	0.892417	-0.736915	0.781873	1156.14	489.03	340.544	1195.21	223.796	476.239	1299.44	417.357	219.112	848.798	187.199	491.53
Q16836	HADH	0.892435	-0.736802	0.818132	3380.63	1193.34	2611.85	0	1359.41	419.305	2939.31	1275.87	1895.36	0	1501.52	388.195
P31431	SDC4	0.892505	-0.736341	0.861712	331.849	0	0	0	277.484	296.85	273.478	0	0	0	260.963	274.332
Q9UJS0	SLC25A13	0.892808	-0.734341	0.812797	1493.09	2173.8	0	0	2141.94	1640.05	1329.56	2081.49	0	0	1731.55	1507.79
Q9NV06	DCAF13	0.892908	-0.733682	0.884936	2800.25	1730.66	0	0	468.467	176.805	2536.65	1348.95	0	0	495.055	241.205
P46783	RPS10	0.893087	-0.7325	0.647021	2153.86	4317.67	2788.02	797.176	3320.39	2670.49	2195.88	3226.74	2724.05	771.302	3160.98	2252.97
P53680	AP2S1	0.89358	-0.729248	0.802623	456.217	342.793	0	1240.23	896.077	529.844	436.572	277.07	0	1149.45	722.557	510.754
P62995	TRA2B	0.893623	-0.728966	0.820953	421.152	1173.39	427.945	278.526	2664.72	1478.73	391.501	1003.4	436.15	248.722	2298.55	1380.59
P06132	UROD	0.893866	-0.727362	0.786243	97.392	549.717	1261.2	648.474	228.914	595.813	72.6257	618.648	1045.69	552.027	252.745	480.886
P05388	RPLP0;RPLP0P6	0.893955	-0.726775	0.643387	11538.7	5509.33	9309.08	18889.1	12211.7	9814.33	11035.6	5233.68	7803.71	17337.8	10902	7825.6
Q96CT7	CCDC124	0.894239	-0.724904	0.815437	291.764	0	397.266	0	328.342	469.158	372.302	0	275.565	0	296.935	384.512
Q13185	CBX3	0.894364	-0.724078	0.673326	6256.48	10601.4	2493.81	4214.49	9394.34	9972.32	5704.35	8202.88	2498.48	4391.35	8369.84	9230.72
P62273	RPS29	0.894448	-0.723525	0.885937	250.644	392.783	0	0	2865.01	3010.77	302.396	382.713	0	0	2526.07	2619.91
O43278	SPINT1	0.895265	-0.718139	0.846131	0	1546.48	0	1029.72	549.754	722.125	0	1497.03	0	866.234	483.816	597.969
O60493	SNX3	0.895524	-0.716433	0.898593	162.864	0	0	0	1025.7	508.629	118.739	0	0	0	881.586	519.547
Q8N983	MRPL43	0.895588	-0.716008	0.910471	0	0	0	2073.31	487.751	410.639	0	0	0	1915.24	501.645	244.54
P11166	SLC2A1	0.896155	-0.71227	0.732147	2942.45	3533.5	5223.85	4152.85	1635.06	1057.97	2589.61	3002.26	5176.77	3738.35	1289.81	822.996
Q9BVI4	NOC4L	0.896444	-0.710368	0.910836	0	0	0	7.50222	1227.21	570.054	0	0	0	41.6491	1023.43	552.79
P48637	GSS	0.896484	-0.710099	0.761111	743.028	0	534.135	993.077	1237.75	939.505	675.318	0	425.189	752.817	1202.9	930.881
P34897	SHMT2	0.896493	-0.71004	0.644912	4447.47	4266.79	986.805	5604.86	4970.34	5259.87	4858.48	4116.51	741.892	4543.41	4126.37	4506.32
O15460	P4HA2	0.896561	-0.709591	0.869625	0	780.69	0	0	910.76	677.027	0	664	0	0	882.939	576.546
Q8IY81	FTSJ3	0.8967	-0.70868	0.73525	4893.99	5828.28	1371.23	4700.65	1979.63	2106.11	4034.49	4735.29	1311.08	5126.43	1662.16	1853.53
P67870	CSNK2B	0.896995	-0.70673	0.870362	0	276.234	0	0	440.883	376.505	0	282.624	0	0	368.388	329.962
P11142	HSPA8	0.897513	-0.703313	0.549708	125511	62838.5	83962.1	151862	88456	85337.8	105285	63277.8	81102.5	129519	78647.8	78851.9
P52815	MRPL12	0.897584	-0.70285	0.874805	321.347	655.899	0	0	1551.91	2370.76	376.957	547.232	0	0	1405.85	2068.05
Q8NI27	THOC2	0.898095	-0.699476	0.886403	0	477.156	0	0	178.566	298.884	0	463.93	0	0	190.392	203.006
P15586	GNS	0.898728	-0.695303	0.655116	1021.94	1073.81	685.081	663.688	219.537	901.62	943.875	918.439	726.429	616.332	217.44	680.787
P21127	CDK11B;CDK11A	0.898901	-0.694163	0.817466	278.806	1584.02	86.9921	480.82	1657.3	1392.55	157.785	1365.37	106.091	508.392	1549.03	1239.75
P08708	RPS17	0.899251	-0.691855	0.740811	4097.75	3239.76	10515.7	8597.07	4857.83	2713.29	3418.71	2753.12	9136.94	7370.32	5055.88	2858.82
P61081	UBE2M	0.899628	-0.689369	0.633859	3747.6	2379.56	3492.02	4544.43	1797.13	1540.97	3037.79	2025.02	2883.69	3993.02	2042.4	1763.11
Q9H6R4	NOL6	0.899664	-0.689134	0.804297	0	381.587	711.504	506.211	380.982	1073.16	0	320.794	610.322	469.709	347.127	999.122
P63220	RPS21	0.89981	-0.68817	0.90718	141.026	0	0	0	694.907	1527.58	228.775	0	0	0	586.515	1311.42
Q8NE01	CNNM3	0.899977	-0.687068	0.92521	954.075	126.781	0	0	139.293	0	906.799	63.4169	0	0	127.89	0
P63173	RPL38	0.90033	-0.684742	0.847245	685.991	1328.1	582.754	3890.64	1294.27	571.666	641.247	1090.38	732.058	3570.17	1004.96	482.024
Q15393	SF3B3	0.900615	-0.682862	0.329841	4599.34	4451.87	2878.77	4918.06	3743.85	3878.65	4351.27	3871.76	2678.13	4281.18	3350.84	3505.36
P61218	POLR2F	0.900672	-0.682487	0.832154	0	259.698	0	405.264	384.519	463.346	0	207.378	0	407.233	320.766	427.184
P47755	CAPZA2	0.901213	-0.678917	0.734594	491.635	1284.84	969.381	914.45	411.491	223.826	506.519	1096.8	734.033	804.052	431.114	298.763
O75934	BCAS2	0.901219	-0.678883	0.879993	0	600.704	0	0	601.596	933.032	0	502.867	0	0	528.948	892.586
P29144	TPP2	0.901273	-0.678522	0.756251	754.296	1055.55	696.508	0	980.69	529.976	709.354	817.776	596.662	0	974.987	521.649
Q9H0A0	NAT10	0.901327	-0.678171	0.789955	2414.2	2463.39	0	3682.72	2175.56	1052.69	2272.21	1997.16	0	3467.4	1887.84	1000.72
Q15022	SUZ12	0.901596	-0.676397	0.929565	0	0	223.729	0	8.97381	1140.32	0	0	194.325	0	27.6693	1015.92
P36542	ATP5C1	0.901798	-0.675061	0.6689	2072.63	4180.21	1422.42	4456.01	3909.56	2379.08	2124.11	3485.89	1216.61	3847.37	3811.37	2125.7
O00505	KPNA3	0.901852	-0.674705	0.829377	0	1102	956.968	0	902.488	711.188	0	1005.46	914.928	0	800.934	590.854
P0DMV9	HSPA1B;HSPA1A	0.902269	-0.671954	0.566542	6600.32	11902.6	6252.67	7538.57	8989.5	13341.1	7492.25	10247.5	6061.25	6142.1	7783.78	11559.3
P60983	GMFB	0.902777	-0.668605	0.893044	1147.06	0	0	0	458.705	467.679	946.26	0	0	0	540.893	384.705
O00541	PES1	0.902837	-0.668209	0.857946	948.357	495.39	296.882	0	2219.84	2067.38	951.167	547.995	0	0	2133.6	1809.41
Q9UKD2	MRTO4	0.902896	-0.667819	0.789768	771.375	1806.2	4653.61	576.382	2489.85	2249.7	845.8	1971.68	3678.89	764.212	1933.22	2134.96
O43237	DYNC1LI2	0.903053	-0.666788	0.899573	4439.49	1928.19	0	0	421.572	619.353	3730.52	1958.18	0	0	392.494	609.172
P05166	PCCB	0.903341	-0.664886	0.841371	171.407	0	545.307	492.251	315.734	106.354	92.4655	0	597.913	408.545	267.769	106.705
Q12959	DLG1	0.9034	-0.664496	0.891242	0	0	1094.82	643.341	0	356.056	0	0	902.502	589.306	0	400.112
Q13608	PEX6	0.903612	-0.663102	0.902931	0	413.454	0	948.274	230.097	0	0	404.075	0	833.06	201.258	0
O75439	PMPCB	0.904143	-0.659601	0.840161	1160.26	703.081	2104.99	242.832	298.95	339.491	1048.9	753.628	1688.89	244.95	302.074	346.294
Q9P015	MRPL15	0.904149	-0.659562	0.883652	297.995	863.904	0	0	85.2029	639.142	288.574	806.202	0	0	64.6651	546.003
O00154	ACOT7	0.904342	-0.658287	0.619199	1641.59	1351.58	773.006	2551.6	1492.49	1604.35	1249.21	1232.27	856.336	2077.94	1372.13	1726.15
O14745	SLC9A3R1	0.904382	-0.658022	0.807685	682.871	353.664	869.305	0	1280.62	950.179	651.73	360.849	515.324	0	1343.08	870.122
P14678	SNRPB;SNRPN	0.904399	-0.65791	0.747123	1010.16	1954.64	4583.91	3701.19	2461.69	1438.54	819.015	1926.15	3828.33	3328.92	2366.61	1432.75
P30048	PRDX3	0.904634	-0.656362	0.821276	1118.72	4171.75	0	1511.05	1663.68	3710.1	1115.62	3015	0	1637.19	1738.89	3507.48
P82675	MRPS5	0.904697	-0.655946	0.896067	0	651.976	0	0	191.528	473.755	0	585.811	0	0	153.851	452.059
P07910	HNRNPC	0.904969	-0.654155	0.279442	25681.7	26943.1	29697.5	22743.3	22078.5	33352	23687.9	24497.4	26541.8	23480.4	18536.9	28499.5
P06748	NPM1	0.904972	-0.65413	0.377352	34890.3	32619.5	27047.5	17987.1	29791.2	31296.6	29847	26333	27547.4	18029.1	27073.1	28302.8
Q9P0U1	TOMM7	0.905058	-0.653568	0.852422	162.258	207.585	0	0	210.919	406.782	172.806	196.517	0	0	187.036	337.424
P05556	ITGB1	0.905135	-0.653061	0.785671	1494.26	5796.9	2872.21	7728.46	3043.76	2005.45	1221.13	5077.57	3085.56	6710.46	2739.28	1930.76
O14646	CHD1	0.90554	-0.650386	0.852271	0	350.067	653.825	0	517.596	220.846	0	450.831	445.071	0	479.521	202.331
P10515	DLAT	0.905581	-0.650118	0.806723	2936.98	2667.41	0	657.398	2493.74	1554.26	2344.93	2552.6	0	717.328	2357.2	1364.29
Q56VL3	OCIAD2	0.905847	-0.648364	0.882483	0	227.511	0	0	184.604	296.137	0	219.579	0	0	175.231	246.758
O75340	PDCD6	0.905968	-0.647568	0.843989	57.057	1369.23	2371.22	0	1430.03	1032.95	106.88	1198.76	2045.79	0	1292.46	1027.91
Q9UDW1	UQCR10	0.906385	-0.644816	0.770912	547.597	645.14	849.721	0	739.407	410.533	582.852	409.911	796.394	0	652.77	451.615
P38159	RBMX;RBMXL1	0.906815	-0.641984	0.754184	2352.65	3000.16	8118.65	6389.2	10553	10069.8	2016.15	2469.12	7748.25	5809.97	9433.89	9233.61
P31689	DNAJA1	0.907102	-0.64009	0.821451	466.442	0	822.967	495.203	487.698	216.455	342.239	0	895.178	394.079	405.4	220.669
Q13243	SRSF5	0.907206	-0.639403	0.894386	306.606	0	0	0	663.307	381.181	224.454	0	0	0	623.31	377.956
P20338	RAB4A	0.907401	-0.638114	0.926895	0	656.459	0	0	109.057	49.3887	0	506.187	0	0	184.016	49.2436
P13667	PDIA4	0.907476	-0.637622	0.32111	13963	12470.2	8676.86	11044.9	10849.1	11197.7	12075.7	11526.9	7253.1	11008.5	9659.65	10367.6
Q5JTH9	RRP12	0.907478	-0.637613	0.803899	1255.11	1458.22	2728.11	0	2993.48	1421.71	1138.25	1358.06	2805.1	0	2276.78	1366.49
Q15056	EIF4H	0.907547	-0.637153	0.884039	3071.94	266.114	0	0	3332.63	4873.08	2250.06	215.322	0	0	3185.69	4825.44
Q92896	GLG1	0.908141	-0.633237	0.876333	129.068	1969.43	485.346	0	1915.31	482.976	241.704	1829.79	459.653	0	1612.81	380.521
Q9Y4W6	AFG3L2	0.908413	-0.631448	0.846046	0	1912.39	0	2626.45	1819.66	1264.91	0	1612.09	0	2241.04	1763.43	1308.64
P54819	AK2	0.908423	-0.631376	0.510505	3754.92	1811.24	3132.27	1996.69	2447.4	2519.26	2829.31	1659.91	2874.89	2374.81	2090.25	2398.36
Q92520	FAM3C	0.908818	-0.628775	0.878506	61.2875	2046.71	0	0	1754.94	1696.58	182.907	1742.99	0	0	1523.61	1603.09
Q9BX68	HINT2	0.908878	-0.628379	0.893696	0	298.519	0	0	309.456	592.537	0	257.059	0	0	318.216	515.845
O94826	TOMM70A	0.909082	-0.627036	0.729605	1320.37	4231.54	2701.05	1536.72	2041.87	2222.23	1165.85	3904.42	2677.22	1250.21	1855.36	1922.97
Q9BZF1	OSBPL8	0.909588	-0.623699	0.907412	0	672.037	0	0	269.371	175.241	0	558.716	0	0	279.596	177.378
P51398	DAP3	0.909626	-0.623444	0.880714	0	388.81	0	1414.77	730.896	496.053	0	324.199	0	1336.31	619.27	476.875
Q9Y4R8	TELO2	0.909686	-0.623054	0.908696	639.969	0	268.525	0	159.253	0	545.265	0	291.414	0	134.634	0
P11279	LAMP1	0.909881	-0.621763	0.869206	0	385.252	597.981	0	611.411	158.393	0	365.074	546.504	0	559.055	124.422
O60869	EDF1	0.909984	-0.621083	0.733653	242.917	229.629	606.254	517.938	884.214	650.185	303.118	235.567	520.286	386.688	808.858	594.768
Q12907	LMAN2	0.910263	-0.619248	0.901778	0	2079.99	0	0	3291.93	1069.46	0	2191.67	0	0	2877.56	794.13
Q9UMX0	UBQLN1	0.910483	-0.617796	0.911213	0	80.2488	0	0	566.432	803.92	0	152.511	0	0	448.903	719.333
Q15428	SF3A2	0.910539	-0.617428	0.900909	698.469	0	0	0	1717.76	838.16	614.149	0	0	0	1550.09	799.008
P62910	RPL32	0.910716	-0.616261	0.692784	1556.66	1875.85	2668.05	4542.06	2973.54	3602.57	1423.55	2065.16	2230.62	4529.98	2360.93	3071.12
Q96FQ6	S100A16	0.91097	-0.614587	0.872176	443.999	0	155.866	0	524.964	220.836	327.742	0	188.532	0	514.022	195.563
Q14444	CAPRIN1	0.911099	-0.613733	0.511539	7403.79	7804.66	7231.15	3689.03	6949.33	5957.61	6268.87	7269.82	6918	3227.08	5843.96	6037.54
P18124	RPL7	0.911619	-0.610304	0.682108	17998.4	10492.7	8425.51	16131.9	10212.3	7216.5	16751.7	9198.74	8454.73	15088.9	8536.17	6218.22
Q2TAY7	SMU1	0.912403	-0.605134	0.807516	2030.42	1950.94	0	2200.08	2404.02	657.265	1728.06	1899.01	0	2047.86	2169.1	589.061
Q14683	SMC1A	0.912582	-0.603958	0.893224	2830.02	6160.01	0	0	1592.31	1203.44	2318.21	5382.16	0	0	1799.52	1255.6
Q13310	PABPC4	0.912736	-0.602943	0.855905	3078.08	4770.05	0	757.64	1690.36	2035.1	3044.61	4323.09	0	338.1	1581.96	1967.39
P11216	PYGB	0.912827	-0.602343	0.939855	0	4024.6	0	0	149.054	516.264	0	3634.77	0	0	120.38	525.93
Q12849	GRSF1	0.913019	-0.60107	0.844274	0	125.072	363.635	748.739	514.164	286.176	0	121.235	380.125	675.413	410.205	273.561
Q9GZR7	DDX24	0.913488	-0.597983	0.793166	1475.26	2011.63	420.011	1890.17	3645.7	3989.09	1201.64	1802.2	569.859	1996.4	3186.28	3513.46
O76003	GLRX3	0.913497	-0.597923	0.909385	0	1497.33	23.127	0	1905.97	427.785	0	1357.88	0	0	1822.66	340.278
P14927	UQCRB	0.914063	-0.59419	0.804232	530.073	2642.03	1120.11	2065.3	566.272	1060.22	491.948	2206.29	1207.64	1868.33	527.83	995.844
P06733	ENO1	0.914098	-0.593961	0.42734	59736.1	60249.7	86066.9	84694.9	54204	55341	52632.5	55799.9	71258.7	72383.2	56723.4	57108.9
Q96C36	PYCR2	0.914136	-0.593706	0.915561	984.095	0	0	0	559.17	121.527	725.507	0	0	0	670.835	125.506
Q5SSJ5	HP1BP3	0.914318	-0.592511	0.828859	1163.63	1711.78	55.3487	682.499	1131.75	2569.99	1066.35	1678.75	99.36	575.936	1022.77	2245.06
Q9Y2Q3	GSTK1	0.914367	-0.592186	0.852872	419.117	1183.87	1310.01	0	430.536	1659.57	343.5	803.286	1152.34	0	441.372	1834.17
Q9BQE5	APOL2	0.914485	-0.591407	0.899436	625.993	34.3029	118.195	0	1824.07	1975.65	539.465	39.6363	136.153	0	1589.2	1882.26
P16989	YBX3	0.914873	-0.588846	0.872049	311.962	1209.25	83.2297	0	492.007	1166.53	367.449	1102.58	108.741	0	486.876	919.562
Q9BS26	ERP44	0.914899	-0.588676	0.823267	1289	1363.13	2187.41	0	753.957	829.362	1004.33	1278.57	1953.87	0	837.023	802.479
Q9H0D6	XRN2	0.915133	-0.587134	0.711284	1101.99	2281.22	3461.72	3300.93	4463.1	4538.08	1295.83	1869	3503.93	2836.17	3999.27	4017.89
P30040	ERP29	0.915362	-0.585623	0.907548	527.827	995.251	0	1022.97	9199.37	9350.4	406.529	758.383	0	986.973	8199.79	8958.64
P52434	POLR2H	0.915433	-0.585156	0.839671	356.336	0	887.732	396.036	852.827	389.292	210.455	0	787.045	496.31	869.877	274.795
Q9Y6C9	MTCH2	0.915829	-0.582545	0.914383	1317.09	3249.46	413.828	0	99.2154	206.508	1504.79	2676.19	381.426	0	91.0222	187.74
P05091	ALDH2	0.915834	-0.582513	0.854882	0	926.552	991.2	0	673.175	1122.35	0	898.208	1073.75	0	681.014	747.775
O00148	DDX39A	0.915887	-0.582161	0.924895	55.2533	0	0	0	1117.86	1705.62	8.37417	0	0	0	1038.46	1589.76
Q13442	PDAP1	0.915944	-0.581789	0.78651	618.442	2246.87	3577.83	1448.22	1463.87	1919.33	375.396	2068.71	3294.99	1220.35	1548.6	1818.82
P09496	CLTA	0.915955	-0.581712	0.85334	0	3062.75	1302.61	737.212	3087.65	1408.4	0	2744.1	963.234	613.809	3054.67	1416.09
P55145	MANF	0.916004	-0.581392	0.914994	534.126	386.014	0	0	2448.81	4977.71	471.481	568.361	0	0	2312.68	4293.05
Q9H2U1	DHX36	0.916112	-0.580678	0.904534	0	296.721	0	0	379.891	670.026	0	318.43	0	0	288.599	626.642
P37802	TAGLN2	0.916271	-0.579631	0.915219	0	672.709	0	0	1098.98	2377.23	0	598.461	0	0	925.423	2277.65
P07339	CTSD	0.917144	-0.573872	0.820606	6011.62	7578.28	472.778	1442.14	5261.34	8275.92	5925.17	6399.56	574.385	1639.35	4716.95	7380.37
Q13263	TRIM28	0.917163	-0.573747	0.359991	7182.89	8449.07	6295.77	6200.5	9398.06	9342.74	6713.24	7461.81	6431.49	6451.24	8451.04	7477.75
P28838	LAP3	0.917281	-0.572974	0.720763	1779.07	2200.02	1682.71	724.008	2980.19	1825.85	1529.6	1913.81	1705.27	523.528	2750.85	1843.02
P62495	ETF1	0.917943	-0.568603	0.781436	5942.66	6085.49	2578.08	2971.37	3002.79	1662.26	5974.44	5435.09	2135.74	2539.91	2825.38	1506.93
Q92575	UBXN4	0.918298	-0.566266	0.891296	109.223	1331.52	0	64.6731	643.198	1025.29	156.027	983.753	0	7.91631	619.76	1147.13
P25398	RPS12	0.918326	-0.566077	0.854566	1862.49	3140.36	4758.16	1463.5	8863.68	12025.1	1685.06	3034.43	4329.41	1359.06	8343.36	10739.2
Q9Y4L1	HYOU1	0.918401	-0.565585	0.535349	5141.21	6998.31	5782.82	9528.73	6961.57	8022.82	5119.92	6013.32	5851.49	9494.01	5896.53	6597.5
Q01780	EXOSC10	0.918537	-0.564688	0.900176	0	587.311	0	0	620.987	437.587	0	472.991	0	0	680.74	358.076
Q14764	MVP	0.918688	-0.563691	0.906517	0	745.444	0	2643.95	302.594	1700.41	0	689.255	0	2617.3	203.612	1443.78
P42285	SKIV2L2	0.918704	-0.563588	0.693253	2418.23	4410.8	4081.3	5692.31	3726.83	2354.35	2164.8	3349.74	4263.74	5620.49	3447.14	1993.81
Q9UBB4	ATXN10	0.91872	-0.563481	0.663193	2600.46	1505.18	1581.17	3231.21	2015.32	2226.22	2672.48	1410.09	1347.87	3129.34	1745.15	1785.02
Q9Y2R0	COA3	0.918887	-0.562381	0.884033	800.175	176.12	1722.73	0	710.919	503.636	557.478	185.469	1763.61	0	620.937	468.642
Q9H501	ESF1	0.918973	-0.561812	0.903198	0	0	0	1035.21	2120.82	1761.5	0	0	0	980.415	1913.26	1625.4
Q10713	PMPCA	0.919239	-0.560061	0.838543	796.669	780.915	0	1669.57	1965.02	1422.01	438.337	798.531	0	1915.54	1826.17	1119.81
Q8IWX8	CHERP	0.919254	-0.55996	0.866904	0	1793.59	0	1111.39	1313.47	815.835	0	1438.89	0	1097.53	1315.52	775.85
P48509	CD151	0.919507	-0.558293	0.907475	623.176	0	0	0	345.791	875.808	599.618	0	0	0	320.236	776.429
O60749	SNX2	0.91971	-0.556953	0.817612	1814.98	886.262	1858.11	0	2239.13	1335.8	1535.59	712.133	1767.81	0	2163.02	1302.63
P61289	PSME3	0.919945	-0.555402	0.77509	8272.18	7330.04	9262.05	4235.93	2759.94	2889.24	8040.21	6913.64	8012.16	3772.45	2547.65	2681.42
A5YKK6	CNOT1	0.920318	-0.552943	0.825446	1502.34	1045.24	1186.03	0	497.274	738.743	1070.17	995.775	1317.75	0	491.917	698.026
Q13011	ECH1	0.920362	-0.552658	0.84506	907.658	2723.9	444.105	801.033	523.155	1201.01	735.117	2283.67	547.138	740.388	591.163	1177.7
P08581	MET	0.920429	-0.552214	0.917064	0	262.981	0	0	65.163	94.6718	0	186.77	0	0	99.0698	103.333
Q13435	SF3B2	0.920468	-0.551958	0.814426	1791.77	3223.74	3312.46	4378.72	7790.14	9237.86	1564.36	2657.39	2879.83	4504.29	7471.13	8292.82
Q14980	NUMA1	0.920488	-0.551828	0.638037	3806.38	5778.97	5691.69	3196.94	7585.32	6060.64	3032.95	5312.18	5401.93	3340.57	6659.12	5819.26
Q14978	NOLC1	0.920585	-0.551185	0.749682	5518.6	10601.4	1802.83	7701.02	9557.13	9683.82	4823.24	8404.74	1852.16	7904.73	9276.59	9040.4
P07602	PSAP	0.92115	-0.547461	0.85715	1479.04	2241.88	0	303.909	925.735	1721.05	1350.42	1758.82	0	130.807	1142.63	1762.88
O43674	NDUFB5	0.921209	-0.547069	0.909635	1145.29	0	0	564.558	78.8829	408.473	1044.61	0	0	564.541	82.8177	332.122
O43809	NUDT21	0.92125	-0.546802	0.871495	1910.5	2807.95	0	0	2593.11	1668.05	1321.52	2981.49	0	0	2442.32	1527.13
O75477	ERLIN1	0.921401	-0.545807	0.829589	1134.36	1169.07	1767.98	2156.61	2439.93	5374	1132.46	1148.97	1634.49	2062.13	2351.71	4608.51
O43172	PRPF4	0.921454	-0.545455	0.875674	1249.4	382.64	410.798	0	2135.63	1409.98	1066.14	372.651	325.171	0	2092.41	1293.12
P62851	RPS25	0.92161	-0.544424	0.716582	6379.17	2782.74	7700.92	4306.99	3522.54	6181.38	6587.15	3122.67	7036.26	3175.55	3093.5	5438.43
Q07020	RPL18	0.922061	-0.541452	0.570029	2942.95	4590.95	5219.22	3588.37	5080.47	5043.49	2334.03	4916.08	5204.59	3225	4442.75	4280.33
O75223	GGCT	0.922151	-0.540861	0.872192	2400.16	917.81	4089.78	0	1235.59	1311.39	1787.02	794.449	3836.31	0	1366.7	1395.28
Q8IYB8	SUPV3L1	0.922154	-0.540839	0.921814	0	129.902	0	0	263.495	523.926	0	78.9649	0	0	289.129	477.82
P51114	FXR1	0.922164	-0.540772	0.843402	2267.38	609.781	2658.72	0	2203.3	1372.57	2378.94	517.132	2145.86	0	2069.86	1290.75
O75533	SF3B1	0.922212	-0.540456	0.617343	2859.79	5632.16	7472.24	5687.12	5331.56	5558.14	2760.4	5127.81	6968.28	5221.55	4635.35	5296.32
Q9UG63	ABCF2	0.922397	-0.539238	0.846261	1732.91	3475.45	101.579	1648.95	1318.05	1057.44	1855.31	3041.34	78.6338	1501.33	1181.01	952.381
P30101	PDIA3	0.92243	-0.539018	0.852539	6587.46	9903.76	6774.33	2898.75	22199.2	22283.3	6661.58	7339.35	5479.69	3165.52	21275.2	21245.4
Q92879	CELF1;CELF2	0.922467	-0.538775	0.917524	405.89	231.226	0	1249.95	224.479	0	301.557	254.883	0	1143.43	247.959	0
Q2NL82	TSR1	0.922886	-0.53601	0.794057	1160.51	0	1744.93	1275.54	1641.63	1431.15	1197.14	0	1659.26	1219.19	1342.69	1276.11
P26006	ITGA3	0.923128	-0.534419	0.904976	0	0	0	475.91	489.321	642.972	0	0	0	362.502	499.135	622.94
Q15907	RAB11B;RAB11A	0.923556	-0.531594	0.768915	5262.38	4256.53	2277.69	1515.73	2094.75	2665.2	4617.48	3823.4	2242.39	1523.86	1936.42	2547.22
O15270	SPTLC2	0.923736	-0.530405	0.876017	0	648.726	0	495.915	1157.31	1000.4	0	620.128	0	624.1	1001.25	805.024
P60059	SEC61G	0.924401	-0.526021	0.915227	1371.24	605.635	0	0	290.624	232.51	1265.77	563.74	0	0	303.427	178.076
Q15293	RCN1	0.924619	-0.524587	0.918167	306.816	680.891	0	0	3834.55	3783.28	256.03	736.492	0	0	3632.89	3331.43
O43847	NRD1	0.924986	-0.522166	0.92665	235.887	0	0	1581.3	0	718.215	273.341	0	0	1232.23	0	839.637
Q9Y3F4	STRAP	0.925131	-0.521212	0.704444	4955.62	5750.39	4684.07	2574.08	6351.11	5332.78	3559.58	5520.32	3295.49	2093.6	7346.58	5612.75
Q96KP4	CNDP2	0.925321	-0.519958	0.714397	3105.07	6432.35	4649.91	3274.23	3085.25	3178.01	2183.4	5699.76	4978.53	3024.03	2939.93	3127.43
P10412	HIST1H1E	0.925325	-0.519929	0.836965	40138.3	16379.3	18194.1	9358.12	11547.3	10257.9	35261.2	16278.4	17739.8	9241.73	10585.6	8862.04
Q15717	ELAVL1	0.925525	-0.518614	0.48474	3119.37	3149.27	4588.54	4344.01	3224.9	4058.04	2836.8	2797.93	4450.05	3893.81	3058.59	3772.43
O95399	UTS2	0.925892	-0.516194	0.926852	0	0	2269.52	1433.98	0	417.667	0	0	2144.13	1406.36	0	265.269
P78417	GSTO1	0.92619	-0.514227	0.775255	2825.23	534.811	1734.45	2569.85	3381.83	2545.21	2265.33	423.364	1877.17	2042.3	3352.21	2627.82
Q14566	MCM6	0.926536	-0.511948	0.791754	2913.35	4072.62	4834.1	583.281	3478.39	3193.33	2861.07	3618.62	5127.81	385.508	2928.16	2752.57
Q15363	TMED2	0.926641	-0.511252	0.929088	0	808.484	0	0	786.94	100.455	0	783.504	0	0	734.737	53.2312
Q99453	PHOX2B	0.926713	-0.510777	0.898016	814.285	0	4245.75	3290.55	0	2381.96	966.911	0	4211.48	2763.57	0	2004.03
Q08380	LGALS3BP	0.927385	-0.506346	0.920264	609.545	2208.37	0	0	156.771	780.988	783.779	1760.71	0	0	140.541	797.929
O95793	STAU1	0.927456	-0.505881	0.899279	517.257	598.91	0	0	1444.85	1321.29	490.973	391.716	0	0	1511.98	1206
Q14692	BMS1	0.927576	-0.505089	0.879095	150.2	815.04	0	644.588	1602.82	1183.78	88.0423	854.874	0	612.258	1478.03	1044.82
P35237	SERPINB6	0.927581	-0.505053	0.890588	447.497	1349.62	0	0	887.831	585.193	501.06	1031.39	0	0	936.838	564.032
Q13257	MAD2L1	0.92759	-0.504995	0.94315	0	1665.83	0	0	177.106	419.622	0	1626	0	0	109.179	363.552
Q9NRZ9	HELLS	0.92761	-0.504861	0.790097	650.783	219.055	1275.7	700.635	710.733	759.403	751.065	172.146	1148.14	498.092	765.786	668.62
Q92734	TFG	0.927672	-0.504454	0.931027	0	159.864	3297.5	0	574.438	994.669	0	222.58	2865.67	0	568.254	1006.41
Q92878	RAD50	0.927735	-0.50404	0.868205	420.059	4722.92	1122.73	1658.96	1918.61	1420.39	441.643	4073.45	936.159	1769.81	1922.03	1306.62
Q02218	OGDH	0.927884	-0.503058	0.731347	1354.51	655.619	1408.23	605.215	1323.63	1414.69	979.315	710.115	1297.09	437.661	1375.31	1474.76
Q9UKK9	NUDT5	0.928211	-0.500899	0.852556	1397.39	606.083	0	1402.24	629.499	722.786	1364.53	620.442	0	1237.94	595.086	598.432
P15880	RPS2	0.928268	-0.500527	0.781295	20100.7	12253.3	27959.6	14656.6	11648.1	8503.13	19527	12725.5	25481	13733.4	9611.99	7219.17
Q07812	BAX	0.928362	-0.499903	0.931184	0	0	193.861	0	84.4049	434.469	0	0	141.074	0	108.998	411.604
P05387	RPLP2	0.928672	-0.497862	0.777918	3694.03	5219.84	9181.09	7129.78	8027.14	14384.6	4333.55	5469.18	7943.2	6664.02	6847.21	12981.5
P63279	UBE2I	0.928816	-0.496913	0.895341	424.574	606.587	0	0	1040.59	1512.49	457.243	761.299	0	0	926.482	1184.08
Q9Y3T9	NOC2L	0.928847	-0.496709	0.83837	5572.92	1456.99	2972.14	996.118	2452.59	1969	4826.72	1179.65	2930.76	1111.72	2418.79	1854.94
Q15006	EMC2	0.928995	-0.49573	0.889298	372.994	109.449	346.573	2095.93	1504.35	679.88	389.654	95.4147	384.183	1866.55	1380.58	630.017
O14548	COX7A2L	0.929334	-0.493498	0.891749	770.416	404.321	0	0	366.272	320.231	620.119	503.675	0	0	314.175	291.744
Q9BUQ8	DDX23	0.929371	-0.493253	0.700451	1815.65	1353.1	1723.65	909.925	941.509	1539.47	1973.22	1156.55	1539.86	710.207	880.958	1437.47
Q15836	VAMP3;VAMP2	0.929465	-0.49263	0.819956	1796.65	2577.31	2063.51	1544.65	772.071	512.856	1662.09	2306.24	2395.04	1209.55	562.762	477.724
O15031	PLXNB2	0.929506	-0.492364	0.920889	0	410.322	1448.02	0	957.282	111.448	0	311.683	1395.85	0	912.38	100.82
P43246	MSH2	0.929569	-0.491947	0.901687	163.713	719.051	0	0	503.126	926.137	164.955	591.373	0	0	563.135	829.725
P78347	GTF2I	0.929617	-0.491629	0.888938	526.482	2216.78	0	685.058	438.436	1386.55	479.632	1832.8	0	694.09	429.505	1447.54
Q9BQ52	ELAC2	0.929623	-0.491593	0.871912	2464.23	584.733	0	662.271	1659.69	1629.4	2239.22	639.238	0	608.617	1504.11	1516.47
P25815	S100P	0.930069	-0.488651	0.944013	0	1279.46	0	0	257.928	137.714	0	1117.84	0	0	285.088	155.041
Q15365	PCBP1	0.930085	-0.488543	0.517442	12283.7	8641.28	11906.6	9415.24	9877.12	7003.29	11534.5	8032.86	9387.1	9625.94	9374.86	7038.11
P62829	RPL23	0.930135	-0.488217	0.820591	11144.3	4287.41	3633.96	3374.37	8069.16	4530.95	10745.3	5107.17	3156.58	2737.88	6684.22	4160.97
P33991	MCM4	0.9304	-0.486467	0.714516	5336.55	6116.3	9063.13	9349.96	5427.05	4367.94	5215.4	4939.4	8817.64	8919.25	4990.95	4017.89
Q9NY93	DDX56	0.931002	-0.482499	0.863375	865.95	410.815	152.859	111.02	411.225	749.681	783.302	428.078	178.032	34.4156	334.868	756.452
Q03252	LMNB2	0.93103	-0.482316	0.831522	2332.63	1603.3	3172.9	4460.98	6609.66	7161.28	1978.26	1397.04	2979.48	3727.94	6356.47	7153.8
P43304	GPD2	0.931221	-0.481056	0.931971	0	1780.14	0	0	257.87	1895.07	0	1609.13	0	0	236.956	1816.49
Q9BVP2	GNL3	0.931467	-0.479431	0.664164	6483.19	5150.47	3008.53	4570.32	3798.11	3480.25	5453.95	4962.73	3556.93	4677.88	3209.03	2814.86
Q9Y221	NIP7	0.931531	-0.479007	0.935092	371.144	0	0	0	345.658	21.9885	352.149	0	0	0	304.859	31.1991
O75691	UTP20	0.931681	-0.478024	0.917218	0	1024.73	0	0	1490.52	2009.73	0	1190.73	0	0	1312.88	1712.23
Q12888	TP53BP1	0.931736	-0.477659	0.919751	0	0	0	490.842	296.343	568.601	0	0	0	471.321	232.817	559.096
P18085	ARF4	0.931774	-0.477405	0.834057	3994.4	4299.91	1782.79	1857.31	1730.84	890.84	3805.56	3867.05	1687.82	1591.44	1878.6	732.522
P60468	SEC61B	0.932218	-0.474478	0.785703	547.159	1185.1	298.239	620.673	910.973	697.793	469.572	1120.44	305.61	554.003	847.203	674.366
P33993	MCM7	0.932237	-0.474355	0.764093	3399.81	6685.63	9356.11	9453.07	6471.88	3565.58	3383.88	6510.36	8893.35	8166.27	5706.08	3633.98
Q4VC31	CCDC58	0.932246	-0.474297	0.931875	0	269.112	0	0	912.01	1283.49	0	210.208	0	0	777.574	1309.84
P27797	CALR	0.932376	-0.473437	0.772461	16192.2	18933.4	3674.13	15917.6	24126.1	20032.1	15135.1	17512	3794.84	16495.3	21114.4	18137.5
P04899	GNAI2	0.932485	-0.472719	0.772474	1576.25	2735.39	2460.5	3408.34	2499.48	920.166	1322.75	2419.73	2397.02	3422.97	2240.89	878.568
Q13423	NNT	0.932564	-0.472196	0.891059	0	614.488	701.627	0	669.717	358.117	0	429.406	710.522	0	727.872	318.084
P02545	LMNA	0.932615	-0.471862	0.725696	18351.6	24290.4	17145.5	18994.4	36454.3	35214.6	16992.3	20038.9	18399.8	19097.6	34240	31544.2
O43660	PLRG1	0.932707	-0.471257	0.937437	0	468.722	0	0	32.3793	371.644	0	413.917	0	0	11.8654	388.234
Q13523	PRPF4B	0.932728	-0.471118	0.905036	0	232.117	807.547	2032.59	1129.06	330.693	0	138.856	879.048	1842.79	1023.53	342.9
O60762	DPM1	0.932787	-0.470728	0.907506	2186.57	561.254	0	0	990.318	2151.4	2093.64	514.844	0	0	946.92	1938.28
Q8N1F7	NUP93	0.932832	-0.470433	0.73977	3175.37	2664.11	3449	909.554	2263.73	2647.77	2950.21	2507.47	3170.81	835.374	2230.89	2399.9
Q9P0J0	NDUFA13	0.932973	-0.469505	0.941896	0	1655.58	0	239.917	127.195	198.268	0	1327.24	0	417.132	149.268	178.456
P47985	UQCRFS1;UQCRFS1P1	0.933052	-0.468984	0.879646	1440.61	577.673	0	885.817	297.46	648.547	1229.92	624.21	0	1004.64	239.603	493.979
Q06787	FMR1	0.933154	-0.468306	0.939065	80.3707	1708.42	0	0	550.446	189.299	37.7359	1487.56	0	0	561.213	273.001
P46063	RECQL	0.93318	-0.46814	0.8025	4738.93	1702.03	3777.14	2316.46	1494.32	1963.05	4095.49	1522.78	3575.77	2315.95	1597.12	1816.24
Q02818	NUCB1	0.933238	-0.467754	0.937541	0	0	0	148.776	382.072	930.047	0	0	0	174.805	346.068	842.49
Q96JJ7	TMX3	0.933439	-0.466429	0.937543	126.428	0	0	0	713.872	374.682	47.8099	0	0	0	695.176	391.126
P49588	AARS	0.93358	-0.4655	0.929041	3282.76	98.6062	0	3983.8	140.035	773.749	2895.62	148.299	0	3931.61	83.21	670.317
P07919	UQCRH;UQCRHL	0.933686	-0.464799	0.906931	515.819	769.988	0	114.395	1782.53	1148.19	446.448	540.907	0	0	1753.72	1302.65
Q13547	HDAC1	0.933825	-0.463885	0.874946	617.626	973.734	232.048	0	395.718	951.79	422.859	752.506	330.569	0	422.974	1032.17
Q9NV31	IMP3	0.933921	-0.463252	0.817288	917.244	537.831	1298.44	2000.77	1531.59	642.55	887.783	453.298	1212.33	2019.7	1233.32	664.166
Q9Y520	PRRC2C	0.934389	-0.460166	0.819028	2888.63	1928.64	1313.02	669.385	857.508	1953.83	2284.34	2012.77	1515.17	439.497	829.354	1899.29
Q99598	TSNAX	0.934456	-0.459721	0.912141	803.926	1353.1	0	0	368.799	449.502	526.086	1300.59	0	0	463.143	490.489
Q7L0Y3	TRMT10C	0.934762	-0.457706	0.860221	722.519	0	2018.33	1145.95	2138.13	1821.18	556.824	0	1787.89	1251.13	2036.51	1701.89
Q9NSE4	IARS2	0.935398	-0.453509	0.794244	1925.05	3733.27	4381.22	1172.21	2655.94	2156.36	1861.99	3135.81	4079.65	1212.17	2745.75	1953.51
O14979	HNRNPDL	0.935547	-0.452531	0.924645	1169.68	1113.54	284.238	401.214	6012.77	8115.03	957.574	925.661	306.021	280.978	6194.46	7329.85
P47813	EIF1AX;EIF1AY	0.935714	-0.451426	0.87821	3535.78	1239.29	2606.91	0	1691.37	911.976	3139.27	1237.07	2280.16	0	1756.62	930.283
P30876	POLR2B	0.935774	-0.451034	0.893487	0	1220.85	0	898.502	772.417	909.889	0	1313.56	0	662.235	705.159	876.543
P50613	CDK7	0.936332	-0.447355	0.926151	0	113.674	0	0	313.739	173.714	0	163.708	0	0	207.966	191.18
P59998	ARPC4	0.936426	-0.446734	0.824546	1611.15	2413.74	2400.75	633.921	1859.85	813.88	1629.17	2729.79	1970.58	578.127	1508.21	698.624
P62424	RPL7A	0.936661	-0.445185	0.736312	14033.6	13701.9	24689.8	18458.1	12603	12056.3	14375.2	14212.2	24447.5	15994.6	10400.3	10061.4
P46060	RANGAP1	0.936983	-0.443058	0.69306	3149.14	4300.75	4300.26	2126.42	5261.08	5207.03	2902.51	4473	4082.78	2360.31	4664.58	4327.38
Q14696	MESDC2	0.937134	-0.442064	0.88416	0	834.093	1294.44	1490.21	461.418	388.473	0	718.369	1171.52	1384.52	547.679	365.615
Q8N4H5	TOMM5	0.937286	-0.441063	0.922686	951.552	0	281.269	0	576.194	209.393	970.251	0	344.633	0	423.464	153.479
Q13619	CUL4A	0.937303	-0.440949	0.924921	185.862	260.729	0	0	171.331	0	209.201	253.479	0	0	116.501	0
O15160	POLR1C	0.937315	-0.440874	0.936038	0	77.4807	0	582.546	313.686	1338.78	0	116.803	0	397.52	333.789	1319.42
P41227	NAA10	0.937326	-0.440801	0.793853	1885.03	721.124	685.328	678.709	890.199	1521.95	1423.14	626.632	821.691	736.145	1050.23	1324.49
Q02790	FKBP4	0.937531	-0.439449	0.818886	1202.89	2990.41	2361.35	3358.87	2679.88	5566.6	1107.38	3125.36	2021.02	2925.51	2730.26	5116.03
O75153	CLUH	0.937537	-0.439405	0.903713	830.641	157.012	713.13	0	530.842	1552.41	842.869	146.311	508.864	0	523.809	1525.82
P12004	PCNA	0.937544	-0.439365	0.774055	12390.5	9011.11	8145.63	6220.38	4695.57	4909.81	10934.7	8639.35	8173.54	6006.32	4516.3	4268.95
Q99729	HNRNPAB	0.937741	-0.438065	0.867384	2932.02	3870.56	3024.87	3881.07	11922.9	10117.4	2794.55	4011.23	3145.05	3494.41	10768.4	9309.39
P55081	MFAP1	0.937856	-0.437303	0.926876	0	0	399.055	0	696.396	619.089	0	0	282.88	0	704.119	620.992
Q15024	EXOSC7	0.938068	-0.43591	0.900214	965.595	1483.94	0	0	587.126	998.474	783.234	1279.51	0	0	723.635	998.852
P21399	ACO1	0.938137	-0.435449	0.860746	0	587.871	995.286	679.228	566.725	408.974	0	641.705	940.521	395.754	622.192	437.597
Q99848	EBNA1BP2	0.938192	-0.435091	0.843031	2260.48	1920.29	0	2707.15	2994.81	2275.62	1669.45	1787.49	0	2941.4	2870.3	2138.23
Q15424	SAFB	0.938335	-0.434146	0.788551	2860.12	3192.58	6959.14	6187.15	4945.61	7494.96	2499.57	2522.23	6724.7	6888.29	4212.67	6841.04
Q96FX7	TRMT61A	0.93857	-0.432598	0.9389	0	193.559	0	0	358.559	98.8936	0	155.476	0	0	377.509	78.0343
Q96GQ7	DDX27	0.939064	-0.429342	0.87465	1335.92	5650.65	4995.32	846.652	2840.54	1961.68	1126.53	5290.65	4623.36	796.568	2862.85	1856.46
Q9H3P2	NELFA	0.939571	-0.425999	0.92945	0	204.8	0	0	85.5167	119.688	0	159.119	0	0	99.9348	126.175
Q9H9J2	MRPL44	0.93987	-0.424027	0.945209	0	115.714	0	0	404.256	914.01	0	120.419	0	0	375.763	851.572
Q6L8Q7	PDE12	0.94006	-0.422769	0.905604	790.236	0	0	667.923	1145.55	487.81	909.729	0	0	590.301	976.38	429.807
P24539	ATP5F1	0.940076	-0.422666	0.925139	0	392.211	977.091	0	1423.73	319.095	0	338.105	980.021	0	1331.96	275.547
Q14789	GOLGB1	0.940077	-0.422662	0.929672	284.263	923.638	0	0	2099.03	2834.29	157.001	858.194	0	0	2092.41	2665.61
Q12788	TBL3	0.940288	-0.421271	0.86485	2540.16	0	4434.49	3162.22	1803.83	3605.47	2377.24	0	4494.65	2794.66	1717.47	3233.87
Q7L1Q6	BZW1	0.940302	-0.421175	0.824995	5428.2	2811.2	7604.7	2087.7	4460.17	2789.9	5485.91	3347.63	6455.11	1988.45	3919.05	2482.43
P54577	YARS	0.940454	-0.420171	0.830159	6018.59	6921.54	1685.72	6181.36	3656.87	2659.66	5197.89	6103.04	1488.01	6702.82	3627.4	2389.49
Q13283	G3BP1	0.940521	-0.41973	0.590277	5889.94	5936.43	5193.16	7651.32	5557.13	4354.73	5512.08	5786.78	5466.36	7039.81	4817.96	3902.77
Q9Y3B3	TMED7	0.940765	-0.418121	0.830738	868.136	659.317	346.188	101.748	766.618	623.897	678.528	430.851	472.63	186.231	886.529	511.757
Q15005	SPCS2	0.940805	-0.417858	0.934384	0	547.094	0	0	1274	1561.08	0	460.745	0	0	1305.42	1415.8
Q9UBT2	UBA2	0.940939	-0.416973	0.725146	793.465	975.919	998.062	1238.6	559.729	537.585	698.859	687.91	895.754	1168.74	620.505	730.189
Q92797	SYMPK	0.941006	-0.416534	0.923898	120.651	1428.02	0	226.165	346.11	471.536	210.544	1080.65	0	253.328	349.265	545.752
P13073	COX4I1	0.941203	-0.415238	0.84809	1539.25	909.068	530.889	1993.42	688.124	883.892	1632.65	585.946	540.365	1860.69	786.4	753.791
P60842	EIF4A1	0.941213	-0.415168	0.802906	32512.2	26274.6	48082	61528	23489.8	25058.7	30697.6	26106	46279.7	54619.5	22195.1	24294
Q99543	DNAJC2	0.941447	-0.413628	0.937777	0	209.613	401.453	2859.06	364.597	821.014	0	199.631	507.736	2479.58	341.851	854.33
Q8N1G4	LRRC47	0.94149	-0.413345	0.886381	1109.22	1670.76	31.6458	320.324	1458.79	835.782	907.139	1488.01	11.2584	364.732	1564.84	773.035
P35659	DEK	0.9416	-0.412619	0.835075	1963.23	2884.55	1354.03	941.895	3897.06	2385.13	1526.33	2247.65	1502.66	905.272	3862.76	2597.16
P51532	SMARCA4	0.941757	-0.411583	0.827897	1967.43	1074.26	2607.22	529.584	2515.42	1571.01	1695.83	1395.42	2216.05	477.879	2541.96	1339.92
P08865	RPSA	0.942323	-0.407848	0.680007	12279.5	8211.48	6031.39	10889.1	9925	11708.3	12398.7	8859.61	5554.99	10116.6	8526.95	10182.5
Q14244	MAP7	0.942688	-0.405445	0.914107	0	241.335	219.728	0	55.2893	157.651	0	167.575	199.691	0	78.0025	190.106
Q9Y5X3	SNX5	0.942703	-0.405347	0.902759	773.595	315.622	0	1535.38	761.618	465.724	805.453	297.055	0	1424.41	669.187	435.129
P16070	CD44	0.942741	-0.405093	0.913475	482.411	212.09	0	178.513	138.519	603.317	312.387	223.24	0	139.093	127.31	720.355
O95292	VAPB	0.943142	-0.402449	0.79846	1072.89	1643.14	1802.45	1728.69	517.436	1285.36	884.239	1353.61	1738.76	1930.36	565.057	1120.24
O95239	KIF4A;KIF4B	0.943158	-0.402344	0.930348	0	337.52	0	0	351.004	447.045	0	251.743	0	0	375.704	443.574
Q9UN86	G3BP2	0.943438	-0.400501	0.81805	515.054	621.101	320.945	652.68	1050.96	1127.93	481.765	645.697	394.469	515.636	884.822	1123.71
Q1ED39	KNOP1	0.943465	-0.400319	0.948944	0	0	1316.95	0	277.191	377.562	0	0	1205.59	0	276.517	378.13
P51610	HCFC1	0.943485	-0.400186	0.915559	0	1184.48	425.123	0	1672.09	1479.89	0	1114.2	508.633	0	1606.1	1263.54
Q08170	SRSF4	0.94354	-0.399825	0.907191	903.538	0	504.86	0	583.269	560.279	851.116	0	483.781	0	570.117	502.849
Q13247	SRSF6	0.943743	-0.398487	0.874967	1912.19	899.822	2000.75	0	2326.48	2786.73	1700.53	838.77	2046.94	0	2113.59	2667.73
O75874	IDH1	0.943807	-0.398062	0.878456	1506.62	1753.53	751.334	1195.65	1731.43	4011.28	1423.14	2179.82	573.225	774.658	1697.66	3686.04
Q9NYF8	BCLAF1	0.944795	-0.391549	0.887402	3474.98	4158.25	138.734	906.809	4944.54	3813.13	3344.76	3332.87	300.442	641.876	5236.91	3617.01
O43765	SGTA	0.944915	-0.390758	0.918159	0	447.149	0	1319.01	730.044	1243.38	0	443.891	0	1026.63	716.614	1346.46
Q14258	TRIM25	0.945037	-0.389956	0.822639	1714.16	2837.15	901.301	978.167	1645.3	2017.03	1647.3	2696.78	804.607	971.234	1581.29	1837.14
P12830	CDH1	0.945179	-0.389019	0.778066	2869.29	4657.53	3671.28	1835.72	2212.24	2666.52	2610.53	4087.13	3828.08	1857.6	2056.91	2490.33
P46013	MKI67	0.945193	-0.388927	0.954918	0	4051.16	0	0	1561.56	105.736	0	3619.52	0	0	1642.82	142.708
Q99798	ACO2	0.945416	-0.387454	0.790571	856.532	2092.71	1960.66	2065	2618.09	2000.41	562.017	1509.77	1904.41	2128.09	2807.73	2048.57
Q9NQC3	RTN4	0.945435	-0.387329	0.878325	5816.02	4735.98	1236.84	2695.95	2815.8	1324.73	5937.84	4244.36	855.513	2693.06	2600.41	1277.85
Q9Y5A9	YTHDF2	0.945526	-0.38673	0.922705	0	515.843	3380.53	4583.08	2190.53	567.148	0	446.157	3366.59	4177.87	2066.32	568.062
Q9Y2R4	DDX52	0.945538	-0.386652	0.914357	255.454	226.553	155.665	0	702.86	794.726	228.134	267.583	148.233	0	623.212	751.805
Q14839	CHD4	0.945661	-0.385841	0.865917	2565.9	4836.56	2444.15	221.306	2587.29	2213.9	2613.8	4097.67	2467.38	294.958	2374.85	2212.47
Q8TB61	SLC35B2	0.945745	-0.385286	0.945724	1724.16	731.323	0	0	326.161	160.766	1724.38	591.059	0	0	333.868	133.462
Q5T3I0	GPATCH4	0.945799	-0.384933	0.918031	0	0	306.712	174.819	262.995	373.467	0	0	367.057	83.5374	231.738	375.064
P07099	EPHX1	0.946067	-0.383162	0.853883	29.8012	2256.11	2124.42	1781.28	1501.48	1613.23	88.8329	2203.15	1859.23	1744.66	1399.88	1508.64
P06737	PYGL	0.946127	-0.382768	0.937407	216.311	1074.49	272.41	232.306	151.863	2314.33	192.926	973.884	376.34	163.441	176.872	2148.65
P0DN76	U2AF1	0.946179	-0.382427	0.946849	0	320.385	0	0	1963.53	2023.05	0	250.079	0	0	1994.54	1830.54
O60506	SYNCRIP	0.946283	-0.381738	0.52867	22778.9	15507.9	20847.1	22485.9	18573.8	18477	19839.2	14372.8	21454.5	21802.4	17204.1	17623
Q9H0C8	ILKAP	0.946401	-0.380962	0.95418	299.206	1396.69	0	0	144.152	134.032	245.882	1316.34	0	0	153.622	152.432
P22102	GART	0.946449	-0.380644	0.721998	13917.6	10785.2	10570.4	9291.36	8311.22	6195.38	12783.1	9632.08	10740	9037.29	7849.48	5865.92
O15382	BCAT2	0.947101	-0.376343	0.960457	44.0778	0	0	0	680.756	149.722	63.4527	0	0	0	654.143	110.697
O43823	AKAP8	0.947206	-0.375654	0.943494	656.98	0	0	0	223.235	731.768	538.859	0	0	0	203.475	784.546
P07814	EPRS	0.947408	-0.374323	0.581165	16079.5	14235.3	13166.4	11064.2	11695.4	12184.4	15833	14261.5	11809.8	9345.88	11391.4	11659.2
P10620	MGST1	0.947571	-0.373246	0.938248	700.723	2845.1	0	0	626.094	889.335	855.751	2375.68	0	0	655.438	909.034
O14744	PRMT5	0.947662	-0.372649	0.904442	2707.84	1266.86	414.475	4798.12	1071.39	1496.83	2783.78	1136	527.133	3993.64	1135.35	1564.33
Q13098	GPS1	0.947677	-0.372549	0.937903	151.436	1001.58	0	0	344.7	1149.7	211.736	680.777	0	0	338.399	1277.99
P61586	RHOA	0.947678	-0.372538	0.91819	1990.81	779.85	0	277.947	3081.26	1538.91	1481.62	915.523	0	457.381	2982.49	1430.53
P23284	PPIB	0.947841	-0.371469	0.789422	21284.6	27491.7	30518.6	29295.3	15015.6	13843.6	18267.5	22795.4	31319.7	30216.4	14465.3	13215.8
P62861	FAU	0.948354	-0.36808	0.899322	5500.19	3729.4	14986	14911	2546	5330.93	4937.67	4419.71	13802.9	14213.2	2454.29	4748.12
Q9Y2S6	TMA7	0.94841	-0.367714	0.911925	695.93	838.351	0	1134.61	223.78	273.204	606.488	803.511	0	1073.46	240.937	278.15
P12270	TPR	0.948492	-0.367174	0.924029	12.8581	5155.52	1260.28	724.824	8486.51	8058.22	54.1142	4871.22	1355.69	1030.56	8006	7159.97
P82979	SARNP	0.94865	-0.366133	0.884185	2077.84	3256.46	1164.44	0	1486.69	2254.7	1689.9	2500.43	1372.39	0	1661.83	2489.75
Q14318	FKBP8	0.948696	-0.365826	0.84144	982.665	808.372	1145.48	1809.98	1310.84	420.546	857.932	723.841	1117.45	1806.84	1174.74	464.746
O96019	ACTL6A	0.94882	-0.365013	0.898674	1117.04	2925.91	0	1386.06	919.378	2023.5	1180.58	2542.42	0	1388.38	823.96	2008.08
O95486	SEC24A	0.948919	-0.364356	0.949305	379.721	0	0	0	800.399	1658.96	361.356	0	0	0	786.576	1546.13
Q14690	PDCD11	0.948945	-0.364184	0.87097	2001.32	2154.74	726.214	1177.33	4253.23	2778.28	1574.78	2251.73	861.026	1297.96	3776.46	2660.79
Q9BZF9	UACA	0.949001	-0.363816	0.938948	0	622.726	0	0	619.338	363.427	0	410.66	0	0	680.504	432.448
Q96K17	BTF3L4	0.949017	-0.363709	0.949084	0	275.332	0	0	80.9124	375.607	0	208.418	0	0	76.8885	409.232
Q9NVH1	DNAJC11	0.949145	-0.362869	0.920523	532.536	775.703	0	125.974	154.345	871.713	507.398	607.164	0	195.813	132.115	892.663
Q9C005	DPY30	0.949258	-0.362125	0.870306	686.512	812.911	1262.21	255.509	595.611	444.614	409.133	712.044	1323.35	317.37	621.761	467.832
Q92905	COPS5	0.949432	-0.360974	0.945454	0	200.322	0	0	748.744	526.489	0	250.644	0	0	698.294	452.001
Q8IVT2	MISP	0.94945	-0.360853	0.928999	0	1169.3	281.925	214.066	2472.27	2154.43	0	986.4	471.857	242.164	2210.29	2063.23
Q2TAL8	QRICH1	0.949714	-0.359112	0.852639	1128.9	500.293	486.04	367.441	374.518	377.35	877.969	441.016	490.488	489.814	398.849	373.752
Q9NX24	NHP2	0.94981	-0.358485	0.953733	125.251	0	0	0	423.78	790.763	51.9857	0	0	0	429.172	791.392
Q92598	HSPH1	0.949855	-0.358188	0.742919	19010.9	13872.2	16517.2	8586.69	12527.5	10417.2	16488	13619.6	15860.2	8855.99	11730.5	10319
P52948	NUP98	0.949871	-0.358078	0.927145	646.427	0	0	390.636	1306.93	676.552	553.893	0	0	517.002	1162.12	636.11
P28290	SSFA2	0.949934	-0.357666	0.953829	0	0	0	1469.07	110.289	1138.81	0	0	0	1503.95	85.6618	992.469
O43396	TXNL1	0.949935	-0.357658	0.842419	1928	3587.58	1702.99	5988.95	4246.84	3263.87	2040.48	3633.7	1572.53	5242.15	4047.13	3144.97
P10599	TXN	0.95006	-0.356833	0.715527	6472.17	5311.63	7152.58	9539.86	7917.55	6459.31	5169.13	4325.73	6782.47	8655.4	8872.74	6907.56
Q9BQ39	DDX50	0.950189	-0.355981	0.941634	599.328	386.299	0	0	382.711	1724.64	499.404	609.81	0	0	358.699	1471
P52209	PGD	0.950375	-0.354756	0.846049	9867.86	10192.9	11646.8	9955.99	3357.1	3548.41	9975.13	9875.66	10263.5	9182.33	3269.05	3593.1
P55072	VCP	0.950538	-0.353685	0.765787	17192	17282	23473.2	33540.4	25721.5	22460.3	14833.9	16185.1	22832.9	34163.3	24019.2	20726.7
Q8IY67	RAVER1	0.950596	-0.353297	0.94939	0	924.422	1099.68	0	175.412	69.5574	0	746.091	1193.9	0	127.692	89.2875
O43169	CYB5B	0.950643	-0.35299	0.89412	365.258	220.081	942.319	1362.7	1129.86	2065.45	279.312	236.836	1099.76	1357.83	1109.3	1702.26
Q99575	POP1	0.950649	-0.35295	0.947099	1086.6	2249.95	0	0	535.657	191.489	1069.55	2130.16	0	0	409.479	253.95
P17980	PSMC3	0.95084	-0.351689	0.820812	3291.25	2345.43	5762.47	2171.82	4568.43	4924.07	3509.63	1914.75	4939.36	2167.98	4671.05	4726.91
Q5QJE6	DNTTIP2	0.950912	-0.351219	0.938266	0	2328.68	0	0	2383.99	2247.8	0	2325.3	0	0	2239.71	2053.78
Q15287	RNPS1	0.950992	-0.350691	0.791287	1320.12	1115.39	1041.08	927.505	1214.1	433.36	1222.56	1080.87	1128.15	769.126	1156.4	397.875
P00492	HPRT1	0.951016	-0.350529	0.936541	1806.23	540.65	0	5294.88	1037.19	1837.88	1568.1	603.216	0	5017.18	1027.3	1785.87
Q9Y285	FARSA	0.951193	-0.349364	0.896553	340.763	205.494	659.492	717.711	1241.2	1193.05	318.405	97.2045	711.147	485.463	1355.54	1177.27
Q9Y673	ALG5	0.951331	-0.348456	0.897044	1003.27	1214.52	0	868.534	1000.05	292.834	756.517	1029.6	0	1113.73	980.656	285.574
Q9NXH9	TRMT1	0.951563	-0.346926	0.91788	1159.59	415.774	324.561	0	364.889	296.401	836.667	575.718	355.693	0	286.128	382.95
Q9Y3C8	UFC1	0.951576	-0.346837	0.925991	572.924	372.997	0	0	386.222	204.485	553.151	321.225	0	0	388.944	198.899
P09543	CNP	0.951654	-0.346322	0.929658	0	598.126	981.563	422.065	2134.41	416.53	0	623.717	1047.42	259.793	1850.24	551.421
Q96DI7	SNRNP40	0.951672	-0.346203	0.924417	267.067	612.303	1378.71	2527.12	594.441	578.007	175.505	710.339	954.346	2646.15	622.114	561.275
Q16531	DDB1	0.951809	-0.345303	0.717081	5134.9	2341.01	4805.19	4735.81	3874.72	4276.8	3870.23	2562.6	4232.3	5258.89	3968.48	4063.01
Q8NEJ9	NGDN	0.952036	-0.343805	0.933223	0	263.25	134.679	0	663.174	535.101	0	285.082	201.682	0	549.66	483.219
O60313	OPA1	0.952107	-0.343335	0.857711	1898.73	3725.76	928.749	1995.13	1675.73	2173.01	1348.3	3396.26	751.898	2139.05	1596.36	2571.51
P04075	ALDOA	0.952133	-0.343165	0.809972	24509.5	32146	48886.1	43812.4	21710.9	20796.4	23095.6	29796.6	44144.2	39729.7	23277.8	22633.8
O00159	MYO1C	0.952207	-0.34268	0.891046	2820.6	7999.11	3809.75	874.468	2702.49	5009.94	2860.86	7350.56	3930.37	1072.61	2717.7	4174.66
Q9BSJ8	ESYT1	0.952433	-0.341185	0.826909	4323.44	3262.57	1446.55	1693.38	2509.8	2414.16	3663.45	3378.85	1821.46	1609.95	2321.31	2110.47
Q96PZ0	PUS7	0.952543	-0.34046	0.86892	1514.78	513.663	552.215	469.063	589.041	1089.94	1126.39	381.533	721.195	494.343	582.847	1197.98
P29373	CRABP2	0.952906	-0.338067	0.952017	0	973.229	0	274.32	0	346.677	0	800.864	0	350.837	0	367.447
Q9UH17	APOBEC3B	0.953266	-0.335692	0.931543	2390.15	398.33	144.378	0	2422.77	1690.3	2303.49	455.272	182.072	0	2154.78	1621.02
Q9GZT3	SLIRP	0.953551	-0.333815	0.947718	0	0	316.951	724.765	1348.96	2841.95	0	0	328.849	786.924	1285.32	2588.48
Q9BYD6	MRPL1	0.953568	-0.333704	0.960852	0	4437.02	0	0	467.057	1522.64	0	4233.59	0	0	448.648	1446.07
Q93034	CUL5	0.953667	-0.333049	0.949464	0	778.449	0	0	373.428	375.501	0	783.638	0	0	294.032	378.939
O43719	HTATSF1	0.95389	-0.331581	0.945565	0	1025.34	0	0	1186.36	604.347	0	941.496	0	0	1153.83	590.873
Q15041	ARL6IP1	0.954381	-0.328345	0.95643	177.268	0	0	0	260.817	736.815	148.809	0	0	0	305.8	666.692
P48444	ARCN1	0.954698	-0.326253	0.868391	3043.52	4043.65	1365.52	963.406	3305.76	2983.56	3195.5	3552.01	1046.18	834.371	3351.82	3014.05
P49915	GMPS	0.954704	-0.32621	0.78955	4976.56	3979.77	8129.44	4666.6	4384.89	3995.69	5016.19	3727.41	7277.45	4226.71	4459.61	4060.7
Q9H845	ACAD9	0.954795	-0.325615	0.831295	4004.91	1417.76	2542.61	2017.9	2689.45	2257.1	3968.17	1289.29	2293.33	1898.34	2734.96	2070.75
P12235	SLC25A4	0.954828	-0.325395	0.95112	99.0906	0	1190.5	0	902.035	224.474	68.3251	0	1148.72	0	830.433	259.484
Q16630	CPSF6	0.955101	-0.323596	0.948038	32.9318	1281.2	0	0	1908.63	2666.52	43.4704	1005.29	0	0	1954.27	2621.84
P43243	MATR3	0.955348	-0.321964	0.868631	8540.09	8545.46	3700.35	2657.97	12659.7	10294.1	8333.96	7801.84	4548.39	2811.25	11320	9510.51
Q07960	ARHGAP1	0.955451	-0.321284	0.912309	387.39	165.244	499.856	0	264.264	325.409	352.857	144.248	584.705	0	227.462	259.735
Q15021	NCAPD2	0.955526	-0.32079	0.920849	3062.78	2603.48	5306.5	0	1663.95	1086.03	2836.33	2606.52	4718.82	0	1797.59	1153.17
Q8N684	CPSF7	0.955652	-0.319961	0.919919	942.891	2461.43	1861.89	0	592.34	983.652	890.85	2055.61	2033.78	0	631.273	927.256
P07741	APRT	0.955949	-0.318001	0.907567	724.739	1999.97	1522.96	420.085	1541.14	3187.52	536.357	1558.13	1490.89	531.074	1534.42	3331.63
P48147	PREP	0.956013	-0.317582	0.927282	730.306	664.584	0	0	548.823	957.576	608.295	761.702	0	0	471.577	932.096
P42677	RPS27;RPS27L	0.956092	-0.317057	0.875119	5208.4	2087.05	1737.92	1781.95	5014.77	4479.7	5652.62	2665.87	1354.7	2205.39	3833.73	3705.71
Q9H8Y8	GORASP2	0.956292	-0.315744	0.959767	0	197.252	0	0	993.404	306.018	0	233.526	0	0	878.605	319.125
Q9H223	EHD4	0.956712	-0.312975	0.794665	692.667	1355.23	1230.29	1153.67	960.102	718.242	633.866	926.738	1224.27	1410.6	935.054	715.168
Q99471	PFDN5	0.956723	-0.312902	0.963015	0	17.6333	0	0	1184.63	2086.09	0	12.124	0	0	1212.3	1921.62
Q06323	PSME1	0.956724	-0.312891	0.877362	2281.09	3727.67	5145.05	947.532	2445.81	2445.13	2214.82	3539.18	4523.21	873.563	2427.61	2678.53
Q9UHD1	CHORDC1	0.956738	-0.312799	0.964969	0	0	0	469.931	213.39	1850.74	0	0	0	409.255	266.259	1748.92
Q8NI22	MCFD2	0.956762	-0.312641	0.936564	166.766	635.334	0	0	393.882	287.339	263.179	502.688	0	0	405.596	247.722
Q2NKX8	ERCC6L	0.956789	-0.312462	0.970368	28.687	16.4274	0	0	0	322.926	29.4326	38.4229	0	0	0	284.282
O00178	GTPBP1	0.957032	-0.310862	0.963214	34.8743	0	0	0	826.36	352.807	59.2121	0	0	0	731.206	371.458
Q9H4A4	RNPEP	0.957135	-0.310185	0.938619	1075.25	2995.9	374.923	0	651.257	1089.12	1296.64	2514.65	424.687	0	584.867	1100.41
Q9NXW2	DNAJB12	0.957235	-0.309526	0.948579	229.689	186.403	0	0	150.831	0	235.979	182.436	0	0	124.264	0
O43395	PRPF3	0.95761	-0.307053	0.958612	0	267.195	0	0	901.956	1386.68	0	164.008	0	0	918.225	1365.26
P36957	DLST	0.957906	-0.305101	0.889984	717.726	824.174	397.983	538.151	1555.77	916.256	735.185	652.426	355.882	419.6	1546.63	1031.96
P49327	FASN	0.95804	-0.304218	0.836786	31478.8	20399.8	25158.6	13881.4	15277.8	15650.7	30888.4	19435.5	24640.8	13048.3	14504.9	14216.4
O43617	TRAPPC3	0.958076	-0.30398	0.954124	366.856	260.281	0	0	1812.13	599.354	358.991	379.191	42.3609	0	1538.81	591.876
Q9Y3U8	RPL36	0.958147	-0.303508	0.912435	4261.3	1591.86	966.297	1117.92	1964.17	1765.38	4402.73	1733.88	769.591	1066.05	1711.65	1494.74
Q9H488	POFUT1	0.958617	-0.300409	0.951713	0	1055.66	0	0	614.949	788.782	0	1132.86	0	0	499.978	724.771
Q7Z6Z7	HUWE1	0.958659	-0.300135	0.930452	1185.49	4409.85	1756.8	0	3716.99	1596.06	891.736	4665.31	1480.85	0	3486.18	1617.51
P53990	IST1	0.958789	-0.299277	0.95818	0	564.841	745.775	0	0	152.1	0	585.632	688.558	0	0	128.246
P52298	NCBP2	0.95885	-0.298875	0.959534	0	397.12	0	0	114.917	168.491	0	389.783	0	0	87.4152	175.326
P62072	TIMM10	0.958976	-0.298046	0.95794	0	0	206.629	0	916.186	888.833	0	0	179.126	0	866.915	883.08
Q12864	CDH17	0.958976	-0.298043	0.963654	0	0	886.267	0	467.429	45.9092	0	0	785.284	0	510.138	46.7658
Q9H8H0	NOL11	0.959086	-0.297315	0.917058	0	1940.69	638.968	1094.25	788.323	948.779	0	1745.1	722.882	996.617	805.739	919.292
P35221	CTNNA1	0.959147	-0.296919	0.784721	10998.9	8456.92	4702.42	6535.78	6909.17	7425.21	10405.9	7381.96	6028.25	6290.07	6256.44	6826.19
Q93009	USP7	0.959718	-0.293148	0.909872	1546.48	1584.92	175.819	258.328	1436.04	1356.17	1147.59	1639.14	133.264	379.984	1443.01	1358.66
Q05639	EEF1A2	0.959828	-0.292427	0.919436	1201.8	0	893.206	812.753	812.05	249.551	1102.54	0	1096.96	554.874	758.254	297.278
P38646	HSPA9	0.960178	-0.29012	0.874366	10098.3	18684.6	17708.4	20179.8	34108.3	38868.4	10561.9	17196.6	19172.5	22285.4	30925.2	33944.9
Q0VDF9	HSPA14	0.960342	-0.289039	0.957253	499.582	0	0	0	173.449	414.364	503.752	0	0	0	127.661	412.857
Q8TAT6	NPLOC4	0.960886	-0.285449	0.902693	1537.74	982.251	302.472	1729.72	528.448	1856.08	1686.49	694.28	416.762	1532.5	614.151	1721.21
O43324	EEF1E1	0.96089	-0.285427	0.841855	1060.11	1420.11	917.107	449.236	1076.39	765.876	1237.89	1078.9	998.208	398.323	1019.81	733.216
Q12769	NUP160	0.960896	-0.285381	0.958045	159.626	63.5782	0	462.781	805.879	2033.43	75.3587	88.2866	0	715.955	650.691	1857.15
O75694	NUP155	0.960971	-0.28489	0.919886	1095.68	1048.32	344.561	207.606	1859	1849.18	1149.91	810.015	333.375	239.264	1805.38	1816.45
O75208	COQ9	0.960982	-0.284816	0.919504	84.8459	215.368	92.5125	29.8694	52.1266	104.574	99.9966	158.289	159.294	0	54.9464	84.168
O14561	NDUFAB1	0.961208	-0.283325	0.940839	0	0	595.93	446.892	219.136	656.235	0	0	599.336	457.936	213.242	573.268
P49406	MRPL19	0.961378	-0.282203	0.954228	0	298.547	0	0	499.96	361.604	0	240.896	0	0	484.306	390.104
P82650	MRPS22	0.961639	-0.280486	0.932783	510.413	936.974	400.628	3581.32	2593.09	3053.83	493.713	814.008	397.917	3993.1	2379.95	2572.67
Q96A35	MRPL24	0.961761	-0.279678	0.927822	342.302	591.682	0	960.216	1254.8	917.445	200.613	433.076	0	1065.59	1219.06	992.604
P56182	RRP1	0.962098	-0.277456	0.941261	2474.24	3029.52	0	0	1092.62	2192.66	2121.38	3116.39	0	0	1223.38	1994.77
Q8NE71	ABCF1	0.962382	-0.275588	0.890135	3321.52	3092.39	1338.54	1685.74	1103.29	1357.15	3075.28	2806.59	1183.04	1920.56	1141.78	1323.76
P01892	HLA-A	0.962527	-0.274628	0.968089	1018.4	323.668	0	0	56.3932	82.9309	987.017	307.799	0	0	38.5374	92.5309
Q9Y5M8	SRPRB	0.962578	-0.274292	0.899243	4771.55	3900.26	3841.75	4944.32	1266.07	1231.84	4431.35	3373.2	3966.33	5051.44	1246.82	1139.86
Q9Y6Y8	SEC23IP	0.962806	-0.272789	0.872049	1235.35	1559.2	1925.42	561.695	1479.69	2196.86	1252.27	1912.96	1722.05	421.236	1273.53	2042.98
Q9UJU6	DBNL	0.962901	-0.272162	0.955569	175.015	305.686	0	0	996.303	700.276	214.422	204.197	0	0	1046.62	631.27
Q13895	BYSL	0.962924	-0.272015	0.948673	349.659	1779.3	0	0	2082.78	1605.57	290.278	1811.71	0	0	1941.05	1558.58
Q9ULC4	MCTS1	0.963043	-0.271225	0.955404	0	529.123	0	0	273.547	444.377	0	439.76	0	0	344.95	416.251
Q9H444	CHMP4B	0.963152	-0.270511	0.943217	0	124.108	975.549	544.805	440.99	1227.29	0	73.6223	867.445	494.451	461.476	1293.68
O95837	GNA14;GNA11	0.963419	-0.268749	0.971184	0	435.661	0	1256.55	0	30.0628	0	429.406	0	1186.87	0	42.9999
Q9HD33	MRPL47	0.963451	-0.268534	0.960402	0	0	0	1550.44	1161.3	443.452	0	0	0	1403.5	1148.04	488.329
P51659	HSD17B4	0.963539	-0.267954	0.935056	481.772	3258.37	2311	5149.64	1337.57	1232.89	356.947	3371.86	2312.25	5085.46	1181.62	961
Q9UNX4	WDR3	0.963607	-0.267508	0.952294	0	99.5195	0	805.484	1325.44	881.039	0	179.812	0	883.67	1160.65	774.115
O60568	PLOD3	0.963645	-0.267259	0.955857	0	458.109	0	0	278.149	284.248	0	337.365	0	0	335.496	310.544
Q07065	CKAP4	0.963654	-0.267197	0.867481	8067.01	4635.06	9281.32	3689.55	10551.4	8299.7	6912.93	4300.25	9784.58	3605.19	10297.5	8005.32
P35232	PHB	0.963799	-0.266243	0.775146	8219.21	8050.66	7022.98	5980.49	6005.86	4598.59	7141.93	8297.98	7444.1	5698.72	5397.75	4453.68
Q9NTZ6	RBM12	0.963881	-0.265704	0.939162	0	0	519.987	308.834	495.625	561.468	0	0	457.423	336.418	484.836	539.119
Q14697	GANAB	0.964062	-0.26451	0.831314	7673.8	12573.9	7813.33	10519.7	12401.1	5724.85	7267.34	11036.6	7950.77	10784.7	12103.7	5525.59
O00764	PDXK	0.964132	-0.264049	0.886625	413.037	648.334	188.363	594.214	927.172	895.358	559.891	682.482	164.857	569.224	854.048	704.466
Q9H583	HEATR1	0.9643	-0.262938	0.915957	160.03	2473.48	1139.31	887.375	2470.89	2164.24	210.196	2030.26	1334.78	996.308	2302.08	2089.84
Q13451	FKBP5	0.964415	-0.262177	0.973156	0	716.417	0	0	139.332	38.6544	0	624.434	0	0	202.808	35.3352
O95831	AIFM1	0.964559	-0.261231	0.939178	449.364	4753.74	653.478	1827.86	1427.19	3261.76	441.677	4576.05	745.093	1874.73	1212.88	3084.43
Q9Y490	TLN1	0.964611	-0.260889	0.887778	5085.46	1616.07	3682.31	2859.81	6746.11	4434.52	3974.72	1694.32	3830.63	2909.92	6644.01	4506.32
Q9UGP8	SEC63	0.964774	-0.259815	0.950398	1497.71	205.461	57.425	0	1320.95	1276.8	1424.71	259.468	0	0	1297.58	1223.07
O95777	LSM8	0.965336	-0.256107	0.966324	0	108.171	0	938.334	311.212	146.557	0	149.416	0	907.586	237.466	157.663
P12081	HARS	0.965486	-0.255119	0.924467	685.461	1164.14	2425.11	4245.8	1697.59	1733.25	630.104	1005.55	2681.17	3911.63	1649.41	1660.99
Q96QC0	PPP1R10	0.965543	-0.25474	0.965383	0	576.832	637.233	3553.43	498.524	475.816	0	346.171	767.986	3476.51	472.479	480.847
Q14103	HNRNPD	0.965552	-0.254682	0.918696	1902.68	7052.66	4739.12	2413.19	9967.55	9056.88	1728.27	6019.15	4903.07	2498.18	9641.02	9132.18
Q9UKV3	ACIN1	0.965637	-0.254121	0.786485	3108.61	3677.4	2054.26	2752.1	3528.13	3533.61	2694.43	3464.27	1990.9	2544.62	3436.75	3882.14
Q8WVV9	HNRNPLL	0.966074	-0.251243	0.94073	302.149	861.662	390.312	0	853.704	342.344	170.932	939.209	359.651	0	825.588	361.489
O95202	LETM1	0.966258	-0.250029	0.865272	2711.03	5838.93	6831.23	2985.54	5016.1	4623.16	2672.76	5046.61	6874.39	3034.75	5037.05	4395.44
Q12846	STX4	0.966288	-0.24983	0.959504	0	198.776	0	0	97.9466	156.512	0	161.249	0	0	145.264	131.441
Q9Y2L1	DIS3	0.96642	-0.248958	0.93523	1466.09	1036.55	1383.02	0	520.655	431.986	1514.94	1043.82	1059.27	0	690.88	366.926
P11413	G6PD	0.966464	-0.248673	0.758513	5173.92	7469.57	3927.25	5044.46	4806.49	5726.7	5272.59	5910.15	3842.4	5330.95	5035.08	5679.08
O15427	SLC16A3	0.966602	-0.247759	0.959882	0	139.075	0	0	132.233	126.312	0	180.283	0	0	109.469	94.5883
Q9Y3A5	SBDS	0.966772	-0.246639	0.916737	2167.65	1370.41	1324.58	0	1626.76	1190.73	1891.09	1327.95	1185.34	0	1648.2	1372.35
Q9Y4W2	LAS1L	0.967021	-0.244999	0.948665	450.667	145.783	1280.02	0	522.224	809.415	446.441	98.7701	1245.5	0	500.017	811.581
O43684	BUB3	0.967171	-0.244008	0.854078	2286.3	1696.31	2371.22	1431.98	1340.34	2706.68	2088.19	1594.86	2065.87	1242.41	1463.47	2989.56
Q8IWA0	WDR75	0.967429	-0.24231	0.964492	0	1069.39	0	0	992.899	2343.94	0	1163.41	0	0	948.528	2150.77
P48735	IDH2	0.967577	-0.241333	0.965576	0	328.885	0	0	623.328	907.855	0	248.065	0	0	578.179	973.515
P00403	MT-CO2	0.96779	-0.239926	0.940957	143.254	379.267	0	206.842	492.273	631.11	149.702	414.352	0	193.306	459.279	576.431
Q9BYX7	POTEKP	0.967812	-0.239778	0.974836	276.956	429.464	2691.95	0	110.403	112.37	142.845	399.948	2703.56	0	131.764	126.478
O94874	UFL1	0.967904	-0.239175	0.951738	662.849	0	3394.72	1362.7	1729.41	730.342	414.013	0	3263.88	1493	1713.12	743.089
P17174	GOT1	0.967974	-0.238712	0.850108	2123.84	979.225	1222.89	1340.08	1497.86	940.06	1905.74	1218.81	1084.04	1216.96	1440.54	978.316
Q16555	DPYSL2	0.96802	-0.238411	0.899416	3183.95	1402.13	2352.1	3153.84	1029.85	1690.98	3369.57	1325.49	2220.17	2832.08	984.971	1670.81
O95373	IPO7	0.968052	-0.238198	0.915421	7806.33	4209.97	3381.23	1958.04	7982.18	9819.88	8104.96	4341.39	3318.53	1967.08	7342.66	8959.8
Q15061	WDR43	0.968157	-0.237509	0.942182	994.942	335.912	76.7101	137.138	520.389	621.625	923.224	235.639	115.588	168.093	460.534	698.084
Q9BTV4	TMEM43	0.968248	-0.236904	0.966954	127.227	0	0	0	653.385	515.577	175.941	0	0	0	576.61	502.482
P49189	ALDH9A1	0.968336	-0.236329	0.959247	2025.79	263.066	0	0	3499.14	2523.81	1850.88	423.853	0	0	3259.83	2514.05
Q9BUP3	HTATIP2	0.968357	-0.236188	0.938997	735.477	3118.28	2554.1	0	1889.08	1221.06	702.607	2583.06	2478.73	0	2181.07	1271.35
Q9Y224	C14orf166	0.968443	-0.235618	0.882529	1493	577.337	960.745	1975.84	1426.23	1153.9	1490.07	483.892	987.921	1639.5	1488.11	1258.14
Q9H936	SLC25A22	0.968467	-0.235459	0.944917	1696.41	918.09	1116.49	762.387	198.093	0	1536.41	779.422	1222.62	808.063	197.022	0
P49257	LMAN1	0.96851	-0.235176	0.943432	2281.59	5283.16	3100.74	7617.2	1305.47	1274.51	1608.32	4335.11	3637.49	8174.76	1270.16	1179.88
Q9Y266	NUDC	0.96862	-0.234452	0.899169	3796.46	3914.55	716.924	4992.24	2728.82	4023.43	3737.88	3238.22	845.473	4493.26	2921.88	4302.69
A6NHQ2	FBLL1	0.968663	-0.234167	0.940257	1030.09	1401.51	990.506	458.634	158.348	161.445	1117.74	1157.94	1005.45	475.133	179.789	132.856
P27694	RPA1	0.968762	-0.233515	0.87305	1705.33	5263.55	3254.94	3432	3828.17	3071.8	1653.71	5085.64	3475.13	3053.96	3589.74	3055.5
P49006	MARCKSL1	0.968831	-0.233064	0.944003	602.583	2154.41	0	817.13	815.96	765.533	637.24	1781.3	0	974.552	820.018	781.808
P50402	EMD	0.968842	-0.232986	0.926572	1819.18	1864.25	604.442	89.049	1274.88	997.549	1434.73	1622	713.706	127.127	1444.92	1099.7
Q9UDY2	TJP2	0.969343	-0.229685	0.917787	207.742	671.421	969.304	1310.55	1389.84	878.053	111.024	619.814	928.012	1264.17	1431.03	906.489
P49736	MCM2	0.969447	-0.228999	0.914473	949.703	9612.94	5674.27	6901.91	10655.7	6247.96	1435.88	9803.44	6078.7	6522.52	9166.95	5811.55
P22087	FBL	0.969479	-0.228791	0.893601	9861.97	5667.46	14108.6	8937.54	5964.63	6429.19	8282.84	5270.01	14045.7	9786.41	5817.68	6211.08
Q96I24	FUBP3	0.969787	-0.226758	0.968824	0	288.92	0	473.536	858.226	2274.54	0	236.016	0	472.564	868.052	2200.9
Q9P2E9	RRBP1	0.969866	-0.226235	0.868758	6971.24	12117.2	14338.3	6502.25	10175.8	12711.5	6762.65	12213.7	13662.2	5638.78	10337.7	12308.4
Q9Y265	RUVBL1	0.970049	-0.22503	0.86795	10042.8	7401.77	4257.55	6926.98	10006.1	11267.7	9943.09	7698.67	4176.01	6443.99	9479.01	10667.5
O43399	TPD52L2	0.970115	-0.224596	0.967936	339.333	488.072	0	0	1014.23	2287.51	231.235	541.715	0	0	984.265	2248.53
O60264	SMARCA5	0.970193	-0.224081	0.839108	3424.61	3381.87	2076.08	4636.63	3989.1	4785.37	3345.03	3757.06	2144.79	4351.61	3565.42	4465.25
P30520	ADSS	0.970312	-0.223295	0.944845	624.076	1809.79	2492.73	426.13	592.978	499.197	826.24	1574.59	2173.84	569.903	640.002	468.989
P15170	GSPT1	0.970343	-0.223091	0.874933	3096.92	1882.52	2661.73	1293.2	2592.29	2913.02	3171.17	1616.67	2406.64	1058.49	2689.85	3068.61
Q8NI36	WDR36	0.970767	-0.220296	0.946543	1259.32	1156.97	4312.21	377.433	2306.08	1853.23	1164.9	1259.19	4488.4	448.84	2021.8	1552.8
P52306	RAP1GDS1	0.970825	-0.219916	0.943245	315.259	0	439.402	323.469	889.241	713.222	138.259	0	515.431	497.622	748.035	703.039
Q9BSC4	NOL10	0.97085	-0.219746	0.958171	703.826	842.554	0	0	1416.28	634.518	613.045	721.24	0	0	1588.45	569.585
P63000	RAC1	0.970974	-0.21893	0.929402	2151.84	1793.2	858.665	1041.66	474.319	567.782	1891.5	1766.36	934.431	992.759	465.144	637.363
Q15436	SEC23A	0.971129	-0.21791	0.94942	231.876	6.72653	84.0161	259.322	549.196	381.34	243.544	20.84	51.9414	242.249	509.197	401.037
P30084	ECHS1	0.971481	-0.21559	0.929689	1982.06	1066.36	1488.19	1053.16	3054.13	3305.61	1743.33	674.587	1437.81	1023.54	3061.93	3667.53
P61006	RAB8A	0.972386	-0.209623	0.916122	251.183	776.544	945.017	400.265	553.106	682.205	188.441	751.16	901.597	331.457	555.603	780.42
Q09161	NCBP1	0.972426	-0.209354	0.958003	408.909	791.337	3924.25	0	3321.72	3041.95	361.793	687.64	3546.89	0	3602.09	2972.97
P16435	POR	0.97268	-0.207683	0.945864	1850.38	419.047	1086.8	492.266	2449.1	691.928	1708.3	467.832	1097.45	527.131	2365.24	632.62
Q9UQE7	SMC3	0.972833	-0.206675	0.912874	4284	5797.46	5862.54	4822.59	2789.47	1183.28	3712.32	5432.4	5664.44	4843.29	2944.44	1470.37
P49792	RANBP2	0.972835	-0.206663	0.950063	1163.04	3631.73	1224.43	330.835	5036.58	5400.68	994.923	3513.07	1536.65	632.448	4645.16	5009.01
P60228	EIF3E	0.973001	-0.205568	0.826827	3034.02	5740.87	5517.91	4714.07	4223.44	5281	2963.84	5727.12	4908.34	4415.11	4362.72	5364.39
Q9NW13	RBM28	0.973102	-0.204902	0.966552	3457.49	708.124	0	0	1262.8	1742.61	3396.22	644.038	0	0	1237.09	1700.79
Q00688	FKBP3	0.973169	-0.204455	0.969894	1309.44	191.934	0	0	4238.6	2505.71	1428.52	235.19	0	0	3880.81	2479.92
Q9UMS4	PRPF19	0.97327	-0.203793	0.909195	3283.6	7251.03	5646.89	5730.81	2837.35	2984.09	2977.95	6920.81	5719.41	5696.41	2792.04	2885.82
Q14469	HES1	0.973365	-0.203167	0.948669	1031.52	724.543	2363.97	0	1087.03	1279.74	1193.93	678.848	2234.24	0	936.113	1270.89
Q9Y5K5	UCHL5	0.973418	-0.202815	0.952776	2064.3	66.1895	1542.47	0	1679.51	1614.31	1740.33	80.0281	1346.06	0	1968.26	1646.92
P61160	ACTR2	0.973433	-0.202718	0.858276	2024.19	3657.06	2342.07	2989.69	1992.74	2082.71	1759.28	3341.71	2536.17	2869.73	2173.02	2007.69
P07948	LYN	0.973588	-0.201693	0.958224	437.104	391.023	0	0	653.678	423.875	490.898	306.614	0	0	709.709	348.126
P40926	MDH2	0.973697	-0.200976	0.823159	20562.3	26577.8	26530.2	31180.1	23803.7	19232.1	18144.2	23326.1	26065.3	32860.3	24599.8	19000.8
Q92621	NUP205	0.973703	-0.200935	0.971972	845.348	347.909	0	0	3670.17	2210.02	719.782	304.798	0	0	3789.99	2072.87
P52907	CAPZA1	0.973879	-0.19978	0.904143	1726.35	1892.89	3471.67	1303.43	1742.23	2836.4	1579.83	2132.14	3177.72	1127.54	1828.23	2788.63
Q9BUF5	TUBB6	0.97483	-0.193506	0.934269	2147.64	137.293	1488.96	1847.67	1195.43	1832.27	2470.95	179.879	1310.51	1345.33	1214.32	1910.57
Q9HAV7	GRPEL1	0.97493	-0.19285	0.961973	0	1128	1087.88	4877.04	2750.1	2334.96	0	964.06	890.899	5366.13	2571.97	2079.62
Q9Y2Q5	LAMTOR2	0.975021	-0.192246	0.972367	52.6566	182.727	0	0	208.132	0	97.986	163.739	0	0	170.712	0
P36543	ATP6V1E1	0.975139	-0.191466	0.970848	0	343.068	0	1076.67	176.726	622.946	0	308.687	0	1121.83	155.362	578.359
Q9UJZ1	STOML2	0.975157	-0.19135	0.938571	2397.8	6495.11	7493.37	1258.63	4601.41	4021.58	2065.16	6871.47	7015.11	1188.02	4504.92	3970.65
P46109	CRKL	0.975184	-0.191172	0.973936	0	0	1715.56	0	554.702	933.244	0	0	1678.27	0	569.862	875.868
Q06124	PTPN11	0.975279	-0.190547	0.965721	112.057	57.5599	0	432.494	136.76	454.865	60.4498	60.5369	0	424.6	187.483	431.156
Q13144	EIF2B5	0.975649	-0.188103	0.973557	606.594	0	1652.33	0	357.388	467.599	431.583	0	1792.74	0	321.06	463.435
P13639	EEF2	0.975846	-0.186809	0.867241	47401	67086	90392.3	91771.3	58321.6	55412.3	50508.8	68916.6	79252.6	87379.5	59232	55182.6
P62314	SNRPD1	0.9759	-0.18645	0.963733	116.707	779.906	608.32	565.901	2458.31	2808.93	110.533	682.796	687.093	605.461	2350.53	2724.81
Q99567	NUP88	0.976108	-0.185082	0.962121	500.482	862.222	0	0	869.691	452.223	500.16	785.433	0	0	865.875	469.008
Q8WU90	ZC3H15	0.976197	-0.184492	0.944651	774.074	381.503	1413.86	874.691	2023.97	1897.16	651.954	305.538	1164.36	879.041	2301.3	1887.76
Q15392	DHCR24	0.976355	-0.18345	0.972946	0	736.983	0	1303.95	268.706	166.53	0	728.821	0	1156.78	313.724	218.297
Q9HC38	GLOD4	0.976413	-0.18307	0.975147	682.551	0	0	0	2316.59	2649.62	714.807	0	0	0	2381.91	2418.79
Q9NYK5	MRPL39	0.976665	-0.181405	0.965575	281.043	383.582	0	0	606.65	771.9	247.381	499.099	0	0	472.107	776.911
O76021	RSL1D1	0.97668	-0.181309	0.787322	11218.3	9893.12	10170.3	7545.25	8720.05	8686.22	10555.8	9613.69	10978.6	7737.32	7928.33	8108.09
P15924	DSP	0.977088	-0.17862	0.941582	3656.36	9257.11	4967.1	1801.45	10981	7371.32	3331.2	9240.01	4853.45	2337.71	10213.2	7187.35
Q9P2J5	LARS	0.977098	-0.178552	0.956055	36.5308	437.331	790.277	734.267	1239.79	1843.87	49.2936	479.675	716.011	854.893	1239.78	1626.03
P56537	EIF6	0.977136	-0.178303	0.961692	377.022	378.432	0	862.971	1587.61	1472.68	414.033	433.493	0	750.194	1481.18	1492.83
P52272	HNRNPM	0.977581	-0.175364	0.915194	11952.4	13071.5	18759.2	14846.5	28445.3	26757.7	11781.9	13204.2	18527.3	15354.3	27116.2	25296.7
Q9BQ75	CMSS1	0.977647	-0.174929	0.953799	0	690.193	133.129	681.142	452.082	506.832	0	659.738	281.86	657.174	390.591	418.951
Q14694	USP10	0.977884	-0.17337	0.961581	2703.47	2665.4	0	1093.66	523.687	1526.26	2461.2	2775.46	0	937.289	541.265	1608.99
Q7L5D6	GET4	0.97795	-0.172936	0.964205	608.048	431.375	269.966	387.061	0	0	492.132	409.718	295.2	461.994	0	0
A0AVT1	UBA6	0.978195	-0.171321	0.929836	1646.63	697.365	1180.79	1837.5	756.484	1109.75	1442.02	472.677	1159.91	2071.15	868.484	1056.66
Q9P0L0	VAPA	0.978574	-0.168818	0.955156	0	4187.67	1861.35	1560.23	3720.44	2620.63	0	3659	2272.51	1170.28	3706.64	2843.01
P40222	TXLNA	0.978842	-0.16705	0.969362	1093.07	680.218	74.1072	0	1856.84	684.213	1014.62	753.807	36.3066	0	1809.99	680.884
Q9BYG3	NIFK	0.978897	-0.166687	0.955285	2324.39	2057.63	1005.39	0	3686.93	2901.66	2004.91	2071	1319.15	0	3463.42	2864.8
Q15833	STXBP2	0.979062	-0.165601	0.966965	1586.17	180.29	521.845	385.852	1030.72	115.86	1454.97	205.812	530.4	446.772	1014.63	88.1653
P23921	RRM1	0.979072	-0.165536	0.95093	1262.35	1258.9	536.517	929.804	2626.31	2896.37	1184.73	1069.43	392.305	1544.15	2530	2590.6
Q9BYD2	MRPL9	0.97935	-0.163702	0.968488	652.195	756.595	0	0	563.772	317.959	716.988	778.435	0	0	502.469	245.331
E9PAV3	NACA	0.979532	-0.162503	0.93247	3072.62	2117.48	3099.81	7101.6	5256.29	5425.78	3467.1	2671.48	3112.47	7270.49	4664.38	4353.99
O75179	ANKRD17	0.979798	-0.16075	0.970569	413.912	267.717	0	0	217.784	734.384	459.179	336.8	0	0	282.97	521.842
P50395	GDI2	0.979991	-0.159474	0.867533	5748.5	6681.15	3953.93	6335.35	4681.74	6605.41	6344.86	6390.14	3677.65	6397	4491.58	6024.43
Q96A26	FAM162A	0.980052	-0.159072	0.976012	456.36	758.22	0	0	295.492	97.1103	421.353	777.089	0	0	268.691	107.99
Q14160	SCRIB	0.980128	-0.158569	0.95673	0	556.799	155.457	316.4	599.442	595.866	0	398.113	271.113	504.797	482.384	523.365
P62191	PSMC1	0.980165	-0.158329	0.929258	7171.2	3003.57	8431.68	7568.24	3657.67	5389.32	6795.43	2614.01	8106.55	7847.64	3882.77	5276.65
P17844	DDX5	0.980268	-0.157646	0.885478	28866.1	22011.4	14238.9	19774	22785	23140.1	29883.1	21592.3	13272.1	19980.9	21716.5	21789.2
Q01844	EWSR1	0.980535	-0.155888	0.942378	3805.54	3061.85	2941.22	402.364	3185.53	2964.01	3875.82	3077.45	2596.49	172.02	3312.4	3007.87
Q9NVI7	ATAD3A	0.980893	-0.153531	0.966645	5123.63	6872.23	484.128	805.707	2156.94	3162.15	4775.4	6327.78	452.979	880.43	2294.04	3518.67
P15151	PVR	0.981461	-0.149785	0.985142	0	1197.65	0	0	281.953	129.931	0	1107.07	0	0	322.688	149.939
Q9NQ55	PPAN	0.981492	-0.149576	0.979065	0	649.399	0	0	304.668	423.69	0	636.636	0	0	273.359	442.263
P30405	PPIF	0.981538	-0.149275	0.958485	1656.14	564.785	927.592	0	1464.34	1380.69	1402.62	661.847	1528.99	0	1139.76	1149.66
P13798	APEH	0.98159	-0.148935	0.972348	1989.46	0	876.398	0	1599.76	797.157	1840.79	0	978.54	0	1517.59	828.973
Q9UHG3	PCYOX1	0.981746	-0.147903	0.934946	793.768	565.569	228.139	659.497	593.829	818.398	959.346	397.767	294.525	511.971	660.91	767.886
P61513	RPL37A	0.981756	-0.147838	0.969424	2494.67	398.084	1709.93	0	1574.44	709.946	2518.59	674.497	1683.38	0	1357.99	526.971
P42166	TMPO	0.982024	-0.146073	0.972329	0	1254.47	0	917.936	2003.14	1732.51	0	1197.28	0	772.575	2083.39	1748.61
Q15029	EFTUD2	0.98257	-0.142473	0.939493	7680.87	3711.53	6691.99	6190.04	4852.51	2465.34	7655.14	3220.28	7101.76	5963.27	4770.3	2330.87
Q9UKM9	RALY	0.982601	-0.142266	0.95032	4468.41	6250.23	1301.91	2514.66	3238.46	3722.78	3920.06	6377.13	1315.77	2541.77	3343.39	3624.34
Q14137	BOP1	0.982601	-0.142265	0.967183	2374.34	998.894	2448.01	195.24	939.913	695.283	2092.96	908.435	2575.43	185.112	1002.84	753.772
P52565	ARHGDIA	0.98281	-0.140888	0.966767	2257.62	6538.81	14998.3	14152.9	3725.76	5242.96	1670.27	6639.55	15127.8	13658.5	3850.8	5162.89
Q12904	AIMP1	0.9832	-0.138318	0.980408	0	3095.19	0	0	1523.82	2251.68	0	2547.17	0	0	1523.59	2684.51
Q9NY12	GAR1	0.983273	-0.137836	0.979902	0	0	429.032	0	352.68	493.491	0	0	411.331	0	308.841	533.701
P51809	VAMP7	0.983326	-0.137486	0.980614	0	0	0	471.177	931.773	699.986	0	0	0	448.439	872.623	746.811
Q13017	ARHGAP5	0.983369	-0.1372	0.97847	224.947	459.533	0	0	462.828	160.343	123.469	529.154	0	0	514.002	119.278
P20020	ATP2B1;ATP2B2	0.983427	-0.136821	0.974475	507.486	870.292	1331.83	0	109.453	494.6	430.37	859.225	1282.86	0	136.758	549.532
Q9H2P0	ADNP	0.98354	-0.136073	0.987687	0	0	0	53.2521	20.7679	286.573	0	0	0	78.6076	15.1194	260.931
Q29RF7	PDS5A	0.983683	-0.135132	0.973488	0	1576.45	400.165	315.703	958.984	709.602	0	1394.03	366.555	236.872	1087.36	811.465
Q01813	PFKP	0.98385	-0.134028	0.964324	6043.23	2452.63	3672.59	667.159	2545.55	2524.55	6196.15	2618.09	3143.08	435.563	2683.38	2540.27
Q99439	CNN2	0.983894	-0.133737	0.981256	0	1205.72	0	0	1464.29	2184.13	0	1148.21	0	0	1468.12	2159.64
P29401	TKT	0.983913	-0.133618	0.939518	14435.6	12688.2	8820.26	16547.3	5202.29	9633.89	14940.9	12534.4	8136.67	15528.6	5852.98	9250.77
P36551	CPOX	0.984186	-0.131812	0.955966	3817.73	4633.49	2131.2	8498.42	3937.76	4040.08	3774.95	4078.29	2050.4	8720.97	3998.29	4007.86
Q658Y4	FAM91A1	0.984416	-0.130297	0.984783	0	153.969	0	0	460.593	848.411	0	151.138	0	0	530.791	758.245
Q8IXH7	NELFCD	0.984756	-0.128057	0.984543	0	398.739	0	0	693.178	1397.88	0	397.687	0	0	698.216	1355.94
P61088	UBE2N;UBE2NL	0.984758	-0.128046	0.940919	2611.22	2187.69	2570.37	775.813	2798.78	2288.14	2793.32	2159.55	2654.18	651.489	2656.11	2115.67
Q08211	DHX9	0.984767	-0.127986	0.923071	8410.59	10215.3	6392.15	13239.8	13339.8	11321.6	8469.59	10153.8	6106.6	13941.7	12799.1	10490.1
Q93045	STMN2	0.984921	-0.126967	0.955567	1389.99	680.835	998.447	705.39	1282.19	1958.56	1224.6	604.203	1213.65	522.433	1201.88	2142.86
P55769	NHP2L1	0.984997	-0.126465	0.981589	0	0	0	2597.89	2166.11	2527.32	0	0	0	2441.32	2020.82	2719.79
P11177	PDHB	0.985218	-0.125012	0.847917	3148.63	3127.41	3642.06	2894.89	3200.69	2562.33	3879.71	2647.07	3183.81	2916.02	2896.78	2778.03
Q9BXP5	SRRT	0.985292	-0.124525	0.970861	895.465	3310.43	2993.03	2713.16	4670.3	8813.82	622.771	3206.96	2914.55	2799.68	5282.22	8225.91
P08133	ANXA6	0.985495	-0.123187	0.975108	2580.7	199.723	1891.19	4785.8	985.876	1945.98	2178.5	222.535	2012.13	5094.72	941.703	1759.97
Q9BY42	RTFDC1	0.985627	-0.122312	0.985557	0	97.1436	0	0	599.601	497.85	0	131.539	0	0	501.194	544.692
P63261	ACTG1	0.985636	-0.122257	0.953754	6153.73	6634.08	5107.66	4071.04	4530.13	1138.52	6103.87	6183.34	4898.79	3650.25	5251.43	1150.51
P42704	LRPPRC	0.985649	-0.122169	0.850239	16563	16128.2	16682.9	16417.5	21706.4	22413	17111.6	15919	17223	18348.5	19974.8	19756.8
O43707	ACTN4	0.985657	-0.122115	0.916707	12438.5	26534.6	18094.6	21351	14264.4	15886.3	13671.8	21779.4	18365.2	20182.3	16317.4	16696.1
Q9UII2	ATPIF1	0.985678	-0.121977	0.967173	2341.8	2813.05	72.4726	1031.87	1267.78	1661.52	1954.75	2459.74	77.113	1390.62	1302.58	1872.1
Q6XQN6	NAPRT	0.985817	-0.121063	0.978651	717.331	221.706	709.738	0	415.561	28.0206	597.158	197.76	734.987	0	484.228	48.5456
P25205	MCM3	0.985836	-0.120938	0.908906	4750.7	7801.3	6878.57	4609.19	7126.75	5306.36	5514.88	7332.62	7011.98	4357.79	6630.87	5108.12
Q15286	RAB35	0.986002	-0.11984	0.97353	1686.32	1001.25	758.203	178.929	634.34	239.697	1560.95	780.139	999.195	177.012	680.661	237.811
Q6NUQ1	RINT1	0.986079	-0.119333	0.989918	0	425.934	0	0	16.2413	85.2294	0	402.63	0	0	35.256	82.1762
Q16629	SRSF7	0.986104	-0.119168	0.981451	0	592.018	932.064	1408.39	5018.22	3402.84	0	394.973	1040.59	1453.73	4882.29	3424.18
Q14847	LASP1	0.986106	-0.119157	0.973688	1737.53	3300.79	970.923	0	3156.01	4144.7	1670.88	2827.76	1032.52	0	3310.43	4283.41
Q16891	IMMT	0.986214	-0.118445	0.940198	7243.52	10416.5	3860.87	8571.85	6139.92	5944.66	6679.98	9717.76	4315.5	9126.01	5857.5	5899.09
O15173	PGRMC2	0.986408	-0.117165	0.952385	1162.03	631.355	304.885	527.403	858.04	887.036	979.315	643.096	274.676	663.755	839.573	910.924
O43615	TIMM44	0.986455	-0.116855	0.979047	2373.16	2223.28	0	261.91	469.504	2503.96	2195.74	2190.9	0	371.629	533.047	2434.41
Q9HC07	TMEM165	0.986635	-0.115664	0.982092	592.904	812.183	0	0	898.471	149.981	589.034	820.871	0	0	892.119	118.724
P15559	NQO1	0.986901	-0.11391	0.973529	4324.54	6036.17	1217.49	707.793	2792.66	2465.05	4212.64	5850.48	1304.99	612.875	2724.37	2608.53
O75251	NDUFS7	0.986913	-0.113835	0.984558	0	878.921	1354.88	0	899.482	0	0	858.911	1380.46	0	852.911	0
P56134	ATP5J2	0.986978	-0.113407	0.986234	0	250.642	0	0	1113.47	882.096	0	363.087	0	0	988.109	865.764
P18031	PTPN1	0.987336	-0.111041	0.961775	1525.04	3651.57	2795.73	801.553	1726.51	1968.23	1489.18	3004.78	3132.46	1032.65	1760.19	1891.48
Q9NTJ3	SMC4	0.987631	-0.109098	0.969289	3000.22	5050.06	2970.82	7713.63	1731.56	3158.46	2910.96	5365.56	3075.11	7528.4	1833.37	2619.14
Q7Z5K2	WAPAL	0.987655	-0.108941	0.990705	0	78.2596	0	0	1822.96	461.364	0	88.6903	0	0	1729.55	515.17
P23381	WARS	0.987716	-0.108538	0.977531	5282.73	1250.66	2805.29	5571.11	1441.92	833.457	5012.44	1561.04	2282.46	5945.99	1349.28	822.861
Q9UBE0	SAE1	0.987734	-0.108421	0.98306	996.204	3236.91	391.738	1221.91	370.847	240.798	1375.43	2819.69	376.315	1092.98	465.183	249.592
P35250	RFC2	0.987756	-0.108276	0.971614	415.779	874.718	618.266	0	773.055	403.638	557.799	782.517	531.634	0	746.211	429.517
P68366	TUBA4A	0.987897	-0.107342	0.983275	4321.09	1518.63	2421.33	0	1093.74	304.564	4225.46	1439.16	2449.93	0	1101.79	326.105
Q08257	CRYZ	0.98817	-0.105546	0.978717	861.661	907.667	2888.56	0	2347.76	2842.48	880.627	869.049	3215.91	0	1973.35	2792.68
Q99805	TM9SF2	0.988321	-0.104552	0.962333	575.926	955.69	686.246	358.681	1054.9	1374.93	541.544	1125.01	697.717	409.872	931.209	1242.54
P05026	ATP1B1	0.988326	-0.104516	0.985732	0	3449.45	334.63	1466.1	1006.04	430.454	0	3330.9	402.163	1473.17	884.744	517.638
A6NKT7	RGPD3;RGPD4;RGPD5;RGPD8	0.988411	-0.103957	0.97257	0	671.084	1310.32	1213.38	1212.34	1299.74	0	605.683	1567.67	1102.31	1062.58	1302.47
Q96FV9	THOC1	0.988489	-0.103442	0.989443	0	1603.69	0	0	606.491	378.83	0	1638.15	0	0	601.715	319.337
P31946	YWHAB	0.988497	-0.103387	0.97138	6133.46	5583.07	7362.3	13275.4	3366.14	2961.63	5679.67	5582.68	7823.05	12084.7	3623.86	3443.08
Q15631	TSN	0.988523	-0.103216	0.955558	2915.71	2784.14	3810.06	6118.46	2841.07	3238.51	2746.98	2537.17	3495.29	5903.32	2966.41	3809.64
P57721	PCBP3	0.989127	-0.0992329	0.986869	246.591	0	0	0	348.265	277.775	222.028	0	0	0	336.182	304.933
P27348	YWHAQ	0.989215	-0.0986557	0.968684	11037.5	8934.9	20168.6	9775.74	6351.65	7022.05	10510.8	8885.18	19855.5	8718.66	7121.02	7516.7
O60716	CTNND1	0.989299	-0.0980985	0.976697	1416.31	2493.93	1495.28	230.823	1546.06	469	1586.37	2312.02	1557.8	305.975	1347.59	459.772
Q9HCY8	S100A14	0.989436	-0.0971972	0.975527	982.329	456.882	0	899.763	899.562	1241.19	981.019	495.51	0	1116.89	805.072	1033.91
Q8N163	CCAR2	0.989463	-0.097017	0.983673	2468.35	743.987	487.335	0	3669.37	2372.34	2348.27	716.754	537.823	0	3623.28	2412.62
Q9NZ01	TECR	0.989472	-0.0969631	0.98701	911.022	275.164	1225.58	0	295.678	72.3235	889.351	224.298	1307.55	0	213.478	115.832
Q96EP5	DAZAP1	0.989615	-0.096017	0.990481	0	93.6414	0	0	1246.66	1099.55	0	89.4529	0	0	1330.53	994.533
Q8NBS9	TXNDC5	0.989909	-0.0940768	0.990477	0	606.139	0	0	5108.13	6232.63	0	725.098	0	0	5040.38	6060.87
Q99623	PHB2	0.989956	-0.0937662	0.94207	9211.12	7491.98	10764.7	7807.83	7163.46	7752.02	9690.24	6997.52	12563.6	6569.35	6590.86	7275.47
Q00325	SLC25A3	0.989959	-0.0937519	0.952254	9397.8	6968.61	8543.47	3644.82	7898.13	6456.67	9288.13	7737.24	8691.73	3712.66	7167.51	5881.35
O75947	ATP5H	0.989982	-0.0935969	0.963812	1551.78	2069.01	1979.08	1612.6	3452.59	1334.64	1874.25	2274.57	2224.61	1276.51	3106.45	1123.09
Q15154	PCM1	0.990014	-0.0933895	0.990753	0	0	559.215	0	1137.71	180.81	0	0	525.355	0	1132.53	201.097
P53621	COPA	0.990036	-0.0932414	0.930933	6583.34	5827.16	4977.43	4031.2	3946.54	4399.12	6018.74	5678.23	5235.37	4326.39	3855.5	4353.99
O43681	ASNA1	0.990063	-0.0930665	0.987974	286.466	652.032	0	2718.35	601.703	592.035	351.74	737.344	19.4951	2398.65	688.487	606.666
P49674	CSNK1E;CSNK1D	0.990735	-0.0886298	0.988073	179.085	363.123	0	0	783.429	1174.08	341.38	426.275	0	0	693.626	1015.28
O15144	ARPC2	0.990888	-0.0876265	0.972313	1942.21	2529.34	1407.77	651.078	2900.65	2266.77	1763.5	2620.47	1332.23	494.428	2887.56	2493.03
P26599	PTBP1	0.990907	-0.0874998	0.96022	4257.26	8054.58	6891.14	8020.72	10626.7	11933.4	4279.16	8031.97	7125.62	9014.14	9745.95	11134.3
Q9P2T1	GMPR2	0.991378	-0.0843919	0.987545	200.704	141.647	522.408	0	348.158	19.649	101.292	316.676	427.995	0	346.382	29.5948
Q13155	AIMP2	0.991491	-0.0836453	0.985841	1047.08	711.654	0	0	786.355	980.693	1109.29	708.634	0	0	679.818	998.042
Q14232	EIF2B1	0.991726	-0.0821001	0.988205	261.214	551.145	0	0	972.444	671.611	279.298	582.312	0	0	971.535	602.944
O14818	PSMA7	0.991771	-0.081798	0.965657	7037.42	4648.06	5306.27	3309.39	2880.44	3181.44	6424.74	4547.78	4906.61	3451.74	3229.63	3585.58
Q8N766	EMC1	0.991874	-0.0811221	0.990389	2091.8	3170.11	0	0	577.125	920.853	1925.37	3351.89	0	0	599.146	828.549
Q9BXJ9	NAA15	0.991927	-0.0807744	0.966408	1008.73	1103.74	1663.82	1886.53	755.925	1977.16	1407.33	1119.18	1560.76	1684.02	756.783	1800.06
P38117	ETFB	0.991934	-0.0807268	0.979035	1301.95	5379.32	4729.09	1301.58	4029.26	4456.45	1081.96	4486.78	5073.66	1166.11	4129.9	5088.26
Q99797	MIPEP	0.992011	-0.0802187	0.991091	0	892.818	1319.26	0	0	679.194	0	738.421	1480.03	0	0	649.723
Q15651	HMGN3	0.992318	-0.0781975	0.990626	0	414.911	0	0	294.64	389.318	0	372.288	0	0	329.965	388.176
P15529	CD46	0.99238	-0.0777871	0.987143	3181.76	2537.19	2743.69	1238.38	0	440.572	3307.34	2547.49	2725.94	1232.31	0	251.231
P18669	PGAM1	0.992409	-0.0775927	0.982286	5925.34	6905.29	3185.86	737.197	9014.5	5691.3	5197.14	6228.19	3288.41	651.149	10076.3	5779.54
O43390	HNRNPR	0.992446	-0.0773536	0.980421	4248.27	8390.24	3578.99	11456.6	4881.77	3843.25	4489.56	8324	4206.22	11347.1	4488.05	3269.15
Q5VV41	ARHGEF16	0.992505	-0.0769625	0.991588	0	920.051	1162.59	0	213.768	199.375	0	934.812	1147.9	0	238.858	155.513
P21964	COMT	0.992619	-0.0762106	0.992023	0	417.153	0	0	687.086	1117.81	0	387.809	0	0	723.675	1094.17
Q14966	ZNF638	0.992701	-0.075671	0.98253	959.625	487.696	528.059	0	468.999	861.409	711.467	724.29	575.702	0	562.841	707.359
O95994	AGR2	0.992769	-0.0752223	0.988749	779.758	1338.13	4414.37	0	3044.82	5092.1	759.448	1283.1	3645.31	0	3007.6	5867.66
P07237	P4HB	0.992868	-0.0745668	0.969329	27274.3	27438.5	46261.7	19076	26502.7	31761.6	25190.7	25928.4	47352.7	19984	26663.1	31924.1
O95470	SGPL1	0.99292	-0.0742278	0.98074	1272.35	643.291	574.766	400.391	1364.49	1549	1135.25	553.916	665.401	429.722	1447.72	1531.18
Q9GZM5	YIPF3	0.992972	-0.0738797	0.995404	0	802.712	0	0	77.8615	61.4439	0	825.043	0	0	58.0375	52.3172
P62140	PPP1CB	0.993	-0.0736955	0.992143	1337.02	0	409.371	0	510.627	168.876	1226.04	0	447.202	0	576.413	159.26
P09211	GSTP1	0.993118	-0.0729197	0.983293	11561.4	10980.2	732.444	5169.81	10910.2	7405.93	11109.9	10924	684.46	4293.52	11343.7	8082.64
Q9NY61	AATF	0.993138	-0.0727865	0.991509	791.531	355.031	0	0	664.663	101.121	895.894	297.445	0	0	541.461	164.424
Q9Y4E8	USP15	0.993199	-0.0723872	0.987375	118.894	53.8431	322.425	65.7353	238.808	338.329	43.6681	63.7219	174.147	123.393	303.29	422.074
P18859	ATP5J	0.993233	-0.0721578	0.990054	1533.79	1551.52	0	0	3380.5	3305.08	1505.95	1554.81	0	0	3460.87	3183.15
Q92614	MYO18A	0.993242	-0.0721042	0.988633	0	324.907	417.883	0	503.844	512.354	0	378.388	369.378	0	479.246	520.087
P49321	NASP	0.993529	-0.0702093	0.982929	7806.16	6175.14	5265.33	6507.44	2816.87	1063.25	7915.49	6046.07	5513.68	6119.42	2884.42	963.353
Q9NQZ2	UTP3	0.993822	-0.0682784	0.993472	911.274	0	510.696	0	116.484	69.449	828.966	0	394.066	0	225.423	149.514
P45974	USP5	0.994052	-0.066761	0.991391	541.526	725.327	344.707	0	1417.98	2312.13	423.452	672.702	544.661	0	1402.24	2266.85
P62316	SNRPD2	0.994169	-0.0659881	0.985633	1052.38	1046.24	2814.85	3587.85	3175.96	4743.89	1054.35	900.316	2727.17	4099.1	2887.56	4656.91
P61956	SUMO2	0.994201	-0.065778	0.977233	2145.11	2115.24	1099.37	2814.56	2064.9	1269.43	2160.91	1857.15	1038.78	2983.76	2063.38	1337.9
Q9H4G0	EPB41L1	0.994201	-0.0657769	0.992416	0	1107.44	423.542	0	417.37	600.939	0	1222.72	287.094	0	394.985	629.708
Q8NBU5	ATAD1	0.994206	-0.0657463	0.986837	974.172	669.403	0	601.572	398.83	782.89	900.392	769.463	0	689.608	321.217	726.333
O75475	PSIP1	0.994247	-0.065472	0.986868	141.093	2227.87	1139.08	2433.66	3809.82	2355.09	146.056	2379.94	1349.02	2493.32	3433.22	2235.42
P80188	LCN2	0.994258	-0.0654014	0.991812	2880.14	996.428	698.882	0	1002.77	627.702	2869.18	1133.45	840.206	0	808.328	519.123
Q6P2Q9	PRPF8	0.994285	-0.0652251	0.979637	5192.92	9871.26	5125.85	2954.38	9403.12	6092.87	6037.76	9152.09	5620.17	3388.25	8666.99	5554.32
P13489	RNH1	0.994432	-0.0642526	0.986159	1005.62	3006.82	3889.24	595.468	2238.94	2125.37	1128.23	3168.42	3263.64	542.561	2477.24	2209.77
P46459	NSF	0.994753	-0.0621402	0.984864	4687.46	3406.92	2539.53	3555.06	630.51	2141.62	4447.1	2964.27	2722.32	3593.62	749.722	2395.08
Q12996	CSTF3	0.994943	-0.0608839	0.995116	616.045	745.556	0	0	1886.45	0	518.303	739.183	0	0	1974.14	0
Q8WXF1	PSPC1	0.9952	-0.0591907	0.995625	0	282.885	0	0	4055.86	2907.73	0	311.625	0	0	3915.92	2984.16
O00487	PSMD14	0.995346	-0.0582267	0.988272	4300.91	1616.52	1310.55	1486.57	2088.15	2413.95	4356.65	1594.28	1122.47	1118.05	2122.22	2841.47
P54136	RARS	0.995628	-0.0563673	0.985162	3858.51	9016.16	12100.9	11525.6	6007.19	6547.29	4009.47	8735.35	12298.6	11321.7	6153.47	6322.53
O00203	AP3B1	0.996001	-0.0539124	0.99578	0	616.281	0	0	232.643	253.865	0	546.829	0	0	223.324	328.226
Q9H3N1	TMX1	0.996019	-0.0537906	0.990426	2901.24	292.339	2799.43	3942.71	2016.44	1871.03	2838.92	310.297	2425.08	4411.64	1961.39	1820.85
O43290	SART1	0.996224	-0.0524361	0.992976	2272.51	417.685	580.302	447.011	2834.42	2203.42	2255.1	488.019	662.381	483.442	2727.12	2106.23
Q9NUJ1	ABHD10	0.996493	-0.0506653	0.993486	1411.86	696.413	0	676.506	335.178	845.399	1454.22	557.64	0	619.302	460.731	859.555
Q9NUQ6	SPATS2L	0.996516	-0.0505159	0.994745	239.797	373.574	0	0	141.915	244.803	235.597	380.537	0	0	143.893	236.577
P06899	HIST1H2BJ	0.996697	-0.0493185	0.996297	1977.69	0	8171.85	14123.2	2957.58	633.276	2161.94	0	8628.37	14368.3	2122.03	490.951
Q9UKF6	CPSF3	0.996768	-0.0488506	0.997404	0	108.866	0	0	1448.68	481.892	0	121.047	0	0	1429.76	482.043
O15269	SPTLC1	0.996789	-0.0487115	0.996447	629.071	294.614	1121.11	0	197.22	37.9437	587.398	180.974	1296.11	0	177.18	30.9831
O75131	CPNE3	0.997111	-0.0465917	0.993119	901.688	811.51	416.233	811.27	582.205	1896	709.968	679.521	488.933	986.51	662.401	1875.92
Q9NZL4	HSPBP1	0.997189	-0.0460789	0.995739	505.51	389.241	0	0	990.717	936.467	627.276	420.578	0	0	856.343	909.805
P61086	UBE2K	0.997285	-0.0454407	0.994635	179.883	209.921	1797.59	1715.19	1172.63	1777.8	197.09	191.193	1692.35	2004.11	1093.46	1656.21
O60684	KPNA6	0.997407	-0.0446397	0.996173	911.526	499.273	0	715.218	404.23	92.9651	1155.56	212.729	0	751.119	406.91	90.0878
P04843	RPN1	0.997431	-0.0444814	0.992738	11791	11059.2	4514.52	13922.2	5730.55	5384.04	10669.6	11161.3	5030.05	15302.6	5264.76	4838.55
P31930	UQCRC1	0.997658	-0.042982	0.996661	376.534	1280.7	641.242	180.524	3130.74	1361.58	399.666	1422.16	524.73	136.879	3202.75	1268.81
Q12906	ILF3	0.997805	-0.0420141	0.986441	17432.5	19978.4	11888.1	18547.9	13390.9	13780.7	18206.2	20321.5	12136.5	18649.3	12482.5	13013.9
Q9H5V8	CDCP1	0.997862	-0.0416382	0.997473	0	241.559	0	0	314.749	327.312	0	192.417	0	0	380.216	309.098
P63244	GNB2L1	0.997964	-0.0409632	0.9736	13801.5	12989.7	12087	14882.8	15021.4	13623.2	13513	14700.7	13014.6	16561.7	12387	12061
Q92616	GCN1L1	0.998137	-0.0398231	0.994772	7133.7	7918.42	7839.55	1383.39	4158.8	5503.19	7454.08	8791.87	7484.17	1070.76	3740.57	5332.38
O95816	BAG2	0.998174	-0.0395842	0.998106	0	545.598	0	0	646.789	1502.8	0	570.155	0	0	685.584	1434.52
Q9Y570	PPME1	0.998306	-0.0387099	0.998134	0	710.982	0	1076.97	78.037	436.504	0	714.197	0	1224.52	52.5751	307.305
P05067	APP	0.998371	-0.0382833	0.997688	237.602	489.926	0	0	228.743	446.569	139.792	548.802	0	0	242.722	469.239
P50914	RPL14	0.998438	-0.0378396	0.995163	3144.34	2052.14	6857.91	6908.89	3398.59	3892.39	3676.67	2633.3	6372.48	6803.58	3100.76	3626.46
P23526	AHCY	0.998648	-0.0364549	0.995735	12483.9	10746	5857.3	8367.87	4056.92	4405.19	11764.2	10606.9	6262.54	8082.18	4631.82	4507.47
O60841	EIF5B	0.998779	-0.035593	0.995994	4912.49	6906.97	4286	2306.74	3699.16	3033.76	4730.55	7263.98	4519.01	1902.27	3597.78	3100.82
Q00839	HNRNPU	0.99884	-0.0351899	0.991957	45711.7	36211.4	48207.7	49024.8	39675.5	31085.2	43848.7	36961	48366.6	54059.4	36931	29459.8
Q92665	MRPS31	0.99898	-0.0342698	0.99853	328.595	0	0	978.241	841.522	1252.74	345.783	0	0	1142.97	761.235	1147.64
Q02952	AKAP12	0.999091	-0.0335317	0.999334	0	0	0	12832.6	33.5204	4362.39	0	0	0	13424	56.8823	3731.93
P78406	RAE1	0.999423	-0.0313439	0.9994	0	468.072	0	0	1616.49	1212.84	0	415.917	0	0	1632.98	1246.61
O14617	AP3D1	0.999473	-0.031019	0.99905	0	2316.74	253.606	1787.81	1415.19	1943.18	0	2386.49	181.908	1870.64	1402.75	1870.67
Q96C19	EFHD2	0.999547	-0.0305294	0.998993	2410.67	3215.16	2208.92	0	1292.09	1467.29	2228.25	2768.95	2653.03	0	1373.97	1565.12
Q96EE3	SEH1L	0.999712	-0.0294372	0.999653	0	398.101	0	0	458.146	532.75	0	498.65	0	0	359.621	530.326
Q96PK6	RBM14	1.00001	-0.0274948	0.999991	0	1397.31	226.49	818.836	2337.23	3603.36	0	1168.71	187.816	885.599	2252.46	3888.7
P46782	RPS5	1.00006	-0.0271538	0.999766	10667.5	11093.4	4598.79	7741.07	7246.45	6784.01	12006.1	10896.6	4281.68	8134.64	6724.43	6090.57
Q8NC51	SERBP1	1.00041	-0.0248366	0.998703	7362.34	7904.41	3389.25	2930.57	7286.88	8029.16	7948.2	9486.74	2380.39	2858.46	6890.76	7353.18
Q92688	ANP32B	1.00042	-0.0247567	0.999261	2475.33	1390.7	2694.19	0	6329.83	3606.27	2672.69	1536.46	2395.21	0	6155.43	3743.5
Q8NBN7	RDH13	1.00056	-0.0238452	0.999141	0	172.826	548.136	444.044	60.8858	289.479	0	176.851	547.41	503.354	48.0168	240.588
P57740	NUP107	1.00084	-0.0220275	0.998218	0	330.006	820.346	863.342	1019.1	1151.21	0	299.486	943.977	911.444	922.246	1110.34
Q9NWH9	SLTM	1.00092	-0.0214581	0.998969	0	961.238	0	0	512.568	1166.69	0	866.089	0	0	524.809	1252.03
P26639	TARS	1.00117	-0.0198348	0.996088	2374.68	6629.03	3574.98	2350.29	3682.14	3347.09	3677.42	6387.89	3061.12	2666.13	3166.27	3025.04
Q13042	CDC16	1.00118	-0.0197458	0.998692	0	0	0	304.258	153.473	135.361	0	0	0	280.114	143.67	170.008
P55957	BID	1.00133	-0.0187916	0.998743	530.098	18.4873	0	0	544.089	55.4625	573.72	14.2427	0	0	519.612	42.086
P21283	ATP6V1C1	1.00135	-0.0186504	0.99805	2447.75	641.217	0	0	2315.28	1441.98	2422.22	847.607	0	0	2010.62	1575.01
Q9NVX2	NLE1	1.0014	-0.0183218	0.997801	194.683	282.196	102.266	0	118.952	533.146	201.711	326.33	95.2206	0	152.072	457.631
P83731	RPL24	1.00166	-0.0165908	0.993479	2572.71	5158.04	2919.71	4156.49	6936.56	6267.77	2501.55	5189.27	3906.26	4268.29	6442.58	5749.84
Q13616	CUL1	1.00174	-0.0160625	0.996147	1564.23	921.06	914.1	0	674.665	800.089	1467.64	733.8	1087.91	0	729.245	864.029
Q13838	DDX39B	1.00191	-0.0149554	0.990644	9410.41	6644.72	12021.5	13000.2	9096.43	10390.8	8097.46	6267.22	12805.5	14865.2	8456.93	10187.3
P62318	SNRPD3	1.00201	-0.0143051	0.99639	424.473	2810.42	0	1026.75	2209.66	2654.37	463.793	2521.06	0	1509.97	2109.08	2540.08
O43143	DHX15	1.00215	-0.0133342	0.980767	5090.76	7064.99	8343.01	5902.01	6817.4	6729.59	5883.59	6892.1	8333.76	6233.21	6025.39	6665.76
Q15003	NCAPH	1.00224	-0.0127505	0.995518	520.318	500.271	579.146	912.298	1762.74	2026.75	549.675	481.29	578.574	746.784	1736.83	2222.5
O14980	XPO1	1.00244	-0.0114557	0.983965	8116.03	6131.43	9440.92	6171.5	6754.63	5603.06	8679.5	6688.45	8898.29	5969.05	6662.06	5423.2
Q09028	RBBP4	1.00257	-0.0106144	0.995054	0	4297.78	2456.64	1684.7	4133	6658.78	0	4263.07	2854.32	1804.99	4206.4	6151.5
P07900	HSP90AA1	1.00264	-0.0101625	0.989766	60463.4	67327	97423.8	106325	43426	43616	62051.5	74698.9	90678.1	97501.5	47599	47155.3
P82673	MRPS35	1.00282	-0.00892601	0.997141	0	224.827	0	0	157.444	66.0753	0	254.874	0	0	132.476	62.2612
Q8TCS8	PNPT1	1.00288	-0.00855458	0.990983	4583.7	3066.56	2624.49	1187.94	2389.44	1894.07	4386.3	2500.07	3415.47	1430.43	2341.51	1717.76
Q9NPA0	EMC7	1.00294	-0.0081589	0.996836	0	760.237	0	0	317.675	462.157	0	816.385	0	0	334.868	393.343
Q8WWY3	PRPF31	1.00342	-0.00500982	0.990503	1411.77	142.785	1146.71	1068.37	650.007	1219.26	1226.72	207.858	1180.98	1261.08	563.978	1217.55
P28331	NDUFS1	1.0035	-0.0044878	0.995381	413.988	1296.44	109.128	0	2377.6	2705.36	458.361	1301.35	96.8747	0	2301.1	2768.96
O94760	DDAH1	1.00371	-0.00307407	0.994219	436.49	150.848	810.554	2532.54	281.367	1263.57	571.709	220.252	1075.56	2039.6	375.999	1212.56
P26368	U2AF2	1.00383	-0.00226302	0.991956	1118.05	2296.46	425.955	1168.21	3480.52	1668.24	1077.12	1934.94	548.85	1190.26	3706.24	1738.95
Q9NVD7	PARVA	1.00417	-1.56662e-05	0.995116	0	124.719	542.685	1529.45	459.051	220.014	0	72.4918	642.079	1502.49	402.203	268.663
Q9NYH9	UTP6	1.00421	0.000238961	0.991654	278.806	207.388	254.978	936.777	1060.91	567.545	125.146	263.088	400.501	838.923	1140.29	552.385
O76031	CLPX	1.00441	0.00156094	0.98999	132.012	2606.84	1945.24	922.312	1888.36	1145.1	272.36	2518.6	2020.61	894.008	1856.22	1116.21
Q13492	PICALM	1.00455	0.00244459	0.994972	0	269.745	0	0	255.656	116.759	0	279.004	0	0	259.531	106.545
Q99959	PKP2	1.00478	0.00396171	0.992135	538.414	0	0	725.447	446.788	571.772	497.788	0	0	778.438	483.11	533.99
Q9Y6H1	CHCHD2;CHCHD2P9	1.00483	0.00432702	0.996529	0	155.628	2426.27	0	209.895	342.107	0	159.056	2589.25	0	112.79	287.945
O75390	CS	1.00486	0.00453416	0.983967	12549.5	8626.15	8927.43	5234.64	4243.12	5536.21	11587	8033.76	10433	6434.57	3912.58	4935.54
P39656	DDOST	1.0049	0.00478419	0.987725	3001.31	3175.21	0	2567.25	4011.44	2716.72	3536.41	3234.54	0	2165.51	3933.18	2678.14
P07108	DBI	1.00496	0.00516657	0.991315	960.298	344.715	2378.62	0	1698.98	1115.2	1016.12	608.106	2267.24	0	1666.83	971.741
Q9Y262	EIF3L	1.00503	0.00564827	0.970299	4339	4117	5205.42	2625.11	4338.88	4222.9	4110.89	4169.54	5318.32	2240.11	4749.11	4385.42
Q8N8A6	DDX51	1.00517	0.00655624	0.993335	161.762	401.894	0	0	748.77	770.182	119.114	380.712	0	0	778.829	814.724
Q9Y230	RUVBL2	1.00536	0.00783186	0.981056	4425.44	4736.31	3124.18	3125.21	5491.96	8103.4	3943.5	4936.71	2819.09	3830.7	5555.25	8076.85
P47897	QARS	1.00537	0.00786277	0.963549	2408.23	1938.95	3244.76	2883.32	2600.64	3599.13	2484.44	2301.93	3282.24	2611.89	2525.09	3558.97
Q99460	PSMD1	1.00556	0.00908999	0.98318	14059.7	10045.5	6947.96	5124.79	6020.22	4695.28	13642.5	9926.35	6750.45	5005.53	6772.48	5056.64
P18583	SON	1.00607	0.0124737	0.994267	0	363.622	0	0	2766.59	2412.5	0	290.685	0	0	2735.94	2549.72
P05455	SSB	1.00612	0.0127854	0.972665	7067.77	14008.9	16868	12050.7	10021.3	14521.8	6242.02	12883	16554.8	11888.7	10553.3	16872.6
Q92600	RQCD1	1.00631	0.0140577	0.99428	1276.81	0	0	0	381.647	387.205	1323.29	0	0	0	255.295	479.98
Q15046	KARS	1.00648	0.0151682	0.982053	7184.74	9953.63	6216.28	7955.44	3034.71	2354.51	6526.84	10460.6	5945.96	8341.4	2927.57	2734.64
Q96TA1	FAM129B	1.00658	0.0158368	0.985265	403.67	457.801	2006.92	1531.3	913.287	833.589	607.62	484.654	2046.45	1473.17	782.928	792.182
P19623	SRM	1.0066	0.0159727	0.992201	715.06	0	0	0	857.641	1109.3	774.101	0	0	0	759.784	1165.82
P61158	ACTR3	1.0066	0.0160063	0.975003	5823.59	6895.2	3577.91	4269.68	2727.23	3324.37	5676.95	6721.19	3257.38	4953.15	2958.76	3226.35
Q9Y5Q9	GTF3C3	1.00682	0.0174326	0.971999	281.598	345.685	548.606	261.725	336.747	449.449	355.945	266.645	634.311	329.104	291.6	361.373
P15374	UCHL3	1.00684	0.0175633	0.988037	874.443	405.206	749.907	0	456.976	1482.74	893.713	314.344	705.321	0	580.964	1502.09
O00232	PSMD12	1.00695	0.0182617	0.97029	3586.65	4022.7	6629.85	6250.94	3477.06	3725.16	3741.63	3844.89	6347.63	6730.9	3429.49	3790.17
P60981	DSTN	1.00714	0.0195363	0.99368	0	52.1402	0	0	1212.98	1062.41	0	34.2681	0	0	1289.08	1020.8
Q9NYU2	UGGT1	1.00721	0.0199919	0.977952	1985.26	2171.39	1143.24	556.562	1627.69	2656.48	1963.67	2287.66	1189.7	614.85	1546.99	2610.85
P49821	NDUFV1	1.00731	0.0206353	0.989614	1074.15	0	2912.15	0	1172.84	2080.06	1244.98	0	2955.45	0	1168.11	1923.56
Q13409	DYNC1I2	1.00747	0.0216964	0.983098	1627.54	1474.47	5355.84	6081.15	2688.39	2772.47	1415.44	1444.9	5391.39	6244.63	3137.64	2515.21
O94832	MYO1D	1.00794	0.0248463	0.99293	0	204.206	656.13	0	41.7316	50.1258	0	211.218	590.259	0	64.7749	93.5066
Q99459	CDC5L	1.00795	0.0248651	0.984281	800.377	2434.53	1109.16	684.947	4005.59	1901.78	792.571	2198.22	1343.1	623.915	3937.88	2127.63
P25705	ATP5A1	1.0082	0.0265376	0.964774	25115.7	26440.5	18850.2	24864	12086.5	14171.4	27095.6	25571.8	19042.5	25197.8	11542.2	14075.2
O75312	ZPR1	1.00849	0.0284701	0.992345	0	37.9144	0	0	609.948	953.666	0	101.547	0	0	663.479	850.107
O60343	TBC1D4	1.00858	0.0290317	0.985996	179.101	335.049	0	0	311.132	272.702	221.932	362.455	0	0	241.957	281.061
Q1KMD3	HNRNPUL2	1.00862	0.0293102	0.981776	4876.33	5451.66	746.746	671.106	3485.31	3427.14	5689.49	4494.4	745.43	988.593	3289.45	3611.8
Q9UHX1	PUF60	1.00865	0.0295044	0.926335	5767.67	6143.76	5967.01	5553.98	4045.49	4315.37	5539	5669.7	5996.98	6019.05	4032.81	4810.79
Q9Y5L0	TNPO3	1.00869	0.0297644	0.987581	376.072	780.018	0	0	568.587	299.809	359.25	860.257	0	0	512.433	310.139
O75717	WDHD1	1.00879	0.0304127	0.982953	394.958	358.343	463.164	1003.24	268.148	189.069	357.397	290.438	453.185	1101.77	285.049	212.609
P09525	ANXA4	1.00883	0.0306792	0.980542	2842.72	1346.76	2883.55	6036.12	1691.45	2016.21	3129.05	1264.66	2828.31	6055.23	1669.36	2018.68
Q99426	TBCB	1.00907	0.0322359	0.990606	0	461.836	0	0	912.781	387.416	0	331.349	0	0	997.897	448.761
P16152	CBR1	1.0091	0.0324341	0.980085	750.958	887.102	375.594	0	993.963	878.45	565.398	869.902	398.732	0	1087.2	1000.18
P35222	CTNNB1	1.00913	0.0326448	0.947563	6143.38	3657.74	4660.09	3848.43	3390.88	4083.14	6098.14	3663.75	4916.24	3891.88	3342.01	4106.98
Q9Y512	SAMM50	1.00921	0.0331969	0.987759	0	553.914	0	1062.95	292.699	450.665	0	694.235	0	1002.71	246.096	438.927
P28074	PSMB5	1.00979	0.0370007	0.984285	249.383	340.344	1911.31	506.931	2763.14	2241.94	296.235	470.883	1915.85	295.058	2939.93	2173.52
Q06830	PRDX1	1.00981	0.0371628	0.957081	11322.6	12761.6	13784	22744.8	22069.4	22089.9	11667.4	13528.5	13245.8	21144.4	23964.3	22250.1
P26196	DDX6	1.00987	0.0375486	0.983059	3463.97	1444.15	1836.83	0	2018.3	532.301	3518.01	1495.68	1799.33	0	1962.37	611.93
P63208	SKP1	1.01012	0.0391655	0.982328	765.144	2182.31	1160.28	0	3934.57	3281.31	1203.34	2113.43	1225.83	0	3797.64	3097.92
O43776	NARS	1.01019	0.0396203	0.964164	2847.43	2433.69	4008.21	2673.18	5681.08	6330.12	3720.7	2648.01	4274.68	2474.72	5043.52	6056.24
P55084	HADHB	1.01036	0.0408018	0.970518	1620.65	1183.14	498.645	1204.85	1901.37	2486.26	1441.61	1072.66	525.059	1296.81	2159.29	2491.68
Q96I25	RBM17	1.01045	0.0413927	0.987841	645.275	398.442	0	0	1812.18	771.134	508.795	418.537	0	0	1962.17	775.445
Q15645	TRIP13	1.01057	0.0421353	0.986694	0	0	370.698	280.217	1163.69	612.854	0	0	327.253	388.887	1140.41	596.562
Q86VP6	CAND1	1.01061	0.0424304	0.960833	10364.8	6622.87	4060.25	4797.08	5525.74	5399.89	10510.1	6619.36	4842.5	4535.69	5418.34	5234.81
P39748	FEN1	1.01071	0.0430518	0.979572	659.763	5632.72	5896.08	1352.91	3097.75	2516.3	618.007	5630.68	6315.46	1088.35	3270.81	2437.31
P55010	EIF5	1.01075	0.0433638	0.983795	0	1000.18	0	2547.23	1215.69	1788.89	0	983.439	0	2241.04	1507.25	1890.72
P27816	MAP4	1.01114	0.0458915	0.939959	8397.73	5625.43	12131.7	8276.63	7289.8	8350.42	8830.81	5772.88	11813.9	8707.86	7076.3	8427.6
Q13620	CUL4B	1.01114	0.0459122	0.985538	235.828	1200.85	0	0	711.904	1134.98	87.1222	1233.53	0	0	855.48	1144.01
Q969U7	PSMG2	1.01126	0.0466905	0.983599	131.852	455.33	0	0	385.663	446.517	132.493	466.98	0	0	405.733	430.134
Q15637	SF1	1.01143	0.0478259	0.990381	0	162.655	333.181	0	2744.52	671.558	0	149.985	420.227	0	2695.54	690.872
P10809	HSPD1	1.01146	0.0479945	0.962588	38316.9	40393.9	36757.5	49623.4	88562.4	77824	35528.4	38719.4	38745.8	53120.5	88898.1	80263.3
Q9NYV4	CDK12	1.01167	0.0494168	0.982069	0	1565.58	766.815	2504.87	627.344	530.055	0	1321.94	828.356	2534.9	651.888	727.547
P11908	PRPS2	1.01212	0.052384	0.981357	0	627.377	655.714	244.227	939.461	1736.9	0	667.947	627.67	247.403	925.07	1786.54
P62304	SNRPE	1.01246	0.054623	0.982097	322.986	464.497	0	0	518.633	1013.69	485.378	525.655	0	0	435.821	901.861
Q13428	TCOF1	1.01266	0.055967	0.918067	6902.12	4877.19	4343.36	3936.18	5461.1	5280.74	7169.88	4185.64	4723.92	4309.18	5369.7	5432.45
Q8N138	ORMDL3	1.01271	0.056289	0.98769	12.2568	40.065	0	0	11.3627	0	18.3214	34.6189	0	0	11.554	0
P43686	PSMC4	1.01298	0.058059	0.87435	4479.6	4471.26	4415.84	5368.83	5786.68	4692.11	4359.86	4826.81	4111.17	5217	6275.66	4803.07
Q13427	PPIG	1.01327	0.0599375	0.980892	1775.79	1385.32	3279.23	0	839.208	612.801	1630.33	917.183	3785.78	0	1018.2	645.558
Q9UHB9	SRP68	1.01327	0.0599427	0.976106	2726.76	4572.41	431.083	533.397	5464.03	2412.39	2646.99	4425.36	541.962	493.386	5326.94	2919.56
Q16186	ADRM1	1.01342	0.0609533	0.976569	738.134	102.052	491.282	1312.26	1892.01	772.428	861.135	37.8025	308.045	1298.89	2082.6	790.929
Q7L576	CYFIP1;CYFIP2	1.01347	0.0612605	0.983126	146.736	380.494	0	683.145	42.66	136.198	154.766	462.629	0	600.161	58.1121	132.274
Q9ULV4	CORO1C	1.01366	0.0625504	0.972783	8496.36	2262.84	1009.63	1572.54	5320.92	5394.34	7373.66	2104.46	1412.47	1992.38	5806.5	5695.85
Q8WUM0	NUP133	1.01387	0.063912	0.978366	211.686	464.738	0	204.498	1170.93	963.573	275.918	514.665	0	306.476	997.779	962.408
P04350	TUBB4A	1.01444	0.0676744	0.981217	888.57	170.724	339.788	0	2361.94	2512.47	1075.55	279.053	349.406	0	2275.41	2384.66
P84085	ARF5	1.01448	0.0679316	0.981689	492.838	465.159	0	0	1334.17	1694.21	639.1	330.874	0	0	1403.92	1670.19
O43747	AP1G1	1.01452	0.0682061	0.964786	72.0265	401.833	593.803	541.037	724.299	801.225	17.6514	299.984	716.257	598.495	656.438	890.909
O60664	PLIN3	1.01455	0.0683985	0.976408	594.485	484.222	607.835	765.577	1444.77	3282.36	770.898	637.399	711.772	778.747	1420.6	2964.3
Q13126	MTAP	1.0147	0.0693688	0.97072	2962.8	992.113	599.107	455.897	2099.11	963.468	2387.66	1053.73	629.069	593.835	2427.81	1099.02
Q15181	PPA1	1.01497	0.0711842	0.969396	1480.22	4437.36	1992.04	509.334	3352.58	5981.91	1735.63	4209.32	2195.56	575.828	3553.45	5749.46
Q14738	PPP2R5D	1.01506	0.0717395	0.975284	569.073	1338.13	1022.43	0	391.222	395.527	518.426	1473.12	1036.56	0	377.313	366.926
Q9Y678	COPG1	1.01512	0.0721474	0.937883	1024.37	1752.63	2655.95	1925.77	1387.1	1875.73	977.271	2065.79	2701.83	1717.73	1317.03	2002.49
Q07157	TJP1	1.01567	0.0757955	0.965031	126.907	1242.87	2801.2	1381.76	1721.21	1872.93	127.742	1009.59	2944.1	1313.62	1924.71	1970.48
O15260	SURF4	1.01576	0.0763949	0.953604	2674.03	2169.59	1881.55	1292.31	694.986	2169.12	3273.61	2212.97	2076.16	1094.75	590.692	1804.94
P61221	ABCE1	1.01589	0.0772526	0.930349	3386.1	5766.64	2668.21	3581.84	4761.01	3609.17	3975.47	6237.17	2315.88	3236.57	4459.02	3926.69
Q96GM8	TOE1	1.01614	0.0788836	0.949314	875.872	480.591	952.342	615.777	890.119	227.155	823.718	598.506	1072.02	597.322	809.682	205.841
P33992	MCM5	1.01645	0.080956	0.937745	6151.2	4033.68	5322.53	1375.9	4868.2	5429.74	5891.7	4785.98	5481.75	1649.84	4565.92	5253.32
P26447	S100A4	1.01651	0.0813055	0.988283	0	1395.18	0	0	132.56	264.803	0	1488.5	0	0	138.335	195.293
O60763	USO1	1.01652	0.0813675	0.964522	7172.3	3771.6	7174.64	736.478	3405.24	3024.77	7403.65	3276.76	7705.46	631.738	3812.16	2872.9
P48729	CSNK1A1	1.01686	0.0836371	0.973221	781.802	377.345	0	0	443.011	641.255	691.634	534.851	0	0	402.948	651.806
O43837	IDH3B	1.01691	0.0839282	0.963964	1510.41	440.346	0	1081.64	1130.18	1080.82	1350.08	387.966	0	1183.94	1237.15	1172.91
Q08945	SSRP1	1.01707	0.0850306	0.925415	8603.16	5815.95	5894	3227.8	7151.49	5394.34	8088.6	6203.97	6116.64	2763.96	7800.25	5729.4
Q8WY22	BRI3BP	1.01711	0.0852946	0.985838	2943.04	1117.13	0	0	141.221	101.44	2880.01	1288.97	0	0	141.677	65.7938
P51665	PSMD7	1.01735	0.0868882	0.977636	555.207	0	4711.13	1727.94	1566.83	844.844	600.6	0	4554.4	1808.46	1782.2	823.536
P28340	POLD1	1.0174	0.0871905	0.984688	275.4	278.195	0	0	1075.04	0	259.69	327.46	0	0	1069.82	0
P40939	HADHA	1.01747	0.0876282	0.946466	2469.19	6293.94	4849.06	8639.35	3206.28	5523	2477.83	6544.9	5234.87	8832.84	3106.84	5324.67
P84095	RHOG	1.01752	0.0879599	0.971591	632.989	735.47	0	0	430.696	601.414	789.232	702.399	0	0	437.939	513.049
Q13561	DCTN2	1.01753	0.0880803	0.984806	0	0	108.441	0	1321.85	2050.42	0	0	54.5073	0	1423.24	2064
Q9BY77	POLDIP3	1.01766	0.0888821	0.979092	0	921.901	0	0	558.372	604.321	0	773.949	0	0	719.575	627.876
P35611	ADD1	1.01786	0.0902368	0.960972	780.027	877.856	387.814	0	745.392	489.528	987.017	832.848	433.212	0	639.884	446.255
P17931	LGALS3	1.0182	0.0924871	0.976453	1880.23	941.401	0	0	4337.28	3551.05	1650.5	912.248	98.8909	0	4383.12	3860.16
Q9Y2W1	THRAP3	1.01849	0.0943796	0.930594	4980.93	4698.32	3085.16	1738.92	5453.39	4636.36	4493.1	5340.44	2839.34	1775.75	5626.25	4972.95
Q9NX62	IMPAD1	1.01913	0.0985679	0.976978	0	0	548.452	1297.65	798.458	297.088	0	0	509.456	1578.32	652.201	257.923
P00491	PNP	1.0195	0.10106	0.88427	3203.63	2751.24	3227.03	1502.45	2157.44	2503.12	2734.09	2920.98	3276.72	2221.83	1933.13	2557.44
P43897	TSFM	1.01964	0.101976	0.979358	0	238.539	0	0	711.93	463.795	0	235.921	0	0	729.363	476.759
O96008	TOMM40	1.0199	0.103681	0.922457	3043.1	4596.05	2363.2	3313.25	2070.41	2154.14	3280.01	4759.07	2271.19	3426.9	2096.53	2055.51
P61326	MAGOH;MAGOHB	1.01994	0.103948	0.949498	2679.92	2597.26	1470.76	0	2297.94	2803.91	2710.24	2599.84	1981.27	0	2291.1	2503.64
Q9P035	HACD3	1.02004	0.104593	0.974072	87.0743	783.436	606.725	0	1539.43	272.755	74.3636	699.035	757.79	0	1534.4	289.758
Q8NEV1	CSNK2A3;CSNK2A1	1.02019	0.105556	0.96983	0	496.236	453.334	771.511	2076.61	2291.55	0	568.944	694.071	700.625	1962.96	2285.55
P26640	VARS	1.02032	0.106456	0.773657	5489.51	4535.98	4321.31	4395.19	4547.68	4886.29	5963.74	4664.87	4747.78	3911.79	4804.43	4655.95
[truncated: 883 more rows]

## Sheet: Table S2.3
Protein ID	Gene Name	Ratio	z-score	p-value	DLD1-R + Uracil (DRU)						DLD1-R + 5FU (DR5)
[truncated: 2,052 more rows]

## Sheet: Table S2.4
Protein ID	Gene Name	Ratio	z-score	p-value	DLD1-R + Uracil (DRU)						DLD1-R + 5FU + IRR (DR5I)
[truncated: 2,050 more rows]

[truncated: 11 more sheets: Table S2.5, Table S2.6, Table S2.7, Table S2.8, Table S2.9, Table S2.10, Table S2.11, Table S2.12, Table S2.13, Table S2.14, Table S2.15]
