# Supplementary material for: Downregulation of KRAB zinc finger proteins in 5-fluorouracil resistant colorectal cancer cells
Source: BMC Cancer. 2022 Apr 4;22:363. doi: 10.1186/s12885-022-09417-3 (PMC8981854; doi:10.1186/s12885-022-09417-3)
Supplement: Supplementary file 1 — Additional file 1. [file 12885_2022_9417_MOESM1_ESM.zip › Table S3.xlsx]

## Sheet: Coversheet
Downregulation of KRAB zinc finger proteins in 5-fluorouracil resistant colorectal cancer cells
Proteomics
Table S3.1	Sensitive DLD-1 cell line - Biological processes significantly modulated after 5-FU treatment ( |Z ≥ 1.96| )
Table S3.2	Sensitive DLD-1 cell line - Biological processes significantly modulated after 5-FU + irradiation treatment ( |Z ≥ 1.96| )
Table S3.3	DLD-1 cell line - Biological processes significantly modulated after the induction of a 5-FU-chemoresistance ( |Z ≥ 1.96| )
Table S3.4	Sensitive HCT-116 cell line - Biological processes significantly modulated after 5-FU treatment ( |Z ≥ 1.96| )
Table S3.5	Sensitive HCT-116 cell line - Biological processes significantly modulated after 5-FU + irradiation treatment ( |Z ≥ 1.96| )
Table S3.6	HCT-116 cell line - Biological processes significantly modulated after the induction of a 5-FU-chemoresistance ( |Z ≥ 1.96| )
Table S3.7	Sensitive HT-29 cell line - Biological processes significantly modulated after 5-FU treatment ( |Z ≥ 1.96| )
Table S3.8	Sensitive HT-29 cell line - Biological processes significantly modulated after 5-FU + irradiation treatment ( |Z ≥ 1.96| )
Table S3.9	HT-29 cell line - Biological processes significantly modulated after the induction of a 5-FU-chemoresistance ( |Z ≥ 1.96| )

## Sheet: Table S3.1
DLD-1
Down-regulated biological processes in response to 5-FU versus Uracil in sensitive DLD-1 cell line - 29 proteins
No statistically significant biological process
Up-regulated biological processes in response to 5-FU versus Uracil in sensitive DLD-1 cell line - 66 proteins
	Term name	Term ID	Adjusted p-value	Gene name
GO:CC	cytosol	GO:0005829	1.54008e-06	GNPNAT1,CLNS1A,SNX6,RSU1,SDCBP,RRM2,VTI1A,YARS2,TK1,NUCB2,AP2A2,CDK2,PSMB3,IMUP,VTA1,PRRC2A,PTPN2,ZYX,GSK3B,TPM1,NFAT5,GBE1,KIF23,IL18,UBE2S,RANBP9,ALDH3A1,UBR5,SPAG9,TSTA3,STX5,GYG1,CHMP5,PKLR,IMPDH1,CASK,UBA3,STUB1
GO:CC	cytoplasm	GO:0005737	0.000228317	GNPNAT1,CLNS1A,SNX6,RSU1,SDCBP,CD47,OCLN,ATL3,RRM2,VTI1A,TUBA1C,YARS2,TOP2A,TK1,NUCB2,ANLN,AP2A2,CDK2,LACTB2,ELOVL1,PSMB3,IMUP,VTA1,PRRC2A,PTPN2,ZYX,GSK3B,TPM1,B4GALT5,PPP1R14B,COX6C,NFAT5,GBE1,KIF23,IL18,UBE2S,NDUFB9,RANBP9,ALDH3A1,UBR5,SPAG9,TSTA3,STX5,GPRC5A,GYG1,CHMP5,SCAMP1,PTTG1IP,PKLR,IMPDH1,CASK,UBA3,STUB1,CD99
GO:CC	vesicle	GO:0031982	0.000454069	GNPNAT1,SNX6,RSU1,RALB,SDCBP,CD47,OCLN,VTI1A,TUBA1C,NUCB2,AP2A2,CDK2,PSMB3,VTA1,PRRC2A,ZYX,GBE1,PEPD,SPAG9,TSTA3,STX5,GPRC5A,GYG1,CHMP5,SCAMP1,PTTG1IP,PKLR,IMPDH1,CASK
HP	Anisocytosis	HP:0011273	0.0259856	KIF23,PKLR,CASK
No statistically significant biological process

## Sheet: Table S3.2
DLD-1
Down-regulated biological processes in response to 5-FU + Irradiation versus Uracil in sensitive DLD-1 cell line - 31 proteins
	Term name	Term ID	Adjusted p-value	Gene name
GO:CC	intracellular non-membrane-bounded organelle	GO:0043232	0.0284048	H1FX,RPL22L1,TLN2,SCD,MDC1,EIF2D,HIST1H2AD,POLR2I,CLIC4,ATP6V0D1,PEX14,HSD17B11,RPL36AL,PKMYT1,HIST1H1C,BAZ1B,PELP1
GO:CC	non-membrane-bounded organelle	GO:0043228	0.0291856	H1FX,RPL22L1,TLN2,SCD,MDC1,EIF2D,HIST1H2AD,POLR2I,CLIC4,ATP6V0D1,PEX14,HSD17B11,RPL36AL,PKMYT1,HIST1H1C,BAZ1B,PELP1
TF	Factor: E2F-4; motif: AATGGCGCCAAA	TF:M04518	0.000381051	H1FX,TLN2,ALG1,SCD,MDC1,HNRNPH2,DNAJC3,HIST1H2AD,POLR2I,ATP6V0D1,ZNF592,PEX14,CXCL5,SLC1A5,HSD17B11,RPL36AL,PKMYT1,HIST1H1C,HNRNPH3,BAZ1B,ARMC1,PELP1
No statistically significant biological process
Up-regulated biological processes in response to 5-FU + Irradiation versus Uracil in sensitive DLD-1 cell line - 76 proteins
	Term name	Term ID	Adjusted p-value	Gene name
GO:BP	anaphase-promoting complex-dependent catabolic process	GO:0031145	0.0366751	CCNB1,PSMA2,CDK2,PSMB3,UBE2S
GO:CC	cytosol	GO:0005829	2.31139e-05	DFFA,RAB3GAP1,UBXN1,IMUP,CCNB1,MBD2,PTPN23,IL18,PSMA2,RANBP9,NFAT5,CDK2,KIF2C,CSTB,ZYX,TPM1,ALDH3A1,NUCB2,GBE1,CALD1,PTPN2,VTA1,NFKB2,RACGAP1,PSMB3,COPG2,RRM2,PRRC2A,TK1,CHMP5,TSTA3,UBR5,GYG1,SPAG9,IMPDH1,UBE2S,PKLR,UBA3,DCTPP1,STUB1
GO:CC	cytoplasm	GO:0005737	0.000899198	DFFA,RAB3GAP1,UBXN1,IMUP,SH3BP4,CCNB1,MBD2,VMP1,B4GALT5,PTPN23,ERI1,IL18,PDLIM1,EPS8,PSMA2,RANBP9,NFAT5,CDK2,KIF2C,CSTB,ZYX,TPM1,ALDH3A1,NUCB2,GBE1,ANLN,TMED4,CALD1,PTPN2,VTA1,NFKB2,MTPAP,RACGAP1,PSMB3,COPG2,RRM2,LACTB2,TOP2A,ATL3,PRRC2A,TK1,COX6C,GPRC5A,CHMP5,TSTA3,SCAMP1,NDUFB9,UBR5,GYG1,SPAG9,IMPDH1,PTTG1IP,PPP1R14B,UBE2S,PKLR,ITM2C,UBA3,DCTPP1,STUB1,CD99
GO:CC	extracellular exosome	GO:0070062	0.0151384	RAB3GAP1,SH3BP4,PTPN23,EPS8,PSMA2,CSTB,NUCB2,GBE1,VTA1,RACGAP1,PSMB3,PRRC2A,GPRC5A,CHMP5,TSTA3,SPAG9,PTTG1IP,PEPD,PKLR,ITM2C
GO:CC	extracellular vesicle	GO:1903561	0.0176167	RAB3GAP1,SH3BP4,PTPN23,EPS8,PSMA2,CSTB,NUCB2,GBE1,VTA1,RACGAP1,PSMB3,PRRC2A,GPRC5A,CHMP5,TSTA3,SPAG9,PTTG1IP,PEPD,PKLR,ITM2C
GO:CC	extracellular organelle	GO:0043230	0.0182014	RAB3GAP1,SH3BP4,PTPN23,EPS8,PSMA2,CSTB,NUCB2,GBE1,VTA1,RACGAP1,PSMB3,PRRC2A,GPRC5A,CHMP5,TSTA3,SPAG9,PTTG1IP,PEPD,PKLR,ITM2C
GO:CC	endoplasmic reticulum-Golgi intermediate compartment	GO:0005793	0.0299831	VMP1,NUCB2,TMED4,PTPN2,COPG2
GO:CC	intracellular	GO:0005622	0.0492462	DFFA,RAB3GAP1,UBXN1,IMUP,SH3BP4,SMARCC2,CCNB1,MBD2,VMP1,B4GALT5,PTPN23,ERI1,DIEXF,IL18,PDLIM1,EPS8,PSMA2,RANBP9,NFAT5,CDK2,KIF2C,CSTB,ZYX,TPM1,ALDH3A1,NUCB2,GBE1,ANLN,TMED4,CALD1,PTPN2,VTA1,NFKB2,MTPAP,RACGAP1,PSMB3,COPG2,RRM2,LACTB2,TOP2A,FAM98A,ATL3,PRRC2A,TK1,COX6C,GPRC5A,CHMP5,TSTA3,SCAMP1,NDUFB9,UBR5,GYG1,SPAG9,IMPDH1,PTTG1IP,PPP1R14B,UBE2S,PKLR,DBR1,ITM2C,UBA3,DCTPP1,GTF3C5,STUB1,CD99
REAC	Mitotic G1 phase and G1/S transition	REAC:R-HSA-453279	0.000819186	CCNB1,PSMA2,CDK2,PSMB3,RRM2,TOP2A,TK1
REAC	G1/S Transition	REAC:R-HSA-69206	0.00546222	CCNB1,PSMA2,CDK2,PSMB3,RRM2,TK1
REAC	Interleukin-1 family signaling	REAC:R-HSA-446652	0.0073448	PTPN23,IL18,PSMA2,PTPN2,NFKB2,PSMB3
REAC	NIK-->noncanonical NF-kB signaling	REAC:R-HSA-5676590	0.0340707	PSMA2,NFKB2,PSMB3,UBA3
REAC	Dectin-1 mediated noncanonical NF-kB signaling	REAC:R-HSA-5607761	0.0363915	PSMA2,NFKB2,PSMB3,UBA3

## Sheet: Table S3.3
DLD-1
Down-regulated biological processes in response to induction of a chemoresistance in DLD-1 cell line - 218 proteins
	Term name	Term ID	Adjusted p-value	Gene name
GO:BP	mRNA processing	GO:0006397	2.91704e-11	PRKACA,NHP2L1,BCAS2,POLDIP3,HTATSF1,FXR2,LSM5,DHX36,MTPAP,TBRG4,THOC2,RPRD1B,CTNNBL1,CWC15,RBM3,SF3B6,PRPF3,NCBP2,U2AF1,RBM4,SON,LSM8,THOC1,RNF40,DAZAP1,PSPC1,ZPR1,ISY1,CIRBP,AQR,POLR2I
GO:BP	RNA processing	GO:0006396	3.81999e-11	PRKACA,NHP2L1,BCAS2,POLDIP3,HTATSF1,UTP20,ESF1,EXOSC6,FXR2,LSM5,PRKRA,DHX36,MTPAP,TBRG4,THOC2,RPRD1B,CTNNBL1,WDR75,CWC15,RBM3,SF3B6,TRMT61A,DIEXF,PRPF3,NCBP2,U2AF1,RBM4,SON,LSM8,THOC1,RNF40,EXOSC9,DAZAP1,PSPC1,ZPR1,NOC4L,ISY1,CIRBP,AQR,POLR2I,PELP1
GO:BP	mRNA metabolic process	GO:0016071	3.61937e-08	PRKACA,NHP2L1,BCAS2,POLDIP3,HTATSF1,EXOSC6,FXR2,LSM5,DHX36,MTPAP,TBRG4,THOC2,RPRD1B,CTNNBL1,CWC15,RBM3,SF3B6,TRMT61A,PRPF3,NCBP2,U2AF1,RBM4,SON,LSM8,THOC1,RNF40,EXOSC9,DAZAP1,PSPC1,TNKS1BP1,ZPR1,ISY1,CIRBP,AQR,POLR2I
GO:BP	RNA splicing	GO:0008380	2.27246e-07	NHP2L1,BCAS2,HTATSF1,FXR2,LSM5,THOC2,CTNNBL1,CWC15,RBM3,SF3B6,PRPF3,NCBP2,U2AF1,RBM4,SON,LSM8,THOC1,DAZAP1,PSPC1,ZPR1,ISY1,CIRBP,AQR,POLR2I
GO:BP	mRNA splicing, via spliceosome	GO:0000398	6.9456e-07	NHP2L1,BCAS2,HTATSF1,FXR2,LSM5,CTNNBL1,CWC15,RBM3,SF3B6,PRPF3,NCBP2,U2AF1,RBM4,SON,LSM8,DAZAP1,PSPC1,ISY1,CIRBP,AQR,POLR2I
GO:BP	RNA splicing, via transesterification reactions with bulged adenosine as nucleophile	GO:0000377	6.9456e-07	NHP2L1,BCAS2,HTATSF1,FXR2,LSM5,CTNNBL1,CWC15,RBM3,SF3B6,PRPF3,NCBP2,U2AF1,RBM4,SON,LSM8,DAZAP1,PSPC1,ISY1,CIRBP,AQR,POLR2I
GO:BP	RNA splicing, via transesterification reactions	GO:0000375	8.10164e-07	NHP2L1,BCAS2,HTATSF1,FXR2,LSM5,CTNNBL1,CWC15,RBM3,SF3B6,PRPF3,NCBP2,U2AF1,RBM4,SON,LSM8,DAZAP1,PSPC1,ISY1,CIRBP,AQR,POLR2I
GO:BP	cellular nitrogen compound metabolic process	GO:0034641	0.000257645	PRKACA,HSD17B12,TMA7,MCCC2,SUCLG1,SPCS3,DNAJA3,RCOR1,SHMT1,NHP2L1,UHRF1,HMGN3,ITGA3,RBM47,CUL4A,BCAS2,POFUT1,TSTA3,POLDIP3,MRPL22,ENDOD1,TP53BP1,MCTS1,HTATSF1,UTP20,EIF3G,ESF1,MIPEP,AIMP1,ACSL4,MRPL34,SMPD4,EXOSC6,PICALM,FXR2,AIP,ERAP1,LSM5,PRKRA,DHX36,CASP3,IDH2,GCLM,MTPAP,TBRG4,THOC2,COMT,SOD2,DNPEP,PAM16,RPRD1B,CTNNBL1,NCAPG2,WDR75,DLG1,MRPL47,CWC15,DNAJC3,DPF2,RBM3,SF3B6,MED23,ADPRHL2,TRMT61A…
GO:BP	cellular metabolic process	GO:0044237	0.000286082	PRKACA,HSD17B12,TMA7,LYN,MCCC2,SUCLG1,SPCS3,COX7A2L,DNAJA3,RCOR1,MCFD2,SHMT1,NDUFB9,NHP2L1,NDUFA10,ALDH3A1,P4HA2,UHRF1,HMGN3,ITGA3,RBM47,SACM1L,CUL4A,DCUN1D5,NDUFS7,BCAS2,POFUT1,TSTA3,POLDIP3,MRPL22,ENDOD1,TP53BP1,MCTS1,HTATSF1,UTP20,EIF3G,ESF1,MIPEP,AIMP1,JTB,ACSL4,RANBP9,MRPL34,GLRX5,SMPD4,EXOSC6,TOMM20,PICALM,FXR2,HINT2,AIP,ERAP1,LSM5,PRKRA,DHX36,CASP3,IDH2,GCLM,DHCR24,CDC16,MTPAP,TBRG4,THOC2,…
GO:BP	cellular amide metabolic process	GO:0043603	0.00117107	HSD17B12,TMA7,MCCC2,SUCLG1,SPCS3,SHMT1,POLDIP3,MRPL22,MCTS1,EIF3G,MIPEP,AIMP1,ACSL4,MRPL34,SMPD4,PICALM,FXR2,ERAP1,DHX36,CASP3,GCLM,DNPEP,MRPL47,DNAJC3,RBM3,NCBP2,RBM4,MRPL37,MRPL3,ERAP2,MRPL43,LARP4B,CIRBP
GO:BP	peptide metabolic process	GO:0006518	0.00145004	TMA7,SPCS3,SHMT1,POLDIP3,MRPL22,MCTS1,EIF3G,MIPEP,AIMP1,MRPL34,PICALM,FXR2,ERAP1,DHX36,CASP3,GCLM,DNPEP,MRPL47,DNAJC3,RBM3,NCBP2,RBM4,MRPL37,MRPL3,ERAP2,MRPL43,LARP4B,CIRBP
GO:BP	RNA 3'-end processing	GO:0031123	0.00270737	POLDIP3,EXOSC6,DHX36,MTPAP,THOC2,RPRD1B,NCBP2,U2AF1,THOC1,RNF40,EXOSC9
GO:BP	cellular component organization or biogenesis	GO:0071840	0.00425968	PRKACA,HSD17B12,LYN,COX7A2L,DNAJA3,EPB41L1,RCOR1,MCFD2,SHMT1,NDUFB9,NHP2L1,NDUFA10,UHRF1,HMGN3,ITGA3,CUL4A,STX5,PPL,NDUFS7,MRPL22,TP53BP1,MCTS1,UTP20,EIF3G,STX4,ESF1,MIPEP,ATP2C1,ACSL4,RANBP9,VASP,MRPL34,PPAN,EXOSC6,TOMM20,PICALM,FXR2,AIP,DHX36,CLTB,CASP3,IGF2R,GCLM,DHCR24,CDC16,THOC2,SOD2,SLC35F6,PAM16,NCAPG2,WDR75,DLG1,MRPL47,GOSR1,DPF2,PDCD10,AP3B1,PKMYT1,DIEXF,NDUFA9,AAK1,PRPF3,PRDX4,SON,LRPA…
GO:BP	mRNA 3'-end processing	GO:0031124	0.00456193	POLDIP3,DHX36,MTPAP,THOC2,RPRD1B,NCBP2,U2AF1,THOC1,RNF40
GO:BP	gene expression	GO:0010467	0.00527467	PRKACA,TMA7,SPCS3,DNAJA3,RCOR1,SHMT1,NHP2L1,UHRF1,HMGN3,ITGA3,BCAS2,POFUT1,POLDIP3,MRPL22,TP53BP1,MCTS1,HTATSF1,UTP20,EIF3G,ESF1,MIPEP,AIMP1,MRPL34,GLRX5,EXOSC6,PICALM,FXR2,AIP,LSM5,PRKRA,DHX36,CASP3,DHCR24,MTPAP,TBRG4,THOC2,SOD2,RPRD1B,CTNNBL1,NCAPG2,WDR75,DLG1,MRPL47,CWC15,DNAJC3,DPF2,RBM3,SF3B6,MED23,PDCD10,TRMT61A,DIEXF,PRPF3,NCBP2,U2AF1,RBM4,PRDX4,NFXL1,SON,LSM8,MRPL37,CRABP2,RAB3GAP1,LEMD3,…
GO:BP	amyloid precursor protein metabolic process	GO:0042982	0.0137688	LYN,PICALM,CASP3,DHCR24,DLG1,PAWR,SOAT1
GO:BP	electron transport chain	GO:0022900	0.0146096	COX7A2L,NDUFB9,NDUFA10,P4HA2,NDUFS7,TSTA3,GLRX5,SH3BGRL3,NDUFA9,CYC1,NDUFA13
GO:BP	ribonucleoprotein complex biogenesis	GO:0022613	0.0470096	NHP2L1,CUL4A,MRPL22,MCTS1,UTP20,EIF3G,ESF1,PPAN,EXOSC6,WDR75,DIEXF,PRPF3,EXOSC9,NOC4L,ISY1,PELP1
Up-regulated biological processes in response to induction of a chemoresistance in DLD-1 cell line - 216 proteins
	Term name	Term ID	Adjusted p-value	Gene name
GO:BP	cellular metabolic process	GO:0044237	0.00320803	HMGB3,SLC16A3,CHORDC1,HES1,EDF1,FABP5,ECI1,MPST,UBE2S,PPID,CD44,USP5,DNAJA1,STK26,CDK2,PPP1R10,SOD1,SNRPE,NAA15,CPNE3,AKR1A1,GNPDA1,PTTG1IP,CHMP2A,HSPA14,BID,MCMBP,UQCRQ,GSK3B,RPL36A,PYGL,AP2A2,RFC5,B4GALT5,CAMK2D,EXOC4,DRG2,ASS1,OTUB1,PEPD,MRPS35,EEF1A2,TGOLN2,PHF6,COX5A,EXOSC1,SAP30BP,ECHDC1,PRIM1,ACADSB,SRI,MTHFD2,SLC35A4,BABAM1,PBK,TST,NRBP1,CARM1,CENPF,HSF1,HMGA2,DCK,WDR82,PFAS,ENY2,CDK9,CPS…
GO:BP	cellular component organization or biogenesis	GO:0071840	0.00928096	HMGB3,GDI1,CHORDC1,HES1,UBE2S,PPID,CD44,GCC2,STK26,CDK2,PPP1R10,SOD1,SNRPE,HSPB11,TBC1D4,CHMP2A,VAT1,BID,MCMBP,GSK3B,AP2A2,SYNE2,RFC5,B4GALT5,CAMK2D,EXOC4,TWF2,OTUB1,EPB41,MRPS35,TGOLN2,EXOSC1,TUBB3,PRIM1,SUN1,TTC19,FAM50A,BABAM1,CARM1,CENPF,HSF1,HMGA2,DCTN1,WDR82,RTKN,ENY2,CDK9,WDR5,CIAPIN1,PIH1D1,FRG1,MRPL23,RAD21L1,LSM14A,STON2,SWAP70,MAEA,MRPS2,DHFR,CXADR,SH3GL2,MRPS16,NUP85,UBE4B,ANAPC7,BRAT…
GO:BP	organelle organization	GO:0006996	0.0141672	HMGB3,CHORDC1,UBE2S,PPID,GCC2,CDK2,PPP1R10,SOD1,HSPB11,TBC1D4,CHMP2A,VAT1,BID,MCMBP,GSK3B,SYNE2,RFC5,CAMK2D,TWF2,OTUB1,EPB41,TUBB3,PRIM1,SUN1,TTC19,FAM50A,BABAM1,CARM1,CENPF,HSF1,HMGA2,DCTN1,WDR82,RTKN,ENY2,CDK9,WDR5,PIH1D1,RAD21L1,LSM14A,SWAP70,MAEA,MRPS2,CXADR,ANAPC7,NUDCD3,DAG1,GBF1,LAMTOR1,UBE2L3,AGK,MTPN,TEX264,GNL3L,LARP4,GOLM1,PWP1,PRKAR1A,MGME1,CFAP20,SDAD1,ARRB1,KIF2A,COPS7B,RBBP5,TBCD,A…
GO:BP	cellular component organization	GO:0016043	0.0176754	HMGB3,GDI1,CHORDC1,HES1,UBE2S,PPID,CD44,GCC2,STK26,CDK2,PPP1R10,SOD1,SNRPE,HSPB11,TBC1D4,CHMP2A,VAT1,BID,MCMBP,GSK3B,AP2A2,SYNE2,RFC5,B4GALT5,CAMK2D,EXOC4,TWF2,OTUB1,EPB41,MRPS35,TGOLN2,TUBB3,PRIM1,SUN1,TTC19,FAM50A,BABAM1,CARM1,CENPF,HSF1,HMGA2,DCTN1,WDR82,RTKN,ENY2,CDK9,WDR5,CIAPIN1,PIH1D1,MRPL23,RAD21L1,LSM14A,STON2,SWAP70,MAEA,MRPS2,DHFR,CXADR,SH3GL2,MRPS16,NUP85,UBE4B,ANAPC7,BRAT1,NUDCD3,NME…
GO:BP	cell cycle	GO:0007049	0.0276847	CHORDC1,HES1,UBE2S,STK26,CDK2,PPP1R10,CHMP2A,BID,MCMBP,RFC5,EPB41,TUBB3,PRIM1,SUN1,TTC19,BABAM1,PBK,CARM1,CENPF,HSF1,HMGA2,DCTN1,RTKN,CDK9,RAD21L1,MAEA,DHFR,ANAPC7,STK39,PTGS2,UBA3,GBF1,LAMTOR1,UBE2L3,PRKAR1A,TIPRL,KIF2A,TBCD,ASPM,RFC1
GO:BP	response to heat	GO:0009408	0.0290742	CHORDC1,DNAJA1,SOD1,GSK3B,CAMK2D,HSF1,NUP85,PTGS2,STUB1,NUP188
GO:BP	cellular protein metabolic process	GO:0044267	0.041902	CHORDC1,HES1,UBE2S,PPID,CD44,USP5,DNAJA1,STK26,CDK2,PPP1R10,SOD1,NAA15,CPNE3,PTTG1IP,HSPA14,BID,GSK3B,RPL36A,AP2A2,B4GALT5,CAMK2D,DRG2,OTUB1,MRPS35,EEF1A2,TGOLN2,SLC35A4,BABAM1,PBK,NRBP1,CARM1,HSF1,HMGA2,WDR82,ENY2,CDK9,WDR5,TP53RK,PIH1D1,MRPL23,PTBP3,PDP1,UBE2H,LSM14A,SWAP70,MAEA,MRPS2,DHFR,SH3GL2,MRPS16,NUP85,UBE4B,ELP3,ANAPC7,BRAT1,STK39,PTGS2,UBA3,PALD1,TRIM33,DAG1,UBE2R2,KIDINS220,LAMTOR1,UB…
GO:BP	metabolic process	GO:0008152	0.0487898	HMGB3,SLC16A3,CHORDC1,HES1,EDF1,FABP5,ECI1,MPST,UBE2S,PPID,CD44,USP5,DNAJA1,STK26,CDK2,PPP1R10,SOD1,SNRPE,NAA15,CPNE3,AKR1A1,GNPDA1,PTTG1IP,CHMP2A,HSPA14,VAT1,BID,MCMBP,UQCRQ,GSK3B,RPL36A,PYGL,AP2A2,RFC5,B4GALT5,CAMK2D,EXOC4,DRG2,ASS1,OTUB1,QSOX2,PEPD,MRPS35,EEF1A2,TGOLN2,PHF6,COX5A,EXOSC1,SAP30BP,ECHDC1,PRIM1,TTC19,ACADSB,SRI,MTHFD2,SLC35A4,BABAM1,PBK,TST,NRBP1,CARM1,CENPF,HSF1,HMGA2,DCK,WDR82,P…
GO:MF	RNA binding	GO:0003723	1.70539e-05	HMGB3,SLC16A3,EDF1,PPP1R10,SNRPE,NAA15,CPNE3,RPL36A,TWF2,DRG2,ASS1,MRPS35,EEF1A2,PHF6,EXOSC1,FAM50A,TST,RBM12B,CDK9,TES,CPSF2,FRG1,MRPL23,PTBP3,LSM14A,DUT,DHFR,UBAP2,TRMT1L,ELP3,NOL7,NME1,UBE2L3,DBR1,GTF2F1,PAIP1,GNL3L,LARP4,DCP1A,SURF6,CFAP20,SAP18,NKRF,ESRP2,LGALS1,UBE2O
GO:MF	nucleotide binding	GO:0000166	0.00154687	CHORDC1,UBE2S,DNAJA1,STK26,CDK2,TRANK1,HSPA14,GSK3B,PYGL,RFC5,CAMK2D,TWF2,DRG2,ASS1,EEF1A2,TUBB3,ACADSB,PBK,NRBP1,DCK,PFAS,RTKN,CDK9,TP53RK,UBE2H,SWAP70,DHFR,UBE4B,STK39,UBA3,ACBD5,NME1,UBE2R2,GNL1,UBE2L3,AGK,GNL3L,WDR77,PRKAR1A,DCTPP1,RAB3B,GALK1,KIF2A,UBE2O,RFC1
GO:MF	nucleoside phosphate binding	GO:1901265	0.00156607	CHORDC1,UBE2S,DNAJA1,STK26,CDK2,TRANK1,HSPA14,GSK3B,PYGL,RFC5,CAMK2D,TWF2,DRG2,ASS1,EEF1A2,TUBB3,ACADSB,PBK,NRBP1,DCK,PFAS,RTKN,CDK9,TP53RK,UBE2H,SWAP70,DHFR,UBE4B,STK39,UBA3,ACBD5,NME1,UBE2R2,GNL1,UBE2L3,AGK,GNL3L,WDR77,PRKAR1A,DCTPP1,RAB3B,GALK1,KIF2A,UBE2O,RFC1
GO:MF	purine ribonucleotide binding	GO:0032555	0.0022006	CHORDC1,UBE2S,DNAJA1,STK26,CDK2,TRANK1,HSPA14,GSK3B,PYGL,RFC5,CAMK2D,TWF2,DRG2,ASS1,EEF1A2,TUBB3,PBK,NRBP1,DCK,PFAS,RTKN,CDK9,TP53RK,UBE2H,SWAP70,UBE4B,STK39,UBA3,ACBD5,NME1,UBE2R2,GNL1,UBE2L3,AGK,GNL3L,PRKAR1A,RAB3B,GALK1,KIF2A,UBE2O,RFC1
GO:MF	purine nucleotide binding	GO:0017076	0.00260107	CHORDC1,UBE2S,DNAJA1,STK26,CDK2,TRANK1,HSPA14,GSK3B,PYGL,RFC5,CAMK2D,TWF2,DRG2,ASS1,EEF1A2,TUBB3,PBK,NRBP1,DCK,PFAS,RTKN,CDK9,TP53RK,UBE2H,SWAP70,UBE4B,STK39,UBA3,ACBD5,NME1,UBE2R2,GNL1,UBE2L3,AGK,GNL3L,PRKAR1A,RAB3B,GALK1,KIF2A,UBE2O,RFC1
GO:MF	ribonucleotide binding	GO:0032553	0.00270263	CHORDC1,UBE2S,DNAJA1,STK26,CDK2,TRANK1,HSPA14,GSK3B,PYGL,RFC5,CAMK2D,TWF2,DRG2,ASS1,EEF1A2,TUBB3,PBK,NRBP1,DCK,PFAS,RTKN,CDK9,TP53RK,UBE2H,SWAP70,UBE4B,STK39,UBA3,ACBD5,NME1,UBE2R2,GNL1,UBE2L3,AGK,GNL3L,PRKAR1A,RAB3B,GALK1,KIF2A,UBE2O,RFC1
GO:MF	heterocyclic compound binding	GO:1901363	0.0048583	HMGB3,SLC16A3,CHORDC1,HES1,EDF1,UBE2S,DNAJA1,STK26,CDK2,PPP1R10,SNRPE,NAA15,CPNE3,TRANK1,HSPA14,GSK3B,RPL36A,PYGL,RFC5,CAMK2D,TWF2,DRG2,ASS1,MRPS35,EEF1A2,PHF6,EXOSC1,TUBB3,ACADSB,FAM50A,PBK,TST,NRBP1,CARM1,HSF1,HMGA2,DCK,PFAS,RTKN,RBM12B,CDK9,TES,CPSF2,TP53RK,PIH1D1,FRG1,MRPL23,PTBP3,UBE2H,LSM14A,DUT,SWAP70,DHFR,UBAP2,GTF3C1,TRMT1L,UBE4B,ELP3,NOL7,STK39,PTGS2,UBA3,ACBD5,TRIM33,NME1,UBE2R2,GNL1,U…
GO:MF	purine ribonucleoside triphosphate binding	GO:0035639	0.00569814	CHORDC1,UBE2S,DNAJA1,STK26,CDK2,TRANK1,HSPA14,GSK3B,PYGL,RFC5,CAMK2D,TWF2,DRG2,ASS1,EEF1A2,TUBB3,PBK,NRBP1,DCK,PFAS,RTKN,CDK9,TP53RK,UBE2H,SWAP70,UBE4B,STK39,UBA3,NME1,UBE2R2,GNL1,UBE2L3,AGK,GNL3L,RAB3B,GALK1,KIF2A,UBE2O,RFC1
GO:MF	organic cyclic compound binding	GO:0097159	0.00909015	HMGB3,SLC16A3,CHORDC1,HES1,EDF1,UBE2S,DNAJA1,STK26,CDK2,PPP1R10,SNRPE,NAA15,CPNE3,TRANK1,HSPA14,GSK3B,RPL36A,PYGL,RFC5,CAMK2D,TWF2,DRG2,ASS1,MRPS35,EEF1A2,PHF6,EXOSC1,TUBB3,ACADSB,FAM50A,PBK,TST,NRBP1,CARM1,HSF1,HMGA2,DCK,PFAS,RTKN,RBM12B,CDK9,TES,CPSF2,TP53RK,PIH1D1,FRG1,MRPL23,PTBP3,UBE2H,LSM14A,DUT,SWAP70,DHFR,UBAP2,GTF3C1,TRMT1L,UBE4B,ELP3,NOL7,STK39,PTGS2,UBA3,ACBD5,TRIM33,NME1,UBE2R2,GNL1,U…
GO:MF	adenyl ribonucleotide binding	GO:0032559	0.0119843	CHORDC1,UBE2S,DNAJA1,STK26,CDK2,TRANK1,HSPA14,GSK3B,PYGL,RFC5,CAMK2D,TWF2,ASS1,PBK,NRBP1,DCK,PFAS,CDK9,TP53RK,UBE2H,SWAP70,UBE4B,STK39,UBA3,ACBD5,NME1,UBE2R2,UBE2L3,AGK,PRKAR1A,GALK1,KIF2A,UBE2O,RFC1
GO:MF	adenyl nucleotide binding	GO:0030554	0.0138375	CHORDC1,UBE2S,DNAJA1,STK26,CDK2,TRANK1,HSPA14,GSK3B,PYGL,RFC5,CAMK2D,TWF2,ASS1,PBK,NRBP1,DCK,PFAS,CDK9,TP53RK,UBE2H,SWAP70,UBE4B,STK39,UBA3,ACBD5,NME1,UBE2R2,UBE2L3,AGK,PRKAR1A,GALK1,KIF2A,UBE2O,RFC1
GO:MF	carbohydrate derivative binding	GO:0097367	0.0255817	CHORDC1,UBE2S,CD44,DNAJA1,STK26,CDK2,TRANK1,HSPA14,GSK3B,PYGL,RFC5,CAMK2D,TWF2,DRG2,ASS1,EEF1A2,TUBB3,PBK,NRBP1,DCK,PFAS,RTKN,CDK9,TP53RK,UBE2H,SWAP70,UBE4B,STK39,UBA3,ACBD5,NME1,UBE2R2,GNL1,UBE2L3,AGK,GNL3L,PRKAR1A,DCTPP1,RAB3B,GALK1,KIF2A,UBE2O,RFC1
GO:MF	small molecule binding	GO:0036094	0.0265316	CHORDC1,FABP5,UBE2S,CD44,DNAJA1,STK26,CDK2,TRANK1,HSPA14,GSK3B,PYGL,RFC5,CAMK2D,TWF2,DRG2,ASS1,EEF1A2,TUBB3,ACADSB,PBK,NRBP1,DCK,PFAS,RTKN,CDK9,TP53RK,UBE2H,SWAP70,DHFR,UBE4B,STK39,UBA3,ACBD5,NME1,UBE2R2,GNL1,UBE2L3,AGK,GNL3L,WDR77,PRKAR1A,DCTPP1,RAB3B,GALK1,KIF2A,UBE2O,RFC1
GO:MF	ubiquitin conjugating enzyme activity	GO:0061631	0.0328268	UBE2S,UBE2H,UBE2R2,UBE2L3,UBE2O
GO:MF	ATP binding	GO:0005524	0.0332677	CHORDC1,UBE2S,DNAJA1,STK26,CDK2,TRANK1,HSPA14,GSK3B,PYGL,RFC5,CAMK2D,TWF2,ASS1,PBK,NRBP1,DCK,PFAS,CDK9,TP53RK,UBE2H,SWAP70,UBE4B,STK39,UBA3,NME1,UBE2R2,UBE2L3,AGK,GALK1,KIF2A,UBE2O,RFC1
GO:MF	anion binding	GO:0043168	0.0370834	CHORDC1,FABP5,UBE2S,CD44,DNAJA1,STK26,CDK2,CPNE3,TRANK1,CHMP2A,HSPA14,GSK3B,PYGL,RFC5,CAMK2D,TWF2,DRG2,ASS1,EPB41,EEF1A2,TUBB3,ACADSB,MTHFD2,PBK,NRBP1,DCK,PFAS,RTKN,CDK9,TP53RK,UBE2H,SWAP70,DHFR,UBE4B,STK39,UBA3,ACBD5,NME1,UBE2R2,GBF1,GNL1,UBE2L3,AGK,GNL3L,PRKAR1A,RAB3B,GALK1,KIF2A,UBE2O,RFC1
GO:MF	ubiquitin-like protein conjugating enzyme activity	GO:0061650	0.0412114	UBE2S,UBE2H,UBE2R2,UBE2L3,UBE2O

## Sheet: Table S3.4
HCT-116
Down-regulated biological processes in response to 5-FU versus Uracil in sensitive HCT-116 cell line - 27 proteins
	Term name	Term ID	Adjusted p-value	Gene name
GO:MF	nucleosome binding	GO:0031491	0.0388942	H1FX,EED,HIST1H1C
GO:BP	regulation of DNA recombination	GO:0000018	0.000518923	H1FX,KPNA2,RIF1,HIST1H1C,RPA2
GO:BP	regulation of DNA metabolic process	GO:0051052	0.0144998	H1FX,AURKB,KPNA2,RIF1,HIST1H1C,RPA2
GO:BP	DNA metabolic process	GO:0006259	0.0496992	H1FX,AURKB,TK1,KPNA2,RIF1,HIST1H1C,RPA2,CHAF1B
GO:CC	protein-containing complex	GO:0032991	0.0139328	H1FX,AURKB,RPS29,KPNA2,LSM5,C9ORF78,MRPS28,SUPT5H,RRM2,UBE2S,EED,RPLP1,HIST1H1C,RPA2,RPL37A,CHAF1B,DNAJC19
GO:CC	ribosomal subunit	GO:0044391	0.0245521	RPS29,MRPS28,RPLP1,RPL37A
GO:CC	pronucleus	GO:0045120	0.0499414	RIF1,EED
Up-regulated biological processes in response to 5-FU versus Uracil in sensitive HCT-116 cell line - 80 proteins
	Term name	Term ID	Adjusted p-value	Gene name
GO:BP	intestinal epithelial cell development	GO:0060576	0.0489654	TYMS,TIGAR,CDKN1A
GO:CC	mitochondrial membrane	GO:0031966	0.00799695	UQCR10,NDUFA11,PET100,TYMS,MRPL21,FDXR,NDUFB3,DNM2,BAX,TIGAR,DHODH,RMDN3
GO:CC	mitochondrial envelope	GO:0005740	0.0140404	UQCR10,NDUFA11,PET100,TYMS,MRPL21,FDXR,NDUFB3,DNM2,BAX,TIGAR,DHODH,RMDN3
GO:CC	mitochondrion	GO:0005739	0.0163576	UQCR10,NDUFA11,PET100,SFN,TYMS,MRPL21,FDXR,NDUFB3,ECI1,DNM2,MCCC2,BAX,PNKP,SYNE2,TIGAR,DHODH,RRM2B,RMDN3
GO:CC	extracellular exosome	GO:0070062	0.0194826	DNAJA2,SFN,NDRG1,NIT2,CANT1,DNM2,LSR,ALDH1A3,SNCG,GPRC5A,CHMP2A,BAX,TOM1,GDF15,SYNE2,NAPA,PODXL,CMBL,S100A6,S100P,DDR1
GO:CC	extracellular vesicle	GO:1903561	0.022768	DNAJA2,SFN,NDRG1,NIT2,CANT1,DNM2,LSR,ALDH1A3,SNCG,GPRC5A,CHMP2A,BAX,TOM1,GDF15,SYNE2,NAPA,PODXL,CMBL,S100A6,S100P,DDR1
GO:CC	envelope	GO:0031975	0.0232848	UQCR10,NDUFA11,PET100,TYMS,MRPL21,FDXR,NDUFB3,DNM2,CHMP2A,BAX,SYNE2,TIGAR,DHODH,S100A6,RMDN3
GO:CC	organelle envelope	GO:0031967	0.0232848	UQCR10,NDUFA11,PET100,TYMS,MRPL21,FDXR,NDUFB3,DNM2,CHMP2A,BAX,SYNE2,TIGAR,DHODH,S100A6,RMDN3
GO:CC	extracellular organelle	GO:0043230	0.0235449	DNAJA2,SFN,NDRG1,NIT2,CANT1,DNM2,LSR,ALDH1A3,SNCG,GPRC5A,CHMP2A,BAX,TOM1,GDF15,SYNE2,NAPA,PODXL,CMBL,S100A6,S100P,DDR1
KEGG	p53 signaling pathway	KEGG:04115	4.62141e-05	SFN,BAX,SERPINB5,CDKN1A,RRM2B,TP53I3
KEGG	Pyrimidine metabolism	KEGG:00240	0.00794143	TYMS,CANT1,DHODH,RRM2B
WP	Biomarkers for pyrimidine metabolism disorders	WP:WP4584	0.0059147	TYMS,DHODH,RRM2B
WP	Pyrimidine metabolism and related diseases	WP:WP4225	0.00877391	TYMS,DHODH,RRM2B
WP	Genotoxicity pathway	WP:WP4286	0.0320388	TIGAR,CDKN1A,RRM2B,TP53I3
WP	DNA Damage Response	WP:WP707	0.0429675	SFN,BAX,CDKN1A,RRM2B
WP	Gastric Cancer Network 1	WP:WP2361	0.0450869	TPX2,ECT2,S100P

## Sheet: Table S3.5
HCT-116
Down-regulated biological processes in response to 5-FU + Irradiation versus Uracil in sensitive HCT-116 cell line - 40 proteins
	Term name	Term ID	Adjusted p-value	Gene name
GO:BP	nucleic acid metabolic process	GO:0090304	0.00681674	HMCES,H1FX,TK1,AURKB,EHMT2,KPNA2,RPS29,H3F3A,LSM5,RRM2,HIST1H1C,CHAF1B,SUPT5H,CIRBP,UHRF1,RPL37A,MED8,RPL37,RPLP1,SNIP1,RFC3,RPA2,CASK,RBM5
GO:BP	regulation of DNA metabolic process	GO:0051052	0.0131818	H1FX,AURKB,EHMT2,KPNA2,HIST1H1C,RFC3,RPA2
GO:BP	cellular macromolecule biosynthetic process	GO:0034645	0.0156051	H1FX,TK1,AURKB,EHMT2,RPS29,H3F3A,RRM2,HIST1H1C,CHAF1B,MRPS28,SUPT5H,CIRBP,UHRF1,RPL37A,MED8,RPL37,RPLP1,SNIP1,RPL22L1,RFC3,RPA2,CASK,ALG1
GO:BP	DNA metabolic process	GO:0006259	0.0236484	H1FX,TK1,AURKB,EHMT2,KPNA2,HIST1H1C,CHAF1B,UHRF1,RFC3,RPA2
GO:BP	cellular nitrogen compound metabolic process	GO:0034641	0.0265973	HMCES,H1FX,TK1,AURKB,EHMT2,KPNA2,RPS29,H3F3A,LSM5,RRM2,HIST1H1C,CHAF1B,MRPS28,SUPT5H,CIRBP,UHRF1,RPL37A,MED8,RPL37,RPLP1,SNIP1,RPL22L1,RFC3,RPA2,CASK,RBM5
GO:BP	macromolecule biosynthetic process	GO:0009059	0.0276004	H1FX,TK1,AURKB,EHMT2,RPS29,H3F3A,RRM2,HIST1H1C,CHAF1B,MRPS28,SUPT5H,CIRBP,UHRF1,RPL37A,MED8,RPL37,RPLP1,SNIP1,RPL22L1,RFC3,RPA2,CASK,ALG1
GO:BP	protein localization to organelle	GO:0033365	0.0286682	AURKB,KPNA2,FAM83D,RPS29,RPL37A,RPL37,RPLP1,RPA2,VPS36,DNAJC19
GO:BP	nucleobase-containing compound metabolic process	GO:0006139	0.0433946	HMCES,H1FX,TK1,AURKB,EHMT2,KPNA2,RPS29,H3F3A,LSM5,RRM2,HIST1H1C,CHAF1B,SUPT5H,CIRBP,UHRF1,RPL37A,MED8,RPL37,RPLP1,SNIP1,RFC3,RPA2,CASK,RBM5
GO:MF	heterocyclic compound binding	GO:1901363	0.000447553	HMCES,H1FX,TK1,AURKB,EHMT2,KPNA2,RPS29,H3F3A,LSM5,HIST1H1C,MRPS28,SUPT5H,CIRBP,UHRF1,PPAN,RPL37A,MED8,UBE2S,RPL37,RSRC2,SNIP1,RPL22L1,TUBAL3,RFC3,RPA2,CASK,RBM5,ZNF598
GO:MF	organic cyclic compound binding	GO:0097159	0.000613958	HMCES,H1FX,TK1,AURKB,EHMT2,KPNA2,RPS29,H3F3A,LSM5,HIST1H1C,MRPS28,SUPT5H,CIRBP,UHRF1,PPAN,RPL37A,MED8,UBE2S,RPL37,RSRC2,SNIP1,RPL22L1,TUBAL3,RFC3,RPA2,CASK,RBM5,ZNF598
GO:MF	nucleic acid binding	GO:0003676	0.000742583	HMCES,H1FX,EHMT2,KPNA2,RPS29,H3F3A,LSM5,HIST1H1C,MRPS28,SUPT5H,CIRBP,UHRF1,PPAN,RPL37A,MED8,RPL37,RSRC2,SNIP1,RPL22L1,RFC3,RPA2,RBM5,ZNF598
GO:MF	RNA binding	GO:0003723	0.00131085	H1FX,KPNA2,RPS29,LSM5,HIST1H1C,MRPS28,SUPT5H,CIRBP,PPAN,RPL37A,RPL37,RSRC2,SNIP1,RPL22L1,RBM5
GO:MF	nucleosome binding	GO:0031491	0.00540881	H1FX,H3F3A,HIST1H1C,UHRF1
GO:MF	structural constituent of ribosome	GO:0003735	0.0115518	RPS29,RPL37A,RPL37,RPLP1,RPL22L1
GO:MF	nucleosomal DNA binding	GO:0031492	0.0334476	H1FX,H3F3A,HIST1H1C
GO:BP	nucleic acid metabolic process	GO:0090304	0.00681674	HMCES,H1FX,TK1,AURKB,EHMT2,KPNA2,RPS29,H3F3A,LSM5,RRM2,HIST1H1C,CHAF1B,SUPT5H,CIRBP,UHRF1,RPL37A,MED8,RPL37,RPLP1,SNIP1,RFC3,RPA2,CASK,RBM5
GO:BP	regulation of DNA metabolic process	GO:0051052	0.0131818	H1FX,AURKB,EHMT2,KPNA2,HIST1H1C,RFC3,RPA2
GO:BP	cellular macromolecule biosynthetic process	GO:0034645	0.0156051	H1FX,TK1,AURKB,EHMT2,RPS29,H3F3A,RRM2,HIST1H1C,CHAF1B,MRPS28,SUPT5H,CIRBP,UHRF1,RPL37A,MED8,RPL37,RPLP1,SNIP1,RPL22L1,RFC3,RPA2,CASK,ALG1
GO:BP	DNA metabolic process	GO:0006259	0.0236484	H1FX,TK1,AURKB,EHMT2,KPNA2,HIST1H1C,CHAF1B,UHRF1,RFC3,RPA2
GO:BP	cellular nitrogen compound metabolic process	GO:0034641	0.0265973	HMCES,H1FX,TK1,AURKB,EHMT2,KPNA2,RPS29,H3F3A,LSM5,RRM2,HIST1H1C,CHAF1B,MRPS28,SUPT5H,CIRBP,UHRF1,RPL37A,MED8,RPL37,RPLP1,SNIP1,RPL22L1,RFC3,RPA2,CASK,RBM5
GO:BP	macromolecule biosynthetic process	GO:0009059	0.0276004	H1FX,TK1,AURKB,EHMT2,RPS29,H3F3A,RRM2,HIST1H1C,CHAF1B,MRPS28,SUPT5H,CIRBP,UHRF1,RPL37A,MED8,RPL37,RPLP1,SNIP1,RPL22L1,RFC3,RPA2,CASK,ALG1
GO:BP	protein localization to organelle	GO:0033365	0.0286682	AURKB,KPNA2,FAM83D,RPS29,RPL37A,RPL37,RPLP1,RPA2,VPS36,DNAJC19
GO:BP	nucleobase-containing compound metabolic process	GO:0006139	0.0433946	HMCES,H1FX,TK1,AURKB,EHMT2,KPNA2,RPS29,H3F3A,LSM5,RRM2,HIST1H1C,CHAF1B,SUPT5H,CIRBP,UHRF1,RPL37A,MED8,RPL37,RPLP1,SNIP1,RFC3,RPA2,CASK,RBM5
GO:CC	ribonucleoprotein complex	GO:1990904	0.00010233	RPS29,LSM5,MRPS28,CIRBP,PPAN,RPL37A,RPL37,RPLP1,SNIP1,RBM5
GO:CC	protein-containing complex	GO:0032991	0.000707897	H1FX,AURKB,KPNA2,RPS29,H3F3A,LSM5,RRM2,HIST1H1C,CHAF1B,MRPS28,SUPT5H,CIRBP,PPAN,RPL37A,MED8,UBE2S,RPL37,RPLP1,SNIP1,RFC3,RPA2,RBM5,VPS36,DNAJC19
GO:CC	ribosome	GO:0005840	0.00137056	RPS29,MRPS28,RPL37A,RPL37,RPLP1,RPL22L1
GO:CC	replication fork	GO:0005657	0.00238937	HMCES,UHRF1,RFC3,RPA2
GO:CC	intracellular non-membrane-bounded organelle	GO:0043232	0.00241327	HMCES,H1FX,AURKB,EHMT2,FAM83D,RPS29,H3F3A,HIST1H1C,POF1B,CHAF1B,MRPS28,CIRBP,UHRF1,PPAN,RPL37A,RPL37,RPLP1,RPL22L1,TUBAL3,RFC3,RPA2,CASK
GO:CC	non-membrane-bounded organelle	GO:0043228	0.00249944	HMCES,H1FX,AURKB,EHMT2,FAM83D,RPS29,H3F3A,HIST1H1C,POF1B,CHAF1B,MRPS28,CIRBP,UHRF1,PPAN,RPL37A,RPL37,RPLP1,RPL22L1,TUBAL3,RFC3,RPA2,CASK
GO:CC	ribosomal subunit	GO:0044391	0.0065325	RPS29,MRPS28,RPL37A,RPL37,RPLP1
GO:CC	cytosolic ribosome	GO:0022626	0.0112187	RPS29,RPL37A,RPL37,RPLP1
GO:CC	nuclear lumen	GO:0031981	0.0230923	H1FX,AURKB,EHMT2,KPNA2,RPS29,H3F3A,LSM5,HIST1H1C,CHAF1B,SUPT5H,CIRBP,UHRF1,PPAN,MED8,UBE2S,SNIP1,RFC3,RPA2,CASK,RBM5
GO:CC	cytosolic large ribosomal subunit	GO:0022625	0.0416052	RPL37A,RPL37,RPLP1
GO:CC	membrane-enclosed lumen	GO:0031974	0.0453354	H1FX,AURKB,EHMT2,KPNA2,RPS29,H3F3A,LSM5,HIST1H1C,CHAF1B,MRPS28,SUPT5H,CIRBP,UHRF1,PPAN,MED8,UBE2S,SNIP1,RFC3,RPA2,CASK,RBM5,DNAJC19
GO:CC	organelle lumen	GO:0043233	0.0453354	H1FX,AURKB,EHMT2,KPNA2,RPS29,H3F3A,LSM5,HIST1H1C,CHAF1B,MRPS28,SUPT5H,CIRBP,UHRF1,PPAN,MED8,UBE2S,SNIP1,RFC3,RPA2,CASK,RBM5,DNAJC19
GO:CC	intracellular organelle lumen	GO:0070013	0.0453354	H1FX,AURKB,EHMT2,KPNA2,RPS29,H3F3A,LSM5,HIST1H1C,CHAF1B,MRPS28,SUPT5H,CIRBP,UHRF1,PPAN,MED8,UBE2S,SNIP1,RFC3,RPA2,CASK,RBM5,DNAJC19
KEGG	Ribosome	KEGG:03010	0.000433468	RPS29,RPL37A,RPL37,RPLP1,RPL22L1
Up-regulated biological processes in response to 5-FU + Irradiation versus Uracil in sensitive HCT-116 cell line - 73 proteins
	Term name	Term ID	Adjusted p-value	Gene name
GO:BP	intestinal epithelial cell development	GO:0060576	0.0331208	TYMS,TIGAR,CDKN1A
GO:BP	intrinsic apoptotic signaling pathway	GO:0097193	0.0384662	DIABLO,BAX,MIF,SFN,RRM2B,CDKN1A,CUL5,DNAJC10
GO:CC	extracellular exosome	GO:0070062	5.14676e-05	BAX,GPRC5A,PHPT1,S100A11,CAPNS1,S100A4,NAPA,ADIRF,ALDH1A3,CHMP2A,SNCG,IST1,LSR,MIF,CMBL,LYPLA2,SYNE2,SFN,PODXL,TOM1,GDF15,S100A6,S100P,DDR1
GO:CC	extracellular vesicle	GO:1903561	6.28743e-05	BAX,GPRC5A,PHPT1,S100A11,CAPNS1,S100A4,NAPA,ADIRF,ALDH1A3,CHMP2A,SNCG,IST1,LSR,MIF,CMBL,LYPLA2,SYNE2,SFN,PODXL,TOM1,GDF15,S100A6,S100P,DDR1
GO:CC	extracellular organelle	GO:0043230	6.56465e-05	BAX,GPRC5A,PHPT1,S100A11,CAPNS1,S100A4,NAPA,ADIRF,ALDH1A3,CHMP2A,SNCG,IST1,LSR,MIF,CMBL,LYPLA2,SYNE2,SFN,PODXL,TOM1,GDF15,S100A6,S100P,DDR1
GO:CC	cytosol	GO:0005829	0.0153572	DIABLO,GFPT2,BAX,SPATS2L,MAP7,PHPT1,PPIG,MCCC2,TYMS,CAPNS1,NAPA,ADIRF,GLRX3,PLCD3,ALDH1A3,CHMP2A,CDK4,IST1,MIF,CMBL,LYPLA2,TIGAR,SFN,RINT1,HERC2,TOM1,S100A6,IMUP,RRM2B,CDKN1A,TP53I3,CUL5,ECT2,UBQLN4
KEGG	p53 signaling pathway	KEGG:04115	8.31256e-07	BAX,CDK4,SFN,SERPINB5,RRM2B,CDKN1A,TP53I3
WP	DNA Damage Response	WP:WP707	0.00122789	BAX,CDK4,SFN,RRM2B,CDKN1A
WP	miRNA Regulation of DNA Damage Response	WP:WP1530	0.00289225	BAX,CDK4,SFN,RRM2B,CDKN1A
WP	Genotoxicity pathway	WP:WP4286	0.0175038	TIGAR,RRM2B,CDKN1A,TP53I3

## Sheet: Table S3.6
HCT-116
Down-regulated biological processes in response to induction of a chemoresistance in HCT-116 cell line - 208 proteins
	Term name	Term ID	Adjusted p-value	Gene name
GO:MF	RNA binding	GO:0003723	0.000529738	RTCA,RNASET2,RBM5,EXOSC6,PRPF38A,CBX8,GTPBP10,SUPT5H,UBFD1,NKRF,CCNT1,UBR5,IMPDH1,ADD1,ADK,RBM10,CSTF3,RBMS2,COA6,IBA57,ARL6IP4,ZCCHC8,MEPCE,RSRC2,TRMT1L,RBBP6,THOC6,NOA1,LSM14A,THOC2,MYO18A,MSI2,IMP4,RBM15,NTPCR,DIDO1,MRPL32,CRNKL1,TFB2M,CCDC59,PEF1,RSL24D1,MRPS28
GO:BP	organelle organization	GO:0006996	0.000343352	BAX,DNAJC13,GBA,SMARCA1,XPC,OCLN,NDUFAF2,GOLGA5,POF1B,DNAJC19,DNAJA3,PKP2,MTA3,PDCD10,CCDC113,CBX8,SDHAF3,ACTR10,NDUFB3,BRD4,NDUFS6,ECI2,UBR5,NDUFA10,SEC24B,SNAP29,UBL4A,SDC1,PML,ADD1,GPX4,ATRX,NAPA,ARF6,DHODH,KIF23,CDC16,CHAF1B,STX5,TMED1,PIN1,SCARB2,TMED2,TBCE,MAEA,SETD3,VPS36,UBR2,ASPM,EHBP1L1,ARFGAP2,ENAH,LSM14A,PIP4K2C,MYO18A,L3MBTL2,HAUS1,PNKP,COPS8,ARPC5L,TUBGCP2,TSPYL1,ANAPC1,TFB2M,CHMP1A…
GO:BP	cellular component organization or biogenesis	GO:0071840	0.00144007	BAX,SPINT1,DNAJC13,GBA,SMARCA1,RBM5,XPC,OCLN,PARP6,EXOSC6,NDUFAF2,UXS1,GADD45GIP1,GOLGA5,POF1B,DNAJC19,MRPL53,DNAJA3,PKP2,MTA3,PDCD10,CCDC113,CBX8,SDHAF3,ACTR10,GTPBP10,TGOLN2,NDUFB3,BRD4,NDUFS6,ECI2,FLOT1,UBR5,NDUFA10,SEC24B,SNAP29,CST3,UBL4A,SDC1,PRKACB,PML,ADD1,NUP214,GPX4,ATRX,KPNA1,AP2S1,NAPA,ARF6,PITPNA,DHODH,KIF23,CDC16,CHAF1B,STX5,TMED1,PIN1,TPBG,SCARB2,FLOT2,GAPVD1,TMED2,TBCE,MRPL51,COA6…
GO:BP	protein-containing complex subunit organization	GO:0043933	0.0053598	BAX,GBA,SMARCA1,RBM5,XPC,OCLN,NDUFAF2,UXS1,GADD45GIP1,MRPL53,SDHAF3,NDUFB3,NDUFS6,FLOT1,NDUFA10,SEC24B,SNAP29,PRKACB,PML,ADD1,GPX4,ATRX,AP2S1,NAPA,ARF6,CHAF1B,STX5,TMED2,TBCE,MRPL51,COA6,COPS8,ARPC5L,TUBGCP2,MRPL32,CRNKL1,TSPYL1,CHMP1A,HELLS,CHMP5,PEF1,DAXX,RSL24D1,MRPS28
GO:BP	cellular component organization	GO:0016043	0.00580248	BAX,SPINT1,DNAJC13,GBA,SMARCA1,RBM5,XPC,OCLN,PARP6,NDUFAF2,UXS1,GADD45GIP1,GOLGA5,POF1B,DNAJC19,MRPL53,DNAJA3,PKP2,MTA3,PDCD10,CCDC113,CBX8,SDHAF3,ACTR10,TGOLN2,NDUFB3,BRD4,NDUFS6,ECI2,FLOT1,UBR5,NDUFA10,SEC24B,SNAP29,CST3,UBL4A,SDC1,PRKACB,PML,ADD1,GPX4,ATRX,KPNA1,AP2S1,NAPA,ARF6,PITPNA,DHODH,KIF23,CDC16,CHAF1B,STX5,TMED1,PIN1,TPBG,SCARB2,FLOT2,GAPVD1,TMED2,TBCE,MRPL51,COA6,IBA57,MAEA,SETD3,VPS3…
GO:BP	cellular component biogenesis	GO:0044085	0.0310531	BAX,GBA,SMARCA1,RBM5,XPC,OCLN,EXOSC6,NDUFAF2,UXS1,POF1B,PKP2,PDCD10,CCDC113,SDHAF3,GTPBP10,NDUFB3,NDUFS6,FLOT1,NDUFA10,SEC24B,SNAP29,SDC1,PRKACB,PML,ADD1,NUP214,GPX4,ATRX,AP2S1,NAPA,ARF6,KIF23,CHAF1B,STX5,TPBG,FLOT2,TMED2,TBCE,COA6,IBA57,VPS36,ASPM,LSM14A,PIP4K2C,HAUS1,IMP4,COPS8,ARPC5L,TUBGCP2,CRNKL1,TSPYL1,TFB2M,CHMP1A,HELLS,CHMP5,PEF1,DAXX,RSL24D1
GO:BP	vesicle organization	GO:0016050	0.0313555	DNAJC13,SEC24B,SNAP29,SDC1,NAPA,STX5,SCARB2,TMED2,VPS36,ARFGAP2,MYO18A,CHMP1A,CHMP5,PEF1
GO:BP	RNA processing	GO:0006396	0.0393189	RTCA,POLR2I,RBM5,EXOSC6,PRPF38A,TRMT61A,SUPT5H,CCNT1,RBM10,CSTF3,RBMS2,ARL6IP4,INTS3,ZCCHC8,CWC27,TRMT1L,RBBP6,THOC6,THOC2,GTPBP3,IMP4,TP53RK,RBM15,CRNKL1,TFB2M
GO:BP	Golgi vesicle budding	GO:0048194	0.0454984	SEC24B,NAPA,STX5,TMED2,ARFGAP2,MYO18A,PEF1
GO:BP	cellular metabolic process	GO:0044237	0.0477173	APLP2,BAX,ERAP1,RTCA,RNASET2,CASK,SPINT1,WFS1,ENDOD1,GBA,ISG15,GLA,CBR1,SMARCA1,POLR2I,PPP1R2,RBM5,FOXK1,XPC,BDH1,OCLN,PARP6,COQ5,EXOSC6,NDUFAF2,PLCD3,PRPF38A,UXS1,GADD45GIP1,MRPL53,DNAJA3,TRMT61A,NUDT12,ADPGK,MTA3,PDCD10,CBX8,SDHAF3,NBAS,SUPT5H,POLR3A,NKRF,BCAT2,TGOLN2,NDUFB3,CCNT1,BRD4,NDUFS6,ECI2,FLOT1,UBR5,NDUFA10,SNAP29,CST3,POLR1D,UBL4A,SDC1,IMPDH1,PRKACB,PML,ADD1,NUP214,GPX4,ATRX,KPNA1,AP2…
GO:CC	intracellular membrane-bounded organelle	GO:0043231	7.16077e-11	APLP2,BAX,ERAP1,RTCA,RNASET2,CASK,DNAJC13,WFS1,GBA,ISG15,GLA,SMARCA1,POLR2I,RBM5,FOXK1,XPC,BDH1,OCLN,PARP6,COQ5,EXOSC6,NDUFAF2,PRPF38A,UXS1,GADD45GIP1,GOLGA5,ISOC2,DNAJC19,MRPL53,DNAJA3,TRMT61A,PKP2,NUDT12,ADPGK,MTA3,PDCD10,GHITM,CBX8,SDHAF3,ACTR10,NBAS,GTPBP10,SUPT5H,POLR3A,SCAMP1,NKRF,BCAT2,IPO8,TGOLN2,NDUFB3,TIMM8A,CCNT1,BRD4,NDUFS6,ECI2,FLOT1,UBR5,NDUFA10,SEC24B,SNAP29,CST3,POLR1D,UBL4A,SDC1,…
GO:CC	intracellular organelle	GO:0043229	1.83789e-10	APLP2,BAX,ERAP1,RTCA,RNASET2,CASK,DNAJC13,WFS1,GBA,ISG15,GLA,SMARCA1,POLR2I,RBM5,FOXK1,XPC,BDH1,OCLN,PARP6,COQ5,EXOSC6,NDUFAF2,PRPF38A,UXS1,GADD45GIP1,GOLGA5,POF1B,ISOC2,DNAJC19,MRPL53,DNAJA3,TRMT61A,PKP2,NUDT12,ADPGK,MTA3,PDCD10,CCDC113,GHITM,CBX8,SDHAF3,ACTR10,NBAS,GTPBP10,SUPT5H,POLR3A,SCAMP1,NKRF,ZNF185,BCAT2,IPO8,TGOLN2,NDUFB3,TIMM8A,CCNT1,BRD4,NDUFS6,ECI2,FLOT1,UBR5,NDUFA10,SEC24B,SNAP29,CS…
GO:CC	organelle	GO:0043226	1.90337e-10	BCAM,APLP2,BAX,ERAP1,RTCA,RNASET2,CASK,SPINT1,DNAJC13,WFS1,ENDOD1,GBA,ISG15,GLA,CBR1,SMARCA1,POLR2I,RBM5,FOXK1,XPC,BDH1,OCLN,PARP6,COQ5,EXOSC6,NDUFAF2,PRPF38A,UXS1,GADD45GIP1,GOLGA5,POF1B,ISOC2,DNAJC19,MRPL53,DNAJA3,TRMT61A,PKP2,NUDT12,ADPGK,MTA3,PDCD10,CCDC113,GHITM,CBX8,SDHAF3,ACTR10,NBAS,GTPBP10,SUPT5H,POLR3A,SCAMP1,NKRF,ZNF185,BCAT2,IPO8,TGOLN2,NDUFB3,TIMM8A,CCNT1,BRD4,NDUFS6,ECI2,FLOT1,UBR5,…
GO:CC	membrane-bounded organelle	GO:0043227	2.24071e-10	BCAM,APLP2,BAX,ERAP1,RTCA,RNASET2,CASK,SPINT1,DNAJC13,WFS1,ENDOD1,GBA,ISG15,GLA,CBR1,SMARCA1,POLR2I,RBM5,FOXK1,XPC,BDH1,OCLN,PARP6,COQ5,EXOSC6,NDUFAF2,PRPF38A,UXS1,GADD45GIP1,GOLGA5,ISOC2,DNAJC19,MRPL53,DNAJA3,TRMT61A,PKP2,NUDT12,ADPGK,MTA3,PDCD10,GHITM,CBX8,SDHAF3,ACTR10,NBAS,GTPBP10,SUPT5H,POLR3A,SCAMP1,NKRF,BCAT2,IPO8,TGOLN2,NDUFB3,TIMM8A,CCNT1,BRD4,NDUFS6,ECI2,FLOT1,UBR5,NDUFA10,SEC24B,SNAP29…
GO:CC	intracellular organelle lumen	GO:0070013	2.81482e-09	APLP2,ERAP1,RTCA,RNASET2,CASK,WFS1,GBA,ISG15,GLA,SMARCA1,POLR2I,RBM5,FOXK1,XPC,BDH1,COQ5,EXOSC6,PRPF38A,GADD45GIP1,DNAJC19,MRPL53,DNAJA3,TRMT61A,PKP2,NUDT12,MTA3,CBX8,SDHAF3,ACTR10,GTPBP10,SUPT5H,POLR3A,NKRF,BCAT2,IPO8,TGOLN2,TIMM8A,CCNT1,BRD4,ECI2,UBR5,NDUFA10,SNAP29,CST3,POLR1D,UBL4A,SDC1,IMPDH1,PRKACB,PML,ADD1,NUP214,GPX4,ATRX,KPNA1,ADK,PCBD1,RBM10,DHODH,KIF23,CSTF3,CDC16,CHAF1B,PIN1,SCARB2,PE…
GO:CC	organelle lumen	GO:0043233	2.81482e-09	APLP2,ERAP1,RTCA,RNASET2,CASK,WFS1,GBA,ISG15,GLA,SMARCA1,POLR2I,RBM5,FOXK1,XPC,BDH1,COQ5,EXOSC6,PRPF38A,GADD45GIP1,DNAJC19,MRPL53,DNAJA3,TRMT61A,PKP2,NUDT12,MTA3,CBX8,SDHAF3,ACTR10,GTPBP10,SUPT5H,POLR3A,NKRF,BCAT2,IPO8,TGOLN2,TIMM8A,CCNT1,BRD4,ECI2,UBR5,NDUFA10,SNAP29,CST3,POLR1D,UBL4A,SDC1,IMPDH1,PRKACB,PML,ADD1,NUP214,GPX4,ATRX,KPNA1,ADK,PCBD1,RBM10,DHODH,KIF23,CSTF3,CDC16,CHAF1B,PIN1,SCARB2,PE…
GO:CC	membrane-enclosed lumen	GO:0031974	2.81482e-09	APLP2,ERAP1,RTCA,RNASET2,CASK,WFS1,GBA,ISG15,GLA,SMARCA1,POLR2I,RBM5,FOXK1,XPC,BDH1,COQ5,EXOSC6,PRPF38A,GADD45GIP1,DNAJC19,MRPL53,DNAJA3,TRMT61A,PKP2,NUDT12,MTA3,CBX8,SDHAF3,ACTR10,GTPBP10,SUPT5H,POLR3A,NKRF,BCAT2,IPO8,TGOLN2,TIMM8A,CCNT1,BRD4,ECI2,UBR5,NDUFA10,SNAP29,CST3,POLR1D,UBL4A,SDC1,IMPDH1,PRKACB,PML,ADD1,NUP214,GPX4,ATRX,KPNA1,ADK,PCBD1,RBM10,DHODH,KIF23,CSTF3,CDC16,CHAF1B,PIN1,SCARB2,PE…
GO:CC	intracellular	GO:0005622	1.68582e-08	APLP2,BAX,ERAP1,RTCA,RNASET2,CASK,DNAJC13,WFS1,ENDOD1,GBA,ISG15,GLA,CBR1,SMARCA1,POLR2I,RBM5,FOXK1,XPC,BDH1,OCLN,PARP6,COQ5,EXOSC6,NDUFAF2,PLCD3,PRPF38A,UXS1,GADD45GIP1,GOLGA5,POF1B,ISOC2,DNAJC19,MRPL53,DNAJA3,TRMT61A,PKP2,NUDT12,PDCD2L,ADPGK,MTA3,PDCD10,CCDC113,GHITM,CBX8,SDHAF3,PDRG1,ACTR10,NBAS,GTPBP10,SUPT5H,POLR3A,SCAMP1,NKRF,ZNF185,BCAT2,IPO8,TGOLN2,NDUFB3,TIMM8A,CCNT1,BRD4,NDUFS6,ECI2,FLOT…
GO:CC	nucleoplasm	GO:0005654	2.05826e-05	RTCA,ISG15,SMARCA1,POLR2I,RBM5,FOXK1,XPC,BDH1,EXOSC6,PRPF38A,TRMT61A,PKP2,MTA3,CBX8,SUPT5H,POLR3A,NKRF,IPO8,TGOLN2,CCNT1,BRD4,UBR5,SNAP29,POLR1D,UBL4A,PRKACB,PML,ADD1,NUP214,GPX4,ATRX,KPNA1,ADK,PCBD1,RBM10,DHODH,KIF23,CSTF3,CDC16,CHAF1B,PIN1,PEA15,COA6,ACBD5,ARL6IP4,INTS3,ZCCHC8,CWC27,MAEA,RBBP6,SETD3,THOC6,THOC2,L3MBTL2,IMP4,TP53RK,RBM15,PNKP,COPS8,TUBGCP2,DDA1,CRNKL1,XPO4,TSPYL1,ANAPC1,POLR3B,C…
GO:CC	organelle membrane	GO:0031090	0.00122415	APLP2,BAX,ERAP1,CASK,DNAJC13,WFS1,GBA,BDH1,OCLN,COQ5,NDUFAF2,PRPF38A,UXS1,GOLGA5,DNAJC19,MRPL53,ADPGK,PDCD10,GHITM,NBAS,SCAMP1,TGOLN2,NDUFB3,TIMM8A,NDUFS6,FLOT1,NDUFA10,SEC24B,SNAP29,CST3,PML,AP2S1,NAPA,ARF6,DHODH,STX5,TMED1,SCARB2,FLOT2,TMED2,MRPL51,ACBD5,VPS36,PNPLA6,ARFGAP2,NOA1,CANT1,MYO18A,CERS2,RBM15,ALG1,MRPL32,ATP13A1,CHMP1A,OSTC,CHMP5,PEF1,SLC25A13,RAB21,MRPS28,LEMD3,MOB4
GO:CC	nuclear lumen	GO:0031981	0.002514	RTCA,CASK,ISG15,SMARCA1,POLR2I,RBM5,FOXK1,XPC,BDH1,EXOSC6,PRPF38A,TRMT61A,PKP2,MTA3,CBX8,GTPBP10,SUPT5H,POLR3A,NKRF,IPO8,TGOLN2,CCNT1,BRD4,UBR5,SNAP29,POLR1D,UBL4A,PRKACB,PML,ADD1,NUP214,GPX4,ATRX,KPNA1,ADK,PCBD1,RBM10,DHODH,KIF23,CSTF3,CDC16,CHAF1B,PIN1,PEA15,COA6,ACBD5,ARL6IP4,INTS3,ZCCHC8,CWC27,MAEA,RBBP6,SETD3,THOC6,THOC2,L3MBTL2,IMP4,TP53RK,RBM15,PNKP,COPS8,TUBGCP2,DDA1,CRNKL1,XPO4,TSPYL1,AN…
GO:CC	cytoplasm	GO:0005737	0.003251	APLP2,BAX,ERAP1,RNASET2,CASK,DNAJC13,WFS1,ENDOD1,GBA,ISG15,GLA,CBR1,FOXK1,XPC,BDH1,OCLN,PARP6,COQ5,EXOSC6,NDUFAF2,PLCD3,UXS1,GADD45GIP1,GOLGA5,ISOC2,DNAJC19,MRPL53,DNAJA3,PKP2,NUDT12,PDCD2L,ADPGK,MTA3,PDCD10,CCDC113,GHITM,SDHAF3,PDRG1,ACTR10,NBAS,POLR3A,SCAMP1,ZNF185,BCAT2,IPO8,TGOLN2,NDUFB3,TIMM8A,NDUFS6,ECI2,FLOT1,UBR5,NDUFA10,SEC24B,SNAP29,CST3,POLR1D,UBL4A,SDC1,IMPDH1,PRKACB,PML,ADD1,NUP214,G…
GO:CC	envelope	GO:0031975	0.00504468	BAX,BDH1,PARP6,COQ5,NDUFAF2,PRPF38A,DNAJC19,MRPL53,GHITM,SDHAF3,IPO8,NDUFB3,TIMM8A,NDUFS6,NDUFA10,CST3,NUP214,GPX4,KPNA1,DHODH,MRPL51,COA6,NOA1,RBM15,MRPL32,XPO4,SLC25A13,MRPS28,LEMD3
GO:CC	organelle envelope	GO:0031967	0.00504468	BAX,BDH1,PARP6,COQ5,NDUFAF2,PRPF38A,DNAJC19,MRPL53,GHITM,SDHAF3,IPO8,NDUFB3,TIMM8A,NDUFS6,NDUFA10,CST3,NUP214,GPX4,KPNA1,DHODH,MRPL51,COA6,NOA1,RBM15,MRPL32,XPO4,SLC25A13,MRPS28,LEMD3
GO:CC	mitochondrial inner membrane	GO:0005743	0.0112323	BDH1,COQ5,NDUFAF2,DNAJC19,MRPL53,GHITM,NDUFB3,TIMM8A,NDUFS6,NDUFA10,DHODH,MRPL51,NOA1,MRPL32,SLC25A13,MRPS28
GO:CC	organelle inner membrane	GO:0019866	0.0132539	BDH1,COQ5,NDUFAF2,DNAJC19,MRPL53,GHITM,NDUFB3,TIMM8A,NDUFS6,NDUFA10,DHODH,MRPL51,NOA1,MRPL32,SLC25A13,MRPS28,LEMD3
GO:CC	protein-containing complex	GO:0032991	0.0182468	BAX,DNAJC13,SMARCA1,POLR2I,RBM5,XPC,OCLN,COQ5,EXOSC6,PRPF38A,DNAJC19,MRPL53,TRMT61A,MTA3,CCDC113,CBX8,PDRG1,ACTR10,NBAS,SUPT5H,POLR3A,NDUFB3,CCNT1,NDUFS6,FLOT1,UBR5,NDUFA10,SEC24B,SNAP29,POLR1D,UBL4A,SDC1,PRKACB,ADD1,NUP214,GPX4,KPNA1,AP2S1,NAPA,RBM10,KIF23,CDC16,CHAF1B,STX5,FLOT2,PEA15,RBMS2,PPP2R5E,MRPL51,INTS3,ZCCHC8,CWC27,MAEA,RBBP6,VPS36,THOC6,UBR2,EHBP1L1,THOC2,MYO18A,HAUS1,MSI2,IMP4,TP53RK…
KEGG	RNA polymerase	KEGG:03020	0.0249697	POLR2I,POLR3A,POLR1D,POLR3B
Up-regulated biological processes in response to induction of a chemoresistance in HCT-116 cell line - 206 proteins
	Term name	Term ID	Adjusted p-value	Gene name
GO:MF	RNA binding	GO:0003723	0.000143871	NOL7,NUP98,SPATS2,MRPL11,TBL2,MRPL3,TMSB4X,GLRX3,HNRNPLL,MRPS35,RPL36A,NOM1,POLR2A,TYMS,DUT,EXOSC3,ISY1,SLC4A1AP,SF3B6,RNF40,PHF6,RBM42,PPP1R10,S100A4,PPP4C,MFN2,SMTN,DYNC2H1,PIR,ATG7,ACYP1,COG7,PRPSAP1,ARL6IP1,LSM12,PHLDB2,RPUSD2,PELP1,INTS1,PPIL3,NEB,MRPS25,ATAD2
GO:MF	protein binding	GO:0005515	0.00590188	NUP98,S100A6,GNAI1,GGCT,TOM1,SPATS2,RING1,MRPL11,TBL2,NUP62,CDC23,NCAPG,WRNIP1,ANXA3,RINT1,PBK,DERL1,TMSB4X,GLRX3,TNPO2,HNRNPLL,TPX2,ERLIN2,PTPN23,RPL36A,NOM1,ALCAM,POLR2A,TYMS,GINS4,FIS1,DCXR,TRIP13,NHLRC2,NUBP1,STON2,BID,ARMT1,DUT,EXOSC3,ISY1,VAC14,PGLS,HSBP1,SLC4A1AP,SF3B6,RNF40,CAPG,CLPB,PHF6,TACC1,CRTAP,NAPRT,RBM42,PPP1R10,NIF3L1,GATAD2B,S100A4,SERPINB6,TONSL,ILKAP,TECR,GNL2,EPB41,PLOD1,F3,A…
GO:MF	histone binding	GO:0042393	0.017459	PHF6,ILKAP,FSIP2,HLTF,ARL6IP1,PLCH1,EPS15L1,DDX49,DCBLD2
GO:BP	organelle organization	GO:0006996	8.96511e-07	NUP98,GNAI1,GGCT,RING1,MRPL11,NUP62,CDC23,NCAPG,WRNIP1,TMSB4X,TPX2,PTPN23,TMED7,GINS4,FIS1,TMEM165,TRIP13,VAT1,TUBB8,NUBP1,BID,RNF40,NDUFA11,CAPG,TACC1,PPP1R10,GATAD2B,SERPINB6,PLOD1,CDC20,GOLGA4,FSIP2,SDF2L1,FRG1,POLRMT,PIR,GIPC1,POP7,SVIL,PARN,ACYP1,STAT3,GCLM,FNTA,COG7,GOLGA2,PWP1,HLTF,PRPSAP1,SUZ12,ARL6IP1,ACAP2,DLGAP5,TERF2,RBBP7,LSM12,PLCH1,MAP1S,TTC19,CC2D1A,PHLDB2,YRDC,SKA1,OSBPL9,SAP130,…
GO:BP	cellular component organization or biogenesis	GO:0071840	1.27312e-05	NUP98,S100A6,GNAI1,OTUD6B,GGCT,B4GALT5,RING1,MRPL11,NUP62,CDC23,MRPL3,NCAPG,WRNIP1,TMSB4X,GLRX3,TPX2,PTPN23,MRPS35,NOM1,ACSL4,TMED7,ALCAM,ACOT13,GINS4,FIS1,TMEM165,DCXR,TRIP13,VAT1,TUBB8,NUBP1,STON2,BID,EXOSC3,ISY1,RNF40,NDUFA11,CAPG,TACC1,PPP1R10,GATAD2B,SERPINB6,PPP4C,PLOD1,MFN2,CDC20,GOLGA4,PSME4,FSIP2,SDF2L1,FRG1,DYNC2H1,POLRMT,PIR,GIPC1,POP7,ATG7,SVIL,PARN,ACYP1,STAT3,GCLM,FNTA,MVD,COG7,GOLG…
GO:BP	cellular component organization	GO:0016043	0.000730396	NUP98,S100A6,GNAI1,OTUD6B,GGCT,B4GALT5,RING1,MRPL11,NUP62,CDC23,MRPL3,NCAPG,WRNIP1,TMSB4X,GLRX3,TPX2,PTPN23,MRPS35,ACSL4,TMED7,ALCAM,ACOT13,GINS4,FIS1,TMEM165,DCXR,TRIP13,VAT1,TUBB8,NUBP1,STON2,BID,ISY1,RNF40,NDUFA11,CAPG,TACC1,PPP1R10,GATAD2B,SERPINB6,PLOD1,MFN2,CDC20,GOLGA4,PSME4,FSIP2,SDF2L1,FRG1,POLRMT,PIR,GIPC1,POP7,SVIL,PARN,ACYP1,STAT3,GCLM,FNTA,MVD,COG7,GOLGA2,PWP1,HLTF,PRPSAP1,SUZ12,ARL6…
GO:BP	chromosome organization	GO:0051276	0.0124565	NUP98,RING1,NUP62,CDC23,NCAPG,WRNIP1,GINS4,TRIP13,RNF40,PPP1R10,GATAD2B,GOLGA4,FSIP2,POP7,ACYP1,HLTF,PRPSAP1,ARL6IP1,TERF2,RBBP7,LSM12,PLCH1,TTC19,SKA1,SAP130,EPS15L1,CLIC4,DDX49,CCDC137,DCBLD2
GO:BP	cellular component biogenesis	GO:0044085	0.047621	NUP98,OTUD6B,MRPL11,NUP62,TMSB4X,GLRX3,TPX2,PTPN23,NOM1,ACOT13,FIS1,DCXR,TRIP13,TUBB8,NUBP1,BID,EXOSC3,ISY1,NDUFA11,CAPG,SERPINB6,PPP4C,PLOD1,CDC20,GOLGA4,DYNC2H1,POLRMT,GIPC1,POP7,ATG7,SVIL,COG7,PWP1,HLTF,SUZ12,ACAP2,DLGAP5,RBBP7,LSM12,CC2D1A,PHLDB2,YRDC,PELP1,INTS1,SKA1,PDF,EPS15L1,DCTN4,MAGED2,CLIC4,NEB,ATP6V0D1,SUMO1,MRPS25,ASF1B
GO:CC	intracellular	GO:0005622	1.82044e-11	IMUP,NOL7,NUP98,S100A6,GNAI1,OTUD6B,GGCT,TOM1,SPATS2,B4GALT5,RING1,MRPL11,NT5E,TBL2,NUP62,DAD1,CDC23,MRPL3,PDE12,NCAPG,WRNIP1,ANXA3,RINT1,PBK,DERL1,TMSB4X,GLRX3,TNPO2,HNRNPLL,TPX2,ADIRF,ERLIN2,PTPN23,MRPS35,RPL36A,NOM1,ACSL4,TMED7,ACOT13,POLR2A,TYMS,GINS4,FIS1,TMEM165,DCXR,TRIP13,NHLRC2,VAT1,TUBB8,NUBP1,STON2,BID,DUT,EXOSC3,ISY1,VAC14,PGLS,HSBP1,SLC4A1AP,SF3B6,ECHDC1,RNF40,NDUFA11,CAPG,CLPB,PHF6,…
GO:CC	membrane-bounded organelle	GO:0043227	3.00009e-11	IMUP,NOL7,NUP98,S100A6,GNAI1,GGCT,TOM1,B4GALT5,RING1,MRPL11,NT5E,TBL2,NUP62,DAD1,CDC23,MRPL3,PDE12,NCAPG,WRNIP1,ANXA3,RINT1,PBK,DERL1,TMSB4X,GLRX3,TNPO2,HNRNPLL,TPX2,ADIRF,ERLIN2,PTPN23,MRPS35,RPL36A,NOM1,ACSL4,TMED7,ALCAM,ACOT13,POLR2A,TYMS,GINS4,FIS1,TMEM165,DCXR,TRIP13,NHLRC2,VAT1,TUBB8,NUBP1,STON2,BID,DUT,EXOSC3,ISY1,VAC14,PGLS,HSBP1,SLC4A1AP,SF3B6,RNF40,NDUFA11,CAPG,CLPB,PHF6,TACC1,CRTAP,NAP…
GO:CC	intracellular organelle	GO:0043229	9.86287e-11	IMUP,NOL7,NUP98,S100A6,GNAI1,TOM1,B4GALT5,RING1,MRPL11,NT5E,TBL2,NUP62,DAD1,CDC23,MRPL3,PDE12,NCAPG,WRNIP1,ANXA3,RINT1,PBK,DERL1,TMSB4X,GLRX3,TNPO2,HNRNPLL,TPX2,ADIRF,ERLIN2,PTPN23,MRPS35,RPL36A,NOM1,ACSL4,TMED7,ACOT13,POLR2A,TYMS,GINS4,FIS1,TMEM165,DCXR,TRIP13,NHLRC2,VAT1,TUBB8,NUBP1,STON2,BID,DUT,EXOSC3,ISY1,VAC14,HSBP1,SLC4A1AP,SF3B6,RNF40,NDUFA11,CAPG,CLPB,PHF6,TACC1,CRTAP,NAPRT,TMEM214,RBM42…
GO:CC	cytoplasm	GO:0005737	1.1117e-10	IMUP,NUP98,S100A6,GNAI1,OTUD6B,GGCT,TOM1,SPATS2,B4GALT5,RING1,MRPL11,NT5E,TBL2,NUP62,DAD1,CDC23,MRPL3,PDE12,NCAPG,WRNIP1,ANXA3,RINT1,DERL1,TMSB4X,GLRX3,TNPO2,TPX2,ADIRF,ERLIN2,PTPN23,MRPS35,RPL36A,ACSL4,TMED7,ACOT13,POLR2A,TYMS,GINS4,FIS1,TMEM165,DCXR,NHLRC2,VAT1,TUBB8,NUBP1,STON2,BID,DUT,EXOSC3,VAC14,PGLS,HSBP1,SLC4A1AP,ECHDC1,RNF40,NDUFA11,CAPG,CLPB,TACC1,CRTAP,NAPRT,PTGR1,TMEM214,RBM42,NIF3L1,…
GO:CC	organelle	GO:0043226	3.9913e-10	IMUP,NOL7,NUP98,S100A6,GNAI1,GGCT,TOM1,B4GALT5,RING1,MRPL11,NT5E,TBL2,NUP62,DAD1,CDC23,MRPL3,PDE12,NCAPG,WRNIP1,ANXA3,RINT1,PBK,DERL1,TMSB4X,GLRX3,TNPO2,HNRNPLL,TPX2,ADIRF,ERLIN2,PTPN23,MRPS35,RPL36A,NOM1,ACSL4,TMED7,ALCAM,ACOT13,POLR2A,TYMS,GINS4,FIS1,TMEM165,DCXR,TRIP13,NHLRC2,VAT1,TUBB8,NUBP1,STON2,BID,DUT,EXOSC3,ISY1,VAC14,PGLS,HSBP1,SLC4A1AP,SF3B6,RNF40,NDUFA11,CAPG,CLPB,PHF6,TACC1,CRTAP,NAP…
GO:CC	cytosol	GO:0005829	4.33641e-10	IMUP,NUP98,S100A6,GGCT,TOM1,SPATS2,RING1,NT5E,CDC23,PDE12,NCAPG,ANXA3,RINT1,TMSB4X,GLRX3,TPX2,ADIRF,ERLIN2,PTPN23,RPL36A,ACOT13,TYMS,NHLRC2,NUBP1,STON2,BID,EXOSC3,VAC14,PGLS,HSBP1,ECHDC1,RNF40,TACC1,NAPRT,TMEM214,TONSL,TECR,EPB41,PLOD1,CHUK,MRPS14,CDC20,GOLGA4,PSME4,FSIP2,SMTN,PPP6C,GIPC1,MED14,NCOR1,POP7,SVIL,PARN,ACYP1,POLR2C,EPHX2,STAT3,GCLM,FNTA,MVD,SEC61G,UBE2G1,LSM3,COG7,PRPSAP1,SUZ12,ACAP2…
GO:CC	intracellular membrane-bounded organelle	GO:0043231	6.99401e-10	IMUP,NOL7,NUP98,S100A6,GNAI1,TOM1,B4GALT5,RING1,MRPL11,NT5E,TBL2,NUP62,DAD1,CDC23,MRPL3,PDE12,NCAPG,WRNIP1,RINT1,PBK,DERL1,TMSB4X,GLRX3,TNPO2,HNRNPLL,TPX2,ADIRF,ERLIN2,PTPN23,MRPS35,RPL36A,NOM1,ACSL4,TMED7,ACOT13,POLR2A,TYMS,GINS4,FIS1,TMEM165,DCXR,TRIP13,VAT1,NUBP1,STON2,BID,DUT,EXOSC3,ISY1,VAC14,HSBP1,SLC4A1AP,SF3B6,RNF40,NDUFA11,CAPG,CLPB,PHF6,TACC1,CRTAP,NAPRT,TMEM214,RBM42,PPP1R10,NIF3L1,GAT…
GO:CC	intracellular non-membrane-bounded organelle	GO:0043232	6.77705e-09	NOL7,NUP98,GNAI1,RING1,MRPL11,NUP62,MRPL3,NCAPG,WRNIP1,TMSB4X,GLRX3,TPX2,PTPN23,MRPS35,RPL36A,NOM1,ACSL4,ACOT13,TYMS,GINS4,DCXR,TRIP13,TUBB8,NUBP1,STON2,EXOSC3,HSBP1,RNF40,CAPG,PHF6,TACC1,TMEM214,PPP1R10,GATAD2B,ILKAP,PPP4C,EPB41,PLOD1,MFN2,CDC20,GOLGA4,SDF2L1,SMTN,FRG1,DYNC2H1,POLRMT,PIR,POP7,ATG7,SVIL,PARN,ACYP1,EPHX2,GCLM,MVD,COG7,GOLGA2,PWP1,HLTF,PRPSAP1,ARL6IP1,DLGAP5,TERF2,RBBP7,LSM12,PLCH1…
GO:CC	non-membrane-bounded organelle	GO:0043228	7.63699e-09	NOL7,NUP98,GNAI1,RING1,MRPL11,NUP62,MRPL3,NCAPG,WRNIP1,TMSB4X,GLRX3,TPX2,PTPN23,MRPS35,RPL36A,NOM1,ACSL4,ACOT13,TYMS,GINS4,DCXR,TRIP13,TUBB8,NUBP1,STON2,EXOSC3,HSBP1,RNF40,CAPG,PHF6,TACC1,TMEM214,PPP1R10,GATAD2B,ILKAP,PPP4C,EPB41,PLOD1,MFN2,CDC20,GOLGA4,SDF2L1,SMTN,FRG1,DYNC2H1,POLRMT,PIR,POP7,ATG7,SVIL,PARN,ACYP1,EPHX2,GCLM,MVD,COG7,GOLGA2,PWP1,HLTF,PRPSAP1,ARL6IP1,DLGAP5,TERF2,RBBP7,LSM12,PLCH1…
GO:CC	catalytic complex	GO:1902494	1.01874e-06	GNAI1,RING1,DAD1,CDC23,DERL1,POLR2A,EXOSC3,ISY1,VAC14,RNF40,NDUFA11,PPP1R10,GATAD2B,EPB41,F3,AAGAB,MRPS14,GOLGA4,FSIP2,DYNC2H1,POLRMT,PIR,POP7,ATG7,EPHX2,FNTA,MVD,COG7,RAB39A,ARL6IP1,LSM12,INTS1,SKA1,MRPL18,COG4,CLIC4,MRPS25,ASF1B
GO:CC	microtubule cytoskeleton	GO:0015630	2.17423e-05	GNAI1,NUP62,TPX2,PTPN23,ACOT13,DCXR,TUBB8,NUBP1,CAPG,TACC1,TMEM214,EPB41,PLOD1,CDC20,GOLGA4,SMTN,FRG1,POLRMT,POP7,PARN,EPHX2,MVD,PWP1,DLGAP5,TERF2,TTC19,CC2D1A,RAB11FIP1,OSBPL9,SAP130,VPS28,USP3,SUMO1,CCDC137
GO:CC	protein-containing complex	GO:0032991	2.7348e-05	NUP98,GNAI1,OTUD6B,RING1,MRPL11,NUP62,DAD1,CDC23,MRPL3,NCAPG,RINT1,DERL1,ERLIN2,MRPS35,RPL36A,TMED7,ALCAM,POLR2A,GINS4,FIS1,EXOSC3,ISY1,VAC14,SF3B6,RNF40,NDUFA11,CAPG,CRTAP,RBM42,PPP1R10,GATAD2B,TONSL,ILKAP,EPB41,PLOD1,F3,AAGAB,MRPS14,MFN2,GOLGA4,FSIP2,SRA1,SMTN,FRG1,DYNC2H1,POLRMT,PIR,PRMT3,POP7,ATG7,EPHX2,GCLM,FNTA,MVD,COG7,GOLGA2,RAB39A,ARL6IP1,ACAP2,DLGAP5,RBBP7,LSM12,PLCH1,TTC19,PHLDB2,INTS1…
GO:CC	intracellular organelle lumen	GO:0070013	0.000437566	IMUP,NOL7,NUP98,RING1,MRPL11,NT5E,NUP62,CDC23,MRPL3,PDE12,WRNIP1,TMSB4X,TPX2,ADIRF,PTPN23,MRPS35,NOM1,POLR2A,TYMS,GINS4,NHLRC2,VAT1,STON2,DUT,EXOSC3,ISY1,HSBP1,SLC4A1AP,SF3B6,RNF40,CAPG,PHF6,CRTAP,NAPRT,PPP1R10,GATAD2B,QSOX2,ILKAP,TECR,PPP4C,EPB41,PLOD1,CHUK,MRPS14,MFN2,GOLGA4,PSME4,FSIP2,SRA1,SMTN,DYNC2H1,PIR,PPP6C,PRMT3,POP7,ATG7,SVIL,ACYP1,EPHX2,STAT3,GCLM,COG7,GOLGA2,HLTF,PRPSAP1,ARL6IP1,RBBP…
GO:CC	organelle lumen	GO:0043233	0.000437566	IMUP,NOL7,NUP98,RING1,MRPL11,NT5E,NUP62,CDC23,MRPL3,PDE12,WRNIP1,TMSB4X,TPX2,ADIRF,PTPN23,MRPS35,NOM1,POLR2A,TYMS,GINS4,NHLRC2,VAT1,STON2,DUT,EXOSC3,ISY1,HSBP1,SLC4A1AP,SF3B6,RNF40,CAPG,PHF6,CRTAP,NAPRT,PPP1R10,GATAD2B,QSOX2,ILKAP,TECR,PPP4C,EPB41,PLOD1,CHUK,MRPS14,MFN2,GOLGA4,PSME4,FSIP2,SRA1,SMTN,DYNC2H1,PIR,PPP6C,PRMT3,POP7,ATG7,SVIL,ACYP1,EPHX2,STAT3,GCLM,COG7,GOLGA2,HLTF,PRPSAP1,ARL6IP1,RBBP…
GO:CC	membrane-enclosed lumen	GO:0031974	0.000437566	IMUP,NOL7,NUP98,RING1,MRPL11,NT5E,NUP62,CDC23,MRPL3,PDE12,WRNIP1,TMSB4X,TPX2,ADIRF,PTPN23,MRPS35,NOM1,POLR2A,TYMS,GINS4,NHLRC2,VAT1,STON2,DUT,EXOSC3,ISY1,HSBP1,SLC4A1AP,SF3B6,RNF40,CAPG,PHF6,CRTAP,NAPRT,PPP1R10,GATAD2B,QSOX2,ILKAP,TECR,PPP4C,EPB41,PLOD1,CHUK,MRPS14,MFN2,GOLGA4,PSME4,FSIP2,SRA1,SMTN,DYNC2H1,PIR,PPP6C,PRMT3,POP7,ATG7,SVIL,ACYP1,EPHX2,STAT3,GCLM,COG7,GOLGA2,HLTF,PRPSAP1,ARL6IP1,RBBP…
GO:CC	spindle	GO:0005819	0.00124944	NUP62,TPX2,ACOT13,TUBB8,CAPG,PLOD1,GOLGA4,POP7,PWP1,TERF2,TTC19,OSBPL9,SAP130,VPS28,CCDC137
GO:CC	nuclear lumen	GO:0031981	0.00254459	IMUP,NOL7,NUP98,RING1,NT5E,NUP62,CDC23,WRNIP1,TPX2,ADIRF,PTPN23,NOM1,POLR2A,TYMS,GINS4,STON2,DUT,EXOSC3,ISY1,HSBP1,SLC4A1AP,SF3B6,RNF40,CAPG,PHF6,PPP1R10,GATAD2B,QSOX2,ILKAP,TECR,PPP4C,EPB41,PLOD1,CHUK,MRPS14,GOLGA4,PSME4,FSIP2,SMTN,DYNC2H1,PPP6C,PRMT3,POP7,ATG7,ACYP1,EPHX2,GCLM,COG7,GOLGA2,HLTF,PRPSAP1,ARL6IP1,RBBP7,LSM12,PLCH1,TTC19,RAB11FIP1,INTS1,UBAC2,SKA1,MRPL18,EPS15L1,DCTN4,GIT1,CLIC4,USP…
GO:CC	nucleus	GO:0005634	0.00616322	IMUP,NOL7,NUP98,S100A6,GNAI1,RING1,NT5E,NUP62,CDC23,NCAPG,WRNIP1,PBK,TMSB4X,GLRX3,TNPO2,HNRNPLL,TPX2,ADIRF,PTPN23,NOM1,ACOT13,POLR2A,TYMS,GINS4,DCXR,TRIP13,NUBP1,STON2,DUT,EXOSC3,ISY1,HSBP1,SLC4A1AP,SF3B6,RNF40,CAPG,PHF6,TACC1,RBM42,PPP1R10,NIF3L1,GATAD2B,QSOX2,S100A4,ILKAP,TECR,GNL2,PPP4C,EPB41,PLOD1,CHUK,MRPS14,GOLGA4,PSME4,FSIP2,SDF2L1,SMTN,DYNC2H1,PPP6C,PRMT3,NCOR1,POP7,ATG7,PARN,ACYP1,EPHX2,…
GO:CC	organelle membrane	GO:0031090	0.00648302	NUP98,GNAI1,TOM1,B4GALT5,MRPL11,TBL2,NUP62,DAD1,MRPL3,ANXA3,RINT1,DERL1,ERLIN2,MRPS35,ACSL4,TMED7,TYMS,FIS1,TMEM165,VAT1,BID,VAC14,NDUFA11,TMEM214,QSOX2,SERPINB6,TONSL,GNL2,F3,MFN2,CDC20,PSME4,SDF2L1,SRA1,GIPC1,MED14,GCLM,UBE2G1,GOLGA2,PWP1,SUZ12,ACAP2,PCM1,DLGAP5,CC2D1A,DHX29,UBAC2,GTF2H4,PLIN2,KIF2C,PPIL3,PDF,MAGED2,USP3,SUMO1,MRPS25,HSPA14,CDCA8,ASF1B
GO:CC	ribonucleoprotein complex	GO:1990904	0.00739022	NUP98,MRPL11,NUP62,MRPL3,DERL1,MRPS35,RPL36A,ISY1,SF3B6,RBM42,MFN2,SMTN,DYNC2H1,ATG7,COG7,PHLDB2,PPIL3,COG4,EPS15L1,XRCC4
GO:CC	nucleolus	GO:0005730	0.0172072	NOL7,NOM1,TYMS,STON2,EXOSC3,CAPG,PHF6,PPP4C,DYNC2H1,ATG7,ACYP1,GOLGA2,HLTF,PRPSAP1,ARL6IP1,TTC19,RAB11FIP1,INTS1,EPS15L1,GIT1,MRPS25,CCDC137,ATAD2
GO:CC	nucleoplasm	GO:0005654	0.0211195	IMUP,NUP98,RING1,NT5E,NUP62,CDC23,TPX2,ADIRF,PTPN23,POLR2A,GINS4,DUT,EXOSC3,ISY1,HSBP1,SLC4A1AP,SF3B6,RNF40,CAPG,PHF6,PPP1R10,GATAD2B,QSOX2,ILKAP,TECR,EPB41,PLOD1,CHUK,MRPS14,GOLGA4,PSME4,FSIP2,SMTN,DYNC2H1,PPP6C,PRMT3,POP7,ATG7,ACYP1,EPHX2,GCLM,COG7,PRPSAP1,ARL6IP1,RBBP7,LSM12,PLCH1,TTC19,INTS1,UBAC2,SKA1,MRPL18,DCTN4,GIT1,CLIC4,DDX49,NEB,MRPS25,MTX1,CCDC137,DCBLD2
GO:CC	midbody	GO:0030496	0.0309976	GNAI1,NUP62,CAPG,TACC1,PARN,CC2D1A,USP3,DDX49,CCDC137
REAC	Metabolism of proteins	REAC:R-HSA-392499	0.022014	GNAI1,B4GALT5,RING1,MRPL11,NUP62,DAD1,MRPL3,DERL1,MRPS35,RPL36A,TMED7,TUBB8,EXOSC3,RNF40,SERPINB6,MFN2,GOLGA4,FSIP2,GIPC1,NCOR1,ACYP1,GCLM,SEC61G,UBE2G1,LSM3,GOLGA2,PWP1,PRPSAP1,SUZ12,ARL6IP1,LSM12,PPIL3,PDF,VPS28,CLIC4,DDX49,SUMO1,MRPS25,HSPA14,MTX1,CCDC137
REAC	Cell Cycle	REAC:R-HSA-1640170	0.0485139	NUP62,CDC23,NCAPG,TPX2,TYMS,GINS4,TUBB8,GOLGA4,FSIP2,SDF2L1,PWP1,DLGAP5,RBBP7,LSM12,OSBPL9,SAP130,MRPS25,CCDC137

## Sheet: Table S3.7
HT-29
Down-regulated biological processes in response to 5-FU versus Uracil in sensitive HT-29 cell line - 14 proteins
	Term name	Term ID	Adjusted p-value	Gene name
GO:CC	nuclear lumen	GO:0031981	0.0174027	BLVRB,CDC73,SRI,CSTB,HIST1H1C,PHC2,SMNDC1,NUP62,ALKBH5,USP11
No statistically significant biological process
Up-regulated biological processes in response to 5-FU versus Uracil in sensitive HT-29 cell line - 65 proteins
	Term name	Term ID	Adjusted p-value	Gene name
GO:MF	cadherin binding	GO:0045296	0.000596124	PPFIBP1,KRT18,AHNAK,MYO1B,ARGLU1,STX5,GPRC5A,PPL,CALD1
GO:MF	cell adhesion molecule binding	GO:0050839	0.00262208	PPFIBP1,ITGA2,KRT18,AHNAK,MYO1B,ARGLU1,STX5,GPRC5A,PPL,CALD1
GO:MF	cell adhesion mediator activity	GO:0098631	0.0213198	ITGA2,BCAM,CD47,KRT18
GO:CC	organelle	GO:0043226	0.000165876	CHTOP,OGDH,EMC7,NFU1,LMO7,SUPV3L1,CD97,ITGA2,GNAI1,SNRPD1,GCSH,AKAP1,BCAM,RDH13,SCAF4,HMGN1,TPX2,YES1,NUCB2,CD47,KRT18,ZNF592,AHNAK,MYO1B,MKI67,RALB,ATP6AP1,SUMO1,CD55,ARGLU1,HIGD1A,CBX5,SCAMP1,MYADM,IMP4,IBA57,SMIM22,H3F3A,STX5,HIGD2A,ZNF185,GPRC5A,VTI1A,PPL,SYF2,PMM2,S100A14,CKAP2,ITM2C,CEACAM1,ORMDL3,SOD2,CLTB,LPCAT3,PIGS,PHOX2B,NFAT5,MRPL2,RER1,CALD1,HEXIM1
GO:CC	organelle membrane	GO:0031090	0.00247568	OGDH,EMC7,CD97,GNAI1,AKAP1,RDH13,NUCB2,CD47,AHNAK,MYO1B,ATP6AP1,SUMO1,CD55,HIGD1A,SCAMP1,STX5,HIGD2A,GPRC5A,VTI1A,ITM2C,CEACAM1,ORMDL3,CLTB,LPCAT3,PIGS,MRPL2,RER1
GO:CC	membrane-bounded organelle	GO:0043227	0.00313358	CHTOP,OGDH,EMC7,NFU1,LMO7,SUPV3L1,CD97,ITGA2,GNAI1,SNRPD1,GCSH,AKAP1,BCAM,RDH13,SCAF4,HMGN1,TPX2,YES1,NUCB2,CD47,KRT18,ZNF592,AHNAK,MYO1B,MKI67,RALB,ATP6AP1,SUMO1,CD55,ARGLU1,HIGD1A,CBX5,SCAMP1,IMP4,IBA57,SMIM22,H3F3A,STX5,HIGD2A,GPRC5A,VTI1A,PPL,SYF2,PMM2,S100A14,ITM2C,CEACAM1,ORMDL3,SOD2,CLTB,LPCAT3,PIGS,PHOX2B,NFAT5,MRPL2,RER1,HEXIM1
GO:CC	intracellular organelle	GO:0043229	0.0078269	CHTOP,OGDH,NFU1,LMO7,SUPV3L1,CD97,ITGA2,GNAI1,SNRPD1,GCSH,AKAP1,RDH13,SCAF4,HMGN1,TPX2,YES1,NUCB2,CD47,KRT18,ZNF592,AHNAK,MYO1B,MKI67,ATP6AP1,SUMO1,CD55,ARGLU1,HIGD1A,CBX5,SCAMP1,MYADM,IMP4,IBA57,SMIM22,H3F3A,STX5,HIGD2A,ZNF185,GPRC5A,VTI1A,PPL,SYF2,PMM2,CKAP2,ITM2C,CEACAM1,ORMDL3,SOD2,CLTB,LPCAT3,PIGS,PHOX2B,NFAT5,MRPL2,RER1,CALD1,HEXIM1
GO:CC	whole membrane	GO:0098805	0.00790809	CD97,GNAI1,AKAP1,NUCB2,CD47,AHNAK,MYO1B,ATP6AP1,CD55,SCAMP1,MYADM,STX5,VTI1A,ITM2C,CEACAM1,ORMDL3,CLTB
GO:CC	extracellular exosome	GO:0070062	0.0132933	CD97,GNAI1,BCAM,YES1,NUCB2,CD47,KRT18,AHNAK,MYO1B,RALB,ATP6AP1,CD55,H3F3A,GPRC5A,PPL,S100A14,ITM2C,CEACAM1,SOD2
GO:CC	extracellular vesicle	GO:1903561	0.0154042	CD97,GNAI1,BCAM,YES1,NUCB2,CD47,KRT18,AHNAK,MYO1B,RALB,ATP6AP1,CD55,H3F3A,GPRC5A,PPL,S100A14,ITM2C,CEACAM1,SOD2
GO:CC	extracellular organelle	GO:0043230	0.0159011	CD97,GNAI1,BCAM,YES1,NUCB2,CD47,KRT18,AHNAK,MYO1B,RALB,ATP6AP1,CD55,H3F3A,GPRC5A,PPL,S100A14,ITM2C,CEACAM1,SOD2
GO:CC	endoplasmic reticulum-Golgi intermediate compartment	GO:0005793	0.0203786	NUCB2,ATP6AP1,CD55,STX5,RER1
GO:CC	intracellular	GO:0005622	0.0361364	CHTOP,PPFIBP1,OGDH,NFU1,LMO7,SUPV3L1,CD97,ITGA2,GNAI1,SNRPD1,GCSH,AKAP1,RDH13,SCAF4,HMGN1,TPX2,YES1,NUCB2,CD47,KRT18,ZNF592,AHNAK,MYO1B,MKI67,ATP6AP1,SUMO1,CD55,ARGLU1,HIGD1A,CBX5,SCAMP1,MYADM,IMP4,IBA57,SMIM22,RRM2,H3F3A,STX5,HIGD2A,ZNF185,GPRC5A,VTI1A,PPL,SYF2,PMM2,S100A14,CKAP2,ITM2C,CEACAM1,ORMDL3,SOD2,CLTB,LPCAT3,PIGS,PHOX2B,NFAT5,MRPL2,RER1,CALD1,HEXIM1
No statistically significant biological process

## Sheet: Table S3.8
HT-29
Down-regulated biological processes in response to 5-FU + Irradiation versus Uracil in sensitive HT-29 cell line - 15 proteins
No statistically significant biological process
Up-regulated biological processes in response to 5-FU + Irradiation versus Uracil in sensitive HT-29 cell line - 72 proteins
	Term name	Term ID	Adjusted p-value	Gene name
GO:MF	cadherin binding	GO:0045296	9.32926e-06	VAPA,AHNAK,CAPZA1,MYO1B,KRT18,ARGLU1,LYPLA2,PPL,STX5,GPRC5A,CALD1
GO:MF	cell adhesion molecule binding	GO:0050839	0.000675542	VAPA,AHNAK,CAPZA1,MYO1B,KRT18,ARGLU1,LYPLA2,PPL,STX5,GPRC5A,CALD1
GO:MF	protein C-terminus binding	GO:0008022	0.0282653	LMO7,COIL,SCAF4,BCAM,MKI67,SUMO1
GO:BP	Golgi vesicle transport	GO:0048193	0.0152601	VAPA,CAPZA1,MYO1B,KRT18,RACGAP1,SCAMP1,CD55,STX5,RER1
GO:CC	extracellular vesicle	GO:1903561	2.07821e-06	FLOT1,ALCAM,GNAI1,YES1,AHNAK,CAPZA1,BCAM,MYO1B,PTTG1IP,KRT18,PODXL,CD47,SULT2B1,LAMC1,PRRC2A,ATP6AP1,LYPLA2,RACGAP1,IFT172,PPL,CD55,CEACAM1,GPRC5A,SOD2,ITM2C,S100A14
GO:CC	extracellular organelle	GO:0043230	2.18168e-06	FLOT1,ALCAM,GNAI1,YES1,AHNAK,CAPZA1,BCAM,MYO1B,PTTG1IP,KRT18,PODXL,CD47,SULT2B1,LAMC1,PRRC2A,ATP6AP1,LYPLA2,RACGAP1,IFT172,PPL,CD55,CEACAM1,GPRC5A,SOD2,ITM2C,S100A14
GO:CC	organelle	GO:0043226	3.78988e-06	FLOT1,CHTOP,GCSH,HMOX2,ALCAM,PKMYT1,HMGA1,ACBD5,GNAI1,STT3B,LMO7,YES1,COIL,SCAF4,VAPA,AHNAK,HMGN2,CAPZA1,BCAM,CBX5,MYO1B,PTTG1IP,HELLS,KRT18,PODXL,CD47,ARGLU1,TPX2,SULT2B1,HIGD2A,ZNF592,LAMC1,FDXR,PRRC2A,ATP6AP1,MBOAT7,LYPLA2,MKI67,RACGAP1,IFT172,HIGD1A,SCAMP1,SUMO1,MYADM,IMP4,IBA57,PPL,CD55,CEACAM1,STX5,GPRC5A,LPCAT3,SOD2,SMIM22,ITM2C,CKAP2,S100A14,CLTB,ZNF185,PIGS,CALD1,RER1,NFAT5,MRPL2,HEXIM1,…
GO:CC	extracellular exosome	GO:0070062	8.20081e-06	FLOT1,ALCAM,GNAI1,YES1,AHNAK,CAPZA1,BCAM,MYO1B,PTTG1IP,KRT18,PODXL,CD47,SULT2B1,LAMC1,PRRC2A,ATP6AP1,LYPLA2,RACGAP1,PPL,CD55,CEACAM1,GPRC5A,SOD2,ITM2C,S100A14
GO:CC	intracellular organelle	GO:0043229	7.27509e-05	FLOT1,CHTOP,GCSH,HMOX2,PKMYT1,HMGA1,ACBD5,GNAI1,STT3B,LMO7,YES1,COIL,SCAF4,VAPA,AHNAK,HMGN2,CAPZA1,CBX5,MYO1B,PTTG1IP,HELLS,KRT18,PODXL,CD47,ARGLU1,TPX2,SULT2B1,HIGD2A,ZNF592,LAMC1,FDXR,PRRC2A,ATP6AP1,MBOAT7,LYPLA2,MKI67,RACGAP1,IFT172,HIGD1A,SCAMP1,SUMO1,MYADM,IMP4,IBA57,PPL,CD55,CEACAM1,STX5,GPRC5A,LPCAT3,SOD2,SMIM22,ITM2C,CKAP2,CLTB,ZNF185,PIGS,CALD1,RER1,NFAT5,MRPL2,HEXIM1,PHOX2B
GO:CC	membrane-bounded organelle	GO:0043227	0.000156404	FLOT1,CHTOP,GCSH,HMOX2,ALCAM,PKMYT1,HMGA1,ACBD5,GNAI1,STT3B,LMO7,YES1,COIL,SCAF4,VAPA,AHNAK,HMGN2,CAPZA1,BCAM,CBX5,MYO1B,PTTG1IP,HELLS,KRT18,PODXL,CD47,ARGLU1,TPX2,SULT2B1,HIGD2A,ZNF592,LAMC1,FDXR,PRRC2A,ATP6AP1,MBOAT7,LYPLA2,MKI67,RACGAP1,IFT172,HIGD1A,SCAMP1,SUMO1,IMP4,IBA57,PPL,CD55,CEACAM1,STX5,GPRC5A,LPCAT3,SOD2,SMIM22,ITM2C,S100A14,CLTB,PIGS,RER1,NFAT5,MRPL2,HEXIM1,PHOX2B
GO:CC	vesicle	GO:0031982	0.000194041	FLOT1,HMOX2,ALCAM,GNAI1,YES1,VAPA,AHNAK,CAPZA1,BCAM,MYO1B,PTTG1IP,KRT18,PODXL,CD47,SULT2B1,LAMC1,PRRC2A,ATP6AP1,LYPLA2,RACGAP1,IFT172,SCAMP1,PPL,CD55,CEACAM1,STX5,GPRC5A,SOD2,SMIM22,ITM2C,S100A14,CLTB
GO:CC	intracellular	GO:0005622	0.00219453	FLOT1,CHTOP,GCSH,HMOX2,PKMYT1,HMGA1,ACBD5,GNAI1,STT3B,LMO7,YES1,COIL,SCAF4,VAPA,AHNAK,HMGN2,CAPZA1,CBX5,MYO1B,PTTG1IP,HELLS,KRT18,PODXL,CD47,ARGLU1,TPX2,SULT2B1,HIGD2A,ZNF592,LAMC1,FDXR,PRRC2A,ATP6AP1,MBOAT7,LYPLA2,MKI67,RACGAP1,IFT172,HIGD1A,SCAMP1,SUMO1,MYADM,IMP4,IBA57,PPL,CD55,CEACAM1,STX5,GPRC5A,LPCAT3,RRM2,SOD2,SMIM22,ITM2C,CKAP2,S100A14,CLTB,ZNF185,PIGS,CALD1,RER1,NFAT5,MRPL2,HEXIM1,PHOX2B
GO:CC	anchoring junction	GO:0070161	0.00490726	FLOT1,ALCAM,HMGA1,LMO7,YES1,VAPA,AHNAK,PODXL,MYADM,PPL,CEACAM1,ZNF185
GO:CC	cytoplasm	GO:0005737	0.0067152	FLOT1,CHTOP,GCSH,HMOX2,PKMYT1,HMGA1,ACBD5,GNAI1,STT3B,LMO7,YES1,VAPA,AHNAK,HMGN2,CAPZA1,MYO1B,PTTG1IP,KRT18,PODXL,CD47,ARGLU1,TPX2,SULT2B1,HIGD2A,LAMC1,FDXR,PRRC2A,ATP6AP1,MBOAT7,LYPLA2,RACGAP1,IFT172,HIGD1A,SCAMP1,SUMO1,MYADM,IBA57,PPL,CD55,CEACAM1,STX5,GPRC5A,LPCAT3,RRM2,SOD2,SMIM22,ITM2C,CKAP2,S100A14,CLTB,ZNF185,PIGS,CALD1,RER1,NFAT5,MRPL2,HEXIM1
GO:CC	organelle membrane	GO:0031090	0.00894693	FLOT1,HMOX2,PKMYT1,ACBD5,GNAI1,STT3B,VAPA,AHNAK,MYO1B,CD47,HIGD2A,FDXR,ATP6AP1,MBOAT7,HIGD1A,SCAMP1,SUMO1,CD55,CEACAM1,STX5,GPRC5A,LPCAT3,ITM2C,CLTB,PIGS,RER1,MRPL2
GO:CC	whole membrane	GO:0098805	0.0175149	FLOT1,HMOX2,ACBD5,GNAI1,VAPA,AHNAK,MYO1B,PODXL,CD47,ATP6AP1,SCAMP1,MYADM,CD55,CEACAM1,STX5,ITM2C,CLTB
GO:CC	extracellular space	GO:0005615	0.0280366	FLOT1,ALCAM,GNAI1,YES1,AHNAK,HMGN2,CAPZA1,BCAM,MYO1B,PTTG1IP,KRT18,PODXL,CD47,SULT2B1,LAMC1,PRRC2A,ATP6AP1,LYPLA2,RACGAP1,PPL,CD55,CEACAM1,GPRC5A,SOD2,ITM2C,S100A14
GO:CC	intracellular membrane-bounded organelle	GO:0043231	0.0320895	FLOT1,CHTOP,GCSH,HMOX2,PKMYT1,HMGA1,ACBD5,GNAI1,STT3B,LMO7,YES1,COIL,SCAF4,VAPA,AHNAK,HMGN2,CBX5,MYO1B,PTTG1IP,HELLS,KRT18,PODXL,ARGLU1,TPX2,SULT2B1,HIGD2A,ZNF592,LAMC1,FDXR,PRRC2A,ATP6AP1,MBOAT7,LYPLA2,MKI67,RACGAP1,HIGD1A,SCAMP1,SUMO1,IMP4,IBA57,PPL,CD55,STX5,GPRC5A,LPCAT3,SOD2,ITM2C,CLTB,PIGS,RER1,NFAT5,MRPL2,HEXIM1,PHOX2B

## Sheet: Table S3.9
HT-29
Down-regulated biological processes in response to induction of a chemoresistance in HT-29 cell line - 285 proteins
	Term name	Term ID	Adjusted p-value	Gene name
GO:BP	mRNA processing	GO:0006397	3.89298e-09	APP,TRA2A,RNF20,TBRG4,SON,FXR2,PRPF4B,MFAP1,RBBP6,CDK12,IWS1,CSTF3,SMNDC1,SYF2,MTPAP,POLDIP3,THOC2,BCAS2,AQR,C9ORF78,SF3B4,LSM7,ALKBH5,CRNKL1,SRPK1,SRSF9,RBM26,ISY1,CWC15,ZC3H14,SCAF1,CTNNBL1,ESRP1
GO:BP	RNA processing	GO:0006396	1.72863e-08	APP,TRA2A,RNF20,TBRG4,TP53,SON,FXR2,PRPF4B,MFAP1,RBBP6,CDK12,IWS1,SUPV3L1,CSTF3,EXOSC9,SMNDC1,YBEY,TRMT61A,SYF2,MTPAP,POLDIP3,THOC2,PRKRA,BCAS2,RPF2,AQR,C9ORF78,SF3B4,LSM7,ALKBH5,CRNKL1,ERI1,SRPK1,TFB1M,SRSF9,RBM26,ISY1,CWC15,ZC3H14,URB1,SCAF1,CTNNBL1,ESRP1,THUMPD1
GO:BP	mRNA metabolic process	GO:0016071	1.7995e-08	APP,TRA2A,RNF20,TBRG4,TP53,SON,FXR2,PRPF4B,MFAP1,RBBP6,CDK12,IWS1,SUPV3L1,CSTF3,ZC3HAV1,EXOSC9,SMNDC1,GIGYF2,TRMT61A,SYF2,MTPAP,POLDIP3,THOC2,BCAS2,AQR,C9ORF78,SF3B4,LSM7,ALKBH5,CRNKL1,SRPK1,TNKS1BP1,SRSF9,RBM26,ISY1,CWC15,ZC3H14,SCAF1,CTNNBL1,ESRP1,EDC3,RPL36A
GO:BP	RNA splicing	GO:0008380	9.5769e-05	TRA2A,SON,FXR2,PRPF4B,MFAP1,CDK12,IWS1,CSTF3,SMNDC1,SYF2,THOC2,BCAS2,AQR,C9ORF78,SF3B4,LSM7,CRNKL1,SRPK1,SRSF9,ISY1,CWC15,SCAF1,CTNNBL1,ESRP1
GO:BP	cellular nitrogen compound metabolic process	GO:0034641	0.000939026	APP,FBP1,MRPL40,SULT2B1,SPCS3,SRM,TRA2A,SMARCD2,MRPL24,SMPD4,PLD3,CTBP1,PC,RNF20,RBM47,RAE1,POLD1,TBRG4,GOLGB1,SOD2,TP53,FLOT1,MYO18A,CTSZ,DNPEP,SON,SUCLG1,FXR2,CUL4B,PRPF4B,MFAP1,PDLIM1,DPF2,RBBP6,FLOT2,BAX,RPL36AL,SMARCA1,CDK12,IWS1,SUPV3L1,CSTF3,EIF4H,ZC3HAV1,EXOSC9,SMNDC1,TSG101,EIF3G,PNKP,GIGYF2,DHODH,PMM2,EIF2B5,EIF2B1,CEBPZ,MRPS15,MRPL37,LARP4B,TMEM14C,YBEY,TRMT61A,ORMDL3,SYF2,LEMD3,MTPAP,…
GO:BP	metabolic process	GO:0008152	0.00255476	APP,FBP1,MRPL40,SULT2B1,SPCS3,GPX2,SRM,PKMYT1,TRA2A,SQLE,ERMP1,GNS,SMARCD2,REPIN1,MRPL24,SMPD4,ALDH4A1,PLD3,CTBP1,PC,RNF20,DIABLO,RBM47,RAE1,POLD1,HLA-A,ST14,HSDL2,TBRG4,GOLGB1,SOD2,TP53,FLOT1,MYO18A,CTSZ,RDH11,CTSA,NPTN,DNPEP,SON,SUCLG1,FXR2,CUL4B,PRPF4B,PDCD10,ACAA1,ST3GAL1,MFAP1,DERL1,PDLIM1,DPF2,RBBP6,FLOT2,LPCAT3,BAX,RPL36AL,SMARCA1,NDUFA4,SYAP1,CDK12,IWS1,LAMB1,SLC35A2,SUPV3L1,CSTF3,ITM2C,E…
GO:BP	cellular metabolic process	GO:0044237	0.00292653	APP,FBP1,MRPL40,SULT2B1,SPCS3,GPX2,SRM,PKMYT1,TRA2A,SQLE,GNS,SMARCD2,REPIN1,MRPL24,SMPD4,ALDH4A1,PLD3,CTBP1,PC,RNF20,DIABLO,RBM47,RAE1,POLD1,HLA-A,TBRG4,GOLGB1,SOD2,TP53,FLOT1,MYO18A,CTSZ,RDH11,CTSA,NPTN,DNPEP,SON,SUCLG1,FXR2,CUL4B,PRPF4B,PDCD10,ACAA1,ST3GAL1,MFAP1,DERL1,PDLIM1,DPF2,RBBP6,FLOT2,LPCAT3,BAX,RPL36AL,SMARCA1,NDUFA4,SYAP1,CDK12,IWS1,LAMB1,SUPV3L1,CSTF3,ITM2C,EIF4H,ZC3HAV1,HPDL,EXOSC9,…
GO:BP	RNA splicing, via transesterification reactions with bulged adenosine as nucleophile	GO:0000377	0.00297586	TRA2A,SON,FXR2,PRPF4B,MFAP1,CSTF3,SMNDC1,SYF2,BCAS2,AQR,C9ORF78,SF3B4,LSM7,CRNKL1,SRPK1,SRSF9,ISY1,CWC15,CTNNBL1
GO:BP	mRNA splicing, via spliceosome	GO:0000398	0.00297586	TRA2A,SON,FXR2,PRPF4B,MFAP1,CSTF3,SMNDC1,SYF2,BCAS2,AQR,C9ORF78,SF3B4,LSM7,CRNKL1,SRPK1,SRSF9,ISY1,CWC15,CTNNBL1
GO:BP	RNA splicing, via transesterification reactions	GO:0000375	0.00337297	TRA2A,SON,FXR2,PRPF4B,MFAP1,CSTF3,SMNDC1,SYF2,BCAS2,AQR,C9ORF78,SF3B4,LSM7,CRNKL1,SRPK1,SRSF9,ISY1,CWC15,CTNNBL1
GO:BP	organic substance metabolic process	GO:0071704	0.00662246	APP,FBP1,MRPL40,SULT2B1,SPCS3,SRM,PKMYT1,TRA2A,SQLE,ERMP1,GNS,SMARCD2,REPIN1,MRPL24,SMPD4,ALDH4A1,PLD3,CTBP1,PC,RNF20,DIABLO,RBM47,RAE1,POLD1,HLA-A,ST14,TBRG4,GOLGB1,SOD2,TP53,FLOT1,MYO18A,CTSZ,RDH11,CTSA,NPTN,DNPEP,SON,SUCLG1,FXR2,CUL4B,PRPF4B,PDCD10,ACAA1,ST3GAL1,MFAP1,DERL1,PDLIM1,DPF2,RBBP6,FLOT2,LPCAT3,BAX,RPL36AL,SMARCA1,SYAP1,CDK12,IWS1,LAMB1,SLC35A2,SUPV3L1,CSTF3,ITM2C,EIF4H,ZC3HAV1,HPDL,…
GO:BP	nitrogen compound metabolic process	GO:0006807	0.00927991	APP,FBP1,MRPL40,SULT2B1,SPCS3,SRM,PKMYT1,TRA2A,ERMP1,GNS,SMARCD2,MRPL24,SMPD4,ALDH4A1,PLD3,CTBP1,PC,RNF20,DIABLO,RBM47,RAE1,POLD1,HLA-A,ST14,TBRG4,GOLGB1,SOD2,TP53,FLOT1,MYO18A,CTSZ,CTSA,NPTN,DNPEP,SON,SUCLG1,FXR2,CUL4B,PRPF4B,PDCD10,ST3GAL1,MFAP1,DERL1,PDLIM1,DPF2,RBBP6,FLOT2,LPCAT3,BAX,RPL36AL,SMARCA1,SYAP1,CDK12,IWS1,LAMB1,SUPV3L1,CSTF3,ITM2C,EIF4H,ZC3HAV1,HPDL,EXOSC9,PREP,LYZ,SMNDC1,TSG101,EI…
GO:BP	cellular component organization or biogenesis	GO:0071840	0.0139882	GOSR1,APP,FBP1,MRPL40,PKMYT1,NAPA,SQLE,SMARCD2,MRPL24,CTBP1,SURF6,RNF20,RAE1,POLD1,ST14,GOLGB1,SYNE1,SOD2,TP53,FLOT1,MYO18A,CTSZ,RHOT2,RHOC,NPTN,SON,FXR2,CUL4B,PDCD10,ACAA1,ARFGAP2,PDLIM1,DPF2,FLOT2,STAG2,AP1M1,BAX,SMARCA1,IWS1,LAMB1,SUPV3L1,ITM2C,RAB10,TMED2,EXOSC9,TSG101,PSMG1,EIF3G,ARF6,PNKP,KIF2A,ABCC4,DHODH,ATP2C1,CEBPZ,MAN2A1,MRPS15,MRPL37,VMP1,KIF23,YBEY,ABCC1,RUFY1,ORMDL3,MAD1L1,TPM1,LEMD…
GO:BP	primary metabolic process	GO:0044238	0.044522	APP,FBP1,MRPL40,SULT2B1,SPCS3,PKMYT1,TRA2A,SQLE,ERMP1,SMARCD2,MRPL24,SMPD4,ALDH4A1,PLD3,CTBP1,PC,RNF20,DIABLO,RBM47,RAE1,POLD1,HLA-A,ST14,TBRG4,GOLGB1,SOD2,TP53,FLOT1,MYO18A,CTSZ,RDH11,CTSA,NPTN,DNPEP,SON,SUCLG1,FXR2,CUL4B,PRPF4B,PDCD10,ACAA1,ST3GAL1,MFAP1,DERL1,PDLIM1,DPF2,RBBP6,FLOT2,LPCAT3,BAX,RPL36AL,SMARCA1,SYAP1,CDK12,IWS1,LAMB1,SLC35A2,SUPV3L1,CSTF3,ITM2C,EIF4H,ZC3HAV1,HPDL,EXOSC9,PREP,LYZ…
GO:MF	RNA binding	GO:0003723	4.42613e-15	MRPL40,RPS19BP1,TRA2A,REPIN1,SURF6,C1ORF52,ARHGEF1,RNF20,RBM47,RAE1,TBRG4,GOLGB1,SYNE1,TP53,MYO18A,SON,SUCLG1,FXR2,PRPF4B,MFAP1,RBBP6,DDX50,AKAP1,SUPV3L1,CSTF3,ZC3H18,EIF4H,ZC3HAV1,EXOSC9,SMNDC1,EIF3G,GIGYF2,EIF2B5,PEBP1,EIF2B1,CEBPZ,MRPS15,MRPL37,CMSS1,LARP4B,SYF2,MTPAP,MRPS31,POLDIP3,THOC2,PRKRA,RPF2,IBA57,MCTS1,LSM14B,AQR,CD3EAP,LLPH,SF3B4,DNAJC2,LSM7,BRF1,GRN,ALKBH5,CRNKL1,ERI1,SRPK1,TFB1M,SR…
GO:MF	heterocyclic compound binding	GO:1901363	1.19415e-05	APP,FBP1,MRPL40,RPS19BP1,SULT2B1,PKMYT1,TRA2A,SQLE,SMARCD2,REPIN1,CTBP1,SURF6,C1ORF52,PC,ARHGEF1,RNF20,RBM47,RAE1,POLD1,TBRG4,GOLGB1,SYNE1,TP53,MYO18A,RHOT2,RHOC,SON,SUCLG1,FXR2,CUL4B,PRPF4B,MFAP1,DPF2,RBBP6,DNAJA2,DDX50,SMARCA1,CDK12,AKAP1,SUPV3L1,NUCB2,ABCA8,CSTF3,ZC3H18,ITM2C,EIF4H,ZC3HAV1,RAB10,EXOSC9,SMNDC1,TSG101,EIF3G,ARF6,PNKP,KIF2A,GIGYF2,ABCC4,DHODH,EIF2B5,ATP6AP1,ATP2C1,PEBP1,EIF2B1,CE…
GO:MF	organic cyclic compound binding	GO:0097159	1.53163e-05	APP,FBP1,MRPL40,RPS19BP1,SULT2B1,PKMYT1,TRA2A,SQLE,SMARCD2,REPIN1,CTBP1,SURF6,C1ORF52,PC,ARHGEF1,RNF20,RBM47,RAE1,POLD1,TBRG4,GOLGB1,SYNE1,TP53,MYO18A,RHOT2,RHOC,SON,SUCLG1,FXR2,CUL4B,PRPF4B,MFAP1,DPF2,RBBP6,DNAJA2,DDX50,SMARCA1,CDK12,AKAP1,SUPV3L1,NUCB2,ABCA8,CSTF3,ZC3H18,ITM2C,EIF4H,ZC3HAV1,RAB10,EXOSC9,SMNDC1,TSG101,EIF3G,ARF6,PNKP,KIF2A,GIGYF2,ABCC4,DHODH,EIF2B5,ATP6AP1,ATP2C1,PEBP1,EIF2B1,CE…
GO:MF	nucleic acid binding	GO:0003676	0.00113257	APP,MRPL40,RPS19BP1,SULT2B1,TRA2A,SMARCD2,REPIN1,SURF6,C1ORF52,ARHGEF1,RNF20,RBM47,RAE1,POLD1,TBRG4,GOLGB1,SYNE1,TP53,MYO18A,SON,SUCLG1,FXR2,CUL4B,PRPF4B,MFAP1,DPF2,RBBP6,DDX50,SMARCA1,AKAP1,SUPV3L1,NUCB2,CSTF3,ZC3H18,EIF4H,ZC3HAV1,EXOSC9,SMNDC1,TSG101,EIF3G,PNKP,GIGYF2,EIF2B5,PEBP1,EIF2B1,CEBPZ,MRPS15,MRPL37,CMSS1,LARP4B,SYF2,LEMD3,MTPAP,MRPS31,POLDIP3,THOC2,PRKRA,RPF2,IBA57,MCTS1,LSM14B,AQR,LRW…
GO:MF	nucleotide binding	GO:0000166	0.0461981	FBP1,PKMYT1,SQLE,CTBP1,PC,POLD1,TP53,MYO18A,RHOT2,RHOC,SUCLG1,PRPF4B,DNAJA2,DDX50,SMARCA1,CDK12,SUPV3L1,ABCA8,ITM2C,RAB10,ARF6,PNKP,KIF2A,ABCC4,DHODH,ATP6AP1,ATP2C1,PEBP1,KIF23,ABCC1,MTPAP,UBA3,PAPSS2,ITPA,SEPHS1,AQR,LRWD1,HELLS,HINT1,DTYMK,RAD50,HINT2,SRPK1,NNT,MET,ARFIP2,JAK1,KIFC1,RALB,MYO1D,DAP3,NT5C3A,NDUFA13
GO:MF	nucleoside phosphate binding	GO:1901265	0.046755	FBP1,PKMYT1,SQLE,CTBP1,PC,POLD1,TP53,MYO18A,RHOT2,RHOC,SUCLG1,PRPF4B,DNAJA2,DDX50,SMARCA1,CDK12,SUPV3L1,ABCA8,ITM2C,RAB10,ARF6,PNKP,KIF2A,ABCC4,DHODH,ATP6AP1,ATP2C1,PEBP1,KIF23,ABCC1,MTPAP,UBA3,PAPSS2,ITPA,SEPHS1,AQR,LRWD1,HELLS,HINT1,DTYMK,RAD50,HINT2,SRPK1,NNT,MET,ARFIP2,JAK1,KIFC1,RALB,MYO1D,DAP3,NT5C3A,NDUFA13
GO:BP	mRNA processing	GO:0006397	3.89298e-09	APP,TRA2A,RNF20,TBRG4,SON,FXR2,PRPF4B,MFAP1,RBBP6,CDK12,IWS1,CSTF3,SMNDC1,SYF2,MTPAP,POLDIP3,THOC2,BCAS2,AQR,C9ORF78,SF3B4,LSM7,ALKBH5,CRNKL1,SRPK1,SRSF9,RBM26,ISY1,CWC15,ZC3H14,SCAF1,CTNNBL1,ESRP1
GO:BP	RNA processing	GO:0006396	1.72863e-08	APP,TRA2A,RNF20,TBRG4,TP53,SON,FXR2,PRPF4B,MFAP1,RBBP6,CDK12,IWS1,SUPV3L1,CSTF3,EXOSC9,SMNDC1,YBEY,TRMT61A,SYF2,MTPAP,POLDIP3,THOC2,PRKRA,BCAS2,RPF2,AQR,C9ORF78,SF3B4,LSM7,ALKBH5,CRNKL1,ERI1,SRPK1,TFB1M,SRSF9,RBM26,ISY1,CWC15,ZC3H14,URB1,SCAF1,CTNNBL1,ESRP1,THUMPD1
GO:BP	mRNA metabolic process	GO:0016071	1.7995e-08	APP,TRA2A,RNF20,TBRG4,TP53,SON,FXR2,PRPF4B,MFAP1,RBBP6,CDK12,IWS1,SUPV3L1,CSTF3,ZC3HAV1,EXOSC9,SMNDC1,GIGYF2,TRMT61A,SYF2,MTPAP,POLDIP3,THOC2,BCAS2,AQR,C9ORF78,SF3B4,LSM7,ALKBH5,CRNKL1,SRPK1,TNKS1BP1,SRSF9,RBM26,ISY1,CWC15,ZC3H14,SCAF1,CTNNBL1,ESRP1,EDC3,RPL36A
GO:BP	RNA splicing	GO:0008380	9.5769e-05	TRA2A,SON,FXR2,PRPF4B,MFAP1,CDK12,IWS1,CSTF3,SMNDC1,SYF2,THOC2,BCAS2,AQR,C9ORF78,SF3B4,LSM7,CRNKL1,SRPK1,SRSF9,ISY1,CWC15,SCAF1,CTNNBL1,ESRP1
GO:BP	cellular nitrogen compound metabolic process	GO:0034641	0.000939026	APP,FBP1,MRPL40,SULT2B1,SPCS3,SRM,TRA2A,SMARCD2,MRPL24,SMPD4,PLD3,CTBP1,PC,RNF20,RBM47,RAE1,POLD1,TBRG4,GOLGB1,SOD2,TP53,FLOT1,MYO18A,CTSZ,DNPEP,SON,SUCLG1,FXR2,CUL4B,PRPF4B,MFAP1,PDLIM1,DPF2,RBBP6,FLOT2,BAX,RPL36AL,SMARCA1,CDK12,IWS1,SUPV3L1,CSTF3,EIF4H,ZC3HAV1,EXOSC9,SMNDC1,TSG101,EIF3G,PNKP,GIGYF2,DHODH,PMM2,EIF2B5,EIF2B1,CEBPZ,MRPS15,MRPL37,LARP4B,TMEM14C,YBEY,TRMT61A,ORMDL3,SYF2,LEMD3,MTPAP,…
GO:BP	metabolic process	GO:0008152	0.00255476	APP,FBP1,MRPL40,SULT2B1,SPCS3,GPX2,SRM,PKMYT1,TRA2A,SQLE,ERMP1,GNS,SMARCD2,REPIN1,MRPL24,SMPD4,ALDH4A1,PLD3,CTBP1,PC,RNF20,DIABLO,RBM47,RAE1,POLD1,HLA-A,ST14,HSDL2,TBRG4,GOLGB1,SOD2,TP53,FLOT1,MYO18A,CTSZ,RDH11,CTSA,NPTN,DNPEP,SON,SUCLG1,FXR2,CUL4B,PRPF4B,PDCD10,ACAA1,ST3GAL1,MFAP1,DERL1,PDLIM1,DPF2,RBBP6,FLOT2,LPCAT3,BAX,RPL36AL,SMARCA1,NDUFA4,SYAP1,CDK12,IWS1,LAMB1,SLC35A2,SUPV3L1,CSTF3,ITM2C,E…
GO:BP	cellular metabolic process	GO:0044237	0.00292653	APP,FBP1,MRPL40,SULT2B1,SPCS3,GPX2,SRM,PKMYT1,TRA2A,SQLE,GNS,SMARCD2,REPIN1,MRPL24,SMPD4,ALDH4A1,PLD3,CTBP1,PC,RNF20,DIABLO,RBM47,RAE1,POLD1,HLA-A,TBRG4,GOLGB1,SOD2,TP53,FLOT1,MYO18A,CTSZ,RDH11,CTSA,NPTN,DNPEP,SON,SUCLG1,FXR2,CUL4B,PRPF4B,PDCD10,ACAA1,ST3GAL1,MFAP1,DERL1,PDLIM1,DPF2,RBBP6,FLOT2,LPCAT3,BAX,RPL36AL,SMARCA1,NDUFA4,SYAP1,CDK12,IWS1,LAMB1,SUPV3L1,CSTF3,ITM2C,EIF4H,ZC3HAV1,HPDL,EXOSC9,…
GO:BP	RNA splicing, via transesterification reactions with bulged adenosine as nucleophile	GO:0000377	0.00297586	TRA2A,SON,FXR2,PRPF4B,MFAP1,CSTF3,SMNDC1,SYF2,BCAS2,AQR,C9ORF78,SF3B4,LSM7,CRNKL1,SRPK1,SRSF9,ISY1,CWC15,CTNNBL1
GO:BP	mRNA splicing, via spliceosome	GO:0000398	0.00297586	TRA2A,SON,FXR2,PRPF4B,MFAP1,CSTF3,SMNDC1,SYF2,BCAS2,AQR,C9ORF78,SF3B4,LSM7,CRNKL1,SRPK1,SRSF9,ISY1,CWC15,CTNNBL1
GO:BP	RNA splicing, via transesterification reactions	GO:0000375	0.00337297	TRA2A,SON,FXR2,PRPF4B,MFAP1,CSTF3,SMNDC1,SYF2,BCAS2,AQR,C9ORF78,SF3B4,LSM7,CRNKL1,SRPK1,SRSF9,ISY1,CWC15,CTNNBL1
GO:BP	organic substance metabolic process	GO:0071704	0.00662246	APP,FBP1,MRPL40,SULT2B1,SPCS3,SRM,PKMYT1,TRA2A,SQLE,ERMP1,GNS,SMARCD2,REPIN1,MRPL24,SMPD4,ALDH4A1,PLD3,CTBP1,PC,RNF20,DIABLO,RBM47,RAE1,POLD1,HLA-A,ST14,TBRG4,GOLGB1,SOD2,TP53,FLOT1,MYO18A,CTSZ,RDH11,CTSA,NPTN,DNPEP,SON,SUCLG1,FXR2,CUL4B,PRPF4B,PDCD10,ACAA1,ST3GAL1,MFAP1,DERL1,PDLIM1,DPF2,RBBP6,FLOT2,LPCAT3,BAX,RPL36AL,SMARCA1,SYAP1,CDK12,IWS1,LAMB1,SLC35A2,SUPV3L1,CSTF3,ITM2C,EIF4H,ZC3HAV1,HPDL,…
GO:BP	nitrogen compound metabolic process	GO:0006807	0.00927991	APP,FBP1,MRPL40,SULT2B1,SPCS3,SRM,PKMYT1,TRA2A,ERMP1,GNS,SMARCD2,MRPL24,SMPD4,ALDH4A1,PLD3,CTBP1,PC,RNF20,DIABLO,RBM47,RAE1,POLD1,HLA-A,ST14,TBRG4,GOLGB1,SOD2,TP53,FLOT1,MYO18A,CTSZ,CTSA,NPTN,DNPEP,SON,SUCLG1,FXR2,CUL4B,PRPF4B,PDCD10,ST3GAL1,MFAP1,DERL1,PDLIM1,DPF2,RBBP6,FLOT2,LPCAT3,BAX,RPL36AL,SMARCA1,SYAP1,CDK12,IWS1,LAMB1,SUPV3L1,CSTF3,ITM2C,EIF4H,ZC3HAV1,HPDL,EXOSC9,PREP,LYZ,SMNDC1,TSG101,EI…
GO:BP	cellular component organization or biogenesis	GO:0071840	0.0139882	GOSR1,APP,FBP1,MRPL40,PKMYT1,NAPA,SQLE,SMARCD2,MRPL24,CTBP1,SURF6,RNF20,RAE1,POLD1,ST14,GOLGB1,SYNE1,SOD2,TP53,FLOT1,MYO18A,CTSZ,RHOT2,RHOC,NPTN,SON,FXR2,CUL4B,PDCD10,ACAA1,ARFGAP2,PDLIM1,DPF2,FLOT2,STAG2,AP1M1,BAX,SMARCA1,IWS1,LAMB1,SUPV3L1,ITM2C,RAB10,TMED2,EXOSC9,TSG101,PSMG1,EIF3G,ARF6,PNKP,KIF2A,ABCC4,DHODH,ATP2C1,CEBPZ,MAN2A1,MRPS15,MRPL37,VMP1,KIF23,YBEY,ABCC1,RUFY1,ORMDL3,MAD1L1,TPM1,LEMD…
GO:BP	primary metabolic process	GO:0044238	0.044522	APP,FBP1,MRPL40,SULT2B1,SPCS3,PKMYT1,TRA2A,SQLE,ERMP1,SMARCD2,MRPL24,SMPD4,ALDH4A1,PLD3,CTBP1,PC,RNF20,DIABLO,RBM47,RAE1,POLD1,HLA-A,ST14,TBRG4,GOLGB1,SOD2,TP53,FLOT1,MYO18A,CTSZ,RDH11,CTSA,NPTN,DNPEP,SON,SUCLG1,FXR2,CUL4B,PRPF4B,PDCD10,ACAA1,ST3GAL1,MFAP1,DERL1,PDLIM1,DPF2,RBBP6,FLOT2,LPCAT3,BAX,RPL36AL,SMARCA1,SYAP1,CDK12,IWS1,LAMB1,SLC35A2,SUPV3L1,CSTF3,ITM2C,EIF4H,ZC3HAV1,HPDL,EXOSC9,PREP,LYZ…
GO:CC	membrane-bounded organelle	GO:0043227	1.5218e-18	GOSR1,APP,FBP1,MRPL40,RPS19BP1,SULT2B1,TMEM87A,SPCS3,PKMYT1,TRA2A,NAPA,SQLE,ERMP1,GNS,SMARCD2,REPIN1,MRPL24,SMPD4,ALDH4A1,PLD3,CTBP1,SURF6,C1ORF52,PC,RNF20,DIABLO,RBM47,RAE1,POLD1,HLA-A,HSDL2,TBRG4,GOLGB1,SYNE1,SOD2,TP53,FLOT1,MYO18A,CTSZ,RHOT2,RDH11,RHOC,CTSA,DNPEP,SON,SUCLG1,FXR2,CUL4B,PRPF4B,PDCD10,ACAA1,ST3GAL1,MFAP1,ARFGAP2,OCIAD2,DERL1,DPF2,RBBP6,DNAJA2,FLOT2,STAG2,LPCAT3,AP1M1,BAX,RPL36AL,…
GO:CC	organelle	GO:0043226	9.43607e-17	GOSR1,APP,FBP1,MRPL40,RPS19BP1,SULT2B1,TMEM87A,SPCS3,PKMYT1,TRA2A,NAPA,SQLE,ERMP1,GNS,SMARCD2,REPIN1,MRPL24,SMPD4,ALDH4A1,PLD3,CTBP1,SURF6,C1ORF52,PC,RNF20,DIABLO,RBM47,RAE1,POLD1,HLA-A,HSDL2,TBRG4,GOLGB1,SYNE1,SOD2,TP53,FLOT1,MYO18A,CTSZ,RHOT2,RDH11,RHOC,CTSA,NPTN,DNPEP,SON,SUCLG1,FXR2,CUL4B,PRPF4B,PDCD10,ACAA1,ST3GAL1,MFAP1,ARFGAP2,OCIAD2,DERL1,PDLIM1,DPF2,RBBP6,DNAJA2,FLOT2,STAG2,LPCAT3,AP1M1,…
GO:CC	intracellular membrane-bounded organelle	GO:0043231	1.13153e-16	GOSR1,APP,FBP1,MRPL40,RPS19BP1,SULT2B1,TMEM87A,SPCS3,PKMYT1,TRA2A,NAPA,SQLE,ERMP1,GNS,SMARCD2,REPIN1,MRPL24,SMPD4,ALDH4A1,PLD3,CTBP1,SURF6,C1ORF52,PC,RNF20,DIABLO,RBM47,RAE1,POLD1,HLA-A,HSDL2,TBRG4,GOLGB1,SYNE1,SOD2,TP53,FLOT1,MYO18A,CTSZ,RHOT2,RDH11,RHOC,CTSA,DNPEP,SON,SUCLG1,FXR2,CUL4B,PRPF4B,PDCD10,ACAA1,ST3GAL1,MFAP1,ARFGAP2,DERL1,DPF2,RBBP6,FLOT2,STAG2,LPCAT3,AP1M1,BAX,RPL36AL,DDX50,SMARCA1,…
GO:CC	intracellular organelle	GO:0043229	2.94824e-14	GOSR1,APP,FBP1,MRPL40,RPS19BP1,SULT2B1,TMEM87A,SPCS3,PKMYT1,TRA2A,NAPA,SQLE,ERMP1,GNS,SMARCD2,REPIN1,MRPL24,SMPD4,ALDH4A1,PLD3,CTBP1,SURF6,C1ORF52,PC,RNF20,DIABLO,RBM47,RAE1,POLD1,HLA-A,HSDL2,TBRG4,GOLGB1,SYNE1,SOD2,TP53,FLOT1,MYO18A,CTSZ,RHOT2,RDH11,RHOC,CTSA,DNPEP,SON,SUCLG1,FXR2,CUL4B,PRPF4B,PDCD10,ACAA1,ST3GAL1,MFAP1,ARFGAP2,OCIAD2,DERL1,PDLIM1,DPF2,RBBP6,FLOT2,STAG2,LPCAT3,AP1M1,BAX,RPL36AL,…
GO:CC	intracellular	GO:0005622	6.42371e-14	GOSR1,APP,FBP1,MRPL40,RPS19BP1,SULT2B1,TMEM87A,SPCS3,GPX2,SRM,PKMYT1,TRA2A,NAPA,SQLE,ERMP1,GNS,SMARCD2,REPIN1,MRPL24,SMPD4,ALDH4A1,PLD3,CTBP1,SURF6,C1ORF52,PC,ARHGEF1,RNF20,DIABLO,RBM47,RAE1,POLD1,HLA-A,HSDL2,TBRG4,GOLGB1,SYNE1,SOD2,TP53,FLOT1,MYO18A,CTSZ,RHOT2,RDH11,RHOC,CTSA,DNPEP,SON,SUCLG1,FXR2,CUL4B,PRPF4B,PDCD10,ACAA1,ST3GAL1,MFAP1,ARFGAP2,OCIAD2,DERL1,PDLIM1,DPF2,RBBP6,DNAJA2,FLOT2,STAG2,L…
GO:CC	cytoplasm	GO:0005737	3.76332e-08	GOSR1,APP,FBP1,MRPL40,RPS19BP1,SULT2B1,TMEM87A,SPCS3,GPX2,SRM,PKMYT1,NAPA,SQLE,ERMP1,GNS,MRPL24,SMPD4,ALDH4A1,PLD3,CTBP1,PC,ARHGEF1,DIABLO,RAE1,POLD1,HLA-A,HSDL2,TBRG4,GOLGB1,SYNE1,SOD2,TP53,FLOT1,MYO18A,CTSZ,RHOT2,RDH11,RHOC,CTSA,DNPEP,SUCLG1,FXR2,CUL4B,PDCD10,ACAA1,ST3GAL1,ARFGAP2,OCIAD2,DERL1,PDLIM1,DPF2,RBBP6,DNAJA2,FLOT2,STAG2,LPCAT3,AP1M1,BAX,RPL36AL,NDUFA4,SYAP1,LAMB1,AKAP1,SLC35A2,SUPV3L1…
GO:CC	intracellular organelle lumen	GO:0070013	2.46284e-07	APP,MRPL40,RPS19BP1,PKMYT1,TRA2A,GNS,SMARCD2,REPIN1,MRPL24,ALDH4A1,PLD3,CTBP1,SURF6,C1ORF52,PC,RNF20,DIABLO,POLD1,TBRG4,SYNE1,SOD2,TP53,CTSZ,RHOT2,CTSA,SON,SUCLG1,CUL4B,PRPF4B,ACAA1,MFAP1,DPF2,RBBP6,STAG2,DDX50,SMARCA1,SYAP1,CDK12,IWS1,LAMB1,SLC35A2,SUPV3L1,RAI14,CSTF3,ZC3H18,EXOSC9,LYZ,SMNDC1,TSG101,PSMG1,PNKP,KIF2A,DCUN1D1,DHODH,PMM2,UCHL3,MRPS15,MRPL37,VMP1,LARP4B,KIF23,RUFY1,TRMT61A,SYF2,DNAJ…
GO:CC	membrane-enclosed lumen	GO:0031974	2.46284e-07	APP,MRPL40,RPS19BP1,PKMYT1,TRA2A,GNS,SMARCD2,REPIN1,MRPL24,ALDH4A1,PLD3,CTBP1,SURF6,C1ORF52,PC,RNF20,DIABLO,POLD1,TBRG4,SYNE1,SOD2,TP53,CTSZ,RHOT2,CTSA,SON,SUCLG1,CUL4B,PRPF4B,ACAA1,MFAP1,DPF2,RBBP6,STAG2,DDX50,SMARCA1,SYAP1,CDK12,IWS1,LAMB1,SLC35A2,SUPV3L1,RAI14,CSTF3,ZC3H18,EXOSC9,LYZ,SMNDC1,TSG101,PSMG1,PNKP,KIF2A,DCUN1D1,DHODH,PMM2,UCHL3,MRPS15,MRPL37,VMP1,LARP4B,KIF23,RUFY1,TRMT61A,SYF2,DNAJ…
GO:CC	organelle lumen	GO:0043233	2.46284e-07	APP,MRPL40,RPS19BP1,PKMYT1,TRA2A,GNS,SMARCD2,REPIN1,MRPL24,ALDH4A1,PLD3,CTBP1,SURF6,C1ORF52,PC,RNF20,DIABLO,POLD1,TBRG4,SYNE1,SOD2,TP53,CTSZ,RHOT2,CTSA,SON,SUCLG1,CUL4B,PRPF4B,ACAA1,MFAP1,DPF2,RBBP6,STAG2,DDX50,SMARCA1,SYAP1,CDK12,IWS1,LAMB1,SLC35A2,SUPV3L1,RAI14,CSTF3,ZC3H18,EXOSC9,LYZ,SMNDC1,TSG101,PSMG1,PNKP,KIF2A,DCUN1D1,DHODH,PMM2,UCHL3,MRPS15,MRPL37,VMP1,LARP4B,KIF23,RUFY1,TRMT61A,SYF2,DNAJ…
GO:CC	ribonucleoprotein complex	GO:1990904	3.86493e-07	MRPL40,TRA2A,MRPL24,FXR2,PRPF4B,MFAP1,DERL1,RPL36AL,EIF4H,SMNDC1,EIF3G,MRPS15,MRPL37,LARP4B,SYF2,MRPS31,BCAS2,MCTS1,MRPL19,AQR,PARP4,C9ORF78,NUP62,SF3B4,LSM7,CRNKL1,ERI1,ISY1,CWC15,ZC3H14,CTNNBL1,RPL36A,DAP3
GO:CC	organelle membrane	GO:0031090	2.30314e-06	GOSR1,APP,MRPL40,TMEM87A,SPCS3,PKMYT1,NAPA,SQLE,ERMP1,MRPL24,SMPD4,PLD3,HLA-A,GOLGB1,SYNE1,TP53,FLOT1,MYO18A,CTSZ,RHOT2,RDH11,CTSA,PDCD10,ST3GAL1,ARFGAP2,DERL1,FLOT2,LPCAT3,AP1M1,BAX,NDUFA4,AKAP1,SLC35A2,NUCB2,ITM2C,RAB10,TMED2,EMC7,TSG101,ARF6,ABCC4,DHODH,ATP6AP1,ATP2C1,MAN2A1,MRPS15,MRPL37,MMGT1,VMP1,TMEM14C,RUFY1,ORMDL3,LEMD3,CEACAM1,MRPS31,NUTF2,SEC62,GORASP2,COPG2,MRPL19,SEPHS1,BDH1,REEP6,TM…
GO:CC	endomembrane system	GO:0012505	5.61071e-06	GOSR1,APP,SULT2B1,TMEM87A,SPCS3,PKMYT1,NAPA,SQLE,ERMP1,GNS,SMPD4,PLD3,RAE1,HLA-A,GOLGB1,SYNE1,TP53,FLOT1,MYO18A,CTSZ,RDH11,CTSA,PDCD10,ACAA1,ST3GAL1,ARFGAP2,OCIAD2,DERL1,FLOT2,LPCAT3,AP1M1,BAX,RPL36AL,SYAP1,LAMB1,SLC35A2,NUCB2,ITM2C,RAB10,TMED2,EMC7,LYZ,TSG101,PSMG1,ARF6,GIGYF2,ABCC4,ATP6AP1,ATP2C1,MAN2A1,MMGT1,VMP1,RUFY1,ORMDL3,MAD1L1,LEMD3,CEACAM1,NUTF2,SEC62,GORASP2,COPG2,KLK6,LRBA,MRPL19,SEPH…
GO:CC	cytosol	GO:0005829	1.17078e-05	GOSR1,APP,FBP1,RPS19BP1,SULT2B1,TMEM87A,GPX2,SRM,PKMYT1,NAPA,PC,ARHGEF1,DIABLO,POLD1,TP53,RHOT2,RHOC,DNPEP,SUCLG1,FXR2,CUL4B,PDCD10,ACAA1,ARFGAP2,DPF2,RBBP6,DNAJA2,STAG2,AP1M1,BAX,RPL36AL,SYAP1,AKAP1,NUCB2,RAI14,EIF4H,ZC3HAV1,RAB10,EXOSC9,PREP,TSG101,PSMG1,EIF3G,ARF6,KIF2A,GIGYF2,DCUN1D1,DHODH,PMM2,EIF2B5,PEBP1,EIF2B1,UCHL3,LARP4B,KIF23,RUFY1,MAD1L1,TPM1,AKR1C1,DNAJC9,NUTF2,UBA3,SEC62,POLDIP3,PAP…
GO:CC	bounding membrane of organelle	GO:0098588	0.000108403	GOSR1,APP,TMEM87A,PKMYT1,NAPA,SMPD4,PLD3,HLA-A,GOLGB1,SYNE1,FLOT1,MYO18A,CTSZ,RHOT2,CTSA,PDCD10,ST3GAL1,ARFGAP2,DERL1,FLOT2,AP1M1,BAX,AKAP1,SLC35A2,NUCB2,ITM2C,RAB10,TMED2,TSG101,ARF6,ABCC4,ATP6AP1,ATP2C1,MAN2A1,MMGT1,VMP1,RUFY1,ORMDL3,CEACAM1,NUTF2,GORASP2,COPG2,REEP6,TMED5,GBA,GRN,CYB5A,CD97,STX5,SRI,ARFIP2,AKAP6,SCAMP3,SACM1L,SCARB1,SCAMP1,WFS1,AP2S1
GO:CC	nucleolus	GO:0005730	0.000110561	MRPL40,RPS19BP1,PKMYT1,TRA2A,SURF6,RNF20,SYNE1,TP53,RBBP6,DDX50,RAI14,EXOSC9,TSG101,PNKP,KIF2A,MRPS15,VMP1,LARP4B,MRPS31,BCAS2,RPF2,KLK6,LRWD1,CD3EAP,LLPH,SF3B4,DNAJC2,SDHAF2,ERI1,HINT2,SRSF9,ZC3H14,URB1,CD2AP
GO:CC	nucleus	GO:0005634	0.000134649	APP,FBP1,MRPL40,RPS19BP1,SULT2B1,PKMYT1,TRA2A,SMARCD2,REPIN1,SMPD4,CTBP1,SURF6,C1ORF52,RNF20,RBM47,RAE1,POLD1,SYNE1,TP53,FLOT1,RHOT2,DNPEP,SON,FXR2,CUL4B,PRPF4B,MFAP1,DPF2,RBBP6,STAG2,BAX,RPL36AL,DDX50,SMARCA1,SYAP1,CDK12,IWS1,SLC35A2,SUPV3L1,NUCB2,RAI14,CSTF3,ZC3H18,ZC3HAV1,EXOSC9,PREP,SMNDC1,TSG101,PSMG1,PNKP,KIF2A,DCUN1D1,DHODH,PMM2,EIF2B5,PEBP1,CEBPZ,UCHL3,MRPS15,VMP1,LARP4B,KIF23,YBEY,RUFY1,…
GO:CC	spliceosomal complex	GO:0005681	0.000170364	TRA2A,PRPF4B,MFAP1,SMNDC1,SYF2,BCAS2,AQR,C9ORF78,SF3B4,LSM7,CRNKL1,ISY1,CWC15,CTNNBL1
GO:CC	endoplasmic reticulum	GO:0005783	0.000173546	APP,SULT2B1,SPCS3,PKMYT1,SQLE,ERMP1,SMPD4,PLD3,HLA-A,TP53,CTSZ,RDH11,CTSA,DERL1,LPCAT3,BAX,RPL36AL,LAMB1,SLC35A2,NUCB2,RAB10,TMED2,PSMG1,GIGYF2,ATP6AP1,MMGT1,VMP1,ORMDL3,SEC62,GORASP2,COPG2,KLK6,LRBA,REEP6,TMED5,GBA,GRN,CYB5A,LAMC1,SRPK1,STX5,SRI,PIGS,AKAP6,ABHD12,SACM1L,MYO1D,PTPN2,RPL36A,WFS1,UBXN4,NT5C3A
GO:CC	Prp19 complex	GO:0000974	0.000193726	SYF2,BCAS2,CRNKL1,ISY1,CTNNBL1
GO:CC	protein-containing complex	GO:0032991	0.00020384	GOSR1,APP,MRPL40,SPCS3,TRA2A,NAPA,SMARCD2,REPIN1,MRPL24,CTBP1,RNF20,DIABLO,RAE1,POLD1,HLA-A,SYNE1,TP53,FLOT1,MYO18A,FXR2,CUL4B,PRPF4B,MFAP1,DERL1,PDLIM1,DPF2,RBBP6,FLOT2,STAG2,AP1M1,BAX,RPL36AL,SMARCA1,NDUFA4,CDK12,LAMB1,SUPV3L1,ZC3H18,EIF4H,RAB10,EXOSC9,EMC7,SMNDC1,TSG101,EIF3G,KIF2A,GIGYF2,DCUN1D1,EIF2B5,ATP6AP1,EIF2B1,MRPS15,MRPL37,MMGT1,LARP4B,KIF23,TRMT61A,ORMDL3,MAD1L1,SYF2,TPM1,CEACAM1,MRP…
GO:CC	nuclear lumen	GO:0031981	0.000342264	MRPL40,RPS19BP1,PKMYT1,TRA2A,SMARCD2,REPIN1,CTBP1,SURF6,C1ORF52,RNF20,POLD1,SYNE1,TP53,RHOT2,SON,CUL4B,PRPF4B,MFAP1,DPF2,RBBP6,STAG2,DDX50,SMARCA1,SYAP1,CDK12,IWS1,SLC35A2,RAI14,CSTF3,ZC3H18,EXOSC9,SMNDC1,TSG101,PSMG1,PNKP,KIF2A,DCUN1D1,DHODH,PMM2,UCHL3,MRPS15,VMP1,LARP4B,KIF23,RUFY1,TRMT61A,SYF2,DNAJC9,MRPS31,NUTF2,POLDIP3,THOC2,PRKRA,BCAS2,RPF2,ITPA,KLK6,AQR,BDH1,LRWD1,ARID1A,C9ORF78,CD3EAP,LLP…
GO:CC	endoplasmic reticulum-Golgi intermediate compartment	GO:0005793	0.000684956	GOLGB1,MYO18A,CTSZ,NUCB2,TMED2,ATP6AP1,VMP1,COPG2,TMED5,STX5,PTPN2
GO:CC	nucleoplasm	GO:0005654	0.000873881	RPS19BP1,PKMYT1,TRA2A,SMARCD2,REPIN1,CTBP1,SURF6,C1ORF52,RNF20,POLD1,SYNE1,TP53,RHOT2,SON,CUL4B,PRPF4B,MFAP1,DPF2,RBBP6,STAG2,SMARCA1,SYAP1,CDK12,IWS1,SLC35A2,RAI14,CSTF3,ZC3H18,EXOSC9,SMNDC1,PSMG1,PNKP,KIF2A,DCUN1D1,DHODH,PMM2,UCHL3,MRPS15,KIF23,RUFY1,TRMT61A,SYF2,DNAJC9,NUTF2,POLDIP3,THOC2,PRKRA,BCAS2,RPF2,ITPA,AQR,BDH1,LRWD1,ARID1A,C9ORF78,CD3EAP,HINT1,NUP62,SF3B4,DNAJC2,LSM7,BRF1,RAD50,ALKBH5…
GO:CC	Golgi membrane	GO:0000139	0.000966504	GOSR1,APP,TMEM87A,PKMYT1,NAPA,SMPD4,PLD3,HLA-A,GOLGB1,MYO18A,CTSZ,PDCD10,ST3GAL1,ARFGAP2,AP1M1,SLC35A2,RAB10,TMED2,ATP2C1,MAN2A1,MMGT1,GORASP2,COPG2,STX5,ARFIP2,SCAMP3,SACM1L,SCAMP1
GO:CC	envelope	GO:0031975	0.00114685	APP,MRPL40,MRPL24,SMPD4,DIABLO,RAE1,SYNE1,TP53,RHOT2,BAX,NDUFA4,AKAP1,NUCB2,DHODH,MRPS15,MRPL37,TMEM14C,MAD1L1,LEMD3,MRPS31,NUTF2,MRPL19,SEPHS1,BDH1,NUP62,DNAJC2,CYB5A,DTYMK,NDUFB6,NNT,AKAP6,NUP160,LMO7,CLIP1,DAP3,COQ9,UBXN4,NDUFA13
GO:CC	organelle envelope	GO:0031967	0.00114685	APP,MRPL40,MRPL24,SMPD4,DIABLO,RAE1,SYNE1,TP53,RHOT2,BAX,NDUFA4,AKAP1,NUCB2,DHODH,MRPS15,MRPL37,TMEM14C,MAD1L1,LEMD3,MRPS31,NUTF2,MRPL19,SEPHS1,BDH1,NUP62,DNAJC2,CYB5A,DTYMK,NDUFB6,NNT,AKAP6,NUP160,LMO7,CLIP1,DAP3,COQ9,UBXN4,NDUFA13
GO:CC	extracellular vesicle	GO:1903561	0.00162883	APP,FBP1,SULT2B1,NAPA,GNS,PLD3,SOD2,FLOT1,CTSZ,RHOC,CTSA,CUL4B,PDCD10,ST3GAL1,DNAJA2,FLOT2,AP1M1,BAX,SYAP1,LAMB1,NUCB2,ITM2C,RAB10,EXOSC9,LYZ,TSG101,ARF6,ATP6AP1,PEBP1,S100A14,MAN2A1,ABCC1,AKR1C1,CEACAM1,NUTF2,PARP4,HINT1,IFT172,GBA,GRN,LAMC1,CD97,UFC1,EPS8,SRI,GLA,PGM2,RALB,SCAMP3,TSPAN8,MYO1D,CD2AP,SCARB1,EPS8L1,STXBP3,PPT1
GO:CC	extracellular organelle	GO:0043230	0.00174581	APP,FBP1,SULT2B1,NAPA,GNS,PLD3,SOD2,FLOT1,CTSZ,RHOC,CTSA,CUL4B,PDCD10,ST3GAL1,DNAJA2,FLOT2,AP1M1,BAX,SYAP1,LAMB1,NUCB2,ITM2C,RAB10,EXOSC9,LYZ,TSG101,ARF6,ATP6AP1,PEBP1,S100A14,MAN2A1,ABCC1,AKR1C1,CEACAM1,NUTF2,PARP4,HINT1,IFT172,GBA,GRN,LAMC1,CD97,UFC1,EPS8,SRI,GLA,PGM2,RALB,SCAMP3,TSPAN8,MYO1D,CD2AP,SCARB1,EPS8L1,STXBP3,PPT1
GO:CC	nuclear outer membrane-endoplasmic reticulum membrane network	GO:0042175	0.00178382	SPCS3,PKMYT1,SQLE,ERMP1,SMPD4,PLD3,HLA-A,SYNE1,RDH11,DERL1,LPCAT3,BAX,NUCB2,RAB10,TMED2,EMC7,ATP6AP1,MMGT1,ORMDL3,NUTF2,SEC62,GORASP2,COPG2,REEP6,TMED5,NUP62,CYB5A,STX5,SRI,PIGS,AKAP6,ABHD12,SACM1L,WFS1,UBXN4
GO:CC	U2-type spliceosomal complex	GO:0005684	0.00187788	MFAP1,SYF2,BCAS2,AQR,SF3B4,LSM7,CRNKL1,ISY1,CWC15
GO:CC	extracellular exosome	GO:0070062	0.00250761	APP,FBP1,SULT2B1,NAPA,GNS,PLD3,SOD2,FLOT1,CTSZ,RHOC,CTSA,CUL4B,PDCD10,ST3GAL1,DNAJA2,FLOT2,AP1M1,BAX,SYAP1,LAMB1,NUCB2,ITM2C,RAB10,EXOSC9,LYZ,TSG101,ARF6,ATP6AP1,PEBP1,S100A14,MAN2A1,ABCC1,AKR1C1,CEACAM1,NUTF2,PARP4,HINT1,GBA,GRN,LAMC1,CD97,UFC1,EPS8,SRI,GLA,PGM2,RALB,SCAMP3,TSPAN8,MYO1D,CD2AP,SCARB1,EPS8L1,STXBP3,PPT1
GO:CC	Golgi apparatus	GO:0005794	0.00364672	GOSR1,APP,TMEM87A,PKMYT1,NAPA,SMPD4,PLD3,HLA-A,GOLGB1,SYNE1,MYO18A,CTSZ,PDCD10,ST3GAL1,ARFGAP2,AP1M1,SYAP1,SLC35A2,NUCB2,ITM2C,RAB10,TMED2,PSMG1,ARF6,GIGYF2,ATP2C1,MAN2A1,MMGT1,GORASP2,COPG2,LRBA,TMED5,GBA,GRN,ALKBH5,STX5,ARFIP2,GLA,ZFPL1,SCAMP3,SACM1L,SCAMP1,PPT1,YIPF3
GO:CC	Golgi subcompartment	GO:0098791	0.00388588	GOSR1,APP,TMEM87A,SMPD4,GOLGB1,MYO18A,ST3GAL1,AP1M1,RAB10,TMED2,ATP2C1,MAN2A1,GBA,GRN,ARFIP2,SCAMP3,SCAMP1
GO:CC	catalytic step 2 spliceosome	GO:0071013	0.00754375	PRPF4B,SYF2,BCAS2,AQR,LSM7,CRNKL1,ISY1,CWC15
GO:CC	organelle subcompartment	GO:0031984	0.00928433	GOSR1,APP,TMEM87A,SMPD4,GOLGB1,MYO18A,ST3GAL1,AP1M1,RAB10,TMED2,ATP2C1,MAN2A1,GBA,GRN,ARFIP2,SCAMP3,SCAMP1
GO:CC	ribosome	GO:0005840	0.0149389	MRPL40,RPS19BP1,MRPL24,FXR2,RPL36AL,MRPS15,MRPL37,LARP4B,MRPS31,MCTS1,MRPL19,RPL36A,DAP3
GO:CC	mitochondrial matrix	GO:0005759	0.0156669	MRPL40,MRPL24,ALDH4A1,PC,TBRG4,SOD2,TP53,SUCLG1,SUPV3L1,MRPS15,MRPL37,MRPS31,IBA57,MRPL19,BDH1,SDHAF2,DTYMK,TFB1M,DAP3
GO:CC	nuclear envelope	GO:0005635	0.0161122	APP,SMPD4,RAE1,SYNE1,TP53,BAX,NUCB2,MAD1L1,LEMD3,NUTF2,MRPL19,SEPHS1,NUP62,DNAJC2,AKAP6,NUP160,LMO7,CLIP1,UBXN4
GO:CC	U2-type catalytic step 2 spliceosome	GO:0071007	0.0176134	SYF2,BCAS2,AQR,CRNKL1,CWC15
GO:CC	whole membrane	GO:0098805	0.0178667	APP,NAPA,PLD3,HLA-A,SYNE1,FLOT1,RHOT2,CTSA,FLOT2,AP1M1,BAX,AKAP1,NUCB2,ITM2C,RAB10,TMED2,TSG101,ARF6,ABCC4,ATP6AP1,MMGT1,VMP1,RUFY1,ORMDL3,CEACAM1,NUTF2,COPG2,REEP6,MYADM,NUP62,GBA,GRN,CYB5A,CD97,STX5,SRI,AKAP6,SCAMP3,MYO1D,SCARB1,SCAMP1,PPT1,WFS1,AP2S1
GO:CC	nuclear speck	GO:0016607	0.0199184	SON,PRPF4B,RBBP6,CDK12,ZC3H18,SMNDC1,RUFY1,SYF2,POLDIP3,THOC2,BCAS2,ALKBH5,CRNKL1,BRD2,SRSF9,CWC15,ZC3H14
GO:CC	vesicle	GO:0031982	0.022562	GOSR1,APP,FBP1,SULT2B1,NAPA,GNS,PLD3,HLA-A,SOD2,FLOT1,CTSZ,RHOC,CTSA,CUL4B,PDCD10,ACAA1,ST3GAL1,OCIAD2,DERL1,DNAJA2,FLOT2,AP1M1,BAX,SYAP1,LAMB1,NUCB2,ITM2C,RAB10,TMED2,EXOSC9,LYZ,TSG101,ARF6,GIGYF2,ABCC4,ATP6AP1,PEBP1,S100A14,MAN2A1,MMGT1,ABCC1,RUFY1,ORMDL3,AKR1C1,CEACAM1,NUTF2,COPG2,KLK6,PARP4,REEP6,TMED5,HINT1,IFT172,GBA,GRN,LAMC1,CD97,UFC1,EPS8,STX5,SRI,GLA,JAK1,ZYX,KIFC1,PGM2,RALB,SCAMP3,TSPA…
GO:CC	ribosomal subunit	GO:0044391	0.0287763	MRPL40,MRPL24,FXR2,RPL36AL,MRPS15,MRPL37,MRPS31,MCTS1,MRPL19,RPL36A,DAP3
GO:CC	endoplasmic reticulum membrane	GO:0005789	0.0408801	SPCS3,PKMYT1,SQLE,ERMP1,SMPD4,PLD3,HLA-A,RDH11,DERL1,LPCAT3,BAX,RAB10,TMED2,EMC7,ATP6AP1,MMGT1,ORMDL3,SEC62,GORASP2,COPG2,REEP6,TMED5,CYB5A,STX5,SRI,PIGS,AKAP6,ABHD12,SACM1L,WFS1,UBXN4
KEGG	Spliceosome	KEGG:03040	3.34608e-05	TRA2A,SMNDC1,SYF2,THOC2,BCAS2,AQR,SF3B4,LSM7,CRNKL1,SRSF9,ISY1,CWC15,CTNNBL1
REAC	Processing of Capped Intron-Containing Pre-mRNA	REAC:R-HSA-72203	0.000244432	RAE1,CSTF3,SMNDC1,SYF2,POLDIP3,THOC2,BCAS2,AQR,NUP62,SF3B4,LSM7,CRNKL1,SRSF9,ISY1,NUP160,CWC15,CTNNBL1
REAC	mRNA Splicing - Major Pathway	REAC:R-HSA-72163	0.0212749	CSTF3,SMNDC1,SYF2,BCAS2,AQR,SF3B4,LSM7,CRNKL1,SRSF9,ISY1,CWC15,CTNNBL1
REAC	Metabolism of RNA	REAC:R-HSA-8953854	0.0235942	RAE1,RPL36AL,CSTF3,EXOSC9,SMNDC1,TRMT61A,SYF2,POLDIP3,THOC2,BCAS2,AQR,NUP62,SF3B4,LSM7,CRNKL1,ERI1,TNKS1BP1,TFB1M,SRSF9,ISY1,NUP160,CWC15,CTNNBL1,EDC3,RPL36A,THUMPD1
REAC	mRNA Splicing	REAC:R-HSA-72172	0.0325458	CSTF3,SMNDC1,SYF2,BCAS2,AQR,SF3B4,LSM7,CRNKL1,SRSF9,ISY1,CWC15,CTNNBL1
Up-regulated biological processes in response to induction of a chemoresistance in HT-29 cell line - 149 proteins
	Term name	Term ID	Adjusted p-value	Gene name
GO:MF	RNA binding	GO:0003723	9.96127e-05	NOL7,CPSF2,GNL2,FRG1,UBAP2,NOL3,SRP19,NSUN5,TES,NMD3,EIF2D,DYNC1LI1,AGO2,RNF40,ATXN2,DUT,CFAP20,IGF2BP2,HSPB1,FXR1,DIMT1,ANKRD17,TYMS,EEF1A2,TRMT1,SUMO1,LGALS1,CDK9,NOC3L,SLC16A3,COPS5,PPP1R10,RPL22L1,MAK16,FSCN1
GO:MF	cadherin binding	GO:0045296	0.00314387	PLCB3,UBAP2,TES,SNX2,CALD1,PDLIM5,PLIN3,MYO1B,DBN1,LYPLA2,PPFIBP1,FSCN1
GO:MF	organic cyclic compound binding	GO:0097159	0.00859894	TUBB3,NOL7,CPSF2,GNL2,FRG1,MSH5,GNL1,UBAP2,MAPK14,NOL3,SRP19,TFIP11,NSUN5,DR1,MVD,PLK1,HES1,PRKAR2A,TES,NMD3,PHOX2B,TTN,ERCC6L,DNAH14,PBK,EIF2D,DYNC1LI1,AGO2,DNAH3,RNF40,GNA13,ATXN2,DUT,HMGA2,MAOB,CFAP20,IGF2BP2,CYB5B,HSPB1,NUBP1,FXR1,MYO1B,ERLIN2,ALDH1A3,DIMT1,GSR,ANKRD17,TYMS,CARM1,EEF1A2,TCF25,TRMT1,SUMO1,LGALS1,ACOT7,CDK9,OAT,NOC3L,UHRF1,SLC16A3,COPS5,CKB,GNAI1,PPP1R10,H3F3A,RPL22L1,MAK16,ANX…
GO:MF	heterocyclic compound binding	GO:1901363	0.0110557	TUBB3,NOL7,CPSF2,GNL2,FRG1,MSH5,GNL1,UBAP2,MAPK14,NOL3,SRP19,TFIP11,NSUN5,DR1,MVD,PLK1,HES1,PRKAR2A,TES,NMD3,PHOX2B,TTN,ERCC6L,DNAH14,PBK,EIF2D,DYNC1LI1,AGO2,DNAH3,RNF40,GNA13,ATXN2,DUT,HMGA2,MAOB,CFAP20,IGF2BP2,CYB5B,HSPB1,NUBP1,FXR1,MYO1B,ALDH1A3,DIMT1,GSR,ANKRD17,TYMS,CARM1,EEF1A2,TCF25,TRMT1,SUMO1,LGALS1,ACOT7,CDK9,OAT,NOC3L,UHRF1,SLC16A3,COPS5,CKB,GNAI1,PPP1R10,H3F3A,RPL22L1,MAK16,ANXA6,QDPR…
GO:MF	catalytic activity	GO:0003824	0.0359127	DCXR,TUBB3,PLCB3,NDUFA12,GNL2,HECTD1,MSH5,NAA50,MAPK14,PPP6C,NSUN5,NDUFA6,MVD,PTGR1,PLK1,PRKAR2A,AASDHPPT,TTN,ERCC6L,DNAH14,PBK,GBE1,DYNC1LI1,AGO2,HMBS,DNAH3,RNF40,NOB1,GNA13,DUT,HMGA2,DHRS7B,PCYT1A,MAOB,MYO1B,PAFAH1B2,ALDH1A3,IMPA1,DIMT1,GSR,MALT1,TYMS,CARM1,LYPLA2,EEF1A2,TRMT1,NT5DC1,CPOX,ACOT7,CDK9,OAT,UHRF1,ECHDC1,RCL1,PDE12,COPS5,CKB,PGM1,GNAI1,ISOC1,PDP1,GMPR2,QDPR,GFPT2
GO:CC	intracellular	GO:0005622	6.36192e-10	SAP30BP,DCXR,TUBB3,PLCB3,NOL7,NDUFA12,CPSF2,GNL2,FRG1,MSH5,GNL1,NAA50,ASF1B,GID8,UBAP2,PLP2,EXOC7,MAPK14,NOL3,SRP19,TFIP11,PPP6C,NUP188,NSUN5,NDUFA6,DR1,MVD,PTGR1,LRCH3,PLK1,PPP6R3,TTC4,HES1,PRKAR2A,AASDHPPT,TES,SNX2,NMD3,CD109,PHOX2B,SHCBP1L,TTN,ERCC6L,DNAH14,PBK,GBE1,EIF2D,DYNC1LI1,AGO2,TLN2,YIPF4,HMBS,DNAH3,RNF40,HLA-B,NOB1,GNA13,ATXN2,DUT,NIF3L1,HMGA2,GOLPH3,DHRS7B,PCYT1A,PRAF2,BRAT1,CALD1,MA…
GO:CC	cytosol	GO:0005829	3.0505e-06	PLCB3,NDUFA12,NAA50,GID8,EXOC7,MAPK14,NOL3,SRP19,PPP6C,MVD,LRCH3,PLK1,PPP6R3,PRKAR2A,AASDHPPT,TES,SNX2,CD109,TTN,ERCC6L,GBE1,EIF2D,DYNC1LI1,AGO2,HMBS,RNF40,NOB1,GNA13,ATXN2,GOLPH3,PCYT1A,CALD1,PDLIM5,ADIRF,IGF2BP2,KPNA6,HSPB1,NUBP1,FXR1,PLIN3,AKAP12,PAFAH1B2,ERLIN2,ALDH1A3,IMPA1,DIMT1,GSR,STON2,MALT1,TYMS,CARM1,DBN1,LYPLA2,SUMO1,LGALS1,CPOX,ACOT7,ECHDC1,PDE12,COPS5,CKB,PGM1,GMPR2,PPFIBP1,QDPR,GFP…
GO:CC	organelle	GO:0043226	3.95033e-06	SAP30BP,DCXR,TUBB3,PLCB3,NOL7,NDUFA12,CPSF2,GNL2,FRG1,MSH5,GNL1,NAA50,ASF1B,GID8,UBAP2,PLP2,EXOC7,MAPK14,NOL3,SRP19,TFIP11,PPP6C,NUP188,NSUN5,NDUFA6,DR1,PTGR1,PLK1,PPP6R3,TTC4,HES1,PRKAR2A,AASDHPPT,TES,SNX2,NMD3,CD109,PHOX2B,SHCBP1L,TTN,ERCC6L,DNAH14,PBK,GBE1,EIF2D,DYNC1LI1,AGO2,TLN2,YIPF4,DNAH3,RNF40,HLA-B,NOB1,GNA13,ATXN2,DUT,NIF3L1,HMGA2,GOLPH3,DHRS7B,PCYT1A,PRAF2,BRAT1,CALD1,MAOB,CFAP20,PDLIM…
GO:CC	intracellular organelle	GO:0043229	3.49722e-05	SAP30BP,DCXR,TUBB3,PLCB3,NOL7,NDUFA12,CPSF2,GNL2,FRG1,MSH5,GNL1,NAA50,ASF1B,GID8,UBAP2,PLP2,EXOC7,MAPK14,NOL3,SRP19,TFIP11,PPP6C,NUP188,NSUN5,NDUFA6,DR1,PLK1,PPP6R3,TTC4,HES1,PRKAR2A,TES,SNX2,NMD3,CD109,PHOX2B,SHCBP1L,TTN,ERCC6L,DNAH14,PBK,EIF2D,DYNC1LI1,AGO2,TLN2,YIPF4,DNAH3,RNF40,HLA-B,NOB1,GNA13,ATXN2,DUT,NIF3L1,HMGA2,GOLPH3,DHRS7B,PCYT1A,PRAF2,BRAT1,CALD1,MAOB,CFAP20,PDLIM5,ADIRF,IGF2BP2,CYB5…
GO:CC	cytoplasm	GO:0005737	0.000405113	DCXR,TUBB3,PLCB3,NDUFA12,FRG1,NAA50,GID8,UBAP2,PLP2,EXOC7,MAPK14,NOL3,SRP19,TFIP11,PPP6C,NDUFA6,MVD,PTGR1,LRCH3,PLK1,PPP6R3,TTC4,HES1,PRKAR2A,AASDHPPT,TES,SNX2,NMD3,CD109,SHCBP1L,TTN,ERCC6L,DNAH14,GBE1,EIF2D,DYNC1LI1,AGO2,TLN2,YIPF4,HMBS,DNAH3,RNF40,HLA-B,NOB1,GNA13,ATXN2,DUT,NIF3L1,GOLPH3,DHRS7B,PCYT1A,PRAF2,BRAT1,CALD1,MAOB,CFAP20,PDLIM5,ADIRF,IGF2BP2,CYB5B,KPNA6,HSPB1,NUBP1,HIGD1A,FXR1,PLIN3,M…
GO:CC	intracellular non-membrane-bounded organelle	GO:0043232	0.000510601	SAP30BP,DCXR,TUBB3,NOL7,GNL2,FRG1,MSH5,ASF1B,EXOC7,MAPK14,NOL3,SRP19,TFIP11,NSUN5,PLK1,PRKAR2A,NMD3,PHOX2B,SHCBP1L,TTN,ERCC6L,DNAH14,EIF2D,DYNC1LI1,AGO2,TLN2,DNAH3,RNF40,ATXN2,HMGA2,CALD1,CFAP20,PDLIM5,IGF2BP2,HSPB1,NUBP1,FXR1,PLIN3,MYO1B,AKAP12,PAFAH1B2,DIMT1,STON2,ANKRD17,MALT1,TYMS,DBN1,GMFB,SUMO1,CDK9,NOC3L,UHRF1,RCL1,COPS5,GNAI1,PPP1R10,H3F3A,RPL22L1,MAK16,FSCN1
GO:CC	non-membrane-bounded organelle	GO:0043228	0.000548521	SAP30BP,DCXR,TUBB3,NOL7,GNL2,FRG1,MSH5,ASF1B,EXOC7,MAPK14,NOL3,SRP19,TFIP11,NSUN5,PLK1,PRKAR2A,NMD3,PHOX2B,SHCBP1L,TTN,ERCC6L,DNAH14,EIF2D,DYNC1LI1,AGO2,TLN2,DNAH3,RNF40,ATXN2,HMGA2,CALD1,CFAP20,PDLIM5,IGF2BP2,HSPB1,NUBP1,FXR1,PLIN3,MYO1B,AKAP12,PAFAH1B2,DIMT1,STON2,ANKRD17,MALT1,TYMS,DBN1,GMFB,SUMO1,CDK9,NOC3L,UHRF1,RCL1,COPS5,GNAI1,PPP1R10,H3F3A,RPL22L1,MAK16,FSCN1
GO:CC	membrane-bounded organelle	GO:0043227	0.00479608	SAP30BP,DCXR,TUBB3,PLCB3,NOL7,NDUFA12,CPSF2,GNL2,FRG1,MSH5,GNL1,NAA50,ASF1B,GID8,UBAP2,PLP2,MAPK14,NOL3,SRP19,TFIP11,PPP6C,NUP188,NSUN5,NDUFA6,DR1,PTGR1,PLK1,PPP6R3,TTC4,HES1,PRKAR2A,AASDHPPT,TES,SNX2,NMD3,CD109,PHOX2B,TTN,PBK,GBE1,EIF2D,DYNC1LI1,AGO2,YIPF4,RNF40,HLA-B,NOB1,GNA13,ATXN2,DUT,NIF3L1,HMGA2,GOLPH3,DHRS7B,PCYT1A,PRAF2,BRAT1,MAOB,CFAP20,ADIRF,IGF2BP2,CYB5B,KPNA6,HSPB1,NUBP1,HIGD1A,FXR1,…
GO:CC	nuclear lumen	GO:0031981	0.0211996	SAP30BP,PLCB3,NOL7,CPSF2,GNL2,FRG1,MSH5,ASF1B,GID8,MAPK14,NOL3,SRP19,TFIP11,NSUN5,DR1,PLK1,PPP6R3,TTC4,HES1,NMD3,PHOX2B,TTN,EIF2D,AGO2,RNF40,NOB1,DUT,HMGA2,BRAT1,CFAP20,ADIRF,KPNA6,HIGD1A,FXR1,PAFAH1B2,DIMT1,ZC3HC1,STON2,ANKRD17,MALT1,TYMS,CARM1,TRMT1,SUMO1,ACOT7,CDK9,OAT,NOC3L,UHRF1,RCL1,COPS5,PPP1R10,H3F3A,MAK16
GO:CC	nucleolus	GO:0005730	0.0281951	NOL7,GNL2,FRG1,NOL3,SRP19,TFIP11,NSUN5,NMD3,FXR1,PAFAH1B2,DIMT1,STON2,MALT1,TYMS,SUMO1,NOC3L,RCL1,MAK16
GO:CC	nucleus	GO:0005634	0.0343242	SAP30BP,DCXR,TUBB3,PLCB3,NOL7,CPSF2,GNL2,FRG1,MSH5,GNL1,NAA50,ASF1B,GID8,UBAP2,MAPK14,NOL3,SRP19,TFIP11,NUP188,NSUN5,DR1,PLK1,PPP6R3,TTC4,HES1,TES,NMD3,PHOX2B,TTN,PBK,EIF2D,AGO2,RNF40,NOB1,GNA13,DUT,NIF3L1,HMGA2,PCYT1A,BRAT1,CFAP20,ADIRF,IGF2BP2,KPNA6,HSPB1,NUBP1,HIGD1A,FXR1,PAFAH1B2,DIMT1,ZC3HC1,TOR1AIP2,STON2,ANKRD17,MALT1,TYMS,CARM1,TCF25,TRMT1,SUMO1,LGALS1,ACOT7,CDK9,OAT,NOC3L,UHRF1,SLC16A3,R…
GO:CC	intracellular membrane-bounded organelle	GO:0043231	0.0458633	SAP30BP,DCXR,TUBB3,PLCB3,NOL7,NDUFA12,CPSF2,GNL2,FRG1,MSH5,GNL1,NAA50,ASF1B,GID8,UBAP2,PLP2,MAPK14,NOL3,SRP19,TFIP11,PPP6C,NUP188,NSUN5,NDUFA6,DR1,PLK1,PPP6R3,TTC4,HES1,TES,SNX2,NMD3,PHOX2B,TTN,PBK,EIF2D,AGO2,YIPF4,RNF40,HLA-B,NOB1,GNA13,ATXN2,DUT,NIF3L1,HMGA2,GOLPH3,DHRS7B,PCYT1A,BRAT1,MAOB,CFAP20,ADIRF,IGF2BP2,CYB5B,KPNA6,HSPB1,NUBP1,HIGD1A,FXR1,PLIN3,MYO1B,PAFAH1B2,TMED7,ERLIN2,DIMT1,ZC3HC1,TO…
