# Supplementary material for: Downregulation of KRAB zinc finger proteins in 5-fluorouracil resistant colorectal cancer cells
Source: BMC Cancer. 2022 Apr 4;22:363. doi: 10.1186/s12885-022-09417-3 (PMC8981854; doi:10.1186/s12885-022-09417-3)
Supplement: Supplementary file 1 — Additional file 1. [file 12885_2022_9417_MOESM1_ESM.zip › Table S4.xlsx]

## Sheet: Table S4
Cell line	Treatement (# replicate)	Sample ID	Total number of reads	Reads after trimming	% of total reads (after trimming)	Reads aligned	% of total reads (aligned)
Sensitive DLD-1	Uracil (1)	DSU1	60870074	60622368	99.5931	56003694	92.3812
Sensitive DLD-1	Uracil (2)	DSU2	240114519	238886808	99.4887	218518343	91.4736
Sensitive DLD-1	Uracil (3)	DSU3	62373844	62208775	99.7354	57377188	92.2333
Sensitive DLD-1	5-FU (1)	DS51	96344974	96028059	99.6711	86673612	90.2586
Sensitive DLD-1	5-FU (2)	DS52	66524315	66285023	99.6403	60126000	90.7083
Sensitive DLD-1	5-FU (3)	DS53	53638496	53522170	99.7831	48663121	90.9214
Sensitive DLD-1	5-FU + Irradiation (1)	DS5I1	73913261	73722621	99.7421	66804127	90.6155
Sensitive DLD-1	5-FU + Irradiation (2)	DS5I2	43445815	43207921	99.4524	38957142	90.162
Sensitive DLD-1	5-FU + Irradiation (3)	DS5I3	63374637	63112215	99.5859	56959607	90.2513
Resistant DLD-1	Uracil (1)	DRU1	49029965	48684204	99.2948	45024089	92.4819
Resistant DLD-1	Uracil (2)	DRU2	53935425	53557788	99.2998	49348151	92.14
Resistant DLD-1	Uracil (3)	DRU3	55984074	55624791	99.3582	51375804	92.3613
Resistant DLD-1	5-FU (1)	DR51	53815417	53383934	99.1982	49196935	92.1568
Resistant DLD-1	5-FU (2)	DR52	43443830	43259963	99.5768	39987113	92.4345
Resistant DLD-1	5-FU (3)	DR53	50713593	50452472	99.4851	46270821	91.7117
Resistant DLD-1	5-FU + Irradiation (1)	DR5I1	52320051	51978559	99.3473	47978322	92.3041
Resistant DLD-1	5-FU + Irradiation (2)	DR5I2	80602343	80234661	99.5438	74298701	92.6018
Resistant DLD-1	5-FU + Irradiation (3)	DR5I3	50553152	50060537	99.0256	45767352	91.424
Sensitive HCT-116	Uracil (1)	116SU1	56527086	56192800	99.4086	51901486	92.3632
Sensitive HCT-116	Uracil (2)	116SU2	57479554	57092577	99.3268	52300140	91.6058
Sensitive HCT-116	Uracil (3)	116SU3	55354568	55019805	99.3952	50940527	92.5858
Sensitive HCT-116	5-FU (1)	116S51	58444726	58135434	99.4708	51691297	88.9153
Sensitive HCT-116	5-FU (2)	116S52	88613916	88040137	99.3525	78905044	89.6239
Sensitive HCT-116	5-FU (3)	116S53	61844319	61687155	99.7459	55261780	89.5839
Sensitive HCT-116	5-FU + Irradiation (1)	116S5I1	44557885	43831475	98.3697	39527342	90.1803
Sensitive HCT-116	5-FU + Irradiation (2)	116S5I2	65792017	65385002	99.3814	58145817	88.9284
Sensitive HCT-116	5-FU + Irradiation (3)	116S5I3	56884300	56569928	99.4473	50635189	89.509
Resistant HCT-116	Uracil (1)	116RU1	65142051	64631294	99.2159	58622935	90.7036
Resistant HCT-116	Uracil (2)	116RU2	55354583	55027232	99.4086	49505365	89.9652
Resistant HCT-116	Uracil (3)	116RU3	54486735	54083030	99.2591	49189920	90.9526
Resistant HCT-116	5-FU (1)	116R51	56377534	56018694	99.3635	50721945	90.5447
Resistant HCT-116	5-FU (2)	116R52	57788630	57417328	99.3575	51653010	89.9607
Resistant HCT-116	5-FU (3)	116R53	56341835	55965368	99.3318	50398713	90.0534
Resistant HCT-116	5-FU + Irradiation (1)	116R5I1	56667777	56317825	99.3824	50914675	90.406
Resistant HCT-116	5-FU + Irradiation (2)	116R5I2	70850745	70464873	99.4554	63114654	89.569
Resistant HCT-116	5-FU + Irradiation (3)	116R5I3	55533779	55329341	99.6319	50140409	90.6217
Sensitive HT-29	Uracil (1)	29SU1	72236421	71812618	99.4133	66422543	92.4943
Sensitive HT-29	Uracil (2)	29SU2	60612287	60281704	99.4546	55914472	92.7553
Sensitive HT-29	Uracil (3)	29SU3	43875792	43629409	99.4385	39728202	91.0583
Sensitive HT-29	5-FU (1)	29S51	91890558	91386169	99.4511	82963505	90.7834
Sensitive HT-29	5-FU (2)	29S52	86520557	85971896	99.3659	77882713	90.5909
Sensitive HT-29	5-FU (3)	29S53	67788613	67478812	99.543	60930836	90.2962
Sensitive HT-29	5-FU + Irradiation (1)	29S5I1	68404900	68109860	99.5687	61272674	89.9615
Sensitive HT-29	5-FU + Irradiation (2)	29S5I2	60824936	60622344	99.6669	54910474	90.5779
Sensitive HT-29	5-FU + Irradiation (3)	29S5I3	46010191	45817336	99.5808	41406760	90.3736
Resistant HT-29	Uracil (1)	29RU1	47972265	47720974	99.4762	43423303	90.9942
Resistant HT-29	Uracil (2)	29RU2	46895637	46613272	99.3979	42549305	91.2815
Resistant HT-29	Uracil (3)	29RU3	57032994	56826944	99.6387	51561355	90.734
Resistant HT-29	5-FU (1)	29R51	54766321	54431610	99.3888	49522618	90.9814
Resistant HT-29	5-FU (2)	29R52	50582349	50196452	99.2371	45482495	90.609
Resistant HT-29	5-FU (3)	29R53	50450661	49995924	99.0987	45150847	90.3091
Resistant HT-29	5-FU + Irradiation (1)	29R5I1	56929571	56478487	99.2076	51371279	90.9573
Resistant HT-29	5-FU + Irradiation (2)	29R5I2	63432280	62835110	99.0586	56091900	89.2684
Resistant HT-29	5-FU + Irradiation (3)	29R5I3	55748156	55380132	99.3398	49771681	89.8728
