# Supplementary material for: Downregulation of KRAB zinc finger proteins in 5-fluorouracil resistant colorectal cancer cells
Source: BMC Cancer. 2022 Apr 4;22:363. doi: 10.1186/s12885-022-09417-3 (PMC8981854; doi:10.1186/s12885-022-09417-3)
Supplement: Supplementary file 1 — Additional file 1. [file 12885_2022_9417_MOESM1_ESM.zip › Table S5.xlsx]

## Sheet: Table S5
Gene	116R51	116R52	116R53	116R5I1	116R5I2	116R5I3	116RU1	116RU2	116RU3	116S51	116S52	116S53	116S5I1	116S5I2	116S5I3	116SU1	116SU2	116SU3	29R51	29R52	29R53	29R5I1	29R5I2	29R5I3	29RU1	29RU2	29RU3	29S51	29S52	29S53	29S5I1	29S5I2	29S5I3	29SU1	29SU2	29SU3	DR51	DR52	DR53	DR5I1	DR5I2	DR5I3	DRU1	DRU2	DRU3	DS51	DS52	DS53	DS5I1
5S_rRNA	0	0	0	1.95669	0	1.95092	0	0	0	3.64924	1.1329	3.53582	0	4.91566	0	0	0	1.91163	0	2.1426	0	7.82474	3.55163	4.03006	0	0	2.05062	0	1.27448	1.77257	0	1.89432	0	1.4494	1.79933	2.46745	0	0	2.2324	6.44341	0	4.26106	0	2.07115	0	1.21798	3.34274	0	0
5_8S_rRNA	547.933	521.681	641.788	589.468	548.205	420.152	390.315	416.09	546.195	392.118	468.25	467.29	408.503	616.857	402.486	1116.69	306.167	406.602	346.141	500.122	373.768	454.698	524.064	435.036	407.075	449.933	388.682	359.802	491.539	496.144	404.948	468.183	378.379	242.058	166.748	260.902	307.931	379.76	455.114	398.644	241.87	285.614	244.185	216.673	382.973	339.895	296.275	482.238	391.069
7SK	5.87493	0.299953	0	0	2.04984e-09	0	0	0.525923	1.14728	16.8434	3.33119	18.8016	14.0139	19.9071	0	0	8.73402	0	0	0.348229	6.33617	0	0.420678	0	0	1.39081e-07	0	0	0	0.315339	0	0	0	0	0	0	0	0	0	0	0.146236	0	0	0.222641	0	0.263073	0.337308	0	0
A1BG	0.471437	0.896063	0.938503	1.10255	1.03883	0.677528	0.875891	1.00892	0.707071	0.438817	0.430688	0.361574	0.457986	0.573962	0.473349	0.363917	0.362813	0.322987	0.460531	0.394935	0.771695	0.447639	0.635177	0.840892	0.650411	0.604253	0.989573	0.253409	0.224222	0.298371	0.23165	0.25194	0.310169	0.231276	0.142196	0.207146	0.129931	0.19941	0.220889	0.266068	0.220239	0.0774276	0.315185	0.148106	0.166102	0.306818	0.27837	0.195615	0.200974
A1BG-AS1	0.770494	1.39041	0.839304	0.722177	1.05189	0.695939	0.764346	0.780536	0.769831	0.382696	0.417658	0.305294	0.142838	0.283674	0.319665	0.0889798	0.303543	0.189141	0.715208	0.330246	0.507411	0.649588	0.691139	0.80458	0.469763	0.421974	0.766771	0.0545027	0.00939256	0.0659894	0.0571857	0.0599699	0.0173637	0.140595	0.0162353	0.0743822	0.223628	0.263962	0.196423	0.095772	0.103212	0.138774	0.140035	0.165669	0.271824	0.0936092	0.0715463	0.193451	0.0475479
A1CF	0.474384	0.340865	0.316475	0.510603	0.448997	0.465611	0.347737	0.313627	0.487029	0.496086	0.47407	0.561653	0.410743	0.588112	0.37904	0.207451	0.558087	0.21193	0.293201	0.225449	0.299997	0.21193	0.392657	0.599387	0.37807	0.5174	0.620567	0.0581184	0.0693072	0.0989483	0.0471522	0.089123	0.0513166	0.088266	0.149942	0.21191	0.0365811	0.0248692	0.033954	0.037657	0.0401127	0.026248	0.0451996	0.0404396	0.0393111	0.124505	0.0825791	0.108305	0.0988078
A2M	0.00579706	0	0.00583093	0.108813	0	0.207633	0	0.0658658	0	0.00548796	0.100023	0.172043	0.134118	0.0863495	0.0631917	0.177111	0.0755387	0.140085	0.0881202	0.00669442	0.152054	0	0.0932484	0.377742	0.00709871	0.0745847	0.0814489	0.137597	0	0.0655211	0	0.00572333	0.10524	0.143087	0.0266467	0.198264	0	0	0.0620652	0.00634758	0	0	0.0756648	0.0804884	0	0.0328899	0	0	0.0906446
A2M-AS1	0.301541	0.402999	0.252348	0.308056	0.258627	0.250112	0.301613	0.3142	0.265902	0.367279	0.397955	0.288519	0.562691	0.499381	0.494345	0.396742	0.382917	0.283109	0.521673	0.56299	0.666368	0.520652	0.567392	0.622172	0.63547	0.605977	0.640786	0.0515605	0.0305597	0.0492878	0.0129643	0	0.0710746	0.0207512	0.0248266	0.0934353	0.406894	0.395737	0.560051	0.259577	0.380242	0.236508	0.363834	0.235972	0.613871	0.572501	0.338776	0.479182	0.323272
A2ML1	0.10276	0.0612247	0.15908	0.0854916	0.0316969	0.0945317	0.0527441	0.0417424	0.16134	0.0530913	0.0299991	0.0813861	0.0350373	0.0652557	0.0458522	0.030706	0.0792874	0.362119	0.059497	0.0357767	0.127857	0.0862662	0.0526525	0.0087603	0.039434	0	0.042361	0.133606	0.134872	0.150709	0.116006	0.0878406	0.124928	0.103181	0.126507	0.28733	0.17936	0.0624811	0.0792069	0.0611928	0.0729177	0.0738031	0.0602596	0.050444	0.156557	0.107845	0.0676143	0.0499709	0.134841
A2ML1-AS1	0	0	0	0	0	0	0	0	0	0	0	0	0	0	0	0	0	0	0	0	0	0	0	0	0	0	0	0	0	0	0	0	0	0	0	0	0	0	0	0	0	0	0	0	0	0	0	0.0304447	0
A2ML1-AS2	0.137026	0.136474	0	0.136885	0.108461	0	0	0.141458	0.287442	0	0.0858494	0.120442	0	0	0.134424	0	0	0	0	0.159051	0	0.143862	0.130337	0	0	0	0.13903	0	0.191049	0	0.126276	0.135432	0	0	0	0.176754	0	0	0.156798	0	0	0.157625	0	0	0	0.17004	0	0	0.109289
A2MP1	0	0.00729306	0	0.00734405	0	0.00740291	0	0	0.0423824	0.0392864	0.0403122	0.00647048	0	0.0492123	0.0472353	0	0.0584917	0.0825401	0	0.00857917	0.0349712	0	0.0903831	0	0	0	0	0	0	0	0	0	0	0	0	0	0.00789803	0	0	0	0	0	0.0356683	0	0	0.0599522	0.0714683	0	0.00589025
A3GALT2	0.213733	0.0264928	0.186777	0.158361	0.169013	0.104171	0.112748	0.246243	0.163951	0.0758938	0.097633	0.0463494	0.135431	0.0900739	0.102998	0.183648	0.0521934	0.0266281	0.0290073	0.248211	0.0939577	0.193944	0.298696	0.197113	0.129298	0.0980522	0.185145	0.0523691	0.0743806	0.0474078	0.16973	0.0535208	0.0702019	0.042239	0.200035	0.0682324	0	0.173617	0.153139	0.0589413	0	0.0621214	0.0314873	0.0282636	0.0815224	0.0970231	0.0459375	0	0.0419747
A4GALT	16.4561	16.1347	16.3001	17.6321	16.196	17.7983	15.0676	16.2816	15.8996	10.3111	9.79793	9.29974	9.29783	10.4822	10.4518	13.579	12.022	14.337	12.9696	14.267	13.435	12.1972	11.7335	12.5896	11.7443	13.897	12.8485	52.4673	53.336	54.5353	50.915	57.1507	56.1631	28.7538	29.2646	25.0849	0.11284	0.714879	0.678163	0.512453	0.112537	0.286475	0.0290251	0.146257	0.920885	0.424736	0.662482	0.920451	0.838817
A4GNT	0.086949	0.0171348	0.06975	0.0343069	0.0830727	0.0690826	0.0592294	0.0353066	0.0177206	0.0164394	0.0319882	0	0.0214412	0.0142958	0	0	0.0339699	0.155708	0.0372555	0.020091	0.101391	0.0539025	0.032829	0.146581	0.0210869	0.0643119	0.0525075	0	0	0	0	0.0171592	0	0	0	0	0.0554074	0.0226706	0	0.0381895	0.0246365	0.0800322	0.062375	0.0555062	0.035473	0.0422185	0.045347	0.0556803	0.027483
AAAS	60.3196	59.8545	63.2338	54.13	55.4671	53.0784	60.1923	58.9611	58.6584	41.6321	38.8728	39.4245	39.6425	37.178	39.8818	60.713	56.2527	62.6901	70.3723	67.6407	65.5532	55.2917	54.9458	56.367	66.6878	65.8875	67.3229	23.3958	22.4608	23.0269	24.1415	20.2597	22.0892	36.0307	37.5464	34.3182	32.2981	33.8225	32.9698	30.4863	28.903	29.059	32.8767	33.4772	30.5808	30.7333	32.6875	31.5837	29.876
AACS	9.12144	8.76917	8.4841	10.2867	10.4333	10.797	7.62646	8.73422	7.38606	11.1981	10.4275	10.1603	10.3176	10.6069	9.66731	10.0266	10.6731	10.1301	8.38223	8.10173	8.51402	12.5867	13.7729	12.9355	8.45928	9.16263	9.11127	32.3083	31.1572	32.2635	31.6073	32.7359	33.0419	34.5143	33.9897	33.4814	30.8619	30.0769	31.5118	37.7927	35.9671	42.1135	33.3592	32.195	30.8531	33.3208	31.596	29.3956	34.444
AACSP1	2.07451	2.16951	2.32553	2.51179	2.88106	2.66409	1.96399	1.82376	2.4524	2.56805	2.14374	2.80076	2.06618	2.79791	2.62533	1.56296	1.67579	1.98858	2.45609	2.47491	2.59799	2.42542	2.72353	3.20366	1.87227	1.99711	2.15806	0.0208755	0.0221868	0	0.00963286	0	0.026818	0.0238899	0	0.0134937	0.0218725	0	0.0226116	0.0109243	0.0283505	0.0594316	0.0121064	0.0106251	0.0423722	0.018771	0.0435181	0.0322346	0.0313661
AADAC	4.74666	4.01576	4.44072	4.27048	4.72944	4.35931	3.70309	3.2213	3.34019	20.2953	19.9667	20.8544	19.5816	23.6304	21.5952	4.53977	5.09272	4.56468	12.125	10.9479	13.2312	19.9922	20.5978	22.2586	11.7951	11.1903	12.7821	5.59006	6.80035	6.94045	7.1163	6.06854	5.25123	2.69711	2.79399	2.83799	0	0	0	0	0	0	0	0	0	0.0351317	0	0	0
AADACL2	0	0	0	0	0.0115147	0	0.0111424	0	0	0	0	0.012495	0	0	0	0	0	0	0.0153085	0	0	0	0	0	0	0	0	0	0	0.0127666	0	0	0	0	0	0	0	0	0	0	0	0	0	0	0	0	0	0	0
AADACL2-AS1	0.257134	0.450274	0.162741	0.101079	0.245027	0.0914483	0.160238	0.131249	0.221597	0.11631	0.112708	0.10984	0	0.101245	0.117674	0.0606044	0.357642	0.122825	0.454873	0.501411	0.596121	0.701668	0.421427	0.0640747	0.0740631	0.151558	0.241197	0.231635	0.386885	0.268892	0.172726	0.184719	0.160038	0.236013	0.16868	0.386208	0	0	0	0	0	0	0	0	0	0.0812638	0	0	0.0844396
AADACL3	0.00738227	0.0363078	0.0296035	0	0	0.0441337	0	0.0149708	0	0	0	0	0.0181654	0.00609741	0.014254	0	0.00720311	0.0073922	0.0237605	0.0170233	0.00860678	0.0151866	0.0208649	0.00777589	0	0.0182214	0.0448702	0.00486598	0.00514658	0.0065827	0.0131333	0.00727969	0.00968933	0	0.0135761	0.0188011	0.0235054	0	0.0388315	0.0161659	0.0104594	0.0170579	0.00888113	0.00785787	0	0.0270955	0.0194191	0.0078898	0.0659224
AADACL4	0	0	0	0	0.0151477	0	0	0	0	0	0	0.0166105	0	0	0	0	0	0	0.0409343	0	0	0	0	0	0	0	0	0	0	0	0	0	0	0	0	0	0	0	0	0	0	0	0	0	0	0	0	0	0
AADACP1	5.05941	6.97681	6.27906	5.6904	7.09317	5.79264	5.99182	6.07597	5.49098	10.7687	11.1493	10.6762	10.9041	10.4004	11.4945	10.5281	9.97522	7.90586	15.2966	16.2447	13.5527	14.4947	19.5587	15.5838	13.6905	15.0641	12.2727	10.5713	10.277	11.2014	9.0044	10.1582	8.35943	8.60292	7.82463	9.17424	0	0.0953135	0	0	0	0	0	0	0	0	0.0285634	0.0350637	0.0522374
AADAT	31.47	34.9136	35.5433	31.8784	35.7903	33.4479	33.465	34.603	30.8859	41.219	37.1428	34.9287	34.5369	35.5997	36.537	22.7967	23.9824	22.6631	25.4699	28.7113	30.3477	28.0349	29.7477	27.3604	25.8932	25.3334	26.3791	2.26879	2.17565	2.22023	2.0848	2.00707	2.15367	3.24127	3.28346	3.40974	15.5348	15.8531	16.8966	17.209	14.9932	16.5885	14.2586	16.6462	15.8389	15.9962	15.7559	14.365	15.0921
AAGAB	66.7105	67.9767	66.9617	66.9532	68.0982	64.9692	70.5827	62.5235	75.1994	56.4198	60.0616	60.9961	55.9745	68.8328	61.2271	65.2938	63.7184	67.0592	68.4495	68.9318	61.5935	67.5353	64.8029	65.8278	67.0724	72.3436	67.9025	80.9508	77.8008	73.1857	76.2782	75.885	73.5832	88.2168	84.9162	84.1991	85.9054	86.1024	83.7106	85.4319	86.9238	80.9002	92.3361	81.7603	82.8126	72.1646	78.0918	69.145	73.8903
AAK1	16.4627	17.5492	15.4785	17.8463	19.6668	16.0578	15.6789	16.9863	16.0802	16.7591	15.8948	16.4831	15.4316	17.4781	16.374	16.8273	17.8954	14.3764	19.4729	17.5683	16.4814	19.1663	20.9542	21.0058	17.379	16.6314	17.2565	27.8604	27.5147	29.3645	29.7683	27.7424	28.489	11.2386	10.5417	11.8671	31.6459	32.9001	30.1623	34.3882	34.2332	37.6655	40.3175	29.6013	28.8016	58.2895	55.7054	51.2581	56.8677
AAMDC	7.98208	11.8767	10.1844	9.15176	9.84917	11.0054	8.84559	9.47855	8.79281	11.2258	10.9752	12.6321	13.3434	10.4054	13.1708	16.1486	14.2355	19.674	12.9852	11.2931	9.27621	12.5044	11.7951	12.6214	14.4567	11.0215	11.8565	53.2375	48.6191	49.6987	52.3564	52.9844	51.1013	24.159	21.1529	24.27	10.5493	12.7855	12.7366	13.7764	11.829	10.7681	15.3807	11.4242	11.833	11.0608	11.5256	10.5385	13.0837
AAMP	104.556	101.326	103.599	107.543	103.189	114.568	106.648	104.051	98.7964	115.63	116.571	111.329	110.314	114.436	111.371	107.694	107.921	114.978	121.376	117.024	112.15	135.324	125.51	116.985	114.642	114.485	115.993	136.636	128.441	135.296	135.759	137.295	139.061	125.96	124.403	115.835	120.089	118.292	116.375	126.378	117.907	124.451	120.5	119.299	120.295	119.226	120.184	122.718	123.555
AANAT	1.58945	1.8517	1.25478	1.71786	1.34492	1.58553	1.65895	1.59062	2.42289	0.692914	1.13825	0.826015	1.16925	0.441745	0.953934	1.15416	0.957711	0.648329	1.52676	0.921067	1.36232	0.900542	1.20624	1.13089	1.39986	1.19511	1.1418	0.260417	0.15369	0.204899	0.221504	0.224545	0.42453	0.146082	0.239255	0.188742	0.579147	0.414896	1.54306	0.731377	0.608823	0.680382	0.80759	0.974021	0.576893	0.284191	0.180791	0.169659	0.194422
AAR2	23.9688	23.1773	23.6083	21.9583	21.8998	23.6329	23.5538	24.2301	23.57	20.4754	21.0675	21.5639	20.4068	21.7549	22.4323	20.9657	19.902	20.3382	25.8399	26.4362	25.5521	24.6167	24.5344	24.3372	26.5405	26.5781	24.6717	28.7853	27.4982	29.0421	29.4684	29.0083	29.2577	30.8952	31.9508	28.2142	12.2683	12.0464	12.8107	12.0607	11.3241	11.4729	9.96244	13.5713	12.5127	12.5785	12.8817	12.8987	13.0095
AARD	0.0767957	0.407648	0.0157495	0.0499628	0	0.325237	0.0476192	0.0879155	0.0680475	0.0147156	0.0404887	0.029678	0	0.0328379	0.0150328	0	0.016522	0.0176364	0.0891222	0.0663366	0.0877119	0.0324813	0.0606186	0.0184942	0.0640063	0.0503233	0.0178123	0.08057	0.0303849	0.0304447	0.148071	0.0279516	0.056904	0.0920497	0.0255954	0.115215	0.0866912	0.0380739	0.0739327	0.0646948	0.0245443	0.152271	0.1919	0.0513183	0	0.0495393	0.0737861	0.153078	0.0281106
AARS	90.2156	88.3613	86.9567	76.4385	77.4497	68.9191	86.2925	86.3066	83.548	62.6026	58.0276	59.0813	55.2185	58.8264	58.4569	101.427	97.1035	98.7991	127.523	119.514	116.235	106.903	106.862	112.291	124.042	122.166	123.157	74.0987	70.7672	73.3641	77.2416	71.647	73.5337	84.4996	86.0391	93.953	59.9147	63.9471	61.097	62.1825	57.6576	61.1679	69.2251	59.6381	59.8046	41.0724	41.2173	39.688	38.5724
AARS2	7.78583	7.68121	8.3746	7.62533	7.84859	8.67844	8.17399	8.19844	6.92087	6.47291	6.49134	6.29888	5.5222	6.74656	6.4695	6.6854	7.40148	7.03546	9.20316	9.32184	9.24504	8.51742	9.63782	9.12208	8.96653	7.97501	9.45645	8.8293	8.6782	9.10684	8.90937	8.64635	8.76774	10.3996	10.5235	11.396	12.0061	11.7773	12.7107	11.64	10.7732	11.3485	13.1086	12.6619	12.7089	10.1609	10.2098	9.47702	9.89168
AARSD1	75.6544	81.2047	83.0701	76.8964	81.6511	84.8826	80.9685	87.4344	74.6495	105.558	102.369	104.025	96.7192	100.84	104.494	65.2692	71.4955	69.4989	71.381	79.0482	71.7084	73.4721	79.5449	79.7913	72.844	69.7159	74.2402	43.1573	39.9681	43.9042	43.4156	43.1399	44.2801	52.7628	52.281	59.2049	61.2855	64.7538	67.3597	64.7781	57.1912	67.9009	61.0438	68.0544	65.6275	63.1112	61.9089	56.152	61.7704
AARSP1	0	0	0	0	0	0	0	0	0	0	0	0	0	0	0	0	0	0	0	0	0	0	0	0	0	0	0	0	0	0	0	0	0	0	0	0	0	0	0	0	0	0	0	0	0	0	0	0	0
AASDH	10.0582	9.44865	9.96797	9.72913	9.82426	9.80687	9.34741	9.45915	10.2291	9.88419	9.0013	9.78352	10.5874	10.3439	9.89906	11.1862	11.5363	12.2224	11.3939	10.805	9.91494	11.2583	12.4486	11.3873	10.2978	10.3134	10.6894	3.82792	3.70113	3.83203	4.23888	2.86314	3.11702	5.96499	5.46002	5.69149	8.26454	9.25124	7.91378	8.2509	8.23665	7.30226	8.85357	7.5002	7.80796	5.68326	5.34986	5.83898	6.35435
AASDHPPT	71.8181	69.8838	69.9868	69.5769	65.2577	64.4139	69.6524	63.6592	68.9392	66.6841	65.7619	63.9405	74.9527	68.0224	65.6532	70.5543	71.6674	72.0452	78.5818	75.8628	77.5328	75.981	70.9988	74.234	79.0908	77.8916	76.9056	36.1744	32.9656	36.6737	34.6576	33.6485	32.4663	48.5062	50.4699	45.512	75.0722	80.5385	79.4562	75.7167	80.3595	76.2875	74.969	73.4993	74.7571	71.176	67.8225	70.1607	78.4505
AASS	0.819846	1.27955	1.15246	1.17782	1.32872	1.09307	0.951718	1.33814	1.16682	1.83709	1.66198	1.71982	1.34309	1.70897	1.23837	1.69251	1.98636	1.88184	0.502249	0.70805	0.5017	0.951443	0.950416	1.02785	0.39119	0.631842	0.456723	0.152725	0.21195	0.170176	0.185874	0.299185	0.124999	0.0837869	0.138752	0.232161	4.85168	4.63005	4.80955	5.21723	5.06855	5.4249	6.52163	5.49296	5.10004	5.59995	4.89202	5.28278	5.12993
AATBC	1.14962	1.21641	0.997006	1.0304	0.781435	0.805229	0.646593	1.08928	0.891946	0.855133	0.830509	0.822051	0.776119	0.820951	0.930428	0.367486	0.378201	0.327639	0.692284	1.19934	1.1748	0.592091	0.762545	1.15535	1.29363	0.627517	1.07243	0.560929	0.362745	0.524262	0.395199	0.418628	0.318487	0.333636	0.344124	0.258829	0.250565	0.219341	0.229372	0.11132	0.0997468	0.0779438	0.119997	0.208372	0.123082	0.0699567	0.176158	0.253357	0.083968
AATF	100.059	95.5584	97.0875	93.9646	91.7934	98.7489	98.8328	99.124	94.6754	97.6892	96.3985	95.5808	98.9542	94.4114	96.2145	99.5667	93.1593	101.571	112.038	107.703	105.132	110.012	105.289	105.316	110.119	111.368	109.265	116.419	109.568	111.935	110.01	117.936	114.932	92.7726	98.41	88.472	89.4598	87.0097	87.8107	85.4646	85.0891	88.6859	76.6962	94.2056	88.4264	88.1902	91.9383	88.3665	85.3784
AATK	0.76914	1.50299	0.987852	1.35807	1.44623	1.16228	1.04873	1.11627	1.08312	1.85327	1.69454	1.59089	1.46397	1.68691	2.04532	2.05017	2.27635	2.1037	1.54425	1.39671	1.27949	1.43579	1.52944	1.76192	1.32402	1.56378	1.68752	36.5838	36.1545	38.2633	34.8218	36.9252	36.9922	21.009	20.0967	19.7247	0.913913	0.803185	0.740264	1.24392	1.24719	0.97252	1.04946	1.08631	1.15603	1.21655	1.30585	1.19624	1.46937
ABALON	18.2869	17.6748	19.1231	24.0612	20.5187	20.4316	19.3279	18.9506	18.0341	24.3384	23.3588	22.7346	27.4229	22.5449	26.0227	15.0941	15.0658	14.069	13.7408	13.0474	12.7165	19.1116	18.8354	19.1867	13.5079	13.4247	13.2252	17.6589	22.6514	20.2419	20.0299	20.743	21.5629	6.34963	5.77	6.32604	3.67907	4.16222	4.02041	5.24118	5.30052	5.41527	6.3225	3.95014	5.68894	8.05175	8.19866	7.76408	7.69561
ABAT	1.92318	2.09302	1.79097	1.96622	2.58856	1.88609	1.31312	1.68568	1.82006	3.84288	4.4254	4.30814	4.39893	4.45242	4.05118	4.38415	3.84563	3.59048	2.57168	2.57567	2.28561	3.26409	2.77602	3.21348	2.65115	2.26804	2.76706	0.488729	0.579813	0.589182	0.631636	0.557005	0.432595	0.328999	0.225606	0.33987	22.076	22.081	21.1969	23.1571	23.444	22.8035	22.0732	23.9025	23.2234	24.316	22.4044	23.7934	22.3015
ABBA01000933.1	0	0	0	0	0	0	0	0	0	0	0	0	0	0	0	0	0	0	0	0	0	0	0	0	0	0	0	0	0	0	0	0	0	0	0	0	0	0	0	0	0	0	0	0	0	0	0	0	0
ABBA01000935.2	0	0	0	0	0	0	0.0519822	0	0.0628301	0	0	0	0	0	0	0	0	0	0	0	0	0	0	0	0	0	0	0.0378067	0.0415836	0	0	0	0	0	0	0	0	0	0	0	0	0	0	0	0	0	0	0	0
ABBA01006766.1	0	0	0	0	0	0	0	0	0	0	0	0	0	0	0	0	0	0	0	0	0	0	0	0	0	0	0	0	0	0	0	0	0	0	0	0	0	0	0	0	0	0	0	0	0	0	0	0	0
ABBA01045074.1	0	0	0	0	0	0	0	0	0	0	0	0	0	0.121684	0	0	0	0	0	0	0	0	0	0	0	0	0	0	0	0	0	0	0	0	0	0	0	0	0	0	0	0	0	0	0	0	0	0	0
ABBA01045074.2	0	0	0	0	0	0	0	0	0	0	0	0	0	0	0	0	0	0	0	0	0	0	0	0	0	0	0	0	0	0	0	0	0	0	0	0	0	0	0	0	0	0	0	0	0	0	0	0	0
ABCA1	0.184775	0.167298	0.173766	0.188007	0.183903	0.149835	0.0826224	0.0946855	0.248457	0.470593	0.436704	0.569861	0.468005	0.437241	0.454313	0.350555	0.406093	0.329697	0.0435755	0.00982343	0.0231383	0.0894434	0.0453879	0.0383452	0.0172054	0.00702259	0.00577757	0.687792	0.743064	0.78099	0.796489	0.730254	0.797815	0.600454	0.426707	0.635629	0.0603732	0.0184593	0.053991	0.133438	0.0339872	0.0752512	0.0616967	0.0513285	0.0868364	0.043064	0.0419583	0.0421509	0.0739301
ABCA10	0.374078	0.195056	0.227059	0.183967	0.352809	0.357944	0.360234	0.166096	0.428575	0.434278	0.494979	0.692302	0.613055	0.273462	0.53079	0.195254	0.594984	0.324733	0.517236	0.454756	0.311478	0.514789	0.290667	0.766686	0.670858	0.769135	0.211792	4.4931	4.22715	4.48936	3.82898	3.54812	3.64233	2.84233	2.62985	2.28563	0.462846	0.315239	0.456749	0.123926	0.455764	0.515335	0.459825	0.358812	0.266648	0.583716	0.630292	0.191541	0.544897
ABCA11P	3.9397	4.59119	3.726	4.13639	3.96245	4.1472	4.05602	4.83821	4.54046	6.3167	6.43225	7.05531	5.82946	6.38691	5.65571	5.34013	5.41029	5.67563	3.05473	2.93871	3.34855	2.84901	4.05953	3.03507	3.40902	3.61826	3.36722	8.73868	8.76764	9.45502	8.27893	8.41839	8.39812	7.48017	6.7616	6.71844	4.53247	5.56117	4.77625	3.36571	4.38347	4.0987	4.21997	4.19534	4.60979	8.92886	7.75436	7.63568	8.91998
ABCA12	0.44006	0.633307	0.534891	0.695784	0.861088	0.851229	0.446997	0.358642	0.569728	1.92593	1.57427	1.77143	1.67136	2.18787	1.73533	0.507523	0.347211	0.364097	0.246459	0.277465	0.211488	0.577433	0.65012	0.532429	0.29207	0.214047	0.257485	0.0111795	0.00948371	0.00808528	0.0119775	0.0133433	0.0118474	0	0	0	0.539896	0.438133	0.413227	0.636602	0.485894	0.453737	0.857016	0.310265	0.427404	2.7205	2.43721	2.68085	2.77495
ABCA13	0.04634	0.00392002	0.0567092	0	0.0491894	0.00736781	0.0321733	0.0480311	0.0840096	0.0654074	0.056882	0.0531115	0.0468824	0.0139554	0.0218943	0.0382765	0.00190658	0.0220718	0.113104	0	0.0761611	0.0397847	0.0350461	0.0517188	0.0760754	0.0615485	0.0226109	0.219659	0.157095	0.239602	0.176949	0.234414	0.162107	0.250316	0.156808	0.185994	0.0674766	0.0279356	0.0501015	0.00820361	0.0100786	0.0465136	0.0466431	0.0609396	0.00196311	0.144482	0.120785	0.161223	0.0946911
ABCA17P	0.836425	1.54238	1.36155	0.524723	0.565547	2.05254	0.865443	1.02444	0.53346	1.14283	0.583386	1.9945	0.747367	1.01202	0.476276	0.810295	1.15179	1.21089	2.20238	0.526792	1.48658	0.860756	1.10519	1.13487	0.773439	1.12265	0.631232	1.08882	1.0661	1.2313	1.21664	0.787864	1.0987	0.944171	1.31436	1.15735	0.729648	0.35085	0.525718	0.722374	0.546646	0.206527	0.315447	0.160821	0.281108	0.727313	0.173128	0.227832	0.77664
ABCA2	47.0733	46.9866	48.126	46.7357	50.7996	51.0469	43.4275	50.2493	42.2329	64.366	58.4533	59.7312	57.2414	59.6676	61.8398	48.9757	52.7905	46.6934	53.0385	54.5669	51.7897	59.0517	68.4612	60.2504	50.8255	49.4548	58.9898	22.1573	21.7299	23.7874	23.9559	21.8992	23.9463	25.0481	27.546	34.7526	22.164	21.3608	23.3854	26.4853	22.6461	27.692	23.2797	24.9588	23.52	16.5675	17.5438	14.8489	19.9692
ABCA3	3.7878	3.90977	3.78308	4.83636	4.63545	4.32459	3.37376	3.53655	3.23682	8.72535	8.30247	8.66123	8.73216	8.93543	8.93415	6.68624	6.49373	5.57194	3.79738	4.08323	3.35695	6.05415	5.63514	5.3933	3.47927	3.66527	3.99304	0.308362	0.20338	0.299865	0.302642	0.376416	0.180756	0.218158	0.535575	0.23023	0.5897	0.577468	0.456213	0.363353	0.473501	0.544135	0.903292	0.381819	0.473501	0.167783	0.342134	0.459405	0.476248
ABCA4	0.127554	0.177054	0.20176	0.479612	0.135478	0.179463	0.0360908	0.108135	0.170018	0.779619	1.52586	1.92454	1.9587	1.86011	1.51201	0.718125	1.22631	0.970473	0.193128	0.0890897	0.500747	0.313708	0.308247	0.505055	0.173141	1.26774	0.282646	0.262574	0.387729	0.768748	0.437539	0.362644	0.36385	0.121372	0.0130584	0.0832221	0.146401	0.401404	0.0676769	0.365615	0.495518	0.384379	0.483778	0.333803	0.573077	0.373474	0.683201	0.245117	0.708467
ABCA5	4.24669	5.3316	4.41708	4.78819	4.9481	3.69288	3.71855	5.39362	4.94837	6.5633	5.28137	4.76501	4.57095	5.46244	6.41495	9.20174	8.37108	9.47485	9.0807	8.88607	9.18639	8.68524	10.3968	8.94262	7.9041	9.38764	8.81122	5.00754	5.2347	5.55655	5.58765	4.74659	5.22155	1.34689	0.966654	1.57632	4.59622	3.84585	3.78784	3.94869	3.98433	3.79244	5.2616	4.87267	3.37468	2.68967	2.45572	3.52692	2.86922
ABCA6	0.14405	0.105834	0.289053	0.142204	0.147262	0.0898244	0.1013	0.0988808	0.168149	0.147161	0.157917	0.196559	0.0869913	0.11863	0.153058	0.201463	0.133396	0.119406	0.0914909	0.178409	0.12175	0.190482	0.295773	0.209303	0.155986	0.104726	0.106294	0.142278	0.179215	0.215468	0.170831	0.0952268	0.121894	0.0627491	0.124091	0.124078	0.0713217	0.0426583	0.0738441	0.138954	0.0584463	0.162344	0.0698917	0.118543	0.0467706	0.0462155	0.0548843	0.0728016	0.0633282
ABCA7	47.5846	42.9116	46.0782	54.6263	52.3097	56.4235	43.0721	48.1448	39.3063	109.015	90.6245	104.891	86.9666	104.025	108.19	41.5137	51.9062	41.887	46.5269	45.6621	49.303	50.6609	66.8476	51.9357	43.3454	41.1625	45.5233	61.1099	59.7126	60.8847	58.1077	54.3431	61.3199	28.3596	29.0262	38.7773	41.7259	40.5783	44.9936	45.947	46.7153	53.2725	53.979	40.2401	39.6748	60.7821	55.4795	54.6587	61.2963
ABCA8	0.0625057	0.0605471	0.0444512	0.0192951	0.112641	0.217446	0.1516	0.0946608	0.100481	0.222846	0.344313	0.157765	0.566946	0.291921	0.361597	0.276051	0.268821	0.249213	0.241155	0.140122	0.192571	0.300841	0.39057	0.123539	0.373367	0.248415	0.253188	0.0587763	0.0688234	0	0.119202	0.0613422	0.0683922	0	0.00894485	0	0.108531	0	0.0109258	0.142496	0.0451962	0.0305762	0.0622303	0.0290315	0	0.094285	0.0667661	0.0762433	0.0221641
ABCA9	0.729934	0.589589	0.60054	0.289895	0.516982	0.388944	0.336251	0.411077	0.417956	0.450546	0.399027	0.400848	0.275833	0.409618	0.42433	0.358477	0.184075	0.342027	0.752527	0.405313	0.681099	0.375685	0.798485	0.883016	0.513254	0.300318	0.57498	0.293779	0.662443	0.449582	0.699678	0.646705	0.556889	0.364235	0.0805044	0.311138	0.285039	0.473295	0.394532	0.382751	0.508648	0.516319	0.377616	0.533879	0.475359	0.771039	0.612202	0.40464	0.575694
ABCA9-AS1	0.0714631	0.0712056	0.0984361	0.202387	0	0	0.175489	0	0.105354	0.0956502	0.0414598	0.147679	0	0.111129	0	0	0	0	0	0.0786919	0	0.211127	0	0.143403	0	0.0686995	0.0806662	0.197489	0.316582	0.082659	0	0.209364	0.237288	0.140977	0.0627492	0.0870238	0.0726352	0	0.0771234	0	0	0	0.165182	0	0.0701656	0.0949317	0.0830319	0.258189	0.113649
ABCB1	0	0.0774234	0.121371	0.0430338	0	0.0845177	0.0642867	0.00688853	0.129833	1.26812	1.55585	1.25012	1.92605	1.46783	1.59223	1.84659	1.31208	1.88513	0.163839	0	0.141057	0.0924998	0.168457	0.0941734	0.255397	0.130504	0.0846566	0.585048	0.477838	0.785397	0.549311	0.413577	0.503059	0.642428	0.296193	0.305121	107.487	108.845	102.037	105.519	94.2717	101.712	126.2	82.7502	81.9967	90.1206	91.5048	88.3181	92.6796
ABCB10	19.3452	19.9254	18.7126	19.2752	18.6183	17.3207	20.7347	19.7883	20.2	9.7094	9.61188	8.87142	9.87783	8.81439	8.55735	18.0776	17.417	18.6858	21.8298	21.7495	21.6952	21.0085	20.6938	20.9361	20.6734	22.4844	20.4862	7.52065	6.86266	6.63733	8.07179	6.81174	7.12335	10.9311	10.5332	8.60355	27.9037	27.1589	26.3265	31.4237	31.4023	28.3305	26.6667	25.5166	24.7935	17.3594	16.7215	17.4269	18.936
ABCB10P1	0	0	0	0	0	0	0	0	0	0	0	0	0	0	0	0	0	0	0	0	0	0	0	0	0	0	0	0	0	0	0	0	0	0	0	0	0	0	0	0	0	0	0	0	0	0	0	0	0
ABCB10P3	0	0	0	0	0	0	0	0	0	0	0	0	0	0	0	0	0	0	0	0	0	0	0	0	0	0	0	0	0	0	0	0	0	0	0	0	0	0	0	0	0.0176919	0	0	0	0	0	0	0	0
ABCB10P4	0	0	0	0	0	0	0.0314619	0	0	0	0	0	0	0	0	0	0	0	0	0	0	0	0	0	0	0	0.0123541	0	0	0	0	0	0	0	0	0.0315028	0	0	0	0.0269019	0	0	0	0.0261578	0	0.0148374	0	0	0
ABCB11	0.107827	0.139389	0.0219196	0.00430432	0.0174315	0	0.0111691	0.226737	0.135248	0.295877	0.15	0.153549	0	0.133084	0.341341	0	0	0.00872549	0.0114844	0.0150496	0.107381	0.0861683	0.127261	0.0139906	0.0052849	0.00538373	0	0.333965	0.566024	0.390139	0.2698	0.157778	0.359459	0.0199305	0.393395	0.0554042	0.0509032	0.154583	0.0148971	0.0665958	0.0557424	0.106445	0.015743	0.138002	0.0109533	0.228307	0.22943	0.371131	0.401366
ABCB4	0.0166647	0.0504489	0	0.0164214	0.0198841	0	0.0424092	0.108427	0.00790118	0.0967938	0.0222158	0.0397148	0.306739	0	0	0.050805	0.0242959	0.0166374	0.0150123	0.143126	0	0.0529716	0.00779967	0.00876863	0	0	0.0511009	0.253307	0.117512	0.31876	0.56356	0.259018	0.249645	0.621194	0.28437	0.285737	0.939691	1.26993	0.833109	1.02946	0.680991	0.995197	0.778259	0.945323	0.915268	0.802194	0.749188	0.772505	0.876937
ABCB5	0.105062	0.0502646	0.0633257	0.0370455	0.0277756	0.0404855	0.0193845	0.02769	0.0222033	0.0236539	0.204004	0.0881409	0.0448978	0.217888	0.154037	0.0390298	0.0892872	0.0545728	0.0502458	0.061015	0.127038	0.0820122	0.0109143	0.0835628	0.0995241	0.0216009	0.0343159	0.0700543	0.0404459	0.141562	0.250088	0.1974	0.0523032	0.0218478	0.143385	0.0842941	0.0189138	0	0.166435	0.0314784	0.00808463	0.0131968	0.0260309	0.0290154	0.024639	0.0240909	0.0390589	0.0635636	0.0300114
ABCB6	23.7251	25.0078	23.2239	24.481	25.5192	24.6598	23.5932	25.5235	22.5282	29.3166	27.7771	26.5584	23.1564	27.716	28.7397	23.9277	26.3646	24.4725	25.645	26.5379	25.2521	27.0239	28.7484	28.3518	26.0569	28.5283	27.6063	15.5512	15.8973	14.2328	12.6128	14.3218	11.7844	19.1677	20.2364	20.9106	2.32392	1.81291	2.50334	2.95202	2.22983	3.15391	2.51221	2.9956	2.56849	3.74562	4.0245	4.08563	3.77703
ABCB7	21.4151	22.0373	21.3846	22.8457	23.1535	25.1388	23.6814	22.08	23.5313	20.6762	20.3973	18.9713	17.2253	18.647	19.7956	23.0877	22.0074	24.7198	25.0339	21.6019	21.9562	25.89	26.1502	25.7608	21.9168	22.9659	22.3579	19.1067	19.8203	17.6945	21.292	17.6485	19.7167	30.1895	33.6363	28.9484	31.8935	32.8355	33.1452	32.5446	34.1807	31.2133	33.0819	31.3659	30.0975	21.4209	21.7347	22.7669	26.4049
ABCB8	30.5391	32.1063	32.5583	30.4747	30.0384	31.0022	30.7085	32.2611	28.4389	31.3797	27.7081	33.4173	29.1916	30.8718	29.9717	29.8816	33.483	28.2642	34.9956	35.3381	32.4798	33.0742	35.9288	29.6293	35.7301	33.1942	34.8785	39.5082	39.3233	39.3372	38.9649	39.983	40.8175	35.5784	36.6351	39.667	30.7328	29.45	32.1189	30.584	29.5585	30.1687	31.4832	29.9983	30.8441	39.4074	39.7403	34.1138	37.8591
ABCB9	9.19813	8.72114	9.13129	10.7462	12.0613	14.5778	8.15758	12.3111	9.07068	18.4876	14.9472	16.6478	18.5408	17.013	18.3669	10.9381	10.2899	10.1413	12.3466	11.0446	12.0178	15.7865	15.6882	14.6694	9.645	10.2607	11.361	10.2641	10.033	9.04396	11.0206	10.5501	10.5829	4.74065	4.70464	4.73744	5.30101	6.21838	5.10207	5.80547	5.62553	5.49518	4.84748	5.23053	5.5169	4.87636	4.97306	5.15351	4.76033
ABCC1	37.7118	37.6978	35.4353	37.1561	40.5251	36.8317	34.1596	34.7893	33.3586	43.1409	41.5563	40.6134	36.6421	42.8513	40.6997	32.6282	32.6824	31.4751	30.9483	31.5667	31.9827	34.5563	34.701	34.3546	33.1861	29.9958	32.4112	23.8084	22.928	25.0761	25.8051	23.9432	24.7753	23.3516	22.4427	24.4437	28.4396	26.2823	28.515	33.0041	31.1175	35.5015	34.9318	27.4873	28.5537	32.6618	31.7727	31.4276	35.6125
ABCC10	19.2607	18.0147	17.9551	22.283	20.7723	21.1132	18.6406	22.9571	16.0581	40.8296	33.7789	37.8161	30.9132	35.6969	38.4435	13.8103	17.5912	14.7873	21.4988	19.7848	20.9689	23.3213	26.1291	26.3444	21.2973	19.2292	21.5399	19.6403	20.1885	20.406	17.3335	18.2676	18.5655	9.78143	10.0461	14.4008	12.9381	13.3692	17.4166	15.9343	16.1312	18.2567	16.4777	15.9235	15.4403	26.6731	27.3407	25.9769	26.04
ABCC11	0.218928	0.205738	0.129384	0.136867	0.30054	0.28397	0.137256	0.189873	0.119557	0.525655	0.42369	0.382504	0.414519	0.462359	0.379481	0.257876	0.26542	0.401035	0.143209	0.595239	0.346844	0.228976	0.275384	0.178426	0.312459	0.647586	0.271213	0.222915	0.199747	0.216599	0.304495	0.323968	0.254583	0.344172	0.117493	0.182474	0.188567	0.0772311	0.180145	0.329973	0.164451	0.11466	0.167629	0.171523	0.165032	0.269722	0.309036	0.31073	0.360448
ABCC12	0.143228	0.0965092	0.0137193	0	0.00968548	0.0261726	0	0.021658	0	0.55343	0.125031	0.0231389	0.113137	0.0267923	0	0.0210823	0.327269	0.161798	0.156124	0	0.17003	0	0	0	0	0	0.0122763	0	0	0.0126656	0	0	0	0	0	0	0	0	0	0	0	0	0	0	0	0	0	0	0
ABCC13	0.0161205	0	0.0258991	0.0259099	0	0.032398	0.0155367	0	0.00891435	0.0247007	0.0259535	0.0535733	0.0430866	0.0213918	0.0158898	0.0173844	0.0397829	0	0	0	0	0.0610463	0.0326993	0.0277406	0.0212334	0	0.0284784	0.0491762	0.0777496	0.0816955	0.231243	0.0207537	0.0842348	0.11337	0.0589574	0.164017	0.0093368	0.0114488	0.0518716	0.0213029	0	0	0	0	0	0.0256757	0	0.0156998	0.0239035
ABCC2	46.8323	49.8663	47.9981	51.5347	58.4831	64.4156	48.2985	54.4506	46.916	119.945	110.682	117.379	100.752	120.904	112.116	49.6941	62.3162	48.9706	47.0946	50.2661	54.3525	64.9796	72.7995	70.7995	52.0836	50.4987	51.5766	0.69643	0.656215	0.240606	0.251087	0.825059	1.1133	0.545081	0.227055	0.486311	1.82646	1.69731	2.55484	2.00018	2.50487	1.68931	2.20608	0.857385	2.25748	2.90585	1.63538	1.91754	2.42531
ABCC3	66.0009	74.3254	75.9438	82.1286	89.1676	62.6658	56.9307	68.2643	59.8372	132.102	116.494	127.177	108.106	130.176	128.323	40.1559	52.5286	41.5498	60.2562	65.0358	61.7812	68.3504	73.7218	74.2897	60.9609	56.4834	60.0768	244.301	243.231	266.414	284.982	249.003	265.674	194.403	189.9	251.826	28.3802	27.6462	30.6257	26.8031	26.0544	33.2489	46.8908	30.2647	30.2665	28.3204	26.2041	29.3736	30.1137
ABCC4	19.2664	20.3204	20.7691	20.3744	19.9132	18.8829	18.6994	19.1336	20.9707	20.8587	21.2038	21.0175	22.1069	21.7296	22.3972	18.8438	19.6221	17.562	17.8494	16.9588	17.6359	18.3125	18.9545	19.8855	18.5496	17.1835	16.5032	21.7586	20.8143	21.5624	21.847	21.7374	20.239	35.9562	36.722	32.0283	21.7354	21.7242	21.4881	21.1344	20.7662	21.8412	22.4718	19.8595	19.6295	36.9376	35.8697	35.6669	36.9241
ABCC5	12.2342	12.9247	11.8834	12.4748	14.1652	13.3135	10.245	10.083	10.9185	17.7246	15.7568	15.4248	13.7831	16.4469	14.6998	12.378	14.6275	13.0424	14.6695	15.1317	15.9764	15.8396	18.4599	17.7689	14.2918	14.3069	14.2624	7.16115	7.03432	7.39276	7.72539	7.95864	6.21009	6.36514	5.65337	5.93177	17.7258	16.989	18.4733	18.8398	17.4092	21.1674	18.8582	17.0295	16.6203	22.0886	20.1796	19.8527	21.9292
ABCC5-AS1	0	0	0	0	0.076582	0	0	0	0.300326	0	0	0.255651	0	0.0797535	0	0.294908	0	0	0	0	0.1144	0	0	0.10181	0.119109	0.236966	0.0967642	0	0	0	0	0	0	0	0.362231	0.252417	0	0.257403	0.111396	0	0	0	0	0.102764	0	0.0581528	0.24941	0	0.0767154
ABCC6	0.350415	0.511932	0.425953	0.308856	0.463588	0.47277	0.623795	0.411392	0.451779	0.694153	0.544509	0.445217	0.670461	0.587386	0.741834	0.442897	0.60884	0.461978	0.285483	0.487385	0.392366	0.737812	0.478466	0.424743	0.509998	0.313108	0.307941	1.25995	1.17182	1.18344	0.917436	0.940881	0.92266	0.440053	0.463873	0.28051	1.56607	1.59668	1.75848	1.73183	2.11587	1.84755	1.98363	1.69857	1.44687	1.22577	1.26599	1.23484	0.93084
ABCC6P1	0.0346678	0	0.082038	0.0413052	0.052363	0.0929116	0.0282684	0	0.0221021	0.118346	0.0570699	0.0744375	0.19325	0.169261	0.139236	0.0940222	0.187399	0.0135932	0.0336019	0	0.0487838	0.0431841	0	0.022952	0.0633325	0.038811	0.0176932	0.245805	0.130747	0.144513	0.196266	0.118399	0.105649	0.0201569	0.145313	0.0795274	0.636111	0.484161	0.58071	0.773917	0.537416	0.711329	0.79692	0.744517	0.780237	0.248381	0.0535662	0.0128058	0.204104
ABCC6P2	0.0499416	0	0	0.368398	0	0	0.0536754	0	0.102628	0	0	0.0437077	0	0	0	0	0	0	0	0.0745238	0	0	0.0609322	0.0525801	0	0	0	0.268453	0.845521	0.858457	0.693871	0.437311	0.624443	0.612003	0.737857	0.741001	0	0	0.220624	0.277992	0.38006	0.553947	0	0.10215	0.21251	0.293421	0.086515	0	0.0509603
ABCC8	0.0217768	0	0	0.123129	0.0264536	0.00452503	0.112866	0.00463805	0.00400386	0.103594	0.120045	0.0909641	0.114147	0.0960249	0.141802	0.0946652	0.0738452	0.0780756	0.035381	0.0219475	0.054494	0.00469817	0.0328624	0.0920414	0.0121382	0.00577526	0.0134795	1.19675	1.63504	1.54155	2.39389	1.34151	1.23885	0.254143	0.60307	0.381253	0.0048338	0.00590051	0.0267586	0	0.136581	0.0158488	0.016661	0.0317636	0.00929062	0.0198735	0.0198905	0.0241096	0.0216458
ABCC9	0.232059	0.321475	0.281664	0.365607	0.332585	0.231757	0.232672	0.315147	0.32372	0.297644	0.25413	0.194075	0.173953	0.282168	0.34427	0.116056	0.194191	0.189295	0.261505	0.316341	0.331825	0.310415	0.358002	0.379684	0.384881	0.383519	0.238918	0.573141	0.60937	0.820023	0.731275	0.536488	0.744617	0.515562	0.558287	0.523675	0.951524	0.692293	0.882224	0.648169	0.818537	0.727804	0.611883	1.00922	0.943758	1.28542	1.16519	1.27312	1.19585
ABCD1	10.9139	10.8656	8.59192	12.0795	12.0249	10.8856	9.65456	9.88282	10.3787	8.31258	8.60621	10.146	10.0246	10.9093	11.3812	8.48449	7.88517	8.96454	7.70616	9.19381	8.87448	12.8612	10.9827	11.0892	9.16537	8.57917	9.69241	17.0283	17.4856	16.0238	17.1959	16.2409	16.5288	9.77388	8.19729	7.88525	3.23231	3.04024	3.10994	4.3915	3.98674	3.863	6.2149	4.14641	4.27787	4.13334	2.98811	3.11263	3.10687
ABCD1P2	0	0	0	0	0.0236497	0	0	0	0	0	0.00910035	0	0	0	0	0	0	0	0	0	0	0	0	0	0	0	0	0.00975284	0	0	0	0	0	0	0	0	0	0	0	0	0	0	0	0	0	0.00908856	0	0	0
ABCD1P3	0.0533336	0	0	0	0	0	0.0455109	0	0	0	0	0.0470216	0	0	0	0	0	0	0	0	0	0	0	0	0	0	0	0	0	0	0	0	0	0	0	0	0	0	0	0	0	0	0	0	0	0	0	0	0
ABCD1P4	0	0	0	0	0	0	0	0	0	0	0	0	0	0	0	0	0	0	0	0	0	0	0	0	0	0	0	0	0	0	0	0	0	0	0	0	0	0	0	0	0	0	0	0	0	0	0	0	0
ABCD1P5	0	0	0	0	0.0298222	0	0	0	0	0	0	0	0	0	0	0	0	0	0	0	0	0	0	0	0	0	0	0	0	0	0	0	0	0	0	0	0	0	0	0	0	0	0	0	0	0	0	0	0
ABCD2	0.00615963	0.012	0.0185138	0.0241711	0.0146987	0.00610556	0.0312749	0.0123175	0.018697	0.0288076	0.0261623	0.0319354	0.0149595	0.0149238	0.0176712	0.0548565	0.0595209	0.0429463	0.0130141	0.0211403	0	0.0506256	0.0460038	0.03243	0.00743821	0.0457423	0.0317752	0.0080211	0.0253739	0.00543046	0.0214614	0.029717	0.031776	0.0231469	0.0277643	0	0	0	0	0.0133846	0	0	0.00741478	0	0	0	0.00529634	0	0
ABCD3	54.249	53.5478	52.6512	51.2381	52.2204	53.8704	54.9856	55.5711	54.21	44.612	45.354	43.8491	51.7635	46.3101	45.7662	52.9526	50.8654	51.5044	55.5715	54.2286	56.5082	54.1831	52.0876	49.6409	54.3504	54.2654	49.5016	103.792	99.24	101.572	102.608	98.8222	103.722	78.2021	78.772	74.6193	55.9635	55.2243	53.2195	53.4574	54.4944	53.4263	57.7045	50.8093	53.9745	74.49	74.2955	75.7745	80.2708
ABCD4	30.7309	30.3893	29.3776	29.6623	31.5416	27.9887	25.3861	25.7322	27.5546	34.5665	34.5362	36.3757	31.1083	37.0148	34.6613	28.4957	30.8359	28.7008	31.0232	33.5315	33.2205	33.8882	40.985	36.1342	30.0677	30.4153	33.5844	23.4304	25.0604	25.6892	25.4885	24.6951	22.6805	18.7615	21.0305	20.7417	28.4566	27.6299	29.9601	31.7993	27.921	32.8515	39.0809	30.396	29.9153	37.1525	32.9446	33.6046	35.8428
ABCE1	109.145	109.417	108.748	101.551	98.9539	105.517	114.47	108.58	105.445	86.3485	98.1711	91.5112	97.5532	93.9042	93.7416	98.0505	97.2441	101.976	125.22	127.187	119.132	117.06	110.263	108.384	120.704	126.26	119.827	125.833	112.7	115.051	118.232	119.859	112.899	147.775	158.434	150.154	211.279	221.34	207.189	221.049	222.435	219.674	211.439	203.171	207.138	187.104	191.624	184.016	196.356
ABCF1	83.5405	77.4646	79.0246	72.2278	71.9412	76.6107	79.1738	84.391	75.9417	98.7654	99.0892	97.7921	97.8443	93.0648	100.773	106.548	107.682	107.633	64.497	64.1435	61.5328	61.023	61.8951	63.0658	61.9675	62.8983	68.7308	89.3917	91.1949	91.2278	93.1521	95.6744	91.438	92.8595	92.6156	91.9788	126.095	118.46	129.638	115.494	115.121	122.735	111.629	132.386	130.698	119.429	120.741	118.339	116.162
ABCF2	88.4465	89.1623	88.4315	89.716	90.5469	97.2187	91.479	88.7974	85.636	100.355	97.519	98.7331	92.021	96.9985	100.211	83.0558	82.2094	87.1897	102.073	102.29	98.9582	107.653	102.767	104.724	106.176	100.115	104.991	77.7211	74.656	78.4909	74.6404	84.3429	80.1737	94.6387	97.6778	95.4871	86.9756	83.8174	84.5403	86.8351	85.911	89.1861	74.2763	84.522	85.5801	74.7085	80.2929	71.5866	74.7109
ABCF2P1	0	0	0	0.0156891	0	0	0	0	0	0	0	0	0	0	0	0	0	0	0	0	0	0	0	0	0	0	0	0	0	0	0	0	0	0.0121742	0	0	0	0	0	0	0	0	0	0	0.0161843	0	0	0	0
ABCF2P2	0	0	0	0	0	0	0	0	0	0	0	0	0	0	0	0	0	0	0	0	0	0	0	0	0	0	0	0	0	0.186921	0	0	0	0	0	0	0	0	0	0	0	0	0	0	0	0	0	0	0
ABCF3	60.4096	62.8743	64.6016	63.5261	63.0576	66.0695	61.2907	59.9394	54.6655	67.3606	60.89	65.9331	61.1456	64.0219	62.6531	52.2402	53.1967	51.9156	61.572	66.3152	63.4098	62.0308	62.9208	64.96	62.4109	62.1095	62.186	37.2547	38.3202	39.4731	40.638	40.9455	36.8569	35.9482	38.1697	38.4627	41.1693	41.146	42.8466	41.5168	40.1628	40.8242	43.4499	42.4408	38.1328	53.3604	51.6343	51.559	50.9384
ABCG1	0.163284	0.192679	0.234961	0.160579	0.147147	0.199996	0.0788771	0.157141	0.229999	0.323264	0.120281	0.200705	0.259311	0.274993	0.254554	0.157971	0.402252	0.266641	0.114974	0.249629	0.178671	0.17503	0.151145	0.211706	0.0808793	0.119723	0.246225	0.41606	0.380994	0.489141	0.612379	0.47129	0.392576	0.475119	0.395094	0.483143	0.239455	0.219224	0.247495	0.204515	0.294917	0.409718	0.960927	0.235286	0.263134	0.228567	0.266855	0.12235	0.292488
ABCG2	3.09553	2.28469	2.30355	3.47368	4.07258	3.884	2.68498	2.69455	2.89703	3.12454	3.73162	1.87737	2.18136	2.70883	3.13699	3.2591	2.52624	2.83453	2.98022	3.61035	2.65948	2.69498	2.97195	3.70934	2.79919	3.25262	2.75515	30.4562	29.9099	29.5415	31.9834	30.8683	31.0056	64.5441	64.904	59.2811	4.91105	5.48208	4.8907	6.24272	5.7134	7.27278	7.55881	4.4104	5.27984	3.42468	3.90346	3.48899	3.6379
ABCG4	1.84755	1.70881	2.0617	2.3503	2.3822	2.24954	1.67881	1.58857	2.1851	5.5779	4.72331	5.2622	5.19717	4.66911	5.49394	2.74438	3.01435	2.50487	2.44332	2.87375	2.61416	3.25046	3.46456	3.99728	2.98843	2.22215	2.86941	0.0462739	0	0.0441172	0.0339975	0.0121004	0	0	0.00564994	0	0.231684	0.274651	0.285096	0.38875	0.237981	0.244342	0.370499	0.284042	0.236514	0.0649075	0.0945191	0.0268768	0.0349642
ABCG5	0.0487432	0.0715321	0.0450649	0.0634374	0.0464614	0.0323392	0.104761	0.0470822	0.0385607	0.0524671	0.0342628	0.0237668	0.0230549	0.0508333	0.0101884	0	0.0369115	0.0183967	0.0311463	0.0415623	0.0421057	0.0326992	0.0677399	0.057032	0.0576213	0.0786417	0.0431261	0.0129198	0.0127034	0	0.0274306	0.0295256	0.0123781	0	0	0.0458561	0.0448606	0	0	0.0493284	0.019178	0.0230021	0.0215796	0.0112161	0.036672	0.0225742	0.0325928	0	0.0158244
ABCG8	0.141857	0.224211	0.20811	0.194936	0.233184	0.141347	0.104651	0.156605	0.136838	0.15342	0.151907	0.0640944	0.163591	0.151713	0.161039	0.12162	0.135293	0.118238	0.188984	0.194567	0.138041	0.136132	0.24759	0.152895	0.086582	0.144839	0.120089	0.224535	0.243138	0.387304	0.200175	0.144824	0.301749	0.312542	0.235542	0.198505	0.27767	0.18925	0.265623	0.189766	0.286501	0.315186	0.235004	0.237167	0.283722	0.379051	0.297006	0.30899	0.338236
ABHD1	0.387737	0.293876	0.481242	0.300561	1.0613	1.10367	0.620351	0.383197	0.527576	0.512868	0.27644	0.414971	0.220135	0.713146	0.71709	0.466655	0.448045	0.1771	0.40307	0.366713	0.54329	0.489714	0.4315	0.465797	0.441053	0.870563	0.264092	0.751933	0.866769	0.837731	0.419602	0.329085	0.643865	0.629916	0.416451	0.380088	1.34999	0.632086	1.2752	2.12462	1.52651	1.7878	2.11308	1.42437	1.91656	0.523925	0.683083	0.368457	0.734188
ABHD10	249.428	256.61	249.532	251.116	241.67	191.006	199.53	198.416	254.426	156.496	156.492	157.836	167.591	155.247	165.148	224.035	217.284	221.862	136.995	139.018	139.275	131.137	120.148	124.882	134.74	139.471	137.218	100.247	94.2153	102.944	96.7481	97.7828	92.6387	43.3389	46.1777	43.9388	43.3678	44.5735	40.4382	45.66	47.3421	43.8074	48.3008	39.4331	38.871	49.2732	52.7362	49.5007	53.4549
ABHD11	47.6774	44.5272	46.9468	48.0254	47.5757	44.6524	47.7488	48.182	43.4821	41.9909	41.569	41.9751	39.6601	41.6253	42.3029	41.5819	43.0167	46.3726	47.3521	43.0217	44.7529	39.6562	44.5168	39.8104	43.9667	46.5138	48.9365	82.7435	80.5586	81.9721	77.3647	75.6768	75.7476	57.5413	58.3437	63.855	55.282	47.2266	56.2314	55.0575	52.9792	53.6866	58.3613	60.8476	56.4927	50.0722	53.1134	50.1797	51.9374
ABHD11-AS1	0.627062	0.668991	0.498068	0.402803	0.568786	0.788312	0.381695	0.370312	0.699647	0.644343	0.686167	0.904079	1.14985	0.78762	1.10384	0.803556	0.55601	0.804286	0.535634	0.209532	0.319191	0.51374	0.257577	0.474086	0.599173	0.608373	0.57806	4.40461	5.06628	3.42298	4.71088	4.53642	5.65061	2.55609	2.01631	1.50392	0.143939	0.439602	0.387111	0.300454	0.0980842	0.209376	0.160203	0.144628	0.231703	0.109149	0.193368	0.145541	0.214086
ABHD12	30.9577	31.6576	31.8195	32.6051	31.8818	32.4652	32.3027	30.7892	33.6318	21.2442	19.4939	20.2141	17.167	18.4715	19.3142	33.7459	33.7007	34.1725	33.7143	34.8323	31.8825	33.6882	29.8727	29.368	34.1356	32.2571	36.026	147.303	148.577	144.898	156.008	151.705	150.039	112.504	111.892	111.269	28.3746	29.418	27.3226	29.5843	29.9953	29.7292	29.9131	29.5787	31.0791	38.0239	34.9063	36.1698	37.0776
ABHD12B	9.44408	8.85233	8.41688	8.82748	8.92354	10.2134	10.6673	9.04607	9.11159	14.0448	14.5272	14.1547	13.9511	17.0128	15.4103	6.55256	6.5383	5.83239	9.71051	8.99432	8.98508	9.29826	9.60448	10.3002	7.96352	9.48557	10.4048	2.83653	3.13223	2.39342	3.44799	2.27608	3.63701	1.16645	1.45766	0.097662	2.181	2.00454	1.74274	1.77571	1.8418	1.87392	2.61397	1.33077	1.18881	1.33364	1.85782	1.14371	1.30073
ABHD13	6.84062	7.08958	6.69139	5.99571	6.44632	6.22128	6.22342	6.42935	6.95996	6.4302	7.24581	6.48563	9.05607	6.93225	7.17011	6.2419	6.3664	6.05095	7.8357	8.40334	8.46907	8.4096	8.16849	7.47848	7.21452	7.23977	7.31639	9.56795	9.61697	9.53172	9.99121	9.7099	9.60632	10.7834	9.68424	9.42763	10.6754	11.2202	10.483	9.80988	10.6874	9.94717	11.1253	10.3072	9.70914	9.92272	9.60841	10.0754	10.714
ABHD14A	10.5583	10.9961	11.8211	12.711	11.7738	13.887	9.90799	11.9311	10.1	9.97585	9.76783	10.935	10.2675	10.835	9.75617	10.2162	9.09907	9.95721	11.7361	10.4215	14.4527	11.6115	13.0248	11.8568	12.3163	13.7165	13.1886	6.57446	6.89494	6.73394	5.29218	5.87357	6.42602	6.48501	6.70273	6.9387	11.3287	9.53203	12.3835	10.0715	11.4152	10.0759	11.1422	12.723	10.9203	9.74745	8.9577	9.97508	8.89483
ABHD14A-ACY1	1.82368	2.07423	1.19066	2.27979	1.78624	2.03038	2.02606	2.4505	2.21131	1.9867	1.69672	1.54298	2.59658	2.57628	2.11913	0.991809	1.54673	1.43779	1.58634	2.02205	1.93954	2.66357	1.79325	3.91805	1.99874	1.3913	2.11582	1.62713	1.64824	1.54756	2.39183	1.94727	1.52323	1.82636	0.870435	1.71196	1.11984	0.472777	1.35888	2.48772	1.67939	1.12492	1.63841	2.03923	1.76485	1.43288	0.997158	0.883692	0.979971
ABHD14B	40.6377	43.515	40.6193	41.5428	44.1375	43.1853	42.8146	41.6639	41.603	38.2466	39.2837	38.5078	41.3961	41.6118	40.7852	52.4701	49.795	50.0204	63.3068	64.8491	62.4032	65.9211	62.7268	62.9991	64.0565	65.9379	61.4444	16.6972	16.6582	17.355	17.3399	17.6629	17.1462	22.2575	21.5191	21.5907	35.3104	34.6444	34.0024	33.1573	30.2394	32.1488	34.4119	34.8067	35.9579	15.6912	14.7229	14.6536	15.3973
ABHD15	6.31162	6.38165	6.02637	6.90982	6.77236	6.88845	6.15919	5.84686	6.25114	10.0417	9.87942	9.98051	9.69369	9.93806	10.0076	7.94639	8.24846	8.03088	7.31424	7.14308	6.8529	7.44795	7.26786	7.51282	7.06612	7.26551	7.2851	11.5508	11.7494	11.5124	11.4345	11.9777	10.9567	12.7192	13.0648	12.2136	8.39215	7.71377	8.40546	8.9977	8.26708	8.81996	9.63047	8.14896	8.95163	9.97785	9.23365	8.92509	9.22582
ABHD15-AS1	0.866498	0	0	0	0	0	0	0	0	0	0	0	0	0	0	0	0	0	0	0	0	0	0	0	0	0	0	0	0	0	0	0	0	0	0	0	0	0	0	0	0	0	0	0	0	0	0	0	0
ABHD16A	23.9243	23.8681	25.7712	24.0835	23.4629	23.9189	24.2485	24.0841	21.1991	23.9357	20.4935	21.9517	19.3738	20.6122	22.9185	20.2156	20.0684	19.3282	25.0701	23.269	21.6383	24.5099	25.6042	26.4108	22.5274	24.3182	23.784	20.9152	20.2127	21.5442	23.0308	21.6209	21.8098	15.4783	13.3684	15.0476	30.6787	29.6403	31.2607	33.3687	31.0818	36.0783	37.8621	31.6157	31.3062	32.5476	31.4118	31.2573	29.21
ABHD16B	0	0	0	0	0	0	0	0	0	0	0	0	0	0	0	0	0	0	0	0	0	0	0	0	0	0	0	0	0	0	0	0	0	0	0	0	0	0	0	0	0	0	0	0	0	0	0	0	0
ABHD17A	42.0909	39.7941	41.2926	39.8939	37.5833	37.5188	39.2483	38.4301	37.8463	36.4294	35.5972	36.3009	37.9847	33.4201	38.467	45.7546	44.2645	45.3495	52.1335	49.0392	50.5227	48.0535	46.7631	47.1804	49.4353	49.8912	49.5837	29.5911	27.9665	29.0952	27.8486	27.8142	28.9215	24.1434	24.6442	23.6811	42.2291	38.5507	40.4253	39.2002	39.4329	41.6398	43.1928	44.1336	41.9453	38.5141	39.2908	37.6222	37.7951
ABHD17AP1	0.0623906	0.0936608	0	0.0309657	0.148308	0.0610386	0.160985	0.0650629	0.0324492	0.44515	0.525869	0.216972	0.195776	0.157592	0.119178	0.153151	0.125547	0.504053	0.0679447	0	0.147098	0.0324843	0.0292268	0.133259	0.114105	0.116945	0.0957509	0.0818052	0.0896541	0.0275098	0.0843099	0	0.0816262	0.0483528	0.208447	0	0.100473	0.123063	0.105797	0.0345874	0.112637	0.108195	0.110755	0.102498	0.0323528	0.172372	0.275783	0.0668958	0.196827
ABHD17AP3	0.0235825	0	0	0	0.112128	0.0231038	0	0.0242915	0	0	0	0	0	0	0	0.092436	0.0462895	0.0470669	0.10325	0.10931	0	0.0730431	0.0221705	0.0248897	0	0.115776	0	0.0152469	0.0328065	0.0208625	0.0639862	0	0.0308362	0	0	0	0.024926	0	0	0.0259663	0.0169022	0	0	0.025051	0	0	0.0202564	0.0254673	0
ABHD17AP4	0.0327737	0	0	0	0	0.030921	0.0275047	0	0	0.0303418	0.0195358	0	0.0406571	0	0	0	0	0	0.0349879	0	0.0379052	0	0	0	0.0393183	0	0	0	0	0.0562478	0	0	0	0	0	0	0	0	0	0	0	0.0373907	0.0773051	0	0	0.0194721	0	0	0
ABHD17AP5	0	0	0	0.0605684	0	0	0	0	0	0	0	0	0	0	0	0	0	0	0	0	0	0	0	0	0	0	0	0	0	0	0	0	0	0	0	0	0	0	0	0	0	0	0	0	0	0	0	0.0331084	0
ABHD17AP6	0	0	0	0.0502959	0	0	0	0	0	0	0	0	0	0	0	0	0	0	0.0275257	0	0	0	0	0.0533456	0	0	0	0	0	0	0	0	0	0.0197178	0.0243809	0	0	0	0	0.0558884	0	0	0	0	0	0	0	0	0
ABHD17AP7	0	0	0	0	0	0	0	0	0	0	0	0	0	0	0	0	0	0	0	0	0	0	0	0	0	0	0	0	0	0	0	0	0	0	0	0	0	0	0	0	0	0	0	0	0	0	0	0	0
ABHD17AP8	0	0	0	0	0	0	0	0	0	0	0	0	0	0	0	0	0	0	0	0	0	0	0	0	0	0	0	0	0	0	0	0	0	0	0	0	0	0	0	0	0	0	0	0	0	0	0	0	0
ABHD17AP9	0	0	0	0	0	0	0	0	0	0	0	0	0	0	0	0	0	0	0	0	0	0	0	0	0	0	0	0	0	0	0	0	0	0	0	0	0	0	0	0	0	0	0	0	0	0	0	0	0
ABHD17B	18.3051	17.6221	17.7742	18.9164	18.8306	17.5101	16.9953	18.0986	19.1105	14.1752	14.6919	14.1901	18.263	13.8099	14.576	15.1613	15.388	15.7519	20.4663	20.3919	22.479	21.2269	20.3451	20.0791	20.2335	19.5158	20.2788	21.7561	20.1365	21.9492	20.4744	21.9291	19.9878	25.6918	25.4024	23.3125	16.0661	15.6961	17.8397	18.1548	17.5192	18.4143	20.7325	15.5119	16.2836	17.8368	16.4404	17.0633	17.7712
ABHD17C	16.5145	14.4424	14.5413	15.3251	13.067	14.4965	15.3584	14.5628	14.8456	18.0584	18.3407	19.0209	19.655	18.3423	17.8205	20.9598	19.5627	21.965	21.1519	16.9269	17.7106	17.1815	18.3449	18.1129	18.1121	19.0577	19.4803	44.8884	46.6433	46.5035	43.2418	46.2518	42.7842	52.3745	54.4471	43.1851	35.1625	32.2958	28.4947	35.6472	34.4702	34.0049	41.7625	34.9518	33.7578	28.4126	27.3989	29.217	27.7003
ABHD18	9.26468	10.8114	9.28087	10.1068	10.3914	11.1387	9.61862	9.94336	11.3462	7.14956	9.12259	7.81153	7.36548	7.4911	7.60162	6.99547	7.86063	8.26515	9.07888	9.60296	9.40774	9.46828	10.5658	10.0858	9.81612	8.82417	10.1879	14.8832	15.4086	14.2668	15.2559	12.9547	14.5141	11.2294	10.6462	10.197	11.4476	10.5761	11.8874	11.6495	12.2412	11.276	10.8965	10.3846	9.00168	11.3982	10.6282	11.5219	11.7236
ABHD2	11.1037	11.5614	12.2738	10.2383	9.67113	8.23298	10.5308	10.881	12.4081	8.29599	8.05981	8.03779	8.10038	7.16835	7.29605	12.867	14.7999	13.2057	11.1805	12.567	11.2564	10.1556	9.98041	8.47937	13.7418	10.5542	14.9365	74.4707	72.7351	75.7056	84.3448	75.8836	76.6811	64.4968	62.4708	66.8084	27.8041	27.8494	28.4808	29.3097	26.771	29.1649	26.3645	25.7113	29.775	34.3979	36.1353	32.158	34.8919
ABHD3	35.189	36.6432	34.6212	36.4049	36.7729	38.9411	36.5588	35.5456	36.4778	30.411	29.2586	30.1858	33.5992	29.478	27.3891	35.2635	38.3085	36.8682	36.7857	35.8321	35.1145	43.9928	40.6786	38.23	36.2204	34.4109	35.1772	27.3434	30.5033	28.9596	29.1442	28.1341	29.3915	12.8344	13.1633	12.0321	24.1547	23.6457	26.1401	27.813	27.7654	26.555	25.2366	21.4568	23.3501	26.1119	28.9884	28.1999	28.7543
ABHD4	6.07932	9.53862	8.10017	6.21793	6.92013	7.04299	6.59657	7.21349	7.20079	7.65954	6.94387	8.33024	5.68662	7.39975	7.37587	5.73935	6.02387	5.74818	8.96826	8.49785	8.64685	8.57306	9.58922	11.1551	9.51533	9.89696	11.3723	6.05242	6.85003	6.80846	7.85022	6.23154	6.22408	8.35575	4.97831	5.49283	19.2036	16.631	21.5835	16.9699	15.9628	16.4774	23.6207	18.8613	17.8765	19.1843	21.458	19.5039	20.3797
ABHD5	19.3752	19.1048	19.8715	18.2317	18.1473	18.5184	18.8314	19.5941	18.5712	14.5165	14.5724	14.459	14.3976	14.6833	12.915	16.2684	17.4973	17.3777	23.2162	23.3732	23.4603	22.8143	21.2934	21.9328	23.3186	21.945	22.6666	10.0549	9.70002	9.50391	8.74487	9.51258	9.42668	9.29293	8.76641	7.62832	24.42	24.3303	28.3961	25.1129	25.839	23.0753	24.4663	22.4565	25.2049	26.4632	26.4049	24.6703	24.8114
ABHD6	13.4931	14.5161	14.9945	14.0549	15.4813	11.3347	10.5674	11.6455	12.7569	18.0586	16.4041	16.9691	18.1439	14.9247	18.6118	15.341	15.9301	15.2128	15.9191	17.4327	16.7193	18.0229	20.7705	18.872	16.6842	16.6217	15.434	6.41394	6.71691	7.80177	7.43047	6.11222	7.25691	5.01778	4.62104	6.29686	18.9763	18.8486	17.4355	16.3258	17.4611	17.3757	19.2905	16.6314	16.9383	22.3687	22.3859	21.2366	21.6764
ABHD8	2.20045	2.27218	2.27296	3.24902	2.71459	1.75463	1.702	2.8284	2.40712	5.52152	3.30434	4.21784	2.71691	4.28551	5.15036	3.33009	2.39776	2.60384	2.50261	2.0445	1.56003	1.81895	3.11367	2.42557	1.94788	2.13085	2.07141	5.19801	5.33446	5.14667	4.90667	6.06181	4.84093	1.9746	2.35623	2.49751	5.28056	4.48889	4.29023	4.32703	4.83929	4.54169	6.74198	4.73025	5.30357	4.09169	4.58681	4.86292	4.78051
ABI1	23.9181	24.4367	23.1846	24.3507	23.1648	22.8034	22.7667	23.4669	23.0404	18.5036	18.2471	17.8177	18.7538	17.3851	17.0096	23.8766	24.561	23.9744	26.8548	25.9033	26.9927	26.7755	24.7009	25.3105	27.4765	26.2236	25.3793	37.8647	38.0522	38.8409	39.8967	38.8272	38.3257	39.9405	40.6781	38.6055	36.7263	37.9427	36.6065	35.2219	34.9291	33.6205	36.9367	37.5356	35.8052	37.5944	37.505	37.0844	36.6311
ABI1P1	0	0	0.0346569	0.0675172	0	0	0	0	0	0.0323954	0.0209599	0	0	0	0	0	0	0	0	0	0	0	0	0	0	0	0	0	0	0	0	0	0	0	0	0	0	0	0	0	0	0	0	0	0	0	0	0	0
ABI2	48.4803	42.0505	49.3324	48.8379	46.1978	43.7629	41.435	40.8496	45.7085	46.2536	45.4446	40.9855	41.2768	40.5936	45.4707	67.2717	59.6854	59.797	53.3163	55.1192	47.4676	51.3481	51.7435	49.3167	49.3933	57.444	50.8762	49.527	56.0463	53.783	62.9098	56.8906	54.8056	45.4132	46.4249	50.177	73.0205	78.5669	69.2728	80.7767	85.3974	82.5794	70.7428	72.3399	69.494	79.8516	84.4155	83.9441	85.7125
ABI3	0.0640848	0.0734232	0.0691567	0.126937	0.146649	0.0638475	0.0635838	0.0606872	0.147515	0.0403338	0.140054	0.0275916	0.119439	0.125207	0.0431736	0.120205	0.149594	0.125316	0.107317	0.0734356	0.200119	0.189038	0.0991116	0.0605906	0.0360742	0.109553	0.0444299	0.0204736	0	0.0132087	0	0	0	0	0	0	0	0.0357053	0.0735053	0	0	0	0.0385472	0	0	0.0382501	0	0	0.0249943
ABI3BP	1.03314	0.933609	1.66349	0.718056	0.896178	0.335628	1.30783	0.520545	1.10613	1.31186	1.14933	0.551036	1.30067	1.30271	1.65822	0.913348	0.759073	1.36982	0.972329	1.38415	1.36574	1.15866	1.67575	1.83113	0.83875	0.725327	0.766482	1.00851	1.36336	1.03735	1.47427	0.548112	1.76537	0.681685	0.7482	1.60189	1.12744	1.05169	0.910628	0.408632	1.64257	0.834836	1.11487	1.71621	0.765613	2.31791	1.72476	1.56881	1.11281
ABITRAM	22.8798	22.068	21.9894	21.4788	20.2579	22.2645	21.1125	19.3975	21.3545	21.5729	22.6369	20.4891	23.3523	22.519	22.7912	21.6808	20.8375	22.4641	30.4444	31.4612	32.5074	27.4874	27.7081	27.3345	30.7803	29.2715	28.0896	23.808	22.5878	21.2269	23.3678	21.0982	24.8839	28.7321	27.8572	26.4604	31.8974	32.1176	29.866	24.2563	26.0406	24.8815	28.8743	29.6462	29.8898	25.7724	24.3853	27.219	24.0539
ABITRAMP1	0	0	0	0	0	0	0	0	0	0	0	0	0	0	0	0	0	0	0	0	0	0	0	0	0	0	0	0	0	0	0	0	0	0	0	0	0	0	0	0	0	0	0	0	0	0	0	0	0
ABL1	25.7798	26.3892	24.7809	26.426	25.3495	23.5849	26.4845	26.8507	23.7196	23.2001	23.4049	21.069	23.4357	20.7279	22.7022	31.0285	30.3167	31.0766	30.5698	30.3578	30.2381	33.1204	31.0038	31.7346	30.595	34.1484	32.5159	18.1915	18.7632	16.3689	19.2285	18.8928	20.4479	17.1384	17.1118	18.0223	24.6377	25.1568	24.3395	27.4765	26.7444	26.4707	26.8762	28.1575	26.3446	28.6142	28.2168	27.1993	26.009
ABL2	9.72863	11.0549	9.69917	9.56835	10.2664	8.51611	9.11194	9.66311	8.8514	9.22071	8.9765	9.66843	8.8873	9.35675	9.62371	7.30704	8.52208	7.46517	10.5034	10.5849	9.77381	11.437	12.1842	11.258	10.0088	9.48839	11.2546	9.96512	9.88846	10.2116	11.2326	10.5329	11.843	3.63555	3.53651	4.0134	6.48204	6.62202	6.22346	6.64549	7.48392	7.70984	6.93058	6.54144	6.15217	15.3388	13.8431	12.6396	14.082
ABLIM1	77.0084	82.6128	81.5865	89.7948	92.6021	81.4996	72.2869	73.4711	78.2829	89.4854	88.0781	88.3869	91.1252	91.6761	92.6618	84.4463	80.9532	77.3333	96.7916	95.1261	96.7851	117.811	117.723	111.484	95.4495	98.0224	94.9797	67.6016	68.5078	69.4881	71.025	70.6567	69.9481	87.5879	87.0048	85.5477	58.3655	58.7575	57.6337	62.5438	59.3773	58.7748	64.2194	54.981	58.0014	83.3153	79.0832	77.4276	78.9645
ABLIM2	3.31263	4.55604	4.01875	4.78781	4.50234	4.5293	2.00024	3.64155	3.34124	5.98503	5.01633	5.57392	4.97228	3.7852	6.7124	4.4934	6.23895	3.7494	3.6442	3.57867	3.83033	4.24277	6.26591	3.58596	2.68742	3.53204	4.03195	0.219647	0.326735	0.371638	0.449869	0.442484	1.78485	0.0670831	0.0364374	0.0171049	2.84885	4.42915	4.53553	2.49088	1.53267	1.0413	3.96208	3.8038	3.12283	2.42	1.66815	1.44669	1.5587
ABLIM3	13.1203	14.4276	15.4435	15.1885	15.0878	14.951	13.8962	14.4138	13.6288	13.0596	13.43	13.0049	12.7351	12.6656	13.7391	11.5763	11.1173	11.0648	10.9333	11.0772	11.845	14.3572	13.5532	14.3077	11.4543	10.6395	12.3306	42.8075	44.2185	45.0666	43.121	44.0096	41.225	14.7298	14.9286	14.9313	0.790391	0.824028	0.886563	1.29199	1.32991	1.17343	1.8915	1.08627	1.41063	1.13502	1.60254	1.52102	1.72839
ABO	0.188604	0.207187	0.241815	0.159054	0.219952	0.22479	0.238992	0.226597	0.170788	0.186046	0.158588	0.235554	0.205586	0.175306	0.117468	0.0949229	0.189185	0.0839177	0.212512	0.252235	0.198988	0.178021	0.151229	0.200595	0.205536	0.201753	0.210388	5.44926	5.406	5.47059	5.34334	6.67535	5.50366	4.43581	3.83523	4.69665	12.2444	13.1389	12.8808	12.6536	14.1273	13.441	13.8456	11.9111	12.6454	13.0494	9.61546	8.45271	11.5157
ABR	37.1391	35.6712	36.9879	35.7032	36.8481	35.5722	32.7197	35.1975	30.8169	31.5952	30.4639	30.6416	28.3037	27.9521	30.1354	41.4761	40.939	36.961	35.1602	35.2623	34.5344	35.563	38.8967	40.6736	34.8448	34.3323	33.4476	49.3784	47.8856	45.4112	52.2477	49.8706	52.8238	37.6918	39.2843	39.4397	42.9129	38.9393	37.5207	41.0111	39.6135	42.2456	43.107	39.2696	39.6035	39.9718	41.385	45.12	41.1501
ABRA	0.0124735	0	0	0.0369031	0.0198891	0.0617929	0.0211676	0.0376106	0.0253623	0.0236688	0.0464607	0.0432704	0.0306725	0.0101528	0.01196	0.0369567	0	0.012413	0.0265039	0.028704	0.0146712	0.0407399	0.0700638	0.0526133	0.0301909	0.0461719	0.0381624	0.0488499	0.0172789	0.0772847	0.0439944	0	0.0162278	0.0284697	0	0.0315573	0.11903	0.0675706	0	0.027189	0.0874484	0.0142984	0	0.013209	0.0508058	0.0525392	0.0808217	0.0290564	0.00977743
ABRACL	64.8798	69.4011	70.2214	73.4014	77.0148	69.3953	62.624	66.5676	75.9237	79.1778	76.1193	74.7623	95.6332	81.5834	83.0674	95.6376	96.2047	96.4714	71.1992	73.2261	71.8275	82.7539	76.2531	79.355	71.5634	69.2137	71.4221	93.2675	90.4625	89.3336	88.1362	89.3842	91.0675	92.3197	90.453	87.4412	185.078	180.577	189.178	191.884	205.078	189.18	213.139	168.84	190.711	152.783	154.225	156.106	155.77
ABRAXAS1	18.4756	18.2185	20.0177	21.3381	20.4048	16.8559	17.8661	18.1226	19.4507	17.2464	15.5305	16.0024	18.8576	15.882	18.3302	26.3852	24.4185	25.9623	21.4058	20.9662	23.3421	22.4342	21.2501	22.1841	20.7266	21.9767	21.1366	8.59031	8.30777	8.87955	8.18962	7.41353	7.96803	11.6648	10.2245	10.4696	21.9029	23.7564	20.6498	19.7644	22.9575	19.4797	25.6335	19.7123	21.0603	10.6026	9.97969	10.4856	11.1979
ABRAXAS2	30.8637	30.856	30.7626	29.838	29.0237	29.9125	32.0993	31.2527	29.3171	25.2855	26.9212	24.2601	29.2636	25.7698	25.8506	31.0359	30.1828	29.5351	35.1592	33.495	34.643	35.4907	31.821	33.5429	34.7363	35.7689	33.1048	20.9852	19.6013	19.6585	20.3028	19.7832	18.7537	17.452	17.6044	15.0518	20.7283	20.3262	19.1241	19.3625	19.1545	18.9291	19.4717	18.972	17.584	22.0054	21.4398	20.799	20.7581
ABT1	26.0573	24.8454	26.2805	25.9424	25.2975	28.4459	27.8219	28.6451	26.8249	24.7681	24.1996	23.3308	26.3623	23.225	24.0015	27.6087	25.5423	26.9655	30.5823	29.628	29.955	28.9876	27.7739	27.6545	30.6458	29.5706	29.7232	10.9005	10.5678	10.7584	10.2102	11.0835	10.8525	14.8269	14.434	13.4587	18.0759	16.9365	17.2513	17.7911	17.3588	17.9008	17.0227	18.7763	19.3868	16.187	17.3179	17.0414	16.7149
ABT1P1	0	0	0	0.0374844	0	0	0	0	0	0.0469323	0	0	0.095239	0.0627946	0.0731396	0	0	0	0	0	0	0	0.071417	0.278306	0	0	0	0	0	0	0	0	0	0	0	0	0	0	0	0	0	0	0	0	0	0	0	0	0
ABTB1	5.4037	5.71114	5.57137	7.66922	6.92951	5.25677	5.51752	5.14124	5.63663	7.40374	7.18322	7.67966	8.24978	7.96596	8.45171	8.3195	8.20552	7.80239	6.44999	4.87824	5.58852	6.42022	7.32478	7.61041	5.16353	5.88419	6.13006	7.42037	6.54813	7.52014	7.86303	7.53469	7.82339	4.43974	4.00512	4.28972	3.93699	4.54115	4.39217	5.84558	5.3717	4.58716	8.11669	4.46182	4.6533	3.67725	3.81047	3.68211	4.11714
ABTB2	4.44063	4.27938	4.61956	4.5177	4.6182	3.82328	3.77963	3.92142	4.14687	4.45745	4.10154	4.30504	3.69868	3.93304	4.44229	4.54043	4.72108	4.5679	3.90405	3.82172	3.7295	4.25495	4.36811	4.07972	3.84402	3.714	4.05918	21.5549	21.8979	21.4119	21.2749	22.1041	22.6846	11.7487	12.297	11.341	6.7656	6.97777	7.28195	7.28798	6.99602	7.51575	8.29845	6.97886	7.41797	11.1277	10.8436	10.6983	11.2061
AC000032.1	0.0828203	0	0	0	0.146821	0	0	0	0	0	0	0	0	0	0	0	0	0	0	0	0	0.357863	0	0	0	0	0	0	0	0	0	0	0	0	0	0	0	0	0	0	0	0	0	0	0.0931237	0	0	0.106429	0.160448
AC000035.1	0	0	0	0	0	0	0	0	0	0	0	0	0	0	0	0	0	0	0	0	0	0	0	0	0	0	0	0	0	0	0	0	0	0	0	0	0	0	0	0	0	0	0	0	0	0	0	0	0
AC000036.1	0.108991	0.168221	0.124759	0.138261	0.211253	0.0783326	0.132565	0.157632	0.0316392	0.0440316	0.152102	0.14907	0.0768893	0.0637538	0.121519	0.0462254	0.0757195	0.0933404	0.133471	0.0537592	0.271765	0.0756094	0.0586071	0.049175	0.0565923	0.0768456	0.0666872	0.102904	0.0973118	0.130171	0.0964764	0.153009	0.213911	0.0595842	0.103305	0.177851	0.0826756	0.0202289	0.0348422	0.0852104	0.0879907	0.0897042	0.0744192	0	0.063586	0.113593	0.0934973	0.132687	0.0496576
AC000041.1	0	0	0	0	0	0	0	0	0	0	0	0	0	0	0	0	0	0	0	0	0	0	0	0	0	0	0	0	0	0	0	0	0	0	0	0	0	0	0	0	0	0	0	0	0	0	0	0	0
AC000050.1	0.319703	1.60052	1.31244	3.54381	0.757238	0.976764	0.26097	0.66121	1.66652	0.941056	0.976844	0.288527	1.23509	1.55962	0.314861	1.9502	0.963398	0.620506	4.19214	0.371258	1.12083	0.668246	1.22647	0.663529	3.19133	1.19446	2.25648	0	0	0	0	0	0	0	0	0	0	0	0	0	0	0.724592	0	0	0.332372	0	0	0	0
AC000058.1	0	0.0894725	0.0925355	0	0	0	0.0755142	0.185325	0	0	0.110031	0	0	0	0	0.183363	0.356496	0.3574	0.0972266	0	0.106648	0	0	0.192033	0.33204	0.111745	0.184503	0.115473	0.125318	0.160218	0.163839	0.183772	0.483126	0.0710139	0.251731	0	0.193536	0.356831	0.10262	0	0.391725	0	0	0.0957112	0.0940107	0.215835	0.154568	0.0972542	0.0712234
AC000061.1	0.145871	0	0	0	0	0	0	0	0	0	0	0	0	0	0	0	0	0	0	0	0	0	0	0	0.362114	0	0	0	0.201645	0.128572	0	0	0	0.110875	0.136646	0.35983	0.311759	0.584617	0.500312	0.627348	0.615136	1.16956	0.510632	0.156352	0.579209	0	0.251793	0.304249	0.462094
AC000065.1	0.354511	0.273817	0.124116	0.363966	0.295719	0.220741	0.404323	0.219116	0.18705	0.283264	0.262509	0.390736	0.204818	0.190598	0.118619	0.129624	0.247273	0.17386	0.398739	0.443778	0.456169	0.285484	0.31661	0.209914	0.328632	0.22361	0.265807	0.198513	0.51337	0.41465	0.237313	0.408119	0.303782	0.159452	0.100875	0.22846	0.302153	0.0320666	0.232056	0.40986	0.290022	0.356443	0.204125	0.192702	0.175794	0.352985	0.414413	0.319625	0.377467
AC000065.2	0.0222749	0	0	0.0220101	0.0176587	0.0222272	0	0	0.0454303	0	0	0	0.0549606	0.0543871	0	0.0221396	0	0	0	0	0	0.0461145	0	0.0234192	0.0270153	0	0.0453089	0.0145184	0.0153891	0	0.0197415	0	0	0.0511747	0	0	0.0237491	0.0291551	0	0	0.062683	0.0511786	0	0	0	0	0.0383717	0	0.0175174
AC000067.1	0	0	0	0	0	0	0	0	0	0	0	0	0	0	0	0	0	0	0	0	0	0	0	0	0	0	0	0	0	0	0	0	0	0	0	0	0	0	0	0	0	0	0	0	0	0	0	0	0
AC000068.1	0.733688	0.647885	0.575512	0.537438	0.586313	0.524352	0.621088	0.495785	0.516581	0.438788	0.401261	0.591626	0.394227	0.493062	0.643864	0.178816	0.439157	0.441982	0.432205	0.468297	0.536582	0.334199	0.472822	0.469959	0.438878	0.45997	0.567151	0.896338	0.856987	1.15962	0.910066	1.12622	1.01542	0.968996	1.10765	1.29828	0.378784	0.322678	0.342988	0.305688	0.26074	0.421469	0.417108	0.668723	0.369856	0.641414	0.642778	0.554686	0.666024
AC000068.2	0.714009	0.268854	0.182513	0.538703	0.428404	0.635	0.148275	0.465434	0	0.433572	0.332053	0.555885	0.236867	0.149629	0.0886137	0.361853	0.0891473	0.264063	0.293282	0.630365	0.213481	0.283526	0.430755	0.282146	0	0.334018	0.177642	0.447332	0.433758	0.398705	0.825009	0.277793	0.364202	0.499851	0.421255	0.930886	0.483601	0	0.308781	0.101238	0.197447	0.520937	0.415462	0.193063	0	0.379256	0.615962	0.489116	0.498757
AC000068.3	0	0	0	0.322397	0	0.000314659	0	0.47328	1.12791	0.385288	0.297478	0.248389	0	0	0	0	1.04264	0	0	0	1.51466	0	1.63407	0	0	0	0	0	0	0.12209	0	1.61798	0	2.22012	0.538944	0.0868648	0	0	1.4516	7.85279e-07	0	0.957711	0	0.0684481	0	0	1.42338	1.04	0
AC000072.1	0.62238	0.575613	0.701235	0.324634	0.932409	0.460978	0.517007	0.551574	0.295983	1.03743	0.510307	0.286666	0.576409	0.525649	0.69674	0.303677	0.712355	0.875222	0.621846	0.479816	0.667481	0.555953	0.443254	0.759024	0.24401	0.245754	0.619079	0.0286159	0.0241872	0.0298094	0.0603022	0.0334085	0	0	0	0	0.176654	0.088987	0.238584	0.414302	0.153527	0.403833	0.32427	0.256683	0.0699749	0.23685	0.127741	0.104424	0.151229
AC000077.1	0	0	0	0	0	0	0	0	0	0	0	0	0	0	0	0	0	0	0	0	0	0	0	0	0	0	0	0	0	0	0	0	0	0	0	0	0	0	0	0	0	0	0	0	0	0	0	0	0
AC000078.1	0.337421	0.906059	0.290447	0.382597	0.726346	0.383124	0.326199	1.13298	0.691079	0.921536	0.918756	0.805011	0.741091	0.562635	0.468509	0.381634	0.472281	0.335803	0.41648	0.167532	0.902709	0.548469	0.411918	0.561612	0.466959	0.473913	0.574725	3.32685	4.13534	3.13343	3.94152	3.34942	2.62581	1.02279	1.34485	1.11686	0.0510003	0	0.219446	0.426726	0.104093	0.111858	0.227334	0.154218	0.247253	0.321252	0.417786	0.207041	0.229885
AC000081.1	0	0	0	0	0	0	0	0	0	0	0	0	0	0	0	0	0	0	0	0	0	0	0	0	0	0	0	0	0	0	0	0	0	0	0	0	0	0	0	0	0	0	0	0	0	0	0.181792	0	0
AC000081.2	0	0	0	0	0	0	0	0	0	0	0	0	0	0	0	0	0	0	0	0	0	0	0	0	0	0	0	0	0	0	0	0	0	0	0	0	0	0	0	0	0	0	0	0	0	0	0	0	0
AC000082.1	0.065431	0	0.0661021	0	0.051224	0	0	0	0.0671145	0.126462	0	0	0	0.0543369	0	0	0.129221	0.0643589	0.0712562	0.152817	0	0	0.187339	0	0	0	0.127747	0.0411349	0.0907455	0.174639	0.238636	0.133283	0.175944	0.0515118	0	0	0.625571	0.596743	0.751484	0.727556	1.18754	0.984983	0.376543	0.631472	0.673257	1.49522	0.843814	0.988738	1.1391
AC000085.1	0.273187	0.154457	0.117867	0.115887	0.187091	0.038891	0.232885	0.0798198	0.359229	0.187341	0.119846	0.0683285	0.147878	0.129034	0.113902	0.233289	0.153616	0.077592	0.209754	0.181514	0.137703	0.121527	0.0741116	0.0413066	0.0475054	0.0484337	0.0393191	0.076417	0.108811	0.208723	0.140828	0.0392173	0.104048	0	0.180584	0.100408	0.249943	0	0.221294	0.0865724	0.140014	0.0903646	0.139548	0.16636	0.281549	0.284808	0.203891	0.084151	0.372089
AC000089.1	0.10571	0.0480155	0.122079	0.24093	0.0642639	0.0807782	0.239959	0.198634	0	0.232183	0.0997579	0.213192	0.102872	0	0.197086	0.0402392	0.198992	0	0.0871518	0.0470561	0.381578	0.0418309	0.154014	0.042787	0.0492512	0	0.121658	0.0523515	0.0843428	0	0.0729942	0.081179	0.0537547	0.0315906	0.0376254	0	0	0	0	0.0447913	0	0	0.0573543	0	0	0.0736899	0.0351499	0.0869209	0
AC000093.1	0.877697	0.742009	0.511031	0.990526	1.28042	0.354608	0.350027	0.387265	1.10938	0.566376	1.25495	0.483565	1.18483	0.789432	0.870032	2.08724	1.21117	1.28709	0.80939	1.02689	1.13455	1.5245	1.10392	0.656181	1.29517	0.514037	1.54129	0	0	0.0305243	0	0	0	0	0	0	1.19788	0.804927	0.857809	1.09628	0.830224	1.35586	1.04293	0.878254	0.56668	0.524059	0.284889	0.355135	0.49187
AC000095.1	0	0	0	0.181075	0	0	0	0.283051	0	0	0	0	0.0670282	0	0	0	0	0	0	0	0.266622	0	0	0	0	0	0	0.0702241	0	0	0	0	0	0.0297943	0	0	0.0519333	0	0	0	0	0	0	0	0.028002	0.0395716	0	0	0
AC000095.2	0	0.391021	0	0	0	0	0	0	0	0	0	0	0	0.203505	0.398522	0	0	0	0	0	0	0	0	0.00645683	0	0	0	0	0	0	0	0	0	0	0	0	0	0	0	0	0	0	0	0	0	0	0	0	0
AC000095.3	0.216862	0.276325	0.283049	0.306041	0.412094	0.150717	0.200172	0.34813	0.292281	0.101306	0.0928259	0.0923724	0.0412109	0.0821306	0.0846173	0.06542	0.0969488	0.0979046	0.165136	0.15203	0.186542	0.186177	0.147782	0.2668	0.264167	0.29261	0.19447	0.0369401	0	0.101384	0.0504217	0.0278728	0.0737097	0.109502	0.0523433	0.0357966	0.399755	0.667755	0.637503	0.453834	0.329085	0.553175	0.350307	0.741711	0.612565	0.331752	0.422844	0.284396	0.373659
AC000099.1	0.0204157	0.0800377	0.0205722	0	0.0162598	0.0211546	0.0173055	0	0.0870597	0.0193006	0	0.0939711	0.0305025	0	0.0206901	0	0.0397347	0.0203652	0.0216942	0.023483	0	0.021101	0.0964143	0.0215431	0.076678	0.0506105	0.0629957	0.0664935	0	0.13085	0.0386487	0.0800287	0.0266311	0.0310166	0.0185397	0.116199	0	0.0534373	0	0.0258787	0.0286091	0.0233873	0.0490719	0	0.0208806	0	0	0	0.0178388
AC000111.1	0	0	0	0	0	0	0	0	0	0	0	0	0	0	0	0	0	0	0	0	0	0	0	0	0	0	0	0	0	0	0.385175	0	0	0	0	0	0	0	0	0	0	0	0	0	0	0	0	0	0
AC000111.2	0	0	0	0	0	0	0	0	0	0	0	0	0	0	0	0	0	0	0	0	0	0	0	0	0	0	0	0	0	1.78608	0	0.514864	0	1.22217	2.82498	0.639774	0	0	0	0	0.752908	0.559549	0	0	1.54351	0.60801	1.75913	0.573993	0.819872
AC000113.1	0	0	0	0	0	0	0	0	0	0	0	0	0	0	0	0	0	0.148828	0	0	0	0	0	0	0	0.18696	0	0	0	0	0	0	0	0	0	0	0	0	0	0	0	0	0	0	0	0	0	0	0
AC000120.1	0.183078	0.301436	0.242181	0.322379	0.365789	0.413477	0.25901	0.537013	0.187357	0.345376	0.261453	0.165966	0.19811	0.261578	0.326353	0.112249	0.154342	0.094895	0.155672	0.304119	0.463767	0.265805	0.319762	0.489247	0.174446	0.105787	0.497231	0.382664	0.278761	0.413419	0.439208	0.174528	0.236564	0.133216	0.10934	0.0662969	0.273836	0	0.344318	0.138967	0.0655406	0.133673	0.187323	0.0731568	0.0300362	0.266004	0.256679	0.191867	0.147201
AC000120.2	0.07657	0.0421924	0	0	0.0761569	0.0355777	0.0873723	0	0	0	0	0.0217929	0.0133267	0	0.0342067	0	0	0	0.0819803	0	0	0	0.0367773	0	0	0	0	0	0.00435751	0.108589	0.106209	0	0	0	0	0	0.0823463	0	0	0	0	0	0	0	0	0	0	0	0
AC000120.3	1.42069	2.04201	1.93223	0.676675	0.0352823	1.87078	0.637798	0.850513	0.953574	0	0.610705	1.46216	0.237244	0.449983	0	2.02506	0.303902	0.815668	0	0	1.37673	0.691915	1.90095	0.954992	1.90616	0.962321	1.82546	2.13844	1.08192	0.700626	0.414859	0.430742	0.539899	1.50828	2.68958	2.1558	2.78944	1.77101	2.96935	1.25141	1.29079	2.52144	4.3035	1.90559	1.3524	2.06863	1.32953	1.44407	2.04001
AC000123.1	1.74658	3.45737	3.87919	2.61909	2.17452	2.47617	1.82289	2.113	2.48144	2.19156	2.16382	3.07533	1.90678	2.96922	2.67943	1.57882	1.59075	2.32808	2.53729	2.20179	3.61039	2.366	5.10033	4.76779	3.52758	2.30714	2.57528	2.41946	2.42747	2.05664	3.29438	2.60327	2.43693	3.5129	3.57946	2.6733	2.28822	3.06291	3.56368	2.18549	2.63853	1.90909	2.96107	0.518175	1.0764	0.875019	1.92639	1.53523	1.87312
AC000123.2	1.76241	2.92664	2.27717	1.63102	2.53717	2.04657	1.1523	1.08946	1.45391	1.47072	1.36651	1.80516	1.86138	2.39247	0.917907	1.23549	3.01941	1.55805	1.56783	3.07731	1.42284	1.39733	3.72374	2.35827	1.58083	1.88466	1.80584	1.6731	1.33565	1.55406	1.69456	1.23665	1.09493	1.54468	1.30213	1.8178	2.44647	1.08524	2.62171	1.5779	0.850193	1.26894	1.37847	1.70693	0.854217	1.19791	1.55792	0.319527	0.764369
AC000123.3	0.905963	1.17481	1.03257	0.856077	1.20997	0.511804	0.775539	0.880431	0.727513	0.972911	1.0327	1.09266	0.804591	1.02764	1.26643	0.834199	0.915745	0.664632	1.16092	0.881661	1.22024	0.709504	1.33997	1.34354	0.895041	0.99756	1.05553	1.77128	1.92606	2.09661	2.23523	1.71261	2.20707	1.61381	1.56471	2.30908	0.871965	0.661723	0.907792	0.822057	0.763916	1.15296	0.880065	0.775265	0.679619	0.767721	0.834042	0.648959	0.88243
AC000124.1	0	0	0	0	0	0	0	0	0	0.156087	0	0	0.103021	0	0	0.0821684	0	0	0	0	0	0	0	0	0	0	0.0836658	0.0265997	0	0.0364041	0	0	0.0542538	0	0	0	0	0	0	0	0	0.0472303	0	0	0	0.0247256	0	0	0
AC000362.1	0	0	0	0	0	0	0	0	0	0	0	0	0	0	0	0	0	0	0	0	0	0	0	0	0	0	0	0	0	0	0	0	0	0	0	0	0	0	0	0	0	0	0	0	0	0	0	0	0
AC000367.1	0.75915	0.943011	1.06635	0.853386	1.24908	0.646523	0.692554	0.805793	0.369032	0.770892	0.706678	0.366342	0.469604	0.708191	0.663907	0.0927463	0.442912	0.456174	0.482672	0.845336	0.502925	0.602515	0.844798	0.696562	0.635636	0.478292	0.702273	0.320955	0.429644	0.427536	0.463611	0.536646	0.472748	0.415974	0.267048	0.382701	0.363782	0.393742	0.327896	0.28306	0.114041	0.491534	0.108987	0.264053	0.0927656	0.588704	0.664425	0.452617	0.568859
AC000372.1	0	0	0	0	0	0	0	0	0	0	0	0	0	0	0	0	0	0	0	0	0	0	0	0	0	0	0	0	0	0	0	0	0	0	0	0	0	0	0	0	0	0	0	0	0	0	0	0	0
AC000374.1	0	0	0	0	0	0	0	0	0	0	0	0	0	0	0	0	0	0	0	0	0	0	0	0	0	0	0	0	0	0	0	0	0	0	0	0	0	0	0	0	0	0	0	0	0	0	0	0	0
AC000403.1	0.113547	0.157519	0.0953221	0.102764	0.128548	0.0847621	0.0564045	0.114717	0.106098	0.0712722	0.109833	0.107102	0.03487	0.123441	0.0455854	0.122102	0.110736	0.0283519	0.110839	0.11985	0.0658435	0.107557	0.133586	0.0799058	0.0917871	0.0468812	0.0484137	1.30308	1.63139	1.50319	1.50112	1.43398	1.45358	0.396194	0.267056	0.43319	0.261947	0.123724	0.0844557	0.165933	0.0864785	0.108726	0.136904	0.170671	0.212878	0.182773	0.180644	0.170136	0.260911
AC001226.1	0.172453	0.42764	0.0879397	0.341035	0.137317	0.0859904	0.145261	0.0887086	0.0882427	0	0	0.302983	0	0.0709302	0.168883	0.173214	0	0.171659	0.185471	0.200757	0.202184	0.0896298	0.494073	0	0.209716	0.106637	0	0.22217	0.602398	0.0775362	0.389249	0.346497	0.230772	0.202146	0.159881	0.334033	0.0923725	0.114538	0	0	0	0	0	0.184371	0	0.262179	0.0750238	0.560087	0.137293
AC001226.2	0.448836	0.175391	0.320953	0.286897	0.429223	0.450024	0.274309	0.108138	0.284435	0.317765	0.216802	0.119944	0.268388	0.557822	0.137869	0.111619	0.133167	0.244785	0.282877	0.126892	0.223093	0.23926	0.498801	0.246708	0.22126	0.700128	0.25482	0.250841	0.445472	0.270885	0.291375	0.367296	0.177972	0.125218	0.163436	0.287534	0.161645	0.181554	0.495205	0.299371	0.198152	0.153664	0.287466	0.228067	0.334899	0.411345	0.314522	0.0918265	0.319661
AC002044.1	0	0	0	0	0	0	0	0	0	0	0	0	0	0	0	0	0	0	0	0	0	0	0	0	0	0	0	0.498803	0	0	0	0	0	0	0	0	0	0	0	0	0	0	0	0	0	0	0	0	0
AC002044.2	0	0	0.0685301	0	0.0271734	0	0	0	0	0	0.0209276	0.148694	0	0	0	0	0.100477	0.0679388	0	0	0.0400293	0	0.032405	0	0.0413995	0.126211	0	0	0.0239799	0.0304048	0.0307385	0.0340689	0	0	0	0	0	0.0893288	0.0390871	0	0.0487092	0.0395627	0	0.0730691	0.034977	0.0415636	0.0296487	0.111754	0.0540596
AC002044.3	0.0225944	0.0763702	0	0	0.0862108	0.0224583	0	0	0	0.0881406	0	0.241374	0	0.256923	0	0	0	0	0.182601	0.0127826	0	0.0471651	0	0.0159406	0.112278	0	0	0	0.245508	0.0845573	0	0	0.153179	0	0	0	0	0.121596	0	0.108225	0	0	0	0	0.095137	0.110055	0	0	0
AC002056.1	0	0	0	0.0531515	0	0	0	0	0.109898	0	0.0984268	0.0469211	0	0	0	0	0	0.0541139	0.11541	0.125542	0	0.112313	0.101857	0.112759	0.130553	0.132155	0	0	0	0	0.0963102	0.107218	0	0.0836762	0.0988726	0.0686568	0	0	0	0	0	0	0.0641538	0	5.43878e-09	0.0324278	0.138391	0.114816	0.0422308
AC002056.2	0.228366	0.22932	0	0.687219	0.336821	0	0.749595	0.473781	0.238064	0.447541	1.39643	0.81552	1.15367	0.931039	1.79461	0	0.228549	0.671576	0.964735	0	0.81053	0.238693	0.87973	0.958661	0.283988	0	0.229137	0	0	0	0	0	0	0	0	0	0	0	0	0	0	0	0	0	0	0	0	0	0
AC002057.1	0.0218309	0	0.0220046	0.0214811	0	0	0	0	0	0.0205151	0	0.0568016	0	0.0176817	0.0629953	0.021719	0	0.0217986	0	0.0501197	0.0252361	0.0225058	0	0.0230759	0	0	0	0	0	0	0	0	0	0	0	0	0	0	0	0	0.0152599	0	0	0	0	0	0.0188035	0	0.0170836
AC002057.2	0.0847331	0.0277333	0	0.0279525	0	0.0280957	0.0239625	0.057242	0	0.0535375	0.0344173	0.0738183	0.210589	0.13888	0.190384	0.0280472	0.0551436	0.0846041	0.0301705	0.0653869	0.0658049	0	0.0266981	0	0.0686205	0.035036	0	0.0921697	0.0196129	0.100479	0.0752102	0.0836287	0	0.0216257	0.0257847	0.144097	0	0.036947	0.0316528	0	0.0199594	0.0324377	0.0338722	0.0300178	0.115649	0.0510745	0.0489952	0.0299113	0.0446194
AC002059.1	0.698884	0.350852	0.355542	0.612623	0.348856	0.443388	0.513756	0.45189	0.815885	0.515083	0.592286	0.465936	0.115448	0.0719787	0.0862923	0.0893663	0.34866	0.0864755	1.05008	0.516134	0.625067	0.825363	0.591338	0.645325	0.430885	0.437454	0.439101	0.827925	0.727284	1.48263	0.887344	0.720012	0.59595	0.703078	0.246771	1.03472	2.73819	0.924481	2.2065	1.90255	1.29216	3.14388	1.54309	2.90497	2.47568	2.26476	1.7359	1.42719	2.29528
AC002059.2	63.1521	69.4904	48.0211	68.425	48.4805	65.6681	45.7248	60.0366	49.2436	76.7256	49.627	71.4991	46.0689	75.2369	51.5174	98.0247	33.5754	72.8773	48.9389	80.3994	60.9758	65.1794	71.7691	62.3407	87.4601	85.4978	92.3624	136.793	130.895	165.872	151.319	146.834	117.3	68.7681	104.082	132.076	56.5035	36.3328	79.2633	42.0022	50.6323	56.4441	48.535	35.1319	48.5947	110.212	64.6892	71.4622	78.6594
AC002059.3	0.035916	0.0177247	0.0180609	0.0533001	0	0	0.0153185	0.0365188	0.0183335	0.0340818	0.01098	0.0313592	0.0449437	0.0444024	0	0	0.0350579	0.0179337	0	0	0.0210061	0	0.0169864	0.0378892	0.0654239	0	0.0247138	0.152857	0.276542	0.0638673	0.239773	0.416835	0.118154	0.11076	0.0660627	0.0458464	0.658235	0.139978	0.468772	0.695864	0.302115	0.165973	0.110875	0.216044	1.05977	0.972993	0.0933522	0.224496	0.653062
AC002064.1	0	0.0550016	0	0.0552359	0	0	0.141436	0	0	0	0.0342683	0	0.0711411	0	0.108827	0	0.384863	0	0.180639	0.0650517	0.0651243	0	0	0.236217	0	0	0.112397	0.0359758	0	0.0495779	0.0502704	0	0	0.0435202	0	0.143406	0	0	0.252834	0	0.0796483	0.06423	0	0	0.230243	0	0	0	0.0441842
AC002064.2	0.442472	0.887391	0.678935	0	0.876677	1.11493	0	1.14533	0.460676	1.29846	0.946277	1.18246	0.288801	0.721849	0.651707	0	1.32569	0.867719	0.242411	0.258014	1.04595	0.924624	0.212791	0	1.3752	0.275214	0.664858	0.137601	0.150458	0.390966	0.813502	0	0.596825	1.24914	0.207267	0.572279	0.958886	0	0.255916	0	0.660952	0.508403	0.255325	0	0.231377	0.13275	0.574527	0.490889	0.891686
AC002064.3	0	0	0	0	0	0	0	0	0	0	0	0	0.208208	0	0	0	0	0	0	0	0	0	0	0	0	0	0	0	0.21895	0.281985	0.146516	0	0	0	0.149931	0	0	0	0.18467	0	0	0	0	0.341646	0.167248	0	0	0	0
AC002066.1	4.32084	4.19051	5.1625	5.24411	3.26071	5.91569	3.8416	4.00096	4.97958	2.60347	2.61151	2.01426	3.1216	2.573	2.91074	2.41477	3.21641	1.26305	1.69122	1.60526	2.06423	1.45122	2.85247	1.73266	2.73916	2.85919	1.84191	1.61835	1.15602	1.48799	0.876318	0.890796	1.24716	0.107505	0.433745	0.339963	1.44433	0.334145	0.819716	0.584762	0.568388	0.0756812	0.749443	0.576883	0.999573	1.28987	0.475073	1.08035	0.715933
AC002069.1	0	0	0	0	0	0	0	0	0	0	0	0	0	0	0	0	0	0	0	0	0	0	0	0	0	0	0	0	0	0	0	0	0	0	0	0	0	0	0	0	0	0	0	0	0	0	0	0	0
AC002069.2	0.0159277	0.0116622	0.022606	0.0342611	0.0576805	0.0219482	0.120666	0.0659746	0.0879366	0.0470101	0.050101	0.0193413	0	0.0267298	0.0902193	0.01085	0.179359	0.0491079	0.035082	0	0.0127088	0	0.041433	0.244158	0.0275501	0.120989	0.0227128	0.195003	0.167349	0.24336	0.0961821	0.132426	0.368298	0.132	0.204114	0.174407	0.0521871	0	0.0366144	0.12104	0.14347	0.0250119	0.0293688	0.0985924	0.0223388	0.0557551	0.0613926	0.0115597	0.12914
AC002069.3	0	0	0	0	0	0	0	0	0	0	0	0	0	0	0	0	0	0	0	0	0	0	0	0	0	0	0	0	0	0	0	0	0	0	0	0	0	0	0	0	0	0	0	0	0	0	0	0	0
AC002069.4	0	0	0	0	0	0	0	0	0	0	0	0	0	0	0	0	0	0	0	0	0	0	0	0	0	0	0	0	0	0	0	0	0	0	0	0	0	0	0	0	0	0	0	0	0	0	0	0	0
AC002070.1	2.46993	2.60779	2.80965	4.31651	3.06387	2.51893	3.1229	2.7431	3.75761	3.12197	3.49266	2.95842	2.18781	3.2016	2.67389	2.51486	2.43073	2.55519	3.67828	3.37174	2.57831	4.20042	2.18775	3.16297	3.58429	2.12745	3.95304	2.29352	1.85054	2.07732	2.07604	2.28268	2.48953	2.1758	2.63813	2.689	2.11324	2.26359	2.8706	2.14209	2.27684	3.21735	2.1651	2.57984	2.81854	2.56457	3.05848	1.87533	3.18471
AC002072.1	0.374286	0.569129	0.53515	0.660122	0.577061	0.526696	0.600952	0.649319	0.292558	0.539027	0.572148	0.389833	0.314431	0.375907	0.572906	0.469387	0.40861	0.394136	0.59777	0.58893	0.825845	0.621	0.869939	0.627079	0.470963	0.203971	0.514321	0.932919	0.528901	0.966295	1.37645	1.19997	0.649681	0.380234	0.296888	0.187105	0.554336	0.709821	0.476557	0.485346	0.293544	0.641649	0.361917	0.453314	0.566156	1.15579	1.09706	1.05088	0.739586
AC002074.1	0.0713482	0	0.073091	1.09912	0.0291573	0	0.0306217	0	0.0365721	0.101966	0.0699404	0.0349754	0	0.0292606	0.0791222	0.073035	0.551004	0	0.0383202	0.634292	0.127156	0	0.900547	0.0755118	1.31447	0.0885595	0.0733373	0	0	0	0	0.0360507	0	0	0	0	0.0762548	0	0	0	0	0.0416277	0	0	0	0.0651061	0	0	0.0287764
AC002074.2	0	0	0	0	0	0	0	0	0	0	0	0	0	0	0	0	0	0	0	0	0.0701115	0	0	0	0	0	0	0	0	0	0	0	0	0	0	0	0	0	0	0	0	0	0	0	0	0	0	0	0
AC002075.1	0	0	0	0	0	0	0	0	0	0	0	0	0	0	0	0	0	0	0	0	0	0	0	0	0	0	0	0	0.0412731	0.105727	0	0	0	0.0462746	0	0	0	0	0	0	0	0	0	0	0	0	0	0	0
AC002075.2	0	0	0	0	1.14197	0	0.23551	0	0	0	0	0.258702	0	0	0	0	0	0	0	0	0	0	0	0	0	0	0	0	0	0	0	0	0	0	0	0	0	0	0	0	0	0	0.999619	0	0	0	0	0	0
AC002076.1	0.448972	1.00083	0.408218	0.824256	1.17488	0.94437	0.558935	0.25387	0.919341	0.605321	0.960503	0.854685	0.515809	1.60829	1.17099	0.260392	1.01896	0.260982	0.747322	0.480433	0.698364	0.780671	0.715058	1.23485	0.837628	0.294317	0.646268	0.589877	0.48997	0.479547	1.44556	0.823191	0.637422	0.820931	0.322162	0.380405	0.0997437	0	0.197352	0.0969423	0	0	0.310671	0.207849	0.0897193	0.110118	0	0	0.072105
AC002076.2	0	0	0	0	0	0	0	0	0	0	0	0	0	0	0	0	0	0	0	0	0	0	0	0	0	0	0	0	0.980479	1.33863	0	1.50921	0	0	0	0	0	0	0	0	0	0	0	0	0	0	0	0	0
AC002090.1	0	0	0	0	0	0	0	0	0	0	0	0	0	0	0	0	0	0	0	0	0	0	0	0	0	0	0	0	0	0	0	0	0	0	0	0	0	0	0	0	0	0	0	0	0	0	0	0	0
AC002091.1	0	0.0748696	0	0	0	0	0	0	0	0	0	0	0	0	0	0	0	0	0	0	0	0	0	0	0	0	0	0	0	0	0	0	0	0	0	0	0	0	0	0	0	0	0	0	0	0	0	0	0
AC002091.2	0	0	0	0	0	0	0	0	0	0	0	0	0	0	0	0	0	0	0	0	0	0	0	0	0	0	0	0	0	0	0	0	0	0	0	0	0	0	0	0	0	0	0	0	0	0	0	0	0
AC002094.1	0.823039	0.548794	1.42474	0.662151	0.925445	0.909629	0.148843	2.66235e-09	0.535703	0.135078	0.583245	0.22793	0.342963	0.410627	0.245899	0.225298	0.770218	0.781333	0.861366	1.47927	0.62675	0.437679	0.747705	0.499831	1.73089	1.21855	0.880093	0	0.061153	0.219291	0.157246	0.162582	0.124875	0	0	0.0967642	0.847634	0	0.145055	0.596308	0.42867	0.191861	0	0.383092	0.152102	0	0.110279	0	0
AC002094.2	0	0	0	0	0	0	0	0	0	0	0	0	0	0	0.193537	0	0	0	0	0	0	0	0	0	0	0	0	0	0	0	0	0	0	0	0	0	0	0	0	0	0	0	0	0	0	0	0	0	0
AC002094.3	0	0	0	0	0	0	0	0	0	0	0	0	0	0	0	0	0	0	0	0	0.0520111	0	0	0	0	0	0	0	0	0	0	0	0.0716292	0.0737916	0	0	0	0	0	0	0	0	0	0	0	0	0	0	0
AC002094.4	0	0	0	0.198617	0	0.198983	0	0	0.205528	0	0	0.351179	0	0.161738	0	0.200655	0	0.19417	0	0	0.234716	0.207175	0	0.208153	0.245403	0	0	0.36925	0	0	0	0	0	0.159264	0.185373	0	0	0	0	0	0	0	0	0	0	0	0	0	0
AC002094.5	0.238426	0.0862842	0.247872	0	0.319792	0.183449	0.149546	0.060801	0.0868959	0.408057	0.181702	0.153826	0.0774274	0.262683	0.505289	0.0964665	0.184341	0.152699	0.162556	0.310255	0	0.166145	0.0556756	0	0.143967	0.145671	0.220849	0.1977	0.433595	0.624494	0.380282	0.613823	0.423708	0.121558	0.289	0.151224	0.117341	0.564255	0.0723538	0.170037	0.229149	0.229071	0.473609	0.216352	0.528096	0.350985	0.0502266	0.186317	0.246533
AC002101.1	0	0	0	0	0	0	0	0	0	0	0	0	0	0	0	0	0	0	0	0	0	0	0	0	0	0	0	0	0	0	0	0	0	0	0	0	0	0	0	0	0	0	0	0	0	0	0	0	0
AC002115.1	0.163014	0	0	0	0.0653182	0	0.412466	0.249151	0.167087	0	0.099565	0.282915	0	0	0.158081	0.162882	0.320199	0.163446	0.17414	0	0.0952788	0	0.0775318	0.0858841	0	0.100951	0.0830127	0	0	0	0	0	0	0	0.0755711	0	0	0.107898	0	0	0	0	0	0	0	0	0.070754	0	0
AC002116.1	2.19555	1.28833	1.72955	0.561854	1.37296	1.92798	1.50707	1.72749	1.72081	1.3384	1.9	1.98918	1.06165	0.652159	1.6647	1.78425	0.629848	1.28978	1.98585	1.2732	2.17689	1.84529	1.85015	2.85859	2.06677	1.86365	0	4.64112	3.26236	3.86567	4.4466	3.62853	3.29371	1.75801	3.6074	2.58068	0.614227	0.573582	1.52457	0	0.667486	0	0	1.42878	1.61492	1.57059	1.68213	1.46136	2.01384
AC002116.2	2.99635	1.95252	1.95419	2.23326	1.90237	2.98908	3.00193	2.72205	2.71857	1.17001	1.12382	0.938542	0.781924	0.553197	0.89123	2.57479	2.70875	2.12679	1.93771	2.24305	2.39807	1.74813	2.95509	2.20012	2.66453	1.69155	2.62928	8.04609	8.68899	7.28687	7.53497	8.31045	9.02893	6.493	5.52091	6.56349	3.42182	5.04255	3.2486	4.46058	5.26245	5.19476	3.96723	4.23486	2.41153	3.69583	4.62058	4.15689	5.00387
AC002127.1	0	0	0	0	0	0	0	0	0	0	0	0	0	0	0	0	0	0	0	0	0	0	0	0	0	0	0	0	0	0	0	0	0	0	0	0	0	0	0	0	0	0	0	0	0	0	0	0	0
AC002128.1	0.842256	0.772323	1.13271	1.02328	1.35187	0.906828	0.930821	1.15122	0.609998	0.988017	0.902444	0.987505	0.70584	0.777483	0.788311	0.715889	0.706471	0.748131	0.572273	0.725638	0.697237	0.776895	0.534217	0.526862	0.533036	0.964398	0.722493	2.60935	2.5991	2.96311	3.0941	2.99548	2.91904	1.72206	2.2593	2.70434	0.764495	0.326626	0.882637	0.590573	0.962772	0.687747	0.853598	1.10313	1.12229	1.41556	1.28455	0.908799	0.796396
AC002128.2	1.07288	0.884457	0.846891	2.08227	1.27796	0.833089	1.05374	0.913614	0.912859	2.23177	1.79503	2.87421	1.52617	1.52361	1.16005	1.07779	1.1159	1.00289	1.0358	1.5959	1.26448	1.98578	1.02425	1.07194	1.16328	0.810322	1.13673	5.05362	3.87082	4.99874	6.59383	4.80034	5.02612	2.2084	2.94986	3.08568	1.01261	1.17282	0.954607	1.4005	0.868393	1.86499	0.842828	0.702187	1.35983	1.52624	1.66303	2.13728	1.85157
AC002306.1	0.212203	0.24712	0.456239	0.392171	0.433312	0.206613	0.354885	0.247164	0.287882	0.201047	0.222338	0.281275	0.368163	0.23746	0.0154173	0.146596	0.140207	0.278559	0.273223	0.12573	0.290959	0.178951	0.232644	0.316883	0.0448374	0.266789	0.322866	0.324335	0.42265	0.424267	0.226408	0.246811	0.648689	0.279122	0.12743	0.0911468	0.3872	0.325015	0.24116	0.192875	0.251319	0.259166	0.169722	0.190274	0.289695	0.314119	0.219296	0.26356	0.453506
AC002310.1	4.10617	3.32704	2.77944	3.14501	3.42923	3.54365	2.67095	2.46941	2.66008	4.75546	4.04775	2.87646	3.93577	3.90807	4.98445	4.61443	4.96088	4.38749	4.34138	4.00466	4.42362	3.99596	3.56202	4.82544	3.85884	4.23047	3.95313	1.01937	0.711368	1.08366	0.739968	1.55194	1.71171	1.34689	1.448	1.23024	1.768	1.41517	1.7713	1.54423	1.05449	1.64627	2.42474	1.79704	1.89994	1.85397	1.9273	1.37437	1.29458
AC002310.2	0.0588564	0.0984881	0.0363995	0	0.0443067	0.0463474	0.0337162	0.11075	0.151336	0.0661018	0	0.0156589	0.0757944	0	0.0417082	0	0.0171328	0	0.0744977	0.0623727	0.0678926	0	0.0434064	0.0480181	0.0343022	0.146542	0.0806788	0.483832	0.642689	0.377043	0.43841	0.66625	0.494607	0.1808	0.0886965	0.297911	0.265298	0.495796	0.0435081	0.508113	0.195274	0.305362	0.264434	0.132382	0.333848	0.46908	0.243852	0.0924005	0.353148
AC002310.3	0	0.0520592	0.159178	0.157617	0	0.0527453	0.133343	0.107581	0.108567	0	0.0321732	0.0462044	0	0	0.102899	0.0525033	0.155686	0	0.0567529	0	0	0	0.251059	0.0558114	0	0.0650482	0.106328	0	0.0735963	0	0.0951872	0	0	0	0.0487307	0	0	0	0	0	0.0376431	0.0612902	0	0.0564414	0	0	0.0456084	0.338383	0.0416591
AC002310.4	0	0	0.0484161	0	0	0	1.10682e-07	0	0	0.168172	0.116843	1.61262e-09	0	0	0	0	0	0.0751106	0.0918894	0.462761	0	0	0.103975	0	0	0.2516	0	0	0	2.56527e-05	0	0	0	0.151027	0	0	0.0528565	0	1.37902e-06	0	0.115585	0	1.23339e-05	0	0	0	1.70698e-09	0	0
AC002310.5	1.46053	1.70121	1.99423	1.51351	1.89049	2.01119	1.55031	1.36345	1.29169	1.73962	1.89864	2.17965	1.49767	2.16008	2.00722	1.19244	0.913001	1.24165	2.20872	1.68444	2.19056	1.8952	1.80571	1.6919	1.82749	1.62776	1.72312	2.0401	1.95107	1.91053	1.57574	2.33306	2.13447	1.74092	2.03133	1.92117	1.2856	1.37143	1.84573	1.68586	1.39907	1.48827	1.64187	1.39103	1.55377	2.4988	2.71542	2.22192	2.2221
AC002331.1	0.147575	0.0905581	0.115069	0.0575371	0.0914441	0.220482	0.0785117	0.111924	0.10311	0.157162	0.18575	0.230553	0.118138	0.136197	0.266814	0.0183021	0.0719344	0.136171	0.0787483	0.239544	0.0859285	0.246591	0.173867	0.0402217	0.156503	0.20538	0.0766752	0.0743015	0.117814	0.0527318	0.0330377	0.110249	0.0979698	0.0433295	0.0338938	0.0234344	0.0411703	0.0809874	0.082612	0.14163	0.026028	0.0423862	0.114241	0.160456	0.150273	0.067349	0.141029	0.0607064	0.137416
AC002347.1	0.123198	0.123065	0.499616	0.370354	0.293638	0.0613787	0.209102	0.127762	0.127333	0.177995	0.18958	0.329832	0.079245	0.103631	0.120933	0.6182	0.36943	0.184587	0.202057	0.360923	0.364466	0.386078	0.292649	0.129709	0.299874	0.530684	0.305448	0	0	0.0552174	0	0.127034	0	0.049053	0	0.0802824	0.593853	0.162827	0.427267	0.276412	0.181824	0.573777	0.0727731	0.198849	0.384701	0.418722	0.325938	0.068245	0.0498504
AC002347.2	6.36709	2.08955	0.719224	1.31176	3.3081	1.40711	1.7158	1.40993	1.52871	3.50119	5.24529	0.623043	0	3.48366	2.0699	0	3.36106	0.706999	2.19173	0.790812	1.60633	2.28943	1.28233	4.29615	2.51385	1.62617	2.16232	0.824677	0.472364	0	2.17109	4.053	0	0	0.669578	0	0	0	0.766018	0	1.07021	2.28484	0	0	0.721881	2.09407	1.22263	3.09925	0
AC002350.1	0	0	0	0	0	0	0	0	0	0	0	0	0	0	0	0	0	0	0	0	0	0	0	0	0	0	0	0	0	0	0	0	0	0	0	0	0	0	0	0	0	0	0	0	0	0	0	0	0
AC002350.2	1.0574	1.36997	1.29251	1.44971	0.965022	0.929857	1.16241	1.2602	1.08083	1.17822	1.00476	0.923113	0.695421	0.80866	0.921805	0.769004	0.699925	0.71768	0.95199	1.17791	1.69091	1.18856	1.27841	1.16847	1.41917	1.16084	1.28913	2.44783	2.24282	2.53126	2.3091	2.01721	2.50193	1.41257	1.11733	2.00761	1.09243	1.06407	1.49479	1.18131	0.817609	1.10935	1.29028	0.957037	1.05033	2.51907	2.22716	2.12056	2.54749
AC002351.1	0.647971	0.474079	0.524089	0.907423	0.424595	1.6128	0.573336	0.417349	0.508643	0.83792	0.517617	0.735826	0.342893	0.582938	0.61815	0.631369	0.487689	0.756898	0.363626	0.452981	0.381032	0.393677	0.462658	0.161313	0.151658	0.272907	0.218629	0.291664	0.266687	0.324417	0.132727	0.299559	0.212089	0.128651	0.15339	0.226239	0.0741316	0.298568	0.20556	0.0759514	0.0905189	0.200026	0.0823104	0.103465	0.0552248	0.31656	0.0760249	0.242515	0.276351
AC002366.1	0	0	0	0	0	0	0	0	0	0	0	0	0	0	0	0	0	0	0	0	0	0	0	0	0	0	0	0	0	0	0	0	0	0	0	0	0	0	0	0	0	0	0	0	0	0	0	0	0
AC002367.1	0.124099	0	0.376428	0	0.0980096	0	0	0	0	0	0	0	0	0.207065	0	0	0	0.123513	0	0	0	0	0	0	0	0	0	0	0	0	0	0	0	0	0	0	0	0	0	0	0	0	0	0	0	0	0	0	0
AC002368.1	0	0	0	0	0	0	0	0	0	0	0	0	0	0	0	0	0	0	0	0	0	0	0	0	0	0	0	0	0	0	0	0	0	0	0	0	0	0	0	0	0	0	0	0	0	0	0	0	0
AC002375.1	0.559698	0.32558	0.404634	0.733271	0.299468	0.18789	0.377914	0.499409	0.364562	0.091948	0.719273	0.558429	0.285687	0.513517	0.821857	0.344885	0.262157	0.290971	0.291898	1.12235	0.171208	0.618139	0.542955	0.484438	0.755107	0.0915185	0.276207	0.252555	0.4626	0.553797	0.934409	0.591048	0.39503	0.0706926	0.46859	0	0.106392	0	0.11974	0	0.154156	0	0.214547	0.29641	0	0.348104	0.247766	0.230371	0.426667
AC002377.1	0.227435	0.111839	0.306446	0.149965	0.451823	0.113752	0.0319761	0	0.193487	0.28865	0.30007	0.231091	0.235714	0.277819	0.21996	0.0758146	0.333343	0.188517	0.0405781	0	0.0883988	0.196984	0.18007	0.119898	0	0.140849	0.154082	0.0244308	0	0	0.0336662	0	0.149255	0	0	0.0968961	0	0	0	0.0419351	0.0268147	0	0	0.0402165	0	0.0456454	0	0	0.0298888
AC002378.1	0.0812749	0.0636404	0.0163388	0.0961703	0.0907339	0.0808293	0.0413617	0.0163778	0.0495127	0.152868	0.0891475	0.0847333	0.119955	0.198842	0.218731	0.144982	0.11075	0.146048	0.0863699	0.037384	0.0941199	0.100596	0.0611419	0.0513477	0.11813	0.0804446	0.149609	0.116566	0.112542	0.172915	0.0861265	0.0476802	0.105879	0.0619382	0.05913	0.0619043	0.0692527	0.0424406	0.0726178	0.0178009	0.0114308	0.0373271	0.0974606	0.0172333	0.0830231	0.0879977	0.0844466	0.223154	0.166383
AC002381.1	0	0	0	0	0	0	0	0	0	0	0	0	0	0	0	0	0	0	0	0	0	0	0	0	0	0	0	0	0	0	0	0	0	0	0	0	0	0	0	0	0	0	0	0	0	0	0	0	0
AC002383.1	0.266701	0.150074	0.160453	0.182064	0.234044	0	0.0745664	0.344143	0.123549	0.417756	0	0.295889	0.282071	0.303402	0.147825	0.352376	0.0862669	0.115036	0.478515	0.126774	0.217975	0.256489	0.356974	0.20523	0.170846	0.567002	0.276138	0.37063	0.284565	0.164976	0.473815	0.448036	0.581003	0.291069	0.209465	0.0974105	0.191702	0.111089	0.423384	0.275	0.137434	0.264566	0.180754	0.116752	0.0817016	0.337019	0.24049	0.23919	0.161078
AC002386.1	0	0	0	0	0	0	0	0	0	0	0	0	0	0	0	0	0	0	0	0	0	0	0	0	0	0	0	0	0	0	0	0	0	0	0	0	0	0	0	0	0	0	0	0	0	0	0	0	0
AC002398.1	7.90393	9.67427	7.39664	5.46762	7.27767	6.69424	8.70779	7.82333	8.36063	3.9597	5.95124	4.0456	3.76301	5.23591	5.53557	4.39219	5.67758	6.75492	6.93996	6.83111	8.31101	5.78521	5.63764	7.76176	6.06801	7.74089	6.74071	11.7482	15.531	17.746	13.6469	12.8016	17.2202	10.4767	8.82136	13.1702	6.74666	4.31495	6.00623	4.65013	4.96116	3.4645	5.44773	4.62502	5.02898	7.9836	7.55937	4.95527	5.72688
AC002398.2	0	0	0	0	0	0.0271476	0	0	0	0	0.063555	0.199403	0.0947043	0.122575	0.0366331	0	0.0464115	0	0.0919222	0	0	0.0241657	0	0	0	0.309881	0	0.0471679	0	0.0795059	0.0752201	0.00257049	0	0.0409103	0	0	0	0	0.0407119	0.045187	0	0.0343055	0	0	0	0.00199235	0	0.0139502	0
AC002400.1	0	0.0585106	0	0.0585776	0.0471795	0	0	0.240907	0	0.169273	0.0360814	0.20816	0	0.0973172	0.0573303	0	0.174465	0.0590378	0.0634191	0.137139	0	0.183617	0.16746	0.062395	0	0	0.121027	0.0768212	0.0413057	0	0.106509	0	0.390167	0.0455064	0	0.151696	0	0	0	0.0653125	0	0	0	0	0	0.108322	0.051669	0.0635709	0
AC002401.1	0.166934	0.0823517	0.254489	0.66081	0.133006	0.251159	0.140187	0	0.171233	0.403508	0.613489	0.510044	0.430856	0.276432	0.5721	0.249747	0.409991	0.572274	0.0904365	0.290351	0.492526	0.434749	0.395278	0.530675	0.305815	0.103001	0	0.107144	0.0583116	0.369394	0.152659	0.169892	0.224684	0.0652263	0.388196	0.641403	0.446167	0	0.28689	0.186051	0	0.582068	0.295348	0.0891658	0	0.150523	0.430672	0.0890222	0.196907
AC002401.2	0.417876	1.2416	0.105398	0.412392	0.332276	0.730278	0.262451	0.650065	0.321851	0.201004	0.19318	0.369795	0	0.347	0.204684	0.105279	0	0.207654	0.224973	0.243232	0.368707	0	0.499291	0	0.383404	0.128797	0.209684	1.00354	1.53117	1.49433	2.1925	0.851591	1.53712	0.579436	0.682134	0.814342	0.111689	0.136947	0.478524	0	0.0758572	0	0	0.671734	0	0.0634039	0.0910288	0.114079	0.0829816
AC002401.3	0.961904	0.845471	0.647423	0.424294	0.425679	0.637373	0.543381	1.21762	0.327119	0	0.454011	0.281546	0.544634	0.0888595	0	0.426377	0.318261	0.320485	1.04044	0.368728	0.125134	0	0.30341	0.335898	0.390584	0	0.430764	1.38457	1.0369	1.05642	1.28927	0.219554	2.01108	0.599702	0.401098	0.278775	0.114233	0.570734	0.615019	0.12045	0.475149	0.12472	0.254716	0.114332	0.221187	0.131803	0	0	0.259746
AC002401.4	0.736155	0.656389	0.522499	1.24208	0.698484	0.659439	0.925861	0.679483	0.905681	0.911574	0.718331	0.450183	1.03747	1.09077	0.931717	0.295469	0.289876	0.66676	0.237192	0.511751	0.515414	0.76343	0.488126	0.700902	0.0895563	0.362924	0.446252	3.05916	3.32178	3.71755	2.18587	3.59613	2.33647	0.172412	0.681773	0.189193	0.392947	0.290021	0.41856	0.0822142	0.687153	0.424127	0.350529	0.707127	0.45583	0.662993	0.567764	1.26443	0.464008
AC002407.1	0	0	0	0	0	0	0	0	0	0	0	0	0	0	0	0	0	0	0	0	0	0	0	0	0	0	0	0	0	0	0	0	0	0	0	0	0	0	0	0	0	0	0	0	0	0	0	0	0
AC002428.1	0	0	0	0	0	0	0	0	0	0	0	0	0	0	0	0	0	0	0	0	0	0	0	0	0	0	0	0	0	0	0	0	0	0	0	0	0	0	0	0	0	0	0	0	0	0	0	0	0
AC002428.2	0	0	0	0	0	0	0	0	0	0	0	0	0	0	0	0	0.132724	0	0	0	0	0	0	0	0	0	0	0	0	0	0	0	0	0	0	0	0	0.175512	0.150477	0.149502	0	0	0	0	0	0.157199	0	0	0
AC002429.1	0	0	0	0	0	0	0	0	0	0	0	0	0	0	0	0	0	0	0	0	0	0	0	0	0	0	0	0	0	0	0	0	0	0	0	0	0	0	0	0	0	0	0	0	0	0	0	0	0
AC002429.2	0.517494	0.541251	0.370098	0.544806	0.517055	0.466877	0.482839	0.539875	0.511118	0.413882	0.317463	0.323772	0.420973	0.279978	0.359248	0.367912	0.312643	0.371852	0.553102	0.365165	0.377126	0.617561	0.365642	0.426198	0.37265	0.599004	0.576021	0.163987	0.123499	0.122428	0.197158	0.129002	0.191781	0.202707	0.0893489	0.33258	0.16948	0.147186	0.0362695	0.0947762	0.0275116	0.148997	0.0580804	0.103322	0.115505	0.137707	0.126564	0.0349293	0.157624
AC002451.1	0.61436	0.765407	1.0107	0.922564	0.988692	0.663094	0.810179	1.5446	0.823269	2.25525	1.60931	1.34195	2.5808	1.97666	1.61692	1.2468	0.808957	0.575803	0.765964	0.838819	1.45437	1.02856	1.76368	0.909129	1.03206	0.951595	0.787695	2.27294	2.60355	2.08153	3.03251	1.99046	2.00556	1.9042	2.50196	1.44578	0.744627	0.819463	1.20357	0.994146	0.68048	1.02622	0.413448	1.19013	0.58588	1.86103	1.14086	0.844054	1.1207
AC002451.2	0.0578706	0.0844116	0.0886787	0	0.0578308	0.0144115	0.101481	0.131982	0.0146962	0.082494	0.043863	0.0381084	0.071243	0.0708803	0.0276838	0.0574471	0.0284608	0.0571509	0	0.0165582	0.0334187	0.0744613	0.0269294	0.09192	0	0.0177331	0.0591019	0.00948761	0.0602677	0.0254547	0.0251291	0.0141973	0.0560645	0.054908	0.0264264	0	0.0617352	0.0187937	0.0494312	0	0.0204677	0.083985	0.0175335	0.0313529	0	0.0617021	0.0507767	0.0619363	0.0802419
AC002454.1	2.28891	1.34477	1.44528	2.05779	1.57486	2.14374	2.1556	1.2511	1.39378	2.0274	1.45121	2.09293	1.70541	1.5837	2.04621	1.34014	1.10192	1.79482	2.52316	0.998123	3.57274	2.25747	3.72142	2.82408	1.66737	1.31332	1.90341	0.375971	0.241172	0	0.526993	0.136226	0	0.105703	0.482056	0.298443	0	0.177531	0	0	0	0	0	0	0.139455	0	0	0	0.183133
AC002456.1	0.03387	0.506353	0.0770763	0.383362	0.0601531	0.177218	0.0498258	0.0510691	0.193859	0.181934	0.196544	0.0654569	0.0411879	0.176263	0.250674	0.247393	0.0926468	0.0285047	0.222282	0.149229	0.0976262	0.363616	0.358212	0.0910361	0.231549	0.0930873	0.984941	0.00547183	0.028883	0.0297881	0.0073744	0	0.0880574	0.00644345	0.0227381	0.0105982	0.0355664	0.0434853	0.0278786	0.00910214	0.005893	0.0192286	0.0100761	0.0183752	0.0258107	0.0108287	0.0547949	0.0529492	0.0591585
AC002456.2	0	0	0	0	0	0	0.131204	0	0	0	0	0	0	0	0	0.137106	0	0	0	0	0	0	0.130402	0	0	0	0.136266	0	0	0	0	0	0	0	0.12724	0	0	0	0	0	0	0	0	0	0.142223	0.188561	0	0	0
AC002458.1	0	0	0	0	0	0	0	0	0	0.0150997	0	0	0	0	0	0	0	0	0	0	0	0.0330073	0	0	0	0	0	0	0	0	0	0	0	0.0122204	0	0	0	0	0	0	0	0	0	0	0	0	0	0	0
AC002460.1	0	0	0	0	0	0	0	0	0	0	0	0	0	0	0	0	0	0	0	0	0	0	0	0	0	0	0	0	0	0	0	0	0	0	0	0	0	0	0	0	0	0	0	0	0	0	0	0	0
AC002460.2	0.20734	0.0766671	0.264712	0.192209	0.302553	0.421477	0.184725	0.210172	0.203434	0.209453	0.257357	0.369683	0.343329	0.303921	0.0396525	0.149971	0.162208	0.133299	0.150383	0.199463	0.275416	0.245443	0.258258	0.159267	0.158483	0.0752956	0.114538	0.145776	0.254053	0.0968911	0.250429	0.097678	0.220133	0.158971	0.145714	0.259633	0.13428	0.0788192	0.176356	0.131938	0.065001	0.221505	0.173109	0.12847	0.0794813	0.277651	0.189593	0.197075	0.276311
AC002463.1	0.451786	0.642423	0.372166	0.390871	0.648386	0.589906	0.314612	0.427258	0.229732	0.261969	0.215195	0.338039	0.148402	0.123073	0.148164	0.0428555	0.395384	0.121221	0.549258	0.353257	0.528021	0.314582	0.32301	0.389055	0.0834222	0.312819	0.414846	0.13078	0.361613	0.255157	0.367642	0.316141	0.521093	0.624618	0.362477	0.706809	2.79084	1.59052	1.89299	1.13663	1.63683	2.08873	1.56059	2.30715	2.26977	1.35187	1.67126	1.45724	2.49022
AC002464.1	0	0.0221347	0.0227034	0.0223196	0	0	0	0.022813	0	0	0	0.0196496	0	0	0	0	0.0220259	0.0225118	0	0	0	0.04656	0	0.0238028	0	0.0278758	0.0229041	0	0	0	0	0.0222367	0	0	0	0.0288039	0	0	0	0.024712	0	0.0777622	0	0	0	0.0136353	0.0195118	0.0477846	0
AC002465.1	0	0	0	0	0	0	0	0	0	0	0	0	0	0	0	0	0	0	0	0	0	0	0	0	0	0	0	0	0	0	0	0	0	0	0	0	0	0	0	0	0	0	0	0	0	0	0	0	0
AC002465.2	0	0	0	0	0	0	0	0	0	0	0	0	0	0	0	0	0	0	0	0	0	0	0	0	0	0	0	0	0	0	0	0	0	0	0	0	0	0	0	0	0	0	0	0	0	0	0	0	0
AC002467.1	3.19366	2.97338	3.18446	3.0727	3.05472	3.99631	3.89014	2.64138	3.00903	2.9478	3.6866	3.2519	3.46959	2.58972	3.21458	4.09536	4.06288	5.9451	5.00606	4.45124	4.80192	3.05858	2.59035	3.68214	3.53274	4.86309	5.02692	5.08084	6.05243	4.13998	6.13775	4.51594	4.42462	3.53771	4.14892	4.55908	3.8395	4.46616	3.60731	3.6456	3.79057	4.12611	4.16211	4.05864	4.33943	6.01214	5.45954	5.91615	4.76407
AC002470.1	0.875494	0.98154	1.33696	0.881632	0.961434	0.552718	0.830804	1.47251	0.113232	1.49206	1.76462	1.0737	1.82983	1.5657	0.97022	0.986415	0.762387	1.95472	1.56881	2.29942	1.03923	0.687041	0.949699	1.15672	1.89271	2.17689	1.0921	0.634487	0.230214	0.197732	0.404908	0.788656	0.14896	0.527961	0.311539	0.854067	1.88431	1.73519	2.13112	0.741082	0.968285	2.55409	1.79958	2.11778	2.26782	1.61278	1.34272	0.486121	1.05395
AC002470.2	0.187561	0.189958	0.0647734	0.127286	0.385212	0.593372	0.093515	0.638172	0.266503	0.287668	0.169198	0.300087	0.321779	0.274035	0.275608	0.201923	0.293758	0.449914	0	0	0.33302	0	0.0545162	0.385411	0.426344	0.217264	0.297009	0.130218	0.329649	0.24562	0.211868	0.111814	0	0.244578	0.255049	0.302691	0	0	0	0	0.0462822	0	0	0.0619187	0	0.0604712	0.0778036	0	0.101372
AC002472.1	0	0.0464821	0.0951389	0	0.187223	0.141196	0.119314	0.0604959	0	0.0905164	0.144849	0.0842804	0.241809	0	0.258357	0.166759	0.0922876	0	0.0801345	0.109684	0.221396	0	0.166126	0.0495488	0.228271	0	0.142535	0.0607016	0.065916	0.126184	0.0797286	0.0946968	0.12583	0.221185	0	0.0602902	0.149453	0.183902	0.106736	0.312524	0.119741	0.108732	0.221404	0	0.0968374	0.227145	0.040824	0.264452	0.148413
AC002472.2	0	0	0	0.17477	0	0	0	0	0	0	0	0	0	0	0	0	0	0	0	0	0	0	0	0	0	0	0	0	0	0	0	0	0	0.0500285	0	0	0	0	0	0	0	0	0	0	0	0	0	0	0
AC002472.3	0.0796157	0.0520778	0.0709972	0	0	0	0.0600119	0	0.107913	0.0610321	0	0.0598401	0.0226154	0	0.152669	0.119379	0	0.129092	0.117616	0.224162	0	0	0.0900114	0	0.126835	0.193668	0	0.00230392	0	0	0	0	0	0	0	0	0	0	0	0	0	0	0	0	0	0	0	0	0
AC002472.4	0	0	0	0	0	0	0	0	0	0	0	0	0	0	0	0	0	0	0	0	0	0	0	0	0	0	0	0	0	0	0	0	0	0	0	0	0	0	0	0	0	0	0	0	0	0	0	0	0
AC002480.1	0	0.0119964	0	0	0	0	0	0	0	0	0	0	0	0.0100759	0	0	0	0	0	0	0	0	0	0	0	0	0	0	0.01691	0.0216175	0.0217232	0.0241043	0.03201	0	0.0112305	0	0.0907361	0.0562422	0.0718326	0.0532425	0.0952029	0.107341	0.19074	0.0780833	0.246561	1.24262	1.23004	1.03627	1.28909
AC002480.2	0	0.112366	0.0390205	0.0777021	0.0769214	0	0.0162705	0.058351	0.0196675	0.181544	0.0465781	0.0494745	0.0473917	0.140653	0.0921051	0.0194233	0.0561102	0.0189171	0.041154	0	0.0452498	0	0.0184126	0.0410821	0.0690215	0.047458	0.0584542	0.0249485	0.079727	0.0681446	0.0168432	0.0565034	0.0493381	0.0434697	0.0346853	0	0.041019	0.0496232	0.0213988	0	0.0135181	0.0217669	0.0226082	0.0610644	0.0194308	0.278983	0.163567	0.35461	0.308019
AC002486.1	0	0	0	0	0	0	0	0	0	0	0	0	0	0	0	0	0	0	0	0	0	0	0	0	0	0	0	0	0	0	0	0	0	0	0	0	0	0	0	0	0	0	0	0	0	0	0	0	0
AC002486.2	0	0	0	0	0	0	0	0	0	0	0	0	0	0	0	0	0	0	0	0	0	0	0	0	0	0	0	0	0	0	0	0	0	0	0	0	0	0	0	0	0	0	0	0	0	0	0	0	0
AC002487.1	0	0	0	0	0	0	0	0	0	0	0	0	0	0	0	0	0	0	0	0	0	0	0	0	0	0	0	0	0	0	0	0	0	0	0	0	0	0	0	0	0	0	0	0	0	0	0	0	0
AC002504.1	0	0	0	0.0549675	0	0	0	0	0	0	0	0.0972925	0	0.0457786	0	0	0	0	0	0	0	0	0	0	0	0	0	0	0	0	0	0	0	0	0.102778	0	0	0	0	0	0	0	0	0	0	0	0	0	0
AC002511.1	0	0	0	0	0	0	0	0	0	0	0	0	0	0	0	0	0	0	0	0	0	0	0	0	0	0	0	0.0193021	0	0	0.0532925	0	0.0392596	0	0.0275173	0.0760355	0	0	0	0	0	0.034304	0	0	0	0	0	0	0
AC002511.2	0.464202	0.276546	0.374456	0.461844	0.296654	0	0.0784595	0.673163	0.190057	0.358673	0.344846	0.163845	0.119241	0.0773822	0.181708	0.279038	0.274431	0.370762	0	0.323195	0	0.0958047	0.530053	0.293034	0.226671	0.571022	0.0930235	0.29806	0.387562	0.915024	0.848605	0.378288	0.248967	0.292296	0.173246	0.360808	0	0.606408	0.317392	0.310883	0.270282	0.539424	0.330172	0	0	0.630442	0.326259	0.202806	0.296054
AC002511.3	0	0	0	0	0	0	0	0	0	0	0	0	0	0	0	0	0	0	0	0	0	0	0	0	0	0	0	0	0	0	0	0	0	0	0	0	0	0	0	0	0	0	0	0	0	0	0	0	0
AC002519.1	0.117676	0.127954	0.0655316	0.167053	0.177204	0.129828	0.0885891	0.144194	0.0929035	0.135029	0.103619	0.101841	0.159855	0.0743041	0.150703	0.0790688	0.255926	0.0260184	0.168119	0.135046	0.25692	0.134706	0.269408	0.124016	0.0790244	0.178006	0.0401256	0.349347	0.397665	0.461988	0.391068	0.394317	0.311077	0.396231	0.28628	0.330431	0.305386	0.390477	0.363188	0.427884	0.310442	0.434175	0.329784	0.345719	0.226113	0.172386	0.191465	0.082542	0.20501
AC002519.2	0.048998	0	0	0	0	0	0.041139	0	0	0.0463305	0	0	0	0	0	0	0	0	0	0	0	0	0	0	0	0.0604702	0.0493466	0	0	0	0	0	0	0	0	0	0	0.064032	0	0	0	0	0	0	0	0	0	0	0
AC002524.1	0	0	0.0890403	0	0	0	0	0	0	0	0	0	0	0	0	0	0	0	0	0.101685	0	0	0	0	0.106313	0	0.0865961	0.0552004	0	0	0	0	0	0	0	0	0.187399	0	0	0	0	0.100181	0	0	0	0	0	0.0949219	0
AC002525.1	0.047107	0	0.0709033	0	0.0375533	0.0234613	0.0400577	0.0475137	0	0.110605	0.114888	0.0408752	0.0288768	0.152782	0.0451159	0.186634	0.114292	0.0234506	0.0501357	0	0.109229	0.169501	0.0663443	0.0744658	0.0854584	0	0.120141	5.83767	5.05344	5.21874	5.49794	4.91735	4.52513	2.74929	2.46266	3.34127	0.100284	0.153324	0.0784992	0.12861	0.132062	0	0.225897	0.124865	0.0722652	0.0567426	0	0	0
AC002529.1	0.147796	0.192278	0.0486628	0.0482671	0.0837934	0.10079	0.125144	0.101185	0	0.154957	0.126123	0.0906462	0.122794	0	0	0.0487278	0.098131	0.0526218	0.107649	0.107867	0.114112	0	0.0946694	0.0551402	0.112259	0	0.102212	0.122344	0	0.256903	0	0.0924881	0	0.106845	0.0842517	0.186579	0.103289	0.0603647	0.109409	0.169121	0	0.227679	0	0.0492225	0.200744	0.114645	0	0.163343	0.0772025
AC002540.1	0	0	0	0	0.0200882	0	0	0	0	0	0	0	0	0	0	0	0	0.0250518	0	0	0.0585623	0	0	0	0	0	0.0254338	0.016354	0	0	0	0.123817	0	0	0.0692212	0	0	0	0	0	0	0	0.0299628	0	0.0256781	0	0	0	0
AC002542.1	0	0	0	0	0.787049	0	1.2238	0	0	0	0	0	0	0	0	0	0	0	0	0	0	0	0	0	0	0	0	0	0	0	0	0	0	0.40739	0	0	0	0	0	0	0	0	0	0	0	0.304005	0.879566	0	0
AC002542.2	0	0	0	0	0	0	0	0	0	0	0	0	0	0	0	0	0	0	0	0	0	0	0	0	0	0	0	0	0	0	0	0	0	0	0	0	0	0	0	0	0	0	0	0	0	0	0	0	0
AC002542.3	0	0	0	0	0	0	0	0	0	0	0	0	0	0	0	0	0	0	0	0	0	0	0	0	0	0	0	0	0	0	0	0	2.58439	0	0	0	0	0	0	0	0	0	0	0	0	0	0	0	0
AC002542.4	0	0	1.4986	0	0	0	0	0	0	0	0	0	0	0	0	0	0	0	0	0	0	0	0	0	0	0	0	0	0	0	0	0	0	0	0	0	0	0	0	0	0	0	0	0	0	0	0	0	0
AC002542.5	0	0	0	0	0	1.12569	0	0	0	0	0	0	0	0	0	0	0	2.16644	0	0	0	0	0	0	0	0	0	0	0	0	0	0	0	0	0	0	0	1.15775	0	0	0	0	0	0	0	0	0.995279	0	0
AC002542.6	0.147031	0	0.148497	0	0.0619441	0.0711563	0.0911301	0.164052	0.135131	0.0322255	0.0234639	0.0779389	0.0484313	0.0924529	0.18524	0.0334428	0	0.0590684	0.0361454	0.078737	0.11806	0.106251	0	0	0	0	0.0534727	0.200568	0.121374	0.0607294	0.154014	0.103794	0.265237	0.125168	0.154907	0	0.0598039	0	0	0	0.098877	0	0.0620798	0	0	0.0345936	0.0329316	0.135377	0.0610206
AC002543.1	0.0382527	0.0374429	0.0577079	0	0	0	0.0487004	0	0.0388535	0	0.0233119	0.0332047	0	0.0411625	0	0	0.0186298	0	0.0609988	0.0440257	0	0.0262	0	0.0799717	0.092547	0	0.0196138	0	0.0132114	0	0	0	0.0746347	0.0145504	0	0	0.0203531	0	0	0.020898	0	0	0	0	0	0.0114895	0	0	0
AC002545.1	0	0	0	0	0	0	0	0	0	0	0	0	0	0	0	0	0	0	0	0	0	0	0	0	0	0	0	0	0	0	0	0	0	0	0	0	0	0	0	0	0	0	0	0	0	0	0	0	0
AC002546.1	0	0	0	0	0	0	0	0	0	0	0	0	0	0	0	0	0	0	0	0	0	0	0	0	0	0	0	0	0	0	0	0	0	0	0	0	0	0	0	0	0	0	0	0	0	0	0	0	0
AC002550.1	0	0.129504	0.252992	0.0743811	0.102001	0.186976	0.0606715	0	0	0.178036	0.0490884	0.0682079	0	0.0740706	0	0	0	0.293912	0.135148	0	0	0	0.127198	0	0.293649	0.0745372	0.407005	0.0559769	0.145502	0.0703614	0	0.0685625	0.0792666	0.0539055	0.127055	0.0864845	0	0.0798812	0	0	0.047808	0.240755	0	0	0.0633037	0.190051	0	0	0.0995736
AC002550.2	1.79565	2.17283	1.17375	2.94107	1.62393	3.20118	2.3304	1.72063	2.39408	1.97592	1.01663	1.57564	1.66613	2.52888	0.875157	1.16121	1.01646	1.13804	2.09679	1.64993	2.13247	2.68377	1.71884	1.62494	1.57796	1.75281	3.20864	0.801503	1.31981	0.790844	1.1687	0.130462	0	1.12696	1.3187	1.49661	1.93919	0.683063	2.66437	1.44922	1.13502	1.19093	1.19099	1.78007	1.33841	1.54016	1.547	1.40479	1.22593
AC002551.1	0.812179	0.296863	0.788873	0.388238	0.941418	0.0631935	0.496864	1.12071	0.48837	0.556923	0.545274	0.691047	0.936238	0.347616	0.524865	0.507701	0.495868	0.627772	0.853797	0.4859	0.624887	0.761269	0.714719	0.782294	0.600602	0.313687	0.481942	1.64799	0.687064	1.40299	1.07294	0.877079	1.74096	0.958366	0.666053	0.99646	1.018	0.38967	0.476903	0.264826	0.520388	0.951907	0.499584	0.512472	0.671686	0.852421	0.856767	0.579183	0.830701
AC002553.1	2.0466	2.7856	1.71421	1.17955	2.66886	1.57072	1.37795	1.39772	0.962018	2.23308	0.823151	1.77293	1.4325	1.04305	0.816593	1.0694	0.892041	0.909009	2.11079	2.23585	1.61007	1.85333	2.08521	1.6526	1.77132	1.05904	1.41307	1.04852	0.942427	1.63737	1.13325	1.51261	0.902085	0.899457	1.50435	1.87512	1.0209	1.12659	1.16546	0.910241	1.73531	1.64208	1.25685	1.12411	0.829149	2.15086	1.41246	1.73272	1.67346
AC002553.2	4.4958	6.57986	3.87297	2.59493	3.13119	3.98987	2.84745	4.09709	1.25854	6.37601	2.21569	3.20732	4.51273	3.24654	5.37005	0.875232	2.00957	1.18968	4.91346	2.79568	3.2827	3.62502	6.63249	2.73396	3.21251	1.93589	2.07542	2.14938	2.00923	1.98241	2.06003	2.83933	3.48255	0.971493	0.16223	0.896567	1.12403	2.31595	1.19791	1.77282	1.41286	1.39987	0.799855	0.922365	1.44647	4.04706	1.6424	3.43481	3.04995
AC002558.1	0.199874	0.0754115	0.0762776	0	0.0302733	0	0.127662	0.11672	0	0.580147	0.0934842	0.199117	0.0962582	0.063562	0.296537	0.113115	0	0.0379717	0.041064	0.0880153	0.0898114	0.118165	0.144466	0.0401553	0.0461498	0.234583	0.0377499	0.365131	0.158495	0.405347	0.170949	0.227051	0.100126	0.0296821	0.0352049	0.0485942	0.0403754	0.0493041	0.16272	0.0420356	0.136468	0.0440866	0.089389	0.0810365	0.0781116	0.230408	0	0.244727	0.250709
AC002558.2	0.317159	0.798718	0.28115	0.678556	0.641899	0.822112	0.295811	0.97294	0.346565	0.257681	0.521131	0.885202	0.69123	1.10435	0.921371	0.27538	0.536762	0.472716	0.363223	0.711643	1.04083	0.622169	1.30869	0.572533	0.50001	0.295984	0.34296	0.321044	0.519158	0.610304	0.910197	0.90893	0.0893472	0.266243	0.125366	0.438086	0.43937	0.0906133	0.252698	0.337781	0.0533973	0.486877	0.654587	0.656023	0.507876	0.450719	0.525601	0.366227	0.3358
AC002558.3	0.262782	0.1354	0.199614	0.2541	0.378167	0.248556	0.134824	0.099562	0.183654	0.479498	0.227782	0.331573	0.106471	0.255609	0.281829	0.102587	0.115246	0	0.193084	0.205538	0.185367	0.130253	0.227461	0.262871	0.177449	0.0245061	0.103963	0.234009	0.170962	0.262413	0.195383	0.22067	0.205601	0.321504	0.0898401	0.322971	0.284267	0.165756	0.175859	0.153345	0.0429649	0.231002	0.37903	0.0216273	0.129995	0.184861	0.263846	0.153298	0.203221
AC002563.1	1.10692	1.28864	1.21187	0.896313	1.51151	0.199683	1.2608	0.307584	0.515624	0.191708	0.0608658	0.353217	0	0.16598	0	0.200261	0.494547	0.800326	0.652523	1.29535	0.236093	0.312496	1.0405	0.527776	0.487872	0.495539	0.304718	0.383963	0.422546	0.180204	0.364884	0.617453	0.266952	0.317894	0.281245	0.517672	1.18759	0.666252	0.69066	0.450179	0.442778	1.5163	0.591276	0.856341	0.623259	1.04245	1.66271	1.41927	0.879369
AC002984.1	0.118742	0.347856	0	0.116647	0	0.3527	0.194695	0.359796	0	0	0	0	0	0.289918	0	0	0	0.81113	0.12549	0.135243	0	0	0.331447	0.248415	0	0	0.353871	0	0	0.104486	0	0	0.154679	0.182322	0.215659	0.150903	0.251787	0	0	0	0	0	0	0	0	0	0	0	0
AC002985.1	1.21747	1.22491	1.14355	1.34066	1.15712	1.04818	1.79024	1.3304	1.18394	0.549248	0.724639	0.764181	0.839281	0.926998	1.2623	1.15112	0.801883	0.843533	1.19479	1.41926	0.510596	1.26854	1.24032	1.82205	0.833851	0.978176	1.48167	0.670681	0.609728	0.728996	0.39273	0.56749	0.563772	0.339948	0.41794	0.259201	0.483334	0.707472	1.0253	0.652504	1.34255	1.35923	0.867611	0.4825	0.904348	2.49175	1.76421	1.27752	3.01983
AC002996.1	3.94264	3.2333	3.87603	2.54611	1.93493	4.27666	1.11173	3.94223	1.88787	6.27973	4.39934	2.80454	2.75795	1.58029	2.03858	2.89847	4.02037	3.89403	3.73715	2.26544	3.38156	6.50846	1.91068	3.09523	3.32533	3.00805	4.35496	4.75248	1.87346	0	1.06213	2.41586	3.59159	4.70725	7.39682	3.55681	1.80167	5.38367	3.55623	7.53261	7.32972	5.66324	12.0679	3.80602	8.9707	2.95613	3.18958e-06	3.13577	0
AC003001.1	0	0	0	0	0	0	0	0	0	0	0	0	0	0	0	0	0	0	0	0	0	0	0	0	0	0	0	0	0	0.0964881	0	0	0	0	0.0498608	0	0.0586497	0	0	0	0.0289599	0	0	0	0	0	0	0	0.0856491
AC003001.2	0	0	0	0	0	0	0	0	0	0	0	0	0	0	0	0	0	0	0	0	0	0	0	0	0	0	0	0	0	0	0	0	0	0	0	0	0	0	0	0	0	0	0	0	0	0.0312033	0	0	0
AC003002.1	0	0	0	0	0	0	0	0	0	0	0	0	0	0	0	0	0	0	0	0	0	0	0	0	0	0	0	0	0	0	0	0	0	0.120266	0	0	0	0	0	0	0	0	0	0	0	0	0	0	0
AC003002.2	0.347484	0.88917	0.826247	0.190163	1.27168	1.21782	0.245916	1.09435	1.04243	0.561503	0.694726	0.382151	0.389988	0.14024	0.303126	0.525814	0.602252	0.196182	0.445761	0.447808	0.749399	0.143331	0.480533	0.212438	0	0.447986	0.796966	1.04835	0.296495	0.620767	0.848785	0.696757	0.877025	0.994406	0.289413	0.588284	0.216235	0.285021	0.148825	0.791126	0.283279	0.275816	0.914704	0.316051	0.486642	0.487524	0.943682	0.765011	0.744935
AC003002.3	0.0869415	0.0672289	0	0	0.117817	0.242389	0.120495	0	0.347143	0.320812	0.228774	0.656948	0.392692	0	0.40431	0.164822	0.154999	0.222561	0.309756	0.370509	0.915749	0.674342	0.765513	0.314969	0.225928	0.504743	0.146214	0.413752	0.305537	0.490491	0.354951	0.442477	0.751344	0.115033	0.0679298	0.696402	0	0	0	0	0	0	0	0	0	0	0.0536698	0	0
AC003005.1	0	0.0240746	0	0.0168854	0	0	0	0	0.0728472	0	0	0	0.0903525	0	0.00551798	0	0	0.0416537	0	0	0.035985	0.0388817	0.0873587	0.0308299	0	0.0293275	0.0963425	0.788332	0.751724	0.598481	0.551444	0.914286	0.615031	0.262806	0.527677	0.480984	0	0.094677	0	0	0	0.0659421	0	0	0	0.0238325	0.0598341	0	0.054418
AC003005.2	0	0	0.183462	0	0.065256	0.273598	0.0757867	0.272162	0	0	0	0.296863	0.115881	0.0681794	0.159424	0	0.0886822	0.0936649	0.0992395	0.424555	0.216708	0.0853016	0.440217	0.0960571	0.298735	0.101158	0.0840949	0.262021	0.171395	0.16348	0	0.191467	0	0.142216	0	0.104539	0	0.107673	0.10587	0.109572	0	0.10365	0.1929	0.287897	0	0.0491105	0.149041	0.320915	0.142927
AC003006.1	0.332769	0.136693	0.814784	0.362531	0	0.487434	0.306493	0.292994	0.257398	1.11059	0.65193	0.62043	0.358966	0.454241	0.356876	0.132926	0	0.132491	0.353532	0	0.451156	0.642646	0.150609	1.20487	0.184776	0.411208	0.204135	1.24386	0.720039	1.37257	1.98647	2.0206	1.2226	0.778733	0.32949	2.15455	0.296106	1.63167	0.28544	0.504896	0.377867	1.28724	0.741953	0.549121	0.611938	0.66129	0.36404	0.750491	1.05751
AC003009.1	0	0	0	0	0	0	0	0	0	0	0	0	0	0	0	0	0	0	0	0	0	0	0	0	0	0	0	0	0	0	0	0	0	0	0	0	0	0	0	0	0	0	0	0	0	0	0	0	0
AC003035.1	0	0.25758	0.412051	0.165386	0	0	0.134749	0.0846521	0	0	0.100985	0.145191	0	0.142158	0.160114	0.0815301	0	0	0.0880124	0.104697	0.0971773	0	0.0810813	0.0865005	0.196407	0.100743	0.081632	0.166943	0.116755	0.156547	0.414036	0.0825905	0	0.0641218	0.0795041	0	0.0869677	0	0	0	0.117063	0	0	0.0870016	0	0.0667199	0.0700847	0.0880054	0.0672366
AC003035.2	0	0	0	0	0.0902947	0	0.0476942	0	0	0	0	0	0	0	0	0	0	0	0	0	0	0	0	0	0	0	0	0	0	0	0	0	0	0	0	0	0	0	0	0	0	0	0	0	0	0	0	0	0
AC003043.1	0	0.586928	0	0.146911	0.232261	0	0.245429	0.153019	0.458468	0	0	0.261804	0.21825	0	0.290038	0	0	0	0.161013	0	0	0.152737	0.140446	0	0	0.179315	0	0	0	0	0	0	0	0	0	0	0	0	0	0	0	0.169259	0	0	0	0	0.126872	0	0
AC003043.2	0.154684	0.223567	0.259474	0.176792	0.172591	0.198597	0.141749	0.130855	0.202039	0.0851595	0.168904	0.155861	0.157664	0.189534	0.0795793	0.0789488	0.0865065	0.156245	0.149918	0.120421	0.137883	0.192656	0.276324	0.172794	0.198433	0.151285	0.156443	0.186318	0.172787	0.223618	0.181693	0.174572	0.201795	0.103742	0.0937647	0.186667	0.156357	0.237432	0.23773	0.101336	0.122133	0.231972	0.174087	0.242974	0.0590771	0.20475	0.203037	0.21003	0.187757
AC003044.1	0	0.023759	0	0	0.0192317	0.0240342	0.040951	0	0.0246029	0.0228422	0.0295996	0	0.0300525	0.0198157	0.0233134	0	0	0.0241251	0	0.0557408	0.0280521	0	0.067951	0	0	0	0	0	0.0335585	0.02149	0.0428444	0.0475364	0	0	0	0	0.0256798	0	0.108534	0.0841251	0.0170986	0	0.0288881	0.0256841	0	0.0291915	0.0418267	0	0
AC003045.1	0	0	0	0	0	0	0	0	0	0	0	0	0	0	0	0	0	0	0	0	0	0	0	0	0	0	0	0	0	0	0	0	0	0	0	0	0	0	0	0	0	0	0	0	0	0	0	0	0
AC003070.1	5.65289	5.2014	6.97215	7.29265	8.01521	7.54606	6.63668	5.32314	4.96554	9.20598	7.41555	9.40105	5.97745	9.26967	8.27564	3.52895	6.17459	6.22429	5.37686	5.90253	4.45766	4.39646	6.53756	6.3385	3.73609	4.43858	5.75572	19.1277	17.3089	17.8937	17.887	17.3172	17.8002	8.03325	10.3242	13.8884	9.10938	7.51177	8.76467	6.97997	6.87823	8.3031	7.45599	7.65182	6.67779	11.8443	10.637	11.9632	12.0148
AC003070.2	0.345837	0.344577	0.347658	0.798708	0.0906982	0.687119	0.383015	0.118666	0.355111	0.334326	0	0.404741	0.150702	0.0959226	0.562019	0.344555	0.113141	0.226121	0.125035	0.668553	0.274331	0.724821	0.548712	0.122752	0.706002	0.143168	0.456344	0	0.0793382	0	0	0	0	0	0	0	0	0.30147	0	0	0.169299	0.266094	0	0	0.71444	0.205455	0.389675	0.124874	0
AC003070.7	0	0	0	0	0	0	0	0	0	0.584877	0	0	0	0	0.587038	0	0	0	0	0	0	0	0	0	0	0	0	0	0	0	0	0	0	0	0	0	0	0	0	0	0	0	0	0	0	0	0	0	0
AC003071.1	0	0	0	0	0.0473418	0	0	0	0	0	0	0	0	0	0	0	0	0	0	0	0	0	0	0	0	0	0	0	0	0	0	0	0	0	0	0	0	0	0	0	0	0	0	0	0	0	0	0	0
AC003071.2	0	0	0	0	0	0	0	0	0	0	0	0.167356	0	0	0	0	0	0	0	0	0	0	0	0	0	0	0.378497	0	0	0	0	0	0	0	0	0	0	0	0	0	0	0	0	0	0	0	0	0	0
AC003072.1	2.17182	1.93647	1.33015	2.00282	2.21522	1.36499	1.89093	2.55377	1.71694	3.63287	2.3177	2.29778	3.66694	2.81849	2.05216	2.92754	2.26527	2.77201	2.881	2.415	2.24509	1.76021	2.11926	3.86852	2.92216	3.02135	2.4919	2.57568	2.51666	2.19994	2.59788	2.91595	3.70641	1.45967	0.742092	1.64402	0.796284	1.43658	1.10545	0.961896	1.34926	1.0713	1.95955	0.880428	1.70135	1.52097	1.34598	1.31818	2.1318
AC003072.2	0.169286	0.169486	0	0.169446	0.134276	0	0.139435	0.174942	0.176004	0.164252	0.413228	0.448462	0.661988	0.415656	0.829756	0.3427	0	0	0	0.396041	0	0.401294	0.16232	0	0.20976	0.210504	0	0	0.694569	0.895112	0.620666	0.521024	0.454407	0.135851	0	0.21961	0	0	0	0	0	0	0	0	0	0	0.146143	0	0
AC003077.1	0.0573119	0.130717	0.106149	0.12858	0.182119	0.0941456	0.0840319	0.152615	0.0394956	0.140535	0.0684682	0.139135	0.0662128	0.0235356	0.145923	0.0637057	0.0169506	0.0865828	0.185879	0.0792513	0.0901446	0.175564	0.156318	0.0773287	0.136955	0.0543586	0.0998348	0.0728963	0.157351	0.109128	0.112072	0.0552226	0.110892	0.158783	0.169867	0.153078	0.045981	0.149417	0.118116	0.0659374	0.144197	0.211609	0.159839	0.0879828	0.07825	0.059699	0.103543	0.126967	0.126459
AC003080.1	0	0	0	0	0.0368656	0	0	0.0474821	0	0	0	0	0	0	0	0	0	0	0	0	0	0	0	0	0	0	0	0	0.0321825	0	0	0	0	0	0	0	0	0	0	0	0.0333837	0	0	0	0	0.0280955	0	0	0.0368003
AC003084.1	0	0	0	0	0	0	0	0.121249	0	0	0	0	0	0	0	0	0	0.117197	0	0.274269	0	0.122673	0	0	0	0	0	0	0	0	0	0	0	0	0	0	0	0	0	0	0	0	0	0	0	0	0	0	0
AC003086.1	1.98568	1.77838	1.97835	1.53941	1.16302	2.30846	1.82153	2.07226	1.57143	1.47231	1.35519	1.13276	2.09029	1.30826	1.38464	1.82241	1.79062	1.89671	4.02027	3.48405	4.21643	2.80902	2.94722	3.4886	3.88896	3.71617	4.35903	0.283862	0.181327	0.261415	0.230751	0.364525	0.0967618	0.990076	0.984169	0.79663	0.233945	0.143569	0.0412917	0.363846	0.132302	0.338955	0.0432921	0.313657	0.112825	0.246206	0.255606	0.274304	0.292209
AC003087.1	0	0	0	0	0	0	0	0	0	0	0	0	0	0	0	0	0	0	0	0	0	0	0	0	0	0	0	0	0	0	0	0	0	0	0	0	0	0	0	0	0	0	0	0	0	0	0	0	0
AC003092.1	0.223688	0.0734365	0.151726	0.146854	0.823919	0.0740688	0.12446	0.211576	0.153063	0.212713	0.13614	0.0651591	0	0	0.0726048	0.150554	0.14564	0.221364	0.318519	0.17262	0.174069	0	0.0871253	0.315651	0.181013	0	0.0749717	0.142576	0.103171	0.132389	0.0664382	0	0.0981146	0.115392	0	0.192362	0.0799022	0.0984477	0.0838714	0.329973	0.106499	0	0	0.158214	0.154459	0.0879576	0.190105	0.0631466	0.337257
AC003092.2	0	0.264489	0	0	0	0	0.108879	0	0	0	0	0	0	0.10879	0	0	0	0	0	0	0	0	0	0	0	0	0	0	0	0	0	0	0	0	0	0	0	0	0	0	0	0	0	0	0	0	0	0	0
AC003093.1	0.0897395	0	0.0226071	0.160991	0.16099	0.044548	0.0808377	0.137242	0.0954072	0.0638114	0.068685	0.0391889	0	0.0744916	0.108747	0.0442856	0.0439197	0.0446346	0.120719	0.0259795	0.187001	0.232135	0.221416	0.0236209	0.0543951	0.0830065	0.134812	0	0.0623866	0.0399293	0.0601398	0.0665573	0.0886779	0	0	0.0571449	0.0713281	0.0871792	0.0506287	0.0528886	0.0159664	0.0259257	0.0265762	0.0238589	0.0459488	0.0815548	0.0205538	0.0480228	0.0566155
AC003098.1	0	0	0	0	0	0	0	0	0	0.0845705	0	0	0	0	0	0	0	0	0.094839	0	0	0	0	0	0	0	0	0	0	0	0	0	0	0	0	0	0	0	0	0	0	0	0.100566	0	0	0	0.0752357	0	0
AC003101.1	0	0	0	0.167339	0	0	0	0	0	0	0	0	0	0	0	0	0	0.0811852	0	0	0	0	0	0	0	0	0	0	0	0	0	0	0	0	0	0	0	0	0	0	0	0	0	0	0	0	0	0	0
AC003101.2	0	0.33278	0.0843073	0.415903	0.196958	0.0826131	0.20481	0.172302	0	0	0	0.146245	0.220265	0.208899	0.0815222	0	0.249263	0.247207	0	0.0975364	0.197458	0.347366	0	0.612094	0.203293	0	0.163739	0.0520901	0.0573605	0	0	0	0	0	0	0.108353	0.3566	0.109536	0.193946	0	0.0613193	0	0	0	0.0862818	0.151379	0.143899	0.27396	0.1971
AC003101.3	0.516783	0	0	0	0	0	0	0	0	0.0187279	0.104659	0.0948469	1.17951	0.0581717	0.0462078	0.539951	0.443654	0.306062	0.0902344	0	0.367004	0.0522243	0.318371	0.264689	0	0	0	0	0.975536	1.42429	1.36945	0.854046	0	0	1.12129	2.11308	0	0	0.0346235	0.382185	0	0	0	0.367072	9.78993e-08	0	0	0	0
AC003102.1	0.590414	0.845534	0.453524	0.618781	0.634982	0.634015	0.491192	0.584521	0.285356	0.705328	0.563519	0.773738	0.617344	0.541987	0.614236	0.384224	0.639507	0.405637	0.73619	0.883075	0.912842	0.707947	0.705477	0.8385	0.660787	0.652722	0.940523	2.8885	2.89225	2.72603	3.11895	2.36002	2.67921	2.51212	2.23178	2.82032	1.20636	1.12998	1.37734	0.990897	0.820364	1.20783	1.94056	1.52826	1.39834	1.47498	1.34125	1.41174	1.10497
AC003109.1	0	0	0	0	0	0	0	0	0	0	0	0	0	0	0	0	0	0	0	0	0	0	0	0	0	0	0	0	0	0	0	0	0	0	0	0	0	0	0	0	0	0	0	0	0	0	0	0	0
AC003657.1	0	0	0	0	0	0	0	0	0	0	0	0	0	0	0	0	0	0	0	0	0	0	0	0	0	0	0	0	0	0	0	0	0	0	0	0	0	0	0	0	0	0	0	0	0	0	0	0	0
AC003659.1	0	0	0	0	0	0	0	0	0	0	0	0	0	0.0807289	0	0	0	0	0	0	0	0	0	0	0	0	0	0	0	0	0	0	0	0	0	0	0	0	0	0	0	0	0	0	0	0	0	0	0
AC003666.1	0	0	0	0	0	0	0	0	0	0	0	0	0	0	0	0	0	0	0	0	0	0	0	0	0.173481	0.0883629	0	0	0	0	0	0	0	0	0	0	0	0	0	0	0	0	0	0	0	0	0	0	0
AC003669.1	0	0	0	0	0	0	0	0	0	0	0	0	0	0	0	0	0	0	0	0	0	0	0	0	0	0	0	0	0	0	0.0472612	0	0	0	0	0	0.055232	0	0	0	0	0	0	0	0	0	0	0	0
AC003681.1	0.150021	0.194556	0.165777	0.164058	0.188204	0.140131	0.134212	0.187716	0.144845	0.182533	0.147411	0.178764	0.125002	0.154506	0.170314	0.103071	0.136593	0.134892	0.166291	0.153344	0.180095	0.169601	0.208672	0.20243	0.139911	0.152713	0.170915	0.158798	0.175807	0.192168	0.1961	0.178229	0.207312	0.129823	0.114922	0.153584	0.126381	0.123965	0.140141	0.116358	0.10557	0.14406	0.152479	0.138421	0.102472	0.189058	0.165569	0.143419	0.178513
AC003682.1	0	0	0	0	0	0	0.104238	0	0	0	0	0.220436	0	0	0	0	0	0	0	0	0	0	0	0	0	0	0	0	0	0	0	0	0	0	0	0	0	0	0	0	0	0	0	0	0	0	0	0	0
AC003684.1	0.0749385	0.0563455	0	0	0.0302747	0.0417944	0.0331879	0	0	0.0533943	0.023167	0	0	0	0.0367867	0	0.0391777	0.0197305	0	0.0500165	0	0	0	0	0	0.0467436	0	0	0.0131208	0	0	0.0186993	0	0	0.0172583	0.0239843	0.0402124	0	0	0	0.0274371	0	0	0.0400021	0.0192855	0	0	0	0
AC003685.1	0	0	0	0	0	0	0	0	0	0	0	0	0	0	0	0	0	0	0	0	0	0	0	0	0	0	0	0	0	0	0	0	0	0	0	0	0	0	0	0	0	0	0	0	0	0	0	0	0
AC003685.2	0	0	0	0	0	0	0	0	0	0	0	0	0	0	0	0	0	0	0	0	0	0	0	0	0	0	0	0	0	0	0	0	0	0	0	0	0	0	0	0	0	0	0	0	0	0	0	0	0
AC003686.1	0	0	0	0	0	0	0	0	0	0	0	0	0	0	0	0	0	0	0	0	0	0	0	0	0	0	0	0	0	0	0	0	0	0	0	0	0	0	0	0	0	0	0	0	0	0	0	0	0
AC003687.1	0	0	0	0	0	0	0	0	0	0	0	0	0	0	0	0	0	0	0	0	0	0	0	0	0	0	0	0	0	0	0	0	0	0	0	0	0	0	0	0	0	0	0	0	0	0	0	0	0
AC003688.1	5.37466	5.53744	4.59013	4.23243	5.03346	5.56282	6.93138	5.81215	4.49624	10.3887	7.15419	11.6239	6.67128	11.0015	7.72509	5.59585	7.54878	4.69884	7.64992	6.81537	6.38239	4.77569	7.42711	6.97631	6.12781	7.21153	8.85257	7.54114	8.79482	7.40564	8.04095	9.87005	7.62256	3.72429	5.96656	4.81733	9.58981	10.735	10.6851	10.0923	9.52155	10.4818	15.135	14.0169	10.3462	13.8892	10.1246	8.78097	13.4084
AC003688.2	0	0.206342	0.104279	0	0.0817374	0	0	0	0.10663	0	0	0.181793	0	0	0	0.105289	0	0.306987	0	0	0	0	0	0	0	0	0	0	0	0	0	0	0	0	0	0	0	0	0	0	0.078276	0	0	0.109949	0	0	0.090012	0	0
AC003950.1	0	0	0	0	0	0	0	0	0	0	0	0	0.0664701	0	0.0505394	0	0.0513718	0	0	0	0	0	0	0	0	0	0	0	0	0	0	0	0	0	0	0	0	0	0	0	0	0	0	0	0	0	0	0	0
AC003956.1	1.82427	1.21706	0.929245	1.21723	1.086	1.98167	1.87105	2.20382	0.791019	1.62234	2.13069	3.21775	0.198203	1.75784	1.79009	1.69289	2.26627	1.35685	1.49549	2.13699	2.89248	0.630447	1.75056	1.1236	1.50544	2.42752	2.88075	0.941314	0.732869	0.949491	1.53229	0.311017	1.0193	0.61021	1.56919	0.987559	0.807608	2.03345	1.75451	2.59066	0.789377	1.22264	1.7305	2.08792	1.43194	3.38487	4.72648	4.52449	2.41224
AC003957.1	0.0462956	0.0321757	0.018579	0	0	0	0.0397453	0.0283198	0.0189071	0.0262764	0	0.040446	0.022966	0	0.00899607	0.0183748	0.050123	0	0.049582	0.0212805	0.0434226	0.0287908	0	0	0.0112109	0.0458893	0.0186539	0	0.0517939	0	0.139171	0.0863935	0	0	0.042582	0.0236272	0.13671	0.0360771	0.0420111	0.0714358	0.0441706	0.107605	0	0	0	0.0164532	0.075995	0	0.0481951
AC003958.1	0	0	0.187598	0	0	0	0	0	0	0	0	0	0	0	0	0	0	0	0	0	0	0	0	0	0	0	0	0	0	0	0	0	0	0	0	0	0	0	0	0	0	0	0	0	0	0	0	0	0
AC003958.2	0.0719546	0.118863	0.102146	0.100647	0.0857288	0.0399912	0.0345773	0.0997205	0.136482	0.200475	0.0781587	0.0701056	0.0674945	0.0666148	0.0776323	0.0833258	0.0261434	0.0268163	0.251302	0.382718	0.217257	0.235724	0.188865	0.358343	0.188816	0.234892	0.270751	0.00928425	0.00964963	0.0837606	0.023867	0.0397084	0.0351833	0.0103006	0	0.0682623	0.113811	0.052251	0.215263	0.117491	0.211501	0.0464999	0.112113	0.0999073	0.0410722	0.0327385	0.0117197	0.0143671	0.0318877
AC003965.1	0.436646	1.36174	0.639037	1.27652	1.44992	1.07424	1.0009	0.846957	0.795618	0.620513	0.503273	1.19893	0.543548	1.13888	0.884607	0.967105	1.43643	1.68734	1.70852	1.26445	0.86033	0.728376	0.854126	1.1427	0.82097	0.543995	1.74622	1.28594	0.609219	0.916194	0.969084	0.916124	1.02263	0.435849	0.989806	0.832004	0.122382	0.240422	0.609242	0.338183	0.123624	0.198237	0.418564	0.402423	0.653215	0.362579	0.526398	0.507955	0.318716
AC003965.2	0.782427	2.87259	2.67423	2.35742	1.2414	1.5814	1.71005	2.42959	1.0856	1.53203	3.65564	3.96827	3.0476	3.40343	4.36688	1.06216	1.83115	2.29112	3.14137	2.12099	2.76108	2.45306	4.01653	5.17953	2.27459	0.325092	0.785368	18.988	14.3288	17.081	17.2704	17.7492	14.8021	9.71552	9.04124	14.8078	12.14	12.2702	10.8553	13.4486	14.6612	15.1832	18.3533	13.5625	9.22095	14.8694	13.0955	15.7265	12.0344
AC003973.1	0.09578	0	0.145268	0	0.0189156	0.0215369	0.0997276	0.147064	0.0441152	0	0.0294487	0	0	0	0	0.0478945	0.0472022	0	0.0518995	0	0	0	0.0223684	0	0.174946	0	0.0483981	0	0.0488751	0.0428771	0.0865705	0	0.255295	0	0	0	0	0	0.0544411	0	0	0	0.0569745	0.0514419	0	0.0657395	0.0648991	0.0518293	0.114347
AC003973.2	0.0621359	0.0936452	0.0238266	0.0554867	0.016386	0.0307274	0.0199096	0.0255021	0	0.0495213	0.0431514	0.0409163	0	0.0234922	0	0.0144473	0.0456004	0.00905039	0.00966157	0	0.0104934	0.0300184	0.0204955	0	0.0577925	0.00910434	0	0.0404745	0.00250054	0	0.0255119	0.0141055	0	0	0.0262909	0	0	0	0	0.0097926	0	0	0	0	0.0280146	0.0244505	0	0	0
AC003975.1	1.76176	2.06278	2.01449	1.40618	1.33879	2.53012	1.62023	1.59905	1.81256	2.15435	2.7222	2.55786	2.02316	2.25581	2.10763	1.18794	1.25702	0.725027	1.4895	1.67386	1.25987	1.93298	1.25132	1.39656	1.72983	1.26649	1.62095	0.599946	0.547068	0.990978	1.40363	1.00739	1.22842	0.549468	0.353342	0.67022	2.90296	2.73642	2.73806	1.51501	1.73767	2.73082	2.64392	2.7297	1.1683	2.43399	2.94823	1.80083	2.55884
AC003982.1	0	0	0	0	0	0	0	0	0	0	0	0	0	0	0	0	0	0	0	0	0	0	0	0	0	0.172595	0	0	0	0	0	0	0	0	0	0	0	0	0	0	0	0	0	0	0	0	0	0	0
AC003984.1	0	0.0103404	0	0	0	0	0	0	0	0	0	0	0	0	0	0.0211519	0	0	0	0	0	0	0	0	0	0	0	0	0	0	0	0	0	0	0	0	0	0	0	0	0	0	0	0	0	0	0	0	0
AC003985.1	0	0	0	0	0	0	0.1239	0	0	0	0	0	0	0	0	0	0	0	0	0	0	0	0	0	0	0	0	0	0	0	0	0	0	0	0	0	0	0	0	0	0	0	0	0	0	0	0	0	0
AC003986.1	0	0	0	0	0	0	0	0	0	0	0	0	0	0	0	0	0	0	0	0	0	0	0	0	0	0	0	0	0	0	0	0	0	0	0	0	0	0	0	0	0	0	0	0	0	0	0	0	0
AC003986.2	0.0219035	0.107169	0.131713	0.0646735	0.0173812	0	0.018418	0	0	0.0410671	0.0266593	0.0379352	0	0.0356144	0.0210515	0.0217235	0.063822	0	0	0.0252178	0	0	0	0	0	0	0	0	0	0	0	0	0	0	0	0	0	0	0	0	0	0	0	0	0	0	0	0	0
AC003986.3	0	0	0	0	0	0	0	0	0	0	0	0	0	0	0	0	0.0567782	0	0	0	0	0	0	0	0	0	0	0	0	0	0	0	0	0	0	0	0	0	0	0	0	0	0	0	0	0	0	0	0
AC003988.1	0	0	0	0	0	0	0	0	0	0.0785017	0	0	0	0	0	0	0	0	0	0	0	0.0858229	0	0.0868385	0	0	0	0.153781	0	0	0	0	0	0	0	0	0	0	0	0	0	0	0	0	0	0	0	0	0
AC003989.1	0	0	0	0	0.0572327	0	0	0	0	0.0688578	0	0	0	0.0597188	0	0	0	0.071569	0	0	0	0	0	0	0	0	0	0	0	0	0	0	0	0.170415	0	0.0929394	0	0	0	0	0	0.0833619	0	0	0	0	0.125915	0	0.114608
AC003989.2	0	0.671546	0	0	0	0.691953	0	0	0.698683	0	0.819437	0	0	0.549747	0	0	0	0	0	0	0	0	0	0	0	0	0	0.423795	0	0	0	0	0	0	0	0	0	0	0	0	0	0.749673	0	0	0	0.410882	0	0	0
AC003991.1	0.834387	0.862474	1.11535	0.774474	0.856631	0.806999	0.987547	1.29575	0.767665	0.874008	0.855987	0.337532	1.37865	0.520177	0.134132	0.482803	1.13098	0.683891	0.87473	0.583746	0.650736	0.919589	0.476509	1.18066	0.685058	1.62593	0.694331	1.2913	1.63439	1.68754	1.19512	1.21566	1.38804	0.950202	0.797693	1.59257	1.04477	0.628103	1.29606	0.774694	0.826458	1.70369	0.810393	0.935976	0.78646	1.29623	1.16635	1.39417	1.7359
AC003991.2	0	0.140931	0.145092	0.0711014	0.226608	0.284996	0.118342	0.512137	0.146803	0.54832	0.261848	0.562109	0	0.118068	0.348489	0.214666	0.0698261	0.214225	0.385525	0.0831384	0.253204	0	0.341163	0.0760526	0.0874369	0.0883888	0.215076	0.226169	0.249607	0.0641553	0.195392	0.144762	0.0954403	0.0562843	0.331407	0.275541	0.383064	0	0.0810141	0.39695	0.103404	0	0.166736	0.152768	0	0	0.0617012	0.0768751	0.113629
AC003992.1	0	0	0	0	0	0	0	0	0	0	0.0634339	0	0	0	0	0	0	0.10282	0	0	0	0	0	0	0	0	0	0	0	0	0	0	0	0	0	0	0	0	0	0	0	0	0	0	0	0	0	0	0
AC004000.1	0.231225	0.34623	0.239659	0.230167	0.415516	0.115975	0	0.241293	0	0.113276	0.353917	0.308127	0.460823	0.383855	0.29933	0.350467	0.117515	0	0.126911	0	0.410835	0	0.222893	0.123229	0.14259	0.432494	0	0	0.161028	0	0.108485	0	0	0	0	0.152323	0	0	0.134581	0	0.0858527	0	0	0	0.363799	0	0.101019	0	0.18479
AC004004.1	0	0	0	0	0	0	0	0	0	0	0	0	0	0	0	0	0	0	0	0	0	0	0	0	0	0	0	0	0	0	0	0	0	0	0	0	0	0	0	0	0	0	0	0	0	0	0	0	0
AC004006.1	0	0	0	0	0	0	0	0	0	0	0	0	0	0	0	0	0	0	0	0	0	0	0	0	0	0	0	0	0	0	0	0	0	0	0	0	0	0	0	0	0	0	0	0	0	0	0	0	0
AC004009.1	0	0	0	0	0	0	0	0	0	0	0	0	0.0486406	0	0.0499925	0	0	0	0	0	0	0	0	0	0	0	0	0	0	0.0705282	0	0	0	0	0	0	0	0	0	0	0	0	0	0	0	0	0	0	0
AC004009.2	0	0	0	0	0	0	0	0	0	0	0	0	0	0	0	0	0	0	0.0653791	0	0	0	0	0.0637879	0	0.0749883	0.0615093	0.0385927	0	0	0	0	0	0	0	0	0	0	0	0	0	0	0	0	0	0	0	0	0.0484866
AC004009.3	0	0	0	0	0	0	0	0	0	0	0	0	0	0	0	0	0	0	0	0	0	0	0	0	0	0	0	0	0	0	0	0	0	0	0	0	0	0	0	0	0	0	0	0	0	0	0	0	0
AC004012.1	0	0.0830618	0	0	0.200703	0	0	0.172244	0.0864551	0	0.0513934	0.0733813	0.109239	0	0	1.01568	0.495438	0.418682	0.903271	0.879357	1.87172	0.349782	0.641001	0.62097	1.22662	0.416506	0.845122	0.593188	0.707628	0.673175	0.766861	0.511238	0	0.464669	0.859027	0.544301	0.90142	1.10606	1.53627	1.97615	1.59537	1.84862	1.79431	0.358813	1.83388	2.18452	1.75773	2.55391	1.73997
AC004014.1	0	0	0	0.10086	0	0	0	0	0	0	0	0	0	0	0	0	0	0.100053	0	0	0.119082	0	0	0	0	0	0	0.0642002	0.0707654	0.0904127	0	0	0	0	0	0	0	0	0.229818	0	0	0	0	0	0	0	0	0	0
AC004014.2	0.0209458	0	0.00700895	0.00687181	0.0167176	0.0138671	0	0	0.00709113	0.0131126	0.0127498	0.0242054	0	0.011337	0.0134222	0.0207977	0.00678739	0.00695976	0.029613	0	0.0242301	0.0143887	0.0327263	0.0367665	0	0	0.0142947	0.0136582	0.0144795	0	0	0	0	0.00531531	0.0126683	0	0.0074269	0	0	0	0	0.0159589	0	0	0	0.00839205	0	0.00767565	0.0219007
AC004022.1	0	0	0	0	0.0267679	0.0668621	0.0283332	0	0	0	0	0	0	0	0.0324203	0	0	0	0	0	0.0389139	0	0	0	0	0	0	0.0651541	0.0465876	0.029787	0.0297861	0.0330144	0	0.051363	0	0	0	0	0	0	0	0	0	0	0	0.0407105	0	0	0
AC004022.2	0	0	0	0	0	0	0	0	0	0	0	0	0	0	0	0	0	0	0	0	0	0	0	0	0	0	0	0	0	0	0	0	0	0	0	0	0	0	0	0	0	0	0	0	0	0	0	0	0
AC004023.1	0.360305	0.681405	0.604585	0.380811	0.339106	0.579943	0.476029	0.475811	0.526725	0.572643	0.4858	0.29303	0.554281	0.365549	0.520368	0.336211	0.240664	0.425937	0.38159	0.414166	0.884236	0.463531	1.07852	0.355868	0.544647	0.556794	0.805687	0.380871	0.514858	0.658572	0.874109	0.683113	0.790796	0.462461	0.346232	0.42873	0.359146	0.735385	0.953036	0.493038	0.647312	0.849607	0.78209	0.903783	0.484172	1.22661	1.28123	1.11713	1.06016
AC004024.1	0	0.599906	0.612766	0	0	0	0.488478	0	0	0.882047	0.184774	0	0	0	0	0	0	0	0	0	1.41867	0	0	0	0	0	0	0.745429	0.810107	1.32712	0.845712	1.54691	2.8308	0	0	0	0	0.805831	0	0	0.899641	0	1.03701	0.634295	0	0.17977	0.777021	0	0
AC004034.1	1.47523	2.03055	2.30805	2.33999	1.42656	2.2555	1.68911	1.9366	2.10725	2.95128	2.39309	2.26254	2.83795	2.3715	2.29734	1.64946	1.85585	0.857001	1.86729	1.45969	1.93853	1.38805	3.43486	3.04085	0.960291	2.30881	2.09615	0.548743	0.814535	0.417234	0.935356	0.56004	0.842985	0.871621	0.293204	0.30292	0.667081	0.411376	0.448467	0.611785	0.171609	0.633504	1.18479	0.669249	0.653042	0.235248	0.742398	0.42282	0.49225
AC004039.1	2.17809	1.77892	1.7195	1.49014	1.39017	0.743808	1.53091	1.91317	1.98225	1.73408	1.68709	1.01164	1.92944	1.18255	1.72262	1.11445	0.795444	1.53913	2.56446	1.67042	3.4236	1.04089	2.73964	1.40437	1.32003	1.14566	1.36437	1.24699	1.93332	1.47695	2.35386	1.10085	1.34274	1.00055	0.510268	0.691494	1.10815	1.91781	0.97471	0.99539	1.07027	1.97927	1.33264	0.866152	0.84767	1.58141	1.6176	0.950688	1.33747
AC004047.1	0.155893	0.224791	0	0.456656	0.1907	0.300346	0.256122	0	0.237765	0.153884	0.137012	0.196584	0.304354	0.121487	0.225997	0.0769953	0.149315	0	0.164365	0.0937755	0.462041	0.678741	0.146788	0.399522	0.107317	0.0923611	0.227544	0.192644	0.39048	0.290102	0.135816	0.227246	0	0.0630866	0.147849	0.389907	0.338145	0.515949	0.426632	0.167264	0.170313	0.958388	0.0910582	0.244739	0.639275	0.180649	0.519595	0.922757	0.417084
AC004052.1	0.0881	0	0	0	0	0	0	0	0	0	0	0	0	0	0	0	0	0	0	0	0	0	0	0	0	0	0	0.0557139	0	0	0	0	0	0	0	0	0	0	0	0	0	0	0	0	0	0	0	0	0
AC004053.1	0	0	0	0	0	0	0	0	0	0	0.0533818	0	0	0	0	0	0	0	0	0	0	0	0.251753	0	0	0	0	0	0	0	0	0.0875779	0	0	0	0	0	0	0	0	0	0	0	0	0	0	0	0	0
AC004054.1	0	0	0	0	0	0	0	0	0	0	0	0	0	0	0	0	0	0	0	0	0	0	0	0	0	0	0	0	0	0	0	0	0	0	0	0	0	0	0	0	0	0	0	0	0	0	0	0	0
AC004057.1	581.677	655.465	631.964	703.235	569.592	671.778	621.459	643.947	666.985	692.766	664.205	717.506	697.834	566.861	684.428	799.5	752.527	734.73	597.435	505.324	549.453	524.799	521.328	478.792	588.864	497.067	526.616	486.295	400.871	441.596	448.698	487.927	513.453	635.218	673.938	609.394	769.072	914.575	904.635	966.623	918.839	698.331	853.202	820.819	945.134	697.512	674.492	825.915	672.074
AC004062.1	0	0	0	0	0	0	0	0	0	0	0	0	0	0	0	0	0	0	0	0	0	0	0	0	0	0	0	0	0	0	0	0	0	0	0	0	0	0	0	0	0	0	0	0	0	0	0	0	0
AC004063.1	0	0	0.15112	0.146734	0	0.077099	0.0614089	0.0765436	0.0772947	0.0711525	0.223256	0.0644209	0.0970199	0.12083	0.27302	0.0742085	0	0.0716916	0.0796874	0	0	0.234752	0	0	0	0	0	0.185231	0.203129	0.0663093	0.200379	0.300867	0.0985717	0.11742	0.137565	0.0955943	0.0818576	0.203746	0.174116	0	0.159874	0	0	0.311358	0	0.0875042	0.127019	0.238134	0.141569
AC004066.1	0	0	0	0	0	0.0706598	0	0.0363753	0	0	0	0	0	0	0	0	0.0348686	0	0	0	0	0	0	0	0	0	0	0	0.0246525	0.0315766	0	0.0357519	0.14144	0	0	0.0454024	0	0.0460757	0.0403397	0.0392997	0	0	0	0	0	0.0429766	0	0.0382287	0.0280363
AC004066.2	0	0	0	0	0	0	0	0	0	0	0	0	0	0	0.0776487	0	0	0	0	0	0	0	0	0	0	0	0	0.664638	0.276288	0.56434	0.429077	0.316468	0.732969	0.985008	0.291869	0.718067	0.255741	0.104564	0	0	0.28496	0	0	0.0848182	0.825048	0.481827	0.410732	0.255116	0.187943
AC004067.1	1.03089	0.419183	1.04725	0.902712	1.16377	1.28077	1.12592	1.23824	0.621999	1.32806	0.965756	1.11121	1.90914	0.843349	0.588434	0.671051	0.954422	0.84469	1.17076	1.13647	0.496512	1.13228	1.0408	0.961623	0.887598	0.750057	1.11366	1.79805	1.47057	1.55755	1.95294	1.50595	1.93683	0.421174	0.66981	1.32682	1.36885	0.801799	1.30591	1.07453	1.03981	0.97674	1.30138	2.00978	0.877762	1.78945	1.99581	1.81441	2.05239
AC004069.1	1.20359	0.892062	0.615415	1.19126	0.952324	0.796573	0.58941	0.409245	0.942973	0.47476	0.24546	0.262159	1.13659	0.32736	0.295053	0.90591	0.594268	0.499035	1.18619	0.708208	0.944485	1.04756	1.52207	1.69031	1.34729	0.748945	1.12342	0.126429	0.137631	0.529501	0.268714	0	0.528607	0.0765453	0.183557	0.388011	0.217345	0.267658	1.24233	0.773533	0.498932	1.38265	0.583715	0.536326	1.25208	0.722234	0.601208	0.431722	0.473524
AC004069.2	0	0	0	0	0	0	0	0.0360334	0	0	0	0	0	0	0	0	0	0	0	0	0	0	0	0	0	0	0	0	0	0	0	0	0	0	0	0	0	0	0	0	0	0	0	0	0	0	0	0	0
AC004069.3	0	0	0	0	0	0	0	0	0	0	0	0	0	0	0	0	0	0	0	0	0	0	0	0	0	0	0	0	0	0	0	0	0	0	0	0	0	0	0	0	0	0	0	0	0	0	0	0	0
AC004074.1	0	0	0	0	0	0	0	0	0	0	0	0	0	0	0	0	0	0	0	0	0	0	0	0	0	0	0	0	0	0	0	0	0	0	0	0	0	0	0	0	0	0	0	0	0	0	0	0	0
AC004076.1	0.0550708	0.27335	0.196649	0.109832	0.0436811	0	0.135483	0.283367	0.113258	0.10609	0.0903684	0.105916	0.0711754	0.163227	0.0687423	0.0999648	0	0.0851856	0.170184	0.0643001	0.32391	0.0573727	0.157186	0.503515	0.174152	0.0678302	0.219211	0.357051	0.155367	0.283347	0.315403	0.20855	0.438632	0.32093	0.0617726	0.232467	0.174766	0	0	0.184095	0.0349278	0.0727185	0.064126	0.192814	0.226608	0	0.047362	0.119028	0.161679
AC004076.2	0.536348	0.524502	0.629882	0.469624	0.554638	0.423625	0.446702	0.600272	0.464241	0.702915	0.41208	0.459384	0.218792	0.391051	0.326557	0.197876	0.250079	0.139213	0.476027	0.546363	0.540086	0.470524	0.653051	0.469975	0.335771	0.379953	0.544912	0.813493	0.634181	0.697327	0.777984	0.684015	0.750403	0.400238	0.325733	0.616161	0.275586	0.349078	0.418087	0.196308	0.181358	0.344043	0.249862	0.389737	0.274096	0.583153	0.447725	0.486316	0.502515
AC004079.1	0	0	0	0	0	0	0	0	0	0	0	0	0	0	0.0977552	0	0	0	0	1.65542	0	0	0	0	0	0	0	0	0	0	0	0	0	0	0	0	0	0	0	0	0	0	0	0	0	0	0	0	0
AC004079.2	0	0	0	0	0	0	0	0	0	0	0	0	0	0	0	0	0	0	0	0	0	0	0	0	0	0	0	0	0	0	0	0	0	0	0	0	0	0	0	0	0	0	0	0	0	0	0	0	0
AC004079.3	0.288075	0	0	0	0	2.49499	0	0	0	0	0	0	0.655457	2.01932	0	0	6.12325	1.95112	0	0	0	0	0	0	0	0	0	0	0	0	0	0	0	0	0	0	0	0	0	0	0	0	0	0	0	0	0	0	0
AC004079.4	0	1.02877	0	0	0	0	0	0	0	0	0	0	0.276138	0.178166	0	0.183982	0	0	0	0.7434	0	1.41449	0.110997	0	0	0.288749	3.69081	0	0	0	0	0	0	0	0	0	0	0	0	3.14097	0	0	0.686497	0	0	0	0	1.79537	0
AC004079.5	0	0	0	0	0	0	0	0	0	0	0	0	0	0	0	0	0	0	0	0	0	0	0	0	0	0	0	0	0	0	0	0	0	0	0	0	0	0	0	0	0	0	0	0	0	0	0	0	0
AC004080.1	0.0731226	0	0.0736269	0.0725839	0.0289313	0	0	0	0.0378096	0	0	0	0	0	0.0356264	0.0362115	0.180748	0.0362702	0.159788	0	0.130608	0	0.0694079	0.0387491	0	0	0.072068	0	0.0254044	0.0650294	0	0	0	0	0.068688	0	0.664301	0.810419	0.845097	1.34677	0.531489	0.939599	0.81099	0.626045	0.600698	0.41646	0.717577	0.591777	0.690016
AC004080.10	0	0	0	0	0	0.0721695	0	0.0841808	0	0	0	0	0	0	0	0.0341117	0	0	0	0	0.161635	0	0	0	0	0	0	0	0	0	0	0	0	0	0	0	0	0	0	0	0	0	0	0	0	0	0	0	0
AC004080.11	0	0	0	0	0	0	0	0	0	0	0	0	0	0	0	0	0.561625	0	0	0	0	0	0.555543	2.13462	0	0	0	0	0	0	0	0	0	0	0	0	0	0	0	0	0	0	0	0	0	0	0	0	0
AC004080.12	0	0	0.185208	0	0	0	0	0	0	0	0.754185	0	0	0	0	0	0.184681	0	0	1.91605	0	0	0.487141	0.658859	0.493222	0.31749	0	0	0	0	0	0	0	0.24009	0	0	0	0.167334	0	0	0	2.07024	1.2436	0	0	0.166325	0	0	0
AC004080.13	0	0	0	0	1.19202	1.05629	1.4235	0	0	0	0	0	0	1.37269e-06	0	0.143662	1.25943	0	0	0	0	0	0	0	0	0	0	0	0	0	0	0	0	0	0	0	0	0	0	0	0	0	0	0	0	0	0	1.9857	0
AC004080.14	0	0.118406	0	0	0	0	0	0	0	0	0	0	0	0	0	0	0	0.108382	0	0	0	0	0	0	0	0	0	0	0	0	0	0	0	0	0	0	0	0	0	0	0	0	0	0	1.47565	0	0	0	0
AC004080.15	4.13736	6.10854	2.97289	3.83505	5.21065	5.42383	4.17581	3.7361	5.60864	2.27476	3.14735	4.33639	3.92671	5.34679	7.89595	3.87191	3.1856	4.04186	1.18045	2.50725	7.37859	4.18128	2.74384	4.33449	7.32395	5.67127	4.37857	36.9264	42.5583	42.9645	37.8075	41.0386	38.0519	39.8884	40.1671	42.7015	24.6717	26.4107	28.4889	11.4292	20.7632	20.0599	24.3082	30.6465	22.626	52.2193	50.6805	51.3209	49.7533
AC004080.16	0.200853	0	0	0.106995	0	0	0	0	0.0563773	0	0.0332675	0	0	0	0	0	0	0	0	0	0	0	0	0	0	0	0	0	0	0	0	0	0	0	0	0	0	0	0	0	0	0	0	0	0	0	0	0	0
AC004080.17	0.0452229	0	0	0	0	0	0	0	0	0	0	0	0	0	0	0	0	0	0	0	0	0	0	0	0	0	0	0	0	0	0.0413333	0	0	0.0357732	0	0	0	0	0	0	0	0	0	0	0	0	0.0392788	0	0
AC004080.2	0.283931	0.486584	0.805431	0.856414	0.925197	0.512104	0.519599	0.929989	0.46176	0.646438	0.840916	0.214884	0.799459	0.153313	0.479573	0.914792	1.0279	0.551356	0.418134	0.857608	1.8715	0.729917	0.979772	1.15789	0.734361	0.979853	0.916875	8.16446	6.2629	6.86141	6.29963	8.90684	7.49319	5.77037	5.81777	6.62691	13.9452	14.8058	14.3701	10.4319	11.2315	12.452	18.5679	16.5026	17.7921	27.0896	23.4186	24.8982	21.4272
AC004080.3	0	0	0	0	0.108131	0	0	0	0	0	0.134211	0	0.15829	0.371885	0.147633	0.131888	0.229647	0.303075	0.12854	0	0.150022	0.403908	0	0	0	0.226965	0	0.508361	1.44949	0.968695	0.908259	1.04886	0.997721	0.699793	0.623633	0.364519	0.408404	1.06744	0.838336	0.786134	0.597823	0.521481	1.04219	0.78131	1.04919	1.60653	2.09103	0.744643	1.63368
AC004080.4	0.266468	0	0.107878	0.106169	0.16821	0.159029	0.132992	0	0.109611	0.0507437	0.0975767	0.0932792	0	0	0.0517753	0.0531714	0	0.10551	0.115429	0.37187	0.188988	0.111264	0.0507483	0.112898	0.32549	0.13144	0	0.23648	0.148216	0.283751	0.193175	0.37429	0.423415	0.210252	0.44899	0.206179	1.30827	1.18064	1.70514	0.706294	0.84723	1.17131	0.867391	1.5316	1.3146	3.07074	3.31875	3.27622	2.34666
AC004080.5	0.438958	0.681606	0.494611	0.528873	0.153264	0.520226	0	0	0	0	0	0	0.258725	0	0.186198	0.168039	0	0.138941	0.872147	0.461887	0	0	0.204128	0	0.902119	0.215914	0	3.83729	4.73714	1.74209	3.12526	2.74791	4.40311	1.77043	1.66125	0	6.60296	2.3493	5.04154	1.78707	1.94448	2.50091	4.95161	4.14033	3.29046	6.66262	9.16072	5.46989	5.03518
AC004080.6	0	0.195855	0	0	0	6.91604e-08	0	0	0	0	0.126366	0.23542	0	0.133655	0	0	0.230879	0.268832	0.112787	0.453648	0	0.230798	0	0	0	0	0	0.328697	1.63083	1.2114	0.423829	0.761283	1.00925	0.421397	0.561343	0.324232	1.0848	0	2.0936	1.14004	0.737991	1.29419	0.322227	1.70674	1.28088	1.43218	0.821559	0.97472	1.19896
AC004080.7	0	0	0	0	0	0	0	0	0	0	0	0	0	0	0	0	0	0	0	0	0	0	0	0	0	0	0	0	0	0	0	0	0	0	0	0	0	0	0	0	0	0	0	0	0	0	0	0	0
AC004080.8	0	0	0	0	0	0	0	0	0	0	0	0	0	0	0	0	0	0	0	0	0	0	0	0	0	0	0	0	0	0	0	0	0	0	0	0	0	0	0	0	0	0	0	0	0	0	0	0	0
AC004080.9	0	0	0	0	0	0	0	0	0	0	0	0	0	0	0	0	0	0	0	0	0	0	0	0	0	0	0	0	0	0	0	0	0	0	0	0	0	0	0	0	0	0	0	0	0	0	0	0	0
AC004083.1	0.237051	0.101794	0.144953	0.0864888	0.258581	0.0830119	0.126761	0.0905999	0.151689	0.394794	0.261817	0.349382	0.1576	0.310884	0.359783	0.117534	0.0473213	0.00980269	0.0603583	0.0239368	0.0938515	0.140323	0.158393	0.0218893	0.0502853	0.111166	0.0302281	0.0515367	0.043221	0.0502727	0.0811737	0.119556	0	0.0233628	0.0643678	0.13214	0.0882794	0.0269959	0.0330584	0.0454296	0.0732694	0.11923	0.0985257	0	0.0849996	0.0503109	0.0180048	0.0440813	0.0981342
AC004112.1	0.967015	1.45683	0.683689	1.33944	1.1858	1.12213	0.730479	1.38362	1.62323	0.217808	0.135999	1.25761	0.486084	0.181589	0	0	0.222372	0	0.814223	0.867509	0.789951	0.930002	1.07076	0.934643	0.093045	0.554026	0	0	0.106566	0.393232	0	0.229315	0.300238	1.43788	1.04261	0.395695	2.01191	3.28591	1.54517	2.29513	1.6634	3.83735	2.65856	1.89635	2.56098	1.38322	1.15627	1.48293	1.07715
AC004125.1	0	0	0	0	0	0	0	0	0	0	0	0	0	0	0	0	0	0	0	0	0	0	0	0	0	0	0	0	0	0	0	0	0	0	0	0	0	0	0	0	0	0	0	0	0	0	0	0	0
AC004129.1	0	0	0	0	0	0.0409892	0	0	0	0	0	0	0	0.0682113	0	0	0	0	0	0	0	0	0	0	0	0	0	0	0	0	0	0	0	0	0	0	0	0	0	0	0	0	0	0	0	0	0	0	0
AC004129.2	0	0	0	0	0	0	0.183824	0	0	0	0	0	0	0	0	0	0	0	0	0	0	0	0	0	0	0	0	0	0	0	0	0	0	0	0	0	0	0	0	0	0	0	0	0	0	0	0	0	0
AC004129.3	0	0	0	0	0	0	0	0	0	0	0	0	0	0	0	0	0	0	0	0	0	0	0	0	0	0	0	0	0	0	0	0	0	0	0	0	0	0	0	0	0	0	0	0	0	0	0	0	0
AC004130.1	0	0	0	0	0	0	0	0	0	0	0	0	0	0	0	0	0	0	0	0	0	0	0	0	0	0	0	0	0	0	0	0	0	0	0	0	0	0	0	0	0	0	0	0	0	0	0	0	0
AC004130.2	0.184101	0.120648	0	0.242985	0.0970331	0.0610569	0.308417	0.307264	0.0625975	0.228991	0.222677	0.267435	0.69136	0.35189	0.530867	0.425914	0.30122	0.545657	0.065988	0.282105	0.215867	0.191209	0.116082	0.12933	0.444958	0	0.186527	2.04061	2.36941	1.40881	1.96783	2.25998	2.06163	3.03363	3.06889	3.59457	1.18488	1.04567	1.1786	1.29448	0.990281	1.22757	1.29482	1.41597	0.937343	0.878717	1.09299	0.513486	1.24645
AC004134.1	0.361978	0.361835	1.85185	0.364601	0.284719	0.368934	0.883211	0.374582	0.376414	0	0.44103	1.30936	0	0	0	0.367274	0	0.350352	1.18562	0.419044	0	0.377696	0.346427	1.12194	0	1.79922	0.365458	0.901731	1.46489	1.28845	2.00365	2.61765	0.488188	1.17645	0.338567	0	0	0.486485	0	0.82911	0	1.2206	1.66822	0.381885	0.37347	0.216917	0.314428	0.814563	0.883964
AC004147.1	0	0	0	0	0	0	0	0	0	0	0	0	0	0	0	0	0	0	0	0	0	0	0	0	0	0	0	0	0	0	0	0	0	0	0	0	0	0	0	0	0	0	0	0	0	0	0	0	0
AC004147.2	0	0	0	0	0	0	0	0	0.0141636	0	0	0	0	0	0	0	0	0	0	0	0	0	0	0	0	0	0	0	0	0	0	0	0	0	0	0	0.00784301	0	0.00828845	0	0	0.0160102	0	0	0	0	0	0.00786688	0
AC004147.3	0	0	0	0	0	0	0	0	0	0	0	0	0	0	0	0	0	0	0	0	0	0	0	0	0	0	0	0	0	0	0	0	0	0	0	0	0	0	0	0	0	0	0	0	0	0	0	0	0
AC004147.4	0	0	0	0	0	0	0	0	0	0	0	0	0	0	0	0	0	0	0	0	0	0	0	0	0	0	0	0	0	0	0	0	0	0	0	0	0	0	0	0	0	0	0	0	0	0	0	0	0
AC004147.5	0	0	0	0	0	0	0	0	0	0	0	0	0	0	0	0	0	0	0	0	0	0	0	0	0	0	0	0	0	0	0	0	0	0	0	0	0	0	0	0	0	0	0	0	0	0	0	0	0
AC004148.1	5.12696	6.12347	5.99129	5.70686	6.1579	4.76303	5.84177	5.26857	5.2523	6.28264	5.66962	6.64278	5.5726	7.11996	6.82512	3.2282	4.17004	3.291	5.59648	5.78864	6.23335	4.81446	7.33468	6.98651	5.02437	4.79289	6.02933	3.27336	3.23095	3.65437	3.05267	3.06018	2.92634	2.40988	2.26845	3.59827	3.43058	3.64422	5.34777	3.57293	3.69567	4.78334	3.80689	4.81797	4.60914	7.11848	6.42399	6.7413	5.94719
AC004156.1	0.20493	0.336105	0.230334	0.254057	0.278745	0.364854	0.253453	0.357955	0.287182	0.240612	0.330288	0.483049	0.399236	0.373878	0.439326	0.268459	0.353932	0.253331	0.286795	0.332156	0.40378	0.475702	0.514446	0.388941	0.291623	0.31102	0.396564	0.133148	0.151717	0.169617	0.0961422	0.117286	0.0895496	0.0614206	0.0669609	0.154803	0.417419	0.429612	0.405952	0.363893	0.381345	0.47517	0.570641	0.237927	0.422389	0.569283	0.509485	0.443405	0.47879
AC004158.1	0.131037	0.0632149	0.0214263	0.0716445	0.0493522	0.0405364	0.0701528	0.15477	0.0213757	0.076047	0.0758852	0.0557626	0.19687	0.0874313	0.0206926	0.0257217	0.135823	0.0655029	0.0727724	0.0388552	0.0527317	0.0311502	0.0935283	0.0576579	0.0562927	0.0515703	0.0607627	0.0621655	0.108954	0.0533861	0.16329	0.182965	0.0740525	0	0.0613142	0.0919298	0.151853	0	0	0.0226256	0.0148201	0.079624	0.0336248	0.0963409	0.151217	0.0376694	0.106005	0.115745	0.0573713
AC004160.1	0.249118	0.976077	1.03573	0.424708	0	0.131588	0.0593083	0.157113	0.157908	0.0584356	0.161464	0	0.245923	0.251496	0.216338	0.130959	0.151238	0.191191	0.0711768	0.33914	0.15333	0.272092	0.25122	0.168367	0.972797	0.443267	0.598543	0.225275	0.375426	0.476972	0.827295	0.663078	0.174309	0.409075	0.120699	0.521372	0.150432	0.28461	0.278988	0.136603	0.613911	0	0.15526	0.470514	0.441565	0.174334	0.564444	0.15514	0.206343
AC004160.2	0.153693	0.152391	0	0.152894	0.492447	0.154957	0	0.0792638	0.316504	0.374908	0.190426	0	0.201887	0.12676	0.151496	0.154628	0.151473	0.0760823	0.165627	0.179633	0	0.0801246	0.147595	0.0816644	0	0.191084	0.077421	0.437807	0.856694	0.821149	0.282386	0.314566	1.14237	0.84617	0.428314	1.29113	0.164743	0	0.08776	0.173656	0.281629	0.176729	0	0.0819726	0	0.278417	0.06646	0.248771	0
AC004217.1	0	0	0	0	0	0	0	0	0	0	0	0	0	0	0	0	0	0	0	0	0	0	0	0	0	0	0	0	0	0	0	0.173176	0	0.0449328	0	0	0	0	0	0	0	0	0	0	0	0	0	0	0
AC004217.2	0	0	0	0	0	0	0	0	0	0	0	0	0	0	0	0	0	0	0	0	0	0	0	0	0	0	0	0	0	0.0467718	0	0	0	0	0	0	0	0	0	0	0	0	0	0	0	0	0	0	0
AC004221.1	0.747336	0.548863	1.05002	0.485643	0.753039	0.873621	0.579739	0.434675	0.333565	1.14849	1.34215	1.36947	1.55454	0.842454	1.55135	0.901503	0.352716	0.842267	0.952448	0.493268	1.11181	1.24728	0.650953	0.413256	0.672819	1.07982	0.710687	0.211196	0.15849	0.203365	0.265143	0.163188	0.259299	0.178072	0.0909929	0.208987	0.381266	0.67694	0.372273	0.933701	0.586732	1.02169	1.00009	0.627236	0.767105	0.616581	0.79188	0.630625	0.774103
AC004223.1	0.24969	0.250323	0	0.250601	0	0	0	0	0.260234	0	0.152197	0	0	0	0	0	0.25028	0	0.547316	0	0	0	0.480672	0	0	0	0.250537	0	0.33924	0.442198	0	0	0.337168	0	0	0.322646	0.540705	0.335622	0	0	0	0	0	0	0	0	0.432201	0	0
AC004223.2	0	0	0.216493	0	0	0	0	0	0.544065	0.1009	0	0.0920671	0.134145	0	0	0	0.313101	0	0.228243	0.124073	0	0.221084	0.202199	0	0	0.26367	0.108637	0.264816	0.0729401	0	0.0949369	0	0	0	0	0.676863	0	0	0.119564	0	0.074904	0.121172	0	0.225299	0	0.124573	0	0	0
AC004223.3	0	0.138859	0.894592	0.0193063	0.722095	0	0.638836	0.404807	0.0631304	1.41441	0.223226	0.73214	0	0.0408316	0.695186	0	0	0.560668	0	0.39604	0	0.11474	0	0	0	0.80018	0.0680963	0	0.279949	0.152997	0	0	0	0	0.192536	0.503504	0	0	0	0	0.035081	0.0694929	0	0.147207	0.187006	0	0.47174	0.551981	0
AC004223.4	0.344053	1.03326	0.525459	0.516132	0.545719	0.172547	0.991463	0.71134	0.536629	0.667636	0.734692	0.303857	0	0.844759	0.50608	0.17408	0.513787	0	0.187969	1.00609	0.204034	0.721021	1.3196	1.08755	0.852391	0.855857	0.344042	1.38993	0.587925	1.66815	1.734	2.11763	1.15495	1.10431	0.483859	1.33801	0.558848	0.230377	0.397377	0	0.12776	0.198916	0.198899	0.917622	0.539521	0.516053	1.18805	0.189818	1.10325
AC004224.1	0	0.0614972	0	0.0615638	0.294351	0.0609954	0.0516893	0.191387	0	0.0591698	0	0.0539783	0	0.103244	0	0.0615143	0.305031	0.184633	0.133501	0.0719353	0.145687	0.0645674	0.175863	0.260829	0	0.151484	0.0613266	0.0391686	0.0427779	0.164776	0	0	0	0	0.0577566	0	0	0.0801602	0	0.0684574	0	0	0	0	0	0.0372463	0	0	0
AC004224.2	0.241971	0.869669	0.244882	0.212838	0.162592	0.386328	0	0	0	0.40358	1.18992	0.233976	0	0.441089	0.885065	1.20726	0	0.225209	0.36155	0.643397	0.331327	0.457255	0	0.292257	0	0.214646	0	0.222868	0.519333	0.63683	0.8281	0.227419	0.564362	0.408903	0	0	0	0	0	0	0	0	0	0	0.405138	0.378154	0.200142	0	0.213193
AC004231.1	0.77949	1.01655	1.15168	0.514197	0.497927	1.46238	0.869942	0.472069	0.213172	0.394864	0.663042	0.545722	0.456928	1.01505	1.07001	0.311394	0.462033	0.564956	1.05107	0.601156	0.728044	0.754133	0.89284	0.327374	0.698091	0.897837	0.688659	0.368419	0.143152	0.367406	0.185374	0.205459	0.477136	0.0398529	0.09472	0.132628	0.221066	0.204397	0	0	0.184048	0	0.122991	0.110409	0.107162	0.186317	0.133983	0.0552631	0.245057
AC004231.3	0	0.274988	0	0	0	0.511484	0.224812	0.568706	0.572358	0.806116	0	0	0	0	0	0	0	0	0	0	0	0	0.0750793	0	0.342442	0	0.201827	0	0	0	0	0	0	0	0	0	0	0	0	0	0.617921	0	0	0	0	0.285681	0	0	0
AC004232.1	0	0.271611	0	0	0	0.0760513	0.212854	0	0.0799853	0.381976	2.52553e-09	0	0	0.0272646	0	0	0.125986	0.221344	0	0	0	0.110672	0	0	0	0.043416	0.0984539	0.11877	0.157825	0	0.0423356	0.0487304	0.0814834	0	0.147	0	0	0	0.471648	0	0	0.0977582	0.0842745	0.00584923	0	0	0.193915	0.22653	0.136305
AC004232.2	0.991127	0.528487	1.79223	0.532944	0.303335	0.993329	0.706743	0.472527	1.09945	1.03085	0.282257	0.60267	0.295294	0.948449	0.900114	0.540476	0.684566	1.22192	0.412874	0.713506	0.991957	0.637144	0.954499	0.242194	0.375802	0.190039	0.537974	1.07137	1.22588	1.63704	0.841558	1.08857	1.43938	1.44611	2.35708	1.57784	0.492297	0.300467	0.349486	0.598331	0.277989	0.177232	0.0897555	0.327476	0.397351	0.510042	0.728445	0.498299	0.730132
AC004233.1	0.163463	0.325615	0	0.16285	0.132462	0.216863	0.0929167	0.11348	0	0.0519141	0.0669795	0.289433	0	0.109217	0	0.161769	0.219563	0.0543665	0.178692	0.0634943	0.064516	0.113828	0.315136	0.172877	0.33488	0.0673234	0.216818	1.73459	2.01932	2.58354	2.8868	2.47921	2.0509	0.948584	0.463644	0.91569	0.17623	0.357678	0.251667	0.548572	0.280325	0.578299	0.389858	0.52735	0.232343	0.798835	0.475772	0.534038	0.518607
AC004233.2	0.455291	0.519719	0.53075	0.332476	0.402739	0.833869	0.755275	0.415078	0.392059	0.204758	0.132343	0.0629188	0.272471	0.0612178	0.069514	0.332546	0.258323	0.287575	0.283744	0.416901	0.365385	0.421412	0.431158	0.379706	0.348692	0.355397	0.241089	7.09521	7.70405	7.35685	7.04676	6.49764	7.8239	3.22381	3.98762	3.47067	0.229393	0.466933	0.325077	0.396918	0.445832	0.860205	0.313927	0.332364	0.373069	0.646153	0.375175	0.718173	0.682961
AC004233.3	0.832673	0.77735	0.501549	1.10692	0.872858	0.667615	1.58652	1.64851	0.826769	0.384351	0.539097	0.879584	1.35906	1.02407	0.539419	0.891479	0.890513	0.94805	0.842094	1.52881	0.521095	1.04724	0.33918	2.044	1.34866	0.973961	0.836918	5.91567	8.47855	4.72989	6.42792	6.12597	5.52655	1.89458	2.61022	3.15909	0.587153	1.31185	1.27901	0.877458	0.653122	1.03234	0.782748	0.716183	0.804665	1.80874	1.89443	2.32061	1.65353
AC004241.1	1.39729	1.54926	2.11779	2.01276	1.10207	1.54826	1.30258	1.27686	1.66911	0.633743	1.12027	1.15138	0.784928	1.27708	1.50935	1.54632	1.58208	2.05237	1.52992	2.14759	1.07195	0.866672	1.14255	2.13993	1.26706	1.99727	1.41261	2.35007	2.41643	1.93423	1.97042	3.16197	2.13478	1.999	1.91029	2.49205	0.924235	1.69132	1.71458	1.23386	1.47167	1.09013	1.80068	1.62003	1.38136	1.68844	2.06075	1.23483	1.2855
AC004241.2	0.841453	0.0938325	0.191353	0	0.0744052	0.283975	0.0784949	0.487672	0.681928	0.183982	0.23297	0	0.363358	0.156177	0.186816	0.473802	0.467344	0	0.203274	0	0.335251	0.196226	0.634152	0.198205	0.802637	0.815477	0.0933089	0.358361	0.717805	0.334337	0.255942	0.475775	0.887505	0.148006	0.263749	0	0.299562	0.122127	0.429595	0.104603	0.20451	0.324911	0.219259	0.300743	0.0979424	0.225314	0.321416	0.205215	0.223439
AC004241.3	5.89646	7.04095	5.74007	7.14883	4.37895	6.1746	5.84102	5.9361	7.06035	5.31917	4.32274	5.2031	4.2348	3.99151	4.76048	5.18426	5.14903	7.46443	7.2431	4.37984	7.83584	4.0532	5.50278	4.96862	4.3257	5.97091	4.10628	4.10706	3.62062	3.04551	2.55697	2.60131	3.45864	3.00031	2.18533	2.48995	1.35467	1.51908	1.28745	1.26314	1.54001	1.85488	2.44964	1.45393	1.06312	1.08852	0.782521	1.33538	0.808189
AC004241.4	0.0942273	0.123764	0.127037	0.125051	0.175842	0.315403	0.187469	0.159492	0.321396	0.209572	0.0771881	0.247668	0.196399	0.18068	0.18318	0.250369	0.154369	0.438787	0.1013	0.0364353	0.366799	0.0975078	0.326959	0.298417	0.383565	0.232995	0.191815	0.368274	0.372255	0.474285	0.420546	0.343198	0.620597	0.0967657	0	0.120416	0	0.0409764	0.0350969	0.0345261	0	0.108718	0.0375227	0.0335251	0.0321563	0.0574584	0.0273986	0	0.0749627
AC004241.5	0.0995042	0.0464316	0.0848241	0.160677	0.0935105	0.0983038	0.0613562	0.0475385	0.0475129	0.054094	0.091026	0.0408853	0.147318	0.0675434	0.153345	0.115801	0.18645	0.129711	0.121938	0.092206	0.0532916	0.100585	0.144853	0.251335	0.110153	0.200025	0.135774	0.302906	0.306457	0.311104	0.311522	0.280216	0.236398	0.0436998	0.0314449	0.0290091	0.0964293	0.103035	0.131822	0.0648045	0.212575	0.165621	0.0967101	0.112715	0.0486282	0.17328	0.083697	0.13717	0.124893
AC004253.1	0.505487	2.64757	0.693367	1.90036	1.01523	1.6129	1.0893	1.48945	0.929833	1.53145	1.10414	1.84512	1.01916	2.37006	1.74085	0.200816	0.396696	0.120637	0.950839	1.52284	1.18619	0.735185	1.04396	1.90878	1.86063	0.868262	1.01781	1.16715	1.32136	1.15413	1.09455	1.16208	1.33004	0.704543	1.37266	0.780601	0.756247	1.19243	1.82598	0.669624	1.60135	1.40334	1.07741	1.28345	0.724361	2.26287	1.30896	1.62571	0.960987
AC004253.2	0	0	0	0	0	0	0	0	0	0	0	0	0	0	0	0	0	0	0	0	0	0	0	0	0	0	0	0	0	0	0	0	0	0	0	0	0	0	0	0	0	0	0	0	0	0	0	0	0
AC004257.1	0	0.722701	0.246246	0.480809	0.190804	0	0	0.248521	0.12755	0.938636	0.146442	0.663741	0	0.396875	1.41418	0	0.243334	0.70321	1.31246	0.280643	0	0	0	0.504467	0.596091	0	0.73009	0.149138	0.993823	0.213466	0.880212	0.724975	0	0.580529	0.225133	1.23978	0	0	0.554756	0.824077	0.538338	0.822568	0.8284	0	0.740163	0.719487	0.5889	0.268593	0.19491
AC004263.1	1.12489	0.824919	0.926957	0.349107	0.729154	0.52275	0.732967	1.172	0.629368	0.294223	0.214257	0.0766446	0.224828	0.25416	0.257199	0.568378	0.301631	0.173429	0.853518	0.506967	0.569693	0.546428	0.501541	0.506897	0.425579	0.592276	0.432044	0.195023	0.304763	0.270201	0.15885	0.0881206	0.234144	0.068911	0.0816916	0.563818	0.231217	0.226979	0.199633	0.145851	0.189938	0.252813	0.304698	0.232087	0.224782	0.55499	0.26347	0.282544	0.482457
AC004263.2	4.87336	5.46997	5.19097	5.32116	5.93259	5.68313	4.78163	6.08387	4.58867	8.28394	7.00782	7.89087	5.66614	7.49447	7.75464	2.48212	3.50131	2.51633	3.69979	5.12585	4.84802	4.37148	6.12304	5.23231	4.39477	4.01655	4.28581	5.25952	5.30286	5.43615	5.77195	5.9979	5.92513	1.76958	1.48638	2.87112	3.3045	2.88485	3.27239	3.21085	2.92602	4.62228	3.79558	3.14839	2.692	7.05247	6.55575	5.86384	7.35435
AC004264.1	12.0929	10.1178	10.9998	11.4304	10.321	7.0153	8.2591	9.73346	9.30421	12.4138	12.7055	12.3966	12.5009	14.4928	14.4786	7.48949	8.24652	6.50275	9.04589	10.0133	10.971	9.47752	10.5149	11.175	9.13495	8.02716	8.70947	3.62425	4.1026	5.02619	4.40112	4.72299	4.83526	2.96253	2.85268	2.64062	6.47532	5.32105	6.49709	4.94286	4.96374	5.60394	6.50364	7.31481	7.9639	7.39285	7.04617	7.43264	6.83399
AC004264.2	0.194044	0.2098	0.235345	0.0803718	0.310529	0.145251	0.0695745	0.174723	0.117971	0.41135	0.282678	0.370424	0.321838	0.43266	0.45576	0.242081	0.269029	0.179548	0.122483	0.019128	0.153603	0.150682	0.262534	0.190708	0.156866	0.210222	0.0651692	0.0636467	0.112629	0.0865107	0.10186	0.0492057	0.17188	0.0253565	0	0.0414957	0.175659	0.168865	0.237655	0.142256	0.195928	0.243255	0.369466	0.189833	0.224963	0.168943	0.242149	0.174802	0.129449
AC004381.1	0.156166	0.155976	0.317759	0.155979	0.12432	0.468893	0.256149	0.32284	0.324081	0.453371	0	0.412325	1.62448	0	0.152945	0.315667	0.774657	0.311157	0	0	0	0.163495	0.149426	0	0.386033	0	0	0.0959873	0	0	0.142837	0	0	0	0.438603	0.607211	0.50622	0.625409	0	0.354374	0	0.542309	0.537127	0	0	0.281236	0.134019	0	0.249698
AC004381.2	0	0	2.35443	0	0	0	0	0	0	0	0	0	0	0	0	0	0	4.35952	0	0	0	0	0	2.22817	2.46564	0	0	0	0	0	2.0034	6.35524	2.90261	3.03981	3.97168	0	0	0	2.4098	0	0	0	0	4.99881	0	2.67497	0	4.65926	1.81668
AC004381.3	0.0255354	0.148088	0.30806	0.122135	0.100367	0.125446	0.0621332	0.308055	0.186627	0.0760696	0.0995322	0.0219612	0.0316272	0.0624211	0.0235803	0.0495422	0.0713133	0.048524	0.107214	0.225284	0.146511	0.0270588	0.125385	0.211969	0.127424	0.0902374	0.122854	0.0317371	0.0843646	0.151772	0.023552	0.0241062	0.0319759	0.150136	0.134636	0.155507	0.276634	0.379092	0.411651	0.294554	0.345972	0.451022	0.378438	0.12971	0.249045	0.236921	0.257847	0.388818	0.346237
AC004381.4	0	0	0	0.0292365	0	0	0	0.0301075	0	0	0	0	0	0	0	0.0590509	0.0289508	0	0	0	0.0344656	0	0	0	0.0360348	0	0	0	0	0	0	0.116592	0	0	0.027127	0	0	0	0	0	0	0.0341059	0.0707784	0	0.0304836	0	0	0	0.023463
AC004383.1	4.20348	2.88402	2.03681	2.43896	2.80537	1.11493	2.54005	3.436	1.8427	1.08205	1.21664	1.77369	1.44401	2.16555	1.95512	1.12401	2.87233	1.95237	1.45447	2.32212	3.39934	1.61809	3.19187	3.25019	4.40063	2.75214	1.1081	0.963208	1.05321	0.977415	1.42363	0.455735	2.08889	0.178448	1.45087	0.28614	3.11638	2.37544	1.5355	2.27913	1.98286	1.77941	3.0639	1.88461	3.70203	2.124	1.14905	3.43623	2.49672
AC004386.1	0.112157	0	0.056428	0.0551919	0.0440196	0	0.0464368	0.11323	0.0575603	0	0	0	0	0.0455687	0	0	0	0	0.0596608	0	0.130688	0	0.105623	0.0587367	0.0678683	0.0690458	0.112581	0.0355525	0.038626	0.0495507	0	0	0.0736643	0	0.102272	0	0.179729	0	0.0630253	0.18598	0.0396416	0.0641544	0	0.0594129	0.172513	0.0997151	0	0	0.087974
AC004386.2	0	0	0	0	0	0	0	0	0	0	0	0	0	0	0	0	0	0	0	0	0	0	0	0	0	0	0	0	0	0	0	0	0	0	0	0	0	0	0	0	0	0	0	0	0	0	0	0	0
AC004386.3	0	0	0	0	0	0	0	0	0	0	0	0	0	0	0	0	0	0	0	0	0	0	0	0	0	0	0	0	0	0	0	0	0	0	0	0	0	0	0	0	0	0	0	0	0	0	0	0	0
AC004386.4	0	0	0	0	0	0	0	0	0	0	0	0	0	0	0	0	0.328418	0	0	0	0	0	0	0	0	0	0	0	0	0	0	0	0	0	0	0	0	0	0	0	0	0	0	0	0	0	0	0	0
AC004386.5	0	0	0	0	0	0	0	0	0	0	0	0	0	0	0	0	0	0	0	0	0	0	0	0	0	0	0	0	0	0	0	0	0	0	0	0	0	0	0	0	0	0	0	0	0	0	0	0	0
AC004386.6	0	0	0	0	0	0	0	0	0	0	0	0	0	0	0	0	0	0	0	0	0	0	0	0	0	0	0	0	0	0	0	0	0	0	0	0	0	0	0	0	0	0	0	0	0	0	0	0	0
AC004386.7	0	0	0	0	0	3.04835	0	0	0	0	0	0	0	0	0	0	0	0	0	0	0	0	0	0	0	0	0	0	0	0	0	0	0	0	0	0	0	0	0	0	0	0	0	0	0	0	0	0	0
AC004408.1	0	0	0	0	0	0	0	0	0	0	0	0	0	0	0	0	0	0	0	0.0671457	0	0	0	0	0	0	0	0	0	0	0	0	0	0	0	0	0	0	0	0	0	0	0	0	0	0	0	0	0
AC004408.2	0	0	0	0	0	0	0	0	0	0	0	0	0	0	0	0	0	0	0.00967372	0	0	0	0	0.0189701	0.0217453	0	0	0	0	0	0	0	0	0	0	0	0	0.0347682	0	0	0	0	0	0	0	0	0	0	0
AC004415.1	0	0	0	0	0	0	0	0	0	0	0	0	0	0.0870321	0	0	0	0	0	0	0	0	0	0	0	0	0	0	0	0	0	0	0	0	0	0	0	0	0	0	0	0	0	0	0	0	0	0	0
AC004448.1	0	0	0	0.148772	0	0.0754434	0	0.0766209	0.0769655	0	0	0	0	0	0	0	0	0	0	0	0	0	0	0	0	0	0.151181	0	0	0	0	0	0	0	0	0	0	0	0	0	0	0	0	0	0	0	0	0	0
AC004448.2	0.715993	0.768794	1.76256	1.00379	0.85006	0.375277	0.517289	0.805244	1.42265	0.376431	0.485615	0.670096	0.570836	0.833639	0.861819	0.437134	0.311401	0.245552	0.156517	0.606733	0.334905	0.587415	0.571708	2.98464	0.915711	0.253134	0.539765	0.490657	0.351536	0.790642	0.652153	0.429218	0.398983	0.202604	0.389747	0.416202	0.40816	0.107639	0.453735	0.302193	0.206502	0.722345	0.196591	0.155325	0.394072	0.595519	0.371576	0.100082	0.495927
AC004448.3	0	0.132525	0	0	0	0	0	0	0	0	0	0	0	0	0.0609197	0	0	0	0	0	0	0.0652723	0	0	0	0	0	0	0	0	0	0	0	0	0	0	0	0	0	0.104051	0	0	0	0	0	0	0	0	0
AC004448.4	0	0	0	0	0	0	0	0	0	0	0	0	0	0	0	0	0	0	0	0	0	0	0	0	0	0	0	0	0	0	0	0	0	1.43989	0	0	0	0	0	0	0	0	0	0	0	0	0	0	0
AC004448.5	0	0	0	0	0	0	0	0	0	0	0.0543339	0	0	0	0.0874438	0	0	0	0	0	0	0	0	0	0.108725	0	0.0889116	0	0	0	0	0	0	0	0	0	0	0	0	0	0	0	0	0	0	0	0	0	0
AC004449.1	1.63074	1.39387	0.990748	0.754982	0.928573	0.215672	1.2397	1.4582	1.1065	0.524579	0.733628	0.472224	0.706576	0.445055	0.636849	0	0.855446	0.212246	0.945025	0.75721	0.890036	0.225627	0.717643	0.458116	1.19234	0.941274	1.07591	0.662398	0.7524	1.06958	0.297635	0.782133	0.585556	0.260369	0.607356	0.557197	0.814325	0.285691	0.498125	0.614814	0.0792386	0.25274	0.492146	0.348039	0.451872	1.7457	1.11642	1.06949	1.54669
AC004453.1	0.117327	0.236222	0	0	0	0.119384	0.0979249	0	0	0	0.218519	0.105603	0.156064	0.0986186	0	0	0.118732	0	0	0	0.139346	0.123596	0	0	0	0	0	0	0	0.104996	0	0	0	0	0.221984	0	0	0.314355	0	0	0	0	0.138635	0	0.246862	0	0	0	0.186862
AC004453.2	0.207236	0.229556	0.155785	0.0897219	0.155756	0.181027	0.155998	0.118509	0.145177	0	0.0398146	0.0226251	0.143612	0.0966507	0.125088	0.051254	0.0380449	0.104083	0.125244	0.0899793	0.0454409	0.106861	0.0488807	0.0547316	0.0784674	0.0960384	0.131019	0.0342695	0.0272046	0.0346858	0.0576418	0.0384535	0.119254	0.0298995	0.0477852	0.0165369	0.0412374	0.0671531	0.0436138	0.0283393	0.0459149	0.104782	0.0311227	0.0828659	0.0264336	0.0716496	0.0569187	0.0693408	0.0722149
AC004461.1	0	0	0.112912	0.111519	0	0.11186	0	0	0	0.2191	0.0679156	0	0	0.183383	0	0	0	0.108439	0	0.260047	0	0	0	0	0.136539	0	0.328499	0.138174	0	0.195282	0.308193	0.23036	0.301193	0.0892249	0	0.431383	0.1184	0	0	0	0	0	0	0	0	0	0.0942236	0	0
AC004461.2	0.69401	0.558993	0.701207	0.601289	0.518684	0.565718	1.13393	0.399976	0.533402	0.955009	0.958703	1.7165	0.494018	2.12058	1.56933	0.389403	0.938468	0.432466	0.703879	0.504532	0.765043	0.540667	1.98561	1.10059	0.683569	0.854491	1.00321	2.21098	1.75675	2.6277	2.47484	1.87836	2.7196	1.39166	1.64726	1.34092	0.832955	0.852144	0.938198	1.25215	1.12361	1.00465	0.760976	0.694616	0.84541	1.94901	1.66067	1.49599	2.13488
AC004464.1	0.100349	0	0.101799	0.0496442	0	0	0	0	0	0	0	0	0	0	0	0	0	0	0	0	0	0	0	0	0	0	0	0	0	0	0	0	0	0	0	0	0	0	0	0	0	0	0	0	0	0	0	0	0
AC004466.1	1.86571	1.59245	1.80653	1.61902	1.94182	2.736	1.69164	2.06308	2.36648	2.22033	1.69595	1.85431	1.44557	1.79899	1.81731	1.50367	2.48588	2.18476	2.50668	1.47762	2.69262	1.5775	1.64205	1.79152	1.55595	1.92388	1.54202	2.68473	2.30138	2.6037	2.40456	2.35129	2.69294	1.6943	1.6193	2.00904	0.860411	1.19985	0.786742	0.93254	0.946579	0.874275	0.96609	0.966237	1.00933	1.20353	1.3776	1.48864	1.1984
AC004466.2	0.341241	0.272186	0.209721	0.203758	0.705412	0.343101	0.400236	0.707923	0.212176	0.332602	0.463795	0.30189	0.531724	0.397399	0.13442	0.275066	0.203959	0.0674854	0.373578	0.0799787	0.48875	0	0.789904	0.288922	0.250722	0.169383	0.271389	0.916873	0.66763	0.551165	1.45286	0.769892	0.654772	0.655875	0.321467	0.267748	0.365346	0.0892423	0.472174	0.23037	0.300653	0.317628	0.159689	0.146933	0.497671	0.784273	1.00235	0.671491	0.431239
AC004466.3	0.459978	0.610163	0.389024	0.611776	1.03495	0.541331	0.193653	0.631446	0.395233	0.740848	0.376841	0.204192	0.148343	0.569163	0.299255	0.154553	0.836205	0.531879	0.332083	0	0.453485	0.400619	0.293054	0.488531	0.658084	0.190133	0.230878	0.392999	0.427246	0.756366	0.418334	0.687262	0.509973	0.241804	0.285381	0.393575	0.412374	0.101606	0.173509	0	0.277891	1.0672	0.357869	0.497379	0.39616	0.0928702	0.332696	0.248928	0.0614636
AC004467.1	0	0	0	0	0	0	0	0	0	0	0	0	0	0	0	0	0	0	0	0	0	0	0	0	0.215249	0	0	0	0	0	0	0	0	0	0	0	0	0	0	0	0	0	0	0	0	0	0	0	0
AC004470.1	0	0	0	0	0	0	0	0	0	0	0	0	0	0	0	0	0	0	0	0	0	0	0	0	0	0	0	0	0	0	0	0	0	0	0	0	0	0	0	0	0	0	0	0	0	0	0	0	0
AC004471.1	0.528754	0.858703	0.601618	0.432815	0.471553	0.374725	1.04305	1.0646	0.946012	0.258126	0.132058	0.425875	0.208953	0.181355	0.211005	0.483931	0.803699	0.379117	1.23547	0.758254	1.15248	0.562771	0.718235	0.114079	1.05859	1.26561	1.01648	0.414813	0.679342	0.43759	0.75167	0.660887	0.497383	0.520615	1.17965	1.19484	0.172635	0.496251	0.627236	0.302006	0.23749	0.378074	0.368244	0.231406	0.728802	0.360829	0.609943	0.591293	0.429814
AC004471.2	0.124078	0.129433	0.150808	0.0548183	0.0905749	0.116953	0.12122	0.102756	0.114852	0	0.033581	0	0	0.073164	0.0173797	0.0334625	0.018072	0.0338992	0.113284	0.109006	0.149804	0.137397	0.109835	0.0725343	0.0741203	0.201845	0.198169	0.101984	0.110946	0.0647849	0.0997282	0.0624707	0.122788	0.127211	0.0832437	0	0.153677	0.13959	0.113645	0.0994766	0.204867	0.209441	0.0896916	0.095818	0.224981	0.204677	0.172261	0.250348	0.100515
AC004477.1	0.904106	0.883702	1.59036	1.01032	1.17439	0.71872	0.873902	1.35891	1.75319	1.04986	0.990966	0.472972	0.864	0.86537	0.640996	1.04508	1.29204	1.05219	1.43626	1.17231	1.22545	1.57477	1.32713	1.76388	1.50119	0.829302	0.989063	0.682464	1.11059	0.884892	0.602064	1.15598	0.75788	0.846438	0.620668	1.19086	0.289059	0.735247	1.30451	0.628515	0.342059	0.469578	0.106472	0.216514	0.150467	0.777894	0.350516	0.627798	0.627952
AC004477.2	0	0	0	0	0	0	1.28394	0	0	0	0.349158	0	0	0	0	0	0	0	0	0	0	0	0	0	0	0	0	0	0	0	0	0	0	0	0	0	0	0	0	0	0	0	0	0	0	0	0	0	0
AC004477.3	2.80669	2.67409	1.46631	1.34966	2.71805	1.7075	1.20411	3.0475	1.8394	2.29111	1.61763	1.11344	1.61155	2.00338	2.30841	2.22037	1.58768	1.86049	2.63529	3.24566	1.0899	2.38625	1.21489	1.80541	2.69554	2.01249	2.01014	1.18899	1.71244	1.13576	1.81749	1.25952	1.68396	1.05003	1.16758	2.0706	0.452588	1.00216	0.95387	0.282558	0.846926	0.292812	1.5116	0.993573	0.615355	0.509445	0.366478	0.363923	0.266577
AC004485.1	0	0	0	0	0	0	0	0	0	0	0	0	0	0	0	0	0	0	0	0	0	0	0	0	0	0	0	0	0	0	0	0	0	0	0	0	0	0	0	0	0	0	0	0	0	0	0	0	0
AC004486.1	0	0.337227	0.345944	0.339403	0.79662	0	0.274517	0.347872	0.350734	0	1.02775	0	0	0.54717	0	0.342526	0.33806	0	0.736388	0	0	0	0.322852	0	1.26106	0.418961	0	0.209801	0.682873	0.599	0.621273	0.348139	0.909051	0.274403	0	0.432005	1.45499	0	0	0	0	0	0.388916	0	1.04629	0.403759	0.876613	0.379067	0
AC004490.1	0.068129	0.0576166	0.103233	0.0383701	0.0919345	0.0797399	0.0540661	0.0366212	0.0543902	0.0266593	0.0515029	0.0572943	0.0331101	0.0079425	0.0361724	0.0175585	0.0261295	0	0.0820696	0.0110655	0.0900865	0	0.081374	0.0397293	0.053997	0.0234528	0.0189839	0.0176214	0.0185701	0.0553723	0.0159617	0.0175661	0.0466854	0.0436902	0.0165078	0.0490443	0.188155	0.0807676	0.0745507	0.136374	0.0945217	0.186921	0.0745484	0.0850735	0.0996843	0.0995362	0.0620519	0.120193	0.126851
AC004491.1	0.137935	0.211374	0.208733	0.132061	0.145208	0.213577	0.106703	0.215317	0.0544256	0.0846772	0.0542439	0.0151352	0.0427603	0.176919	0.017181	0.0197036	0.0808629	0.131672	0.0937498	0.0213187	0.156659	0.0182706	0.0996419	0.160216	0.0898566	0.0857866	0.104385	0.236428	0.187664	0.0167445	0.0678515	0.0338646	0.0750383	0.0792912	0.0684339	0.0967343	0.122154	0.111927	0.165152	0.208931	0.170363	0.0198164	0.123661	0.077774	0.052622	0.20469	0.213084	0.0367861	0.209984
AC004492.1	0.915971	0.720458	0.994653	0.360816	0.875907	0.548625	0.769015	1.18675	0.502906	0.877714	0.635606	1.32604	1.07687	1.08837	1.01311	0.619455	0.662404	0.66713	0.917979	0.42477	0.922347	0.634039	1.27538	1.08825	0.666355	1.06184	0.811203	0.940654	0.88813	1.23965	1.58789	2.06256	0.971153	0.76124	0.50223	1.96573	0	0.323864	0.346483	0.273591	0.174645	0.421697	0.288975	0.130086	0.570359	0.547056	0.736132	0.327745	0.239587
AC004494.1	0.230983	0.395206	0.0951985	0.15572	0.381299	0.132898	0.0913366	0.0902169	0.177724	0.0882267	0.201454	0.105925	0.11284	0.22871	0.145494	0.039658	0.103574	0.0868563	0.434133	0.0677514	0.134734	0.38406	0.0885323	0.63635	0.29869	0.144861	0.15709	0.0547104	0.0620277	0.0909858	0.0376056	0.238106	0.0394399	0.043858	0.0446335	0.0549861	0.0862725	0.0513995	0.0238807	0.0322518	0.0724671	0.488032	0.20062	0.224721	0.132514	0.156981	0.240414	0.108559	0.201639
AC004494.2	0	0	0	0	0	0	0	0	0	0	0	0	0	0	0.0363256	0	0.025819	0	0	0.0302879	0	0.0270934	0	0	0.0621973	0	0.0876333	0	0	0.0513331	0	0	0	0.0494546	0.0222173	0	0	0	0.0606241	0	0	0	0	0	0	0	0	0.0354087	0
AC004510.1	0	0	0	0	0	0	0	0	0	0	0	0	0	0	0	0	0	0	0	0	0	0	0	0	0	0	0	0	0	0	0	0	0	0	0	0	0	0	0	0	0	0	0	0	0	0	0	0	0
AC004522.1	0	0	0	0	0	0	0	0	0	0	0	0	0	0	0	0	0	0	0	0	0	0	0	0	0	0	0	0	0	0	0	0	0	0	0	0	0	0	0	0	0	0	0	0	0	0	0	0	0
AC004522.2	0	0	0	0	0	0	0	0	0	0	0	0	0	0	0	0	0	0	0	0	0	0	0	0	0	0	0	0	0	0	0	0	0	0	0	0	0	0	0	0	0	0	0	0	0	0	0	0	0
AC004522.3	0	0.0628913	0	0	0.0401222	0	0	0.0520963	0	0.0482964	0.092675	0.0442874	0	0	0	0.0564052	0	0	0	0.0587557	0.118614	0.0523395	0	0	0	0.0622546	0	0	0	0	0	0	0	0	0	0	0	0	0.057924	0	0	0	0.0660061	0.053781	0	0.0635508	0.193853	0.0590336	0.0436782
AC004522.4	0.34512	0.405572	0.259682	0.383233	0.535538	0.6602	0.3617	0.350174	0.277888	0.541483	0.371114	0.374225	0.267702	0.431958	0.166371	0.170818	0.30782	0.172041	0.602063	0.198612	0.201796	0.270058	0.408633	0.635201	0.105563	0.320976	0.439827	0.346127	0.40942	0.554889	0.389348	0.350584	1.21431	0.450118	0.358753	0.387055	0.321846	0.234454	0.197722	0.338461	0.184028	0.0999031	0.114139	0.391162	0.177076	0.131048	0.336385	0.503059	0.551624
AC004522.5	0	0	0	0	0	0	0	0	0	0	0	0	0	0	0	0	0	0	0	0	0	0	0	0.119163	0.0689156	0.0697697	0	0.108269	0.158134	0.050721	0.051408	0.229626	0.0750666	0.534497	0.895389	0.29043	0	0	0.064636	0	0	0	0	0	0	0	0	0	0
AC004528.1	0.16817	0.393397	0.339281	0.270064	0.368544	0.169312	0.142546	0.243355	0	0.390354	0.55586	0.238298	0.301953	0.455371	0.382365	0.0716454	0	0.11051	0.241972	0.297549	0.126828	0.118889	0.355964	0.242001	0.274453	0.0894181	0.340311	0	0.184071	0.259978	0.0565305	0.154648	0.652016	0.0431851	0.0608829	0	0.266256	0	0.266117	0.307216	0.111811	0.135925	0.316163	0.130392	0	0.525287	0.247078	0.347306	0.581345
AC004528.2	0	0	0	0	0	0	0	0	0	0	0	0	0	0	0	0	0	0	0	0	0	0	0	0	0	0	0	0	0	0	0	0	0	0	0	0	0	0	0	0	0	0	0	0	0	0	0	0	0
AC004540.1	0.573825	0.627004	0.666247	1.12567	0.774204	1.0852	0.485517	0.801663	1.02303	0.776781	1.11094	0.572718	1.67497	0.797351	0.902768	1.27448	1.10588	2.0294	0.786098	0.855563	0.603248	0.855167	0.583633	0.681091	1.33435	0.755098	0.746189	0.157189	0.229646	0.0874577	0.166961	0.143883	0.0803859	0.11838	0.122121	0.147688	1.38639	1.92744	1.95434	2.2104	2.47558	1.78423	2.64636	1.73072	2.50744	2.46837	3.21404	2.84436	2.32805
AC004540.2	0.252512	0.474838	0.211307	0.47083	0.502007	0.12476	0.557243	0.360758	0.444151	0.17295	0.282799	0.457106	0.303212	0.325841	0.490345	0.220665	0.397597	0.490213	0.451281	0.371736	0.506207	0.267113	0.740259	0.419481	0.423351	0.47098	0.331448	0.0915802	0	0	0	0	0.0354229	0	0	0.0795273	0.389156	1.13369	0.562852	0.51686	0.813458	1.18835	1.06257	0.935221	0.851389	0.895853	0.967383	0.898763	1.07094
AC004542.1	0	0	0	0	0	0	0	0.392507	0	0	0	0	0	0	0	0	0	0	0	0	0	0	0	0	0	0	0	0	0	0	0	0	0	0	0	0	0	0	0	0	0	0.53656	0	0	0	0	0	0	0
AC004542.2	0	0	0	0.716528	0.644896	0	0.309089	0	0.324952	0	0	0.19096	0	0	0	0	0	0	0	0	0	0.478742	0	0	0.620358	0.721682	0	0.947822	0.497788	0.339955	0.31683	0	0.82172	0	0.463618	0	0	0	0	0.307006	0	0.379078	0	0	0	0.209107	0.330518	0	0
AC004542.3	0	0	0	0	0	0	0	0	0	0	0	0	0	0	0	0	0	0	0	0	0	0	0	0	0	0	0	0	0	0	0	0	0	0	0	0	0	0	0	0	0	0	0	0	0	0	0	0	0
AC004542.4	0	0	0	0	0	0	0	0	0	0	0	0	0	0	0	0	0	0	0	0	0	0	0	0	0	0	0	0	0	0	0	0	0	0	0	0	0	0	0	0	0	0	0	0	0	0	0	0	0
AC004542.5	0	0	0	0	0	0	0	0	0	0	0	0	0	0	0	0	0	0	0	0	0	0	0	0	0	0	0	0	0	0	0	0	0	0	0	0	0	0	0	0	0	0	0	0	0	0	0	0	0
AC004542.6	0	0	0	0	0	0	0	0	0	0	0	0	0	0	0	0	0	0	0	0	0	0	0	0	0	0	0	0	0	0	0	0	0	0	0	0	0	0	0	0	0	0	0	0	0	0	0	0	0
AC004543.1	0	0	0	0	0.11347	0	0	0	0.148513	0.138358	0.0873077	0.126009	0.186298	0.352535	0.140073	0.288743	0.141925	0.282101	0	0.16749	0	0	0	0	0.706269	0	0	0	0	0.126111	0.261611	0	0.382807	0	0.401595	0	0.464413	0	0.165172	0	0	0	0	0	0	0	0.246861	0.471685	0
AC004549.1	0	0	0	0	0	0	0	0	0	0	0	0	0	0	0	0	0	0	0	0	0	0	0	0	0	0.406037	0	0	0	0	0	0	0	0	0	0	0	0	0	0	0	0	0	0	0	0.0981048	0	0	0
AC004551.1	0.691746	0.552305	0.565884	0.138428	0.502639	0.274154	0.174552	0.36262	0.222451	0.332667	0.468633	0.733766	0.177556	0.791357	0.476389	0.139077	0.206831	0.138843	0.39231	0.810607	0.163652	0.510892	0.655104	0.34798	0.861093	0.428248	0.279785	0.398366	0.838366	0.3739	0.25875	0.211304	0.28007	0.293621	0.196819	0.36069	0.151453	0.183853	0.511498	0.0782988	0.352886	0.323406	0.30467	0.273826	0.216311	0.383581	0.183312	0.248453	0.284331
AC004552.1	0	0.593503	0.593673	0.196519	0	0.195776	0	0.202899	0	0	0.35296	0.173341	0.245895	0.157382	0	0	0.38513	0	0.215598	0	0.459507	0	0.186438	0.608574	0	0.238319	0.579755	0	0.129826	0	0	0.199661	0.2579	0.3064	0.181748	0	0.20165	0.263609	0.224949	0	0.712137	0.216596	0.235529	0.200772	0	0.114881	0.161327	0.215629	0.452601
AC004554.1	0	0	0	0	0	0	0	0	0	0	0	0	0	0	0	0	0	0	0	0	0	0	0	0	0	0	0	0	0	0	0	0	0	0	0	0	0	0	0	0	0	0	0	0	0	0	0.0167676	0	0.0304683
AC004554.2	0.0516789	0.0337968	0.0173169	0.0342318	0.0550135	0.0515786	0	0.0174056	0.0526652	0.244013	0.094919	0.150366	0.0426707	0.141354	0.11658	0.017087	0	0.017138	0	0.0595544	0.0600333	0.0354917	0.0324939	0.0546209	0	0	0.0349979	0.0450364	0.0357706	0.0761166	0.0304382	0	0.0224374	0.0660426	0	0.0438458	0.0731229	0.0223494	0.192668	0.0188669	0.0607938	0.0593936	0.103527	0.0366391	0.0703224	0.0207681	0	0.145957	0.14901
AC004584.1	0.242687	0.228801	0.626766	0.606167	0.331652	0.0896246	0	0.406297	0.0810025	0.164091	0.498985	0.285152	0	0.140426	0.157493	0.0795428	0.237758	0.107637	0.35104	0.660008	0.520723	0.509462	0.722245	0.345746	0.449657	0.406687	0.332567	0.702263	1.05912	0.280279	0.504525	0.742944	1.06175	0.521651	0.226651	0.110181	0.301403	0.416295	0.222543	0.441564	0.0567294	0.19155	0.182599	0.388529	0.106664	0.564213	0.567654	0.26861	0.460085
AC004584.2	0	0.287988	0.366115	0	0	0.291493	0.119528	0.495284	0.124413	0.230896	0	0.210462	0	0.354627	0.23402	0.241308	0	0	0.466942	0	0.341223	0.608616	0.414502	0	0	0	0	0.181318	0.0989366	0	0	0.365517	0	0	0	0	0	0	0	0	0	0	0	0	0	0	0	0	0
AC004584.3	0.102047	0.0842211	0.09486	0.0261155	0.0598524	0.0440501	0.045204	0.0653586	0.0134754	0.0382906	0.0339108	0.0567698	0	0.107574	0.0272101	0	0.012685	0.075024	0.0563111	0.016546	0.0499992	0.0257704	0.161672	0.0547069	0	0.100447	0.0667938	0.0177277	0.0724519	0.0267781	0.0607342	0.0426958	0.0498551	0.0207669	0.0384382	0.0172033	0.0149807	0.0184318	0.0450121	0.0691703	0.0455027	0.0488731	0.0169568	0.0455916	0.05591	0.0357511	0.0851255	0.0738524	0.0475429
AC004585.1	2.58057	3.06851	3.39559	2.59088	3.05829	3.38667	2.55244	2.73199	2.07873	2.29092	2.11758	1.77942	2.88451	2.27497	2.37971	1.67607	2.45272	1.79343	1.99204	2.39174	1.87457	2.78212	1.52628	2.33668	1.67037	2.21055	1.79728	4.47773	4.7348	4.67571	4.77484	3.59254	5.13189	2.12052	1.6196	2.38307	0.508796	0.970999	0.954127	0.531033	0.671874	0.705532	1.11407	0.459353	0.599286	0.853576	0.998952	0.598791	0.89617
AC004585.2	0	0	0	0	0	0	0	0	0	0	0	0	0	0	0	0	0	0	0	0	0	0	0	0	0	0	0	0	0	0	0	0	0	0	0	0	0	0	0	0	0	0	0	0	0	0	0	0	0
AC004590.1	0.462429	0.307271	0.435514	0	0.575512	0.663297	0.400966	0.196831	0	0.21727	0.492477	0.748149	0.73429	0.561767	0.386857	0	0.207753	0.765944	0.803485	1.03535	0.559969	0.791446	0.0350353	1.84227	0.146173	0.509799	0.381729	0.260635	0.0459366	0.0634606	0.0269736	0.165394	0.165077	0	0.135744	0.11147	0	0	0.130022	0.121466	0	0	0	0	0.0132057	0.176649	0.0518577	0	0.034425
AC004593.1	0	0	0	0	0	0	0.0369505	0	0	0	0	0	0	0.0362888	0.0849523	0.0435045	0	0	0	0.0508374	0.0512946	0	0	0	0	0	0	0.0282095	0	0.0389571	0	0	0	0	0	0.0561422	0	0	0	0	0	0	0	0	0.089582	0.0265456	0	0	0.0348037
AC004593.2	0	0	0	0	0	0	0	0	0	0	0	0	0	0	0	0	0	0	0	0	0	0	0	0	0	0	0	0.0262734	0.0463964	0.0475243	0.0709597	0.0262017	0	0.0305843	0	0	0.0142614	0	0	0	0.0283128	0	0	0.0141773	0	0.0564969	0.0231981	0	0.0526404
AC004593.3	0.0668382	0.0292979	0	0.174482	0.0466582	0.146776	0.0339641	0.0819624	0.101012	0.0776448	0.122952	0.156657	0.0958898	0.130299	0.227785	0.0739171	0.0679781	0.0589182	0.156522	0	0.0346778	0.0249574	0.131901	0	0.0773367	0.0958252	0.0590018	0.0464371	0.0373906	0	0.0806633	0.0418649	0.112972	0.0915091	0.017422	0.110771	0.188304	0.115441	0.117369	0.228029	0.0934368	0.171798	0.270966	0.191132	0.109271	0.125665	0.0781236	0.208936	0.272864
AC004594.1	0.402443	0.348406	0	0.0980837	0.273104	0.802978	0.109355	0.41789	0.423853	0.728604	0.506804	0.410463	0.594864	0.928694	0.0707135	0.92129	0.276167	0.0982802	0.32194	0.083768	0.279461	0.698418	0.327744	0.425015	0.120932	0.289545	0.297547	0	0	0.0828295	0.210098	0.102651	0.197084	0	0	0	0	0	0.132147	0	0	0	0	0	0	0	0	0.0896865	0
AC004596.1	0.904532	1.39172	1.27156	1.73997	1.22392	2.02715	1.34006	1.72709	1.15815	2.02428	2.26923	2.22416	1.42935	1.62038	1.99263	1.25929	1.31748	1.65181	2.27049	1.79237	2.73132	1.52684	2.6621	2.35433	1.28415	2.15841	3.07007	2.42514	3.02521	2.21033	2.63854	1.56752	3.02321	1.49117	1.24807	1.36234	2.09068	1.83981	1.83409	1.40584	1.32935	2.02621	1.78432	1.19124	1.36942	2.84934	1.83423	2.88665	2.41353
AC004597.1	0	0	0	0	0	0	0	0	0	0	0	0	0	0	0	0	0	0	0	0	0.0710666	0	0	0	0	0	0	0	0	0	0	0	0	0	0	0	0	0	0	0	0	0	0	0	0	0	0	0	0
AC004623.1	2.51406	2.59533	3.0316	1.97072	2.27573	1.51609	1.88566	2.23632	1.67078	1.57373	1.17032	1.33244	1.30879	1.28029	1.47592	1.25507	1.35072	1.25545	2.1782	1.6611	2.25891	1.63131	2.04926	1.80817	2.05098	1.99817	2.20047	0.57413	0.56978	0.77933	0.416878	0.694296	0.559061	0.459933	0.268494	0.673158	1.63474	2.3888	1.9733	1.23653	1.87353	1.87712	2.53515	2.36285	1.62704	2.40627	2.21995	1.8265	2.20948
AC004637.1	0	0.0753317	0.154836	0.304295	0	0	0	0	0	0	0	0	0	0.0636306	0.0744683	0	0	0.0756537	0.165417	0	0	0	0.0724925	0.240932	0.0925091	0	0	0.0481973	0.106351	0	0	0	0.203871	0.12031	0	0	0	0.0991447	0.0864321	0	0	0	0	0	0	0.138258	0.197487	0.0827033	0.483235
AC004672.1	0	0	0	0	0	0	0	0	0	0	0	0	0	0.0124527	0	0	0	0	0	0	0	0.0156583	0	0	0	0	0	0	0.0210603	0	0	0	0	0	0	0	0	0.059259	0	0	0	0	0.0181466	0	0.0155071	0.0183752	0	0.0323722	0
AC004672.2	0.169651	0.416237	0.348985	0.169935	0.338936	0.252142	0.420819	0.0878117	0	0.0857258	0.053307	0.388502	0	0.209423	0	0	0	0.0842119	0.0927052	0.500167	0.493373	0	0.40253	0	0.10273	0.104085	0.257975	0.0533809	0.297029	0.15175	0.532415	0.0886026	0.335077	0.0676341	0.165185	0	0.18133	0.225977	0.0971128	0.303685	0.0614936	0	0	0.089644	0	0.154816	0.149368	0.0917912	0
AC004674.1	0	0	0	0	0	0	0	0	0	0	0	0	0	0	0	0	0	0	0	0	0	0	0	0	0	0	0	0	0	0	0	0	0	0.0105371	0	0	0	0	0	0	0	0	0	0	0	0	0.0119486	0	0
AC004674.2	0	0	0	0	0	0	0	0	0	0	0	0	0	0	0	0	0	0	0	0	0	0	0	0	0	0	0	0	0	0	0	0	0	0	0	0	0	0	0	0	0	0	0	0	0	0	0	0	0
AC004678.1	0.421983	0.704113	0.520025	0.513794	0.561025	0.496586	0.773733	0.292071	0.395722	0.126718	0.127588	0.231222	0.35602	0.259574	0.105826	0.368344	0.315437	0.488123	0.394509	0.300677	0.458495	0.386711	0.395166	0.135348	0.318745	0.41614	0.182331	0.169233	0.28956	0.299829	0.286381	0.130781	0.24125	0.222649	0.445361	0.250719	0.630809	0.534737	0.439988	0.371196	0.247398	0.359008	0.516066	0.58241	0.243755	0.439974	0.440661	0.427772	0.248278
AC004678.2	0.333259	0.258214	0.293218	0.372945	0.445487	0.29348	0.374023	0.186691	0.44316	0.489423	0.352034	0.157169	0.352423	0.285136	0.166144	0.0973627	0.334142	0.131642	0.279449	0.637386	0.367005	0	0.47359	0.17539	0.238475	0.229311	0.335597	0.132258	0.138556	0.252917	0.425873	0.106426	0.74352	0.0549491	0.0494739	0.379966	0.398872	0.372603	0.293871	0.251409	0.251228	0.472189	0.219732	0.368226	0.378195	0.402125	0.281577	0.188248	0.202233
AC004687.1	0.0142541	0	0	0.0142187	0.0229468	0	0	0.0146622	0	0	0	0	0	0.0239322	0	0.0141259	0.0280699	0.0286928	0.0155117	0	0	0.0296671	0.01359	0.0454727	0	0.0528485	0.0284987	0.0657782	0.0100254	0	0.0129039	0.0572391	0.0379457	0.10016	0.146481	0.109927	0.0760341	0.092274	0.0325025	0.031497	0.0205187	0.0166263	0.0512497	0	0.0585039	0.0969967	0.113031	0.0924801	0.0455531
AC004687.2	0.123496	0.22228	0.215284	0.0647238	0.16532	0.162174	0.255513	0.276126	0.142436	0.217869	0.710763	0.355212	0.322967	0.591874	0.293717	0.602756	0.659312	0.24565	0.286469	0.191668	0.453266	0.289126	0.22945	0.328472	0.255754	0.258727	0.166217	0.615617	0.825914	0.787707	0.626218	0.590812	0.91131	0.577459	0.575371	0.633109	0.956906	1.03871	0.558753	0.851378	0.630113	1.15306	1.15709	1.10341	0.802989	1.35881	0.955857	0.829387	1.30576
AC004687.3	0.0504251	0.0483671	0.0579372	0.0576687	0.0533047	0.0221381	0.034367	0.0374473	0.0629359	0.092286	0.092867	0.0597859	0.0701852	0.0574484	0.121669	0.0658208	0.0379478	0.0554599	0.0566308	0.0707027	0.0797895	0.0866389	0.122885	0.0908742	0.0616105	0.0938687	0.13598	0.00943443	0.015911	0.00789382	0.0491175	0	0.0103156	0	0.00444164	0.0201626	0.0453863	0.0202915	0.0409495	0.0748971	0.0252169	0.0887252	0.0818357	0.0584986	0.0486732	0.0627569	0.0255999	0.100891	0.0832702
AC004690.1	0	0	0	0	0	0	0	0	0	0	0	0	0	0	0	0	0	0	0	0	0	0	0	0	0	0	0	0	0	0	0	0	0	0	0	0	0	0	0	0	0	0	0	0	0	0	0	0	0
AC004690.2	0	0.103658	0.0425848	0	0.099177	0.0211014	0.0358856	0.0213082	0.0861072	0.0199868	0.0387343	0.0551994	0	0.0172527	0.0407411	0	0.0412211	0.042313	0	0	0.0981522	0.0218508	0	0.0447258	0.0255747	0.0787336	0.0650485	0.0138053	0.0586311	0.0187668	0	0.0207185	0.0276804	0	0.0192684	0	0	0.0276159	0.0236635	0	0.0148921	0	0	0	0	0.0253929	0.0364884	0.0223993	0.0166015
AC004691.1	0.271953	0.088625	0.0915856	0	0.143744	0	0.0753662	0.0921883	0	0	0	0.158886	0.34967	0	0	0.180474	0.354786	0.0894801	0.0971982	0	0	0.468961	0	0.285401	0	0.112319	0	0.113626	0.125399	0.321947	0.162907	0.181913	0.239072	0	0.166604	0	0.291722	0	0.102083	0	0	0.20849	0	0.0969111	0.280873	0.162059	0.0776684	0.097546	0.35915
AC004691.2	0.0431404	0.0485359	0.177069	0.152278	0	0.179254	0.142242	0	0.282703	0.041394	0.0590737	0.113951	0.0319001	0.0867148	0.0528584	0.141089	0.0899661	0.112294	0.0643636	0.0367651	0.134991	0.187336	0	0.0866415	0.0893746	0.162949	0.0752359	0	0	0	0	0	0	0	0	0	0.0376889	0	0	0	0	0	0.0727766	0	0	0	0	0	0
AC004692.1	0	0	0.330068	0.327255	0	0	0.0902257	0	0	0	0.0672043	0.577586	0	0.456488	0	0	0	0	0.11856	0	0.129183	0	0	0	0.661687	0.134289	0	0	0	0	0	0	0	0	0	0.140519	0	0	0	0	0	0.12631	0.125698	0.233287	0	0	0.0947263	0.117482	0.086336
AC004692.2	0	0	0.102689	0.397564	0	0	0	0	0	0	0.392474	0	0	0	0	0.197164	0	0.0999119	0	0	0.112606	0	0.18289	0	0	0	0.10186	0	0	0	0	0	0	0	0	0	0	0	0	0	0.0687703	0	0	0.106717	0	0	0	0	0
AC004696.1	0	0	0	0	0.190696	0	0	0	0	0	0	0	0	0	0	0	0	0	0	0.0686537	0	0	0	0	0	0	0	0	0	0	0	0	0	0	0	0	0	0	0	0	0	0	0	0	0	0	0	0	0
AC004696.2	0	0	0	0	0	0	0	0	0	0	0	0	0	0	0	0	0	0	0	0	0	0	0	0	0	0	0	0	0	0	0	0	0	0	0	0	0	0	0	0	0	0	0	0	0	0	0	0	0
AC004702.1	0	0.56111	0	0	0	0	0	0.52593	0	0	0	0.464316	0	0.420557	0	0	0	0	0	0	0	0	0	0	0	0	0	0	0	0	0	0	0	0	0	0	0	0	0	0	0	0	0	0	0	0	0	0	0
AC004704.1	16.9843	15.6643	15.8584	16.7899	18.3691	18.4737	19.0969	16.9593	15.7106	1.70844	2.3082	3.7268	4.44359	2.8706	2.67557	3.23891	2.61046	4.13742	21.3283	20.7278	21.344	31.6953	27.7952	34.4098	22.2372	21.2684	19.7585	0.534183	0.900898	1.09173	2.20183	0.847946	1.73427	0.798682	0.695089	0.969434	0.101821	0.502973	0.428268	0.31695	0.405068	0.65811	0.334798	0.302477	0	0.336768	0.48594	0.505517	0.0750505
AC004706.1	1.39922	2.02311	1.57715	1.23061	1.97978	1.83841	1.05456	1.8332	1.15118	3.83701	2.92187	2.62741	3.63833	2.78039	2.80136	1.75542	1.85195	1.27231	1.90538	1.11487	1.22275	2.1563	1.44652	2.40844	1.50595	1.92589	2.01225	0.441445	0.47276	0.392136	0.506174	0.359115	0.583025	0.0935131	0.332484	0.257593	1.91853	1.10217	1.67816	2.17022	1.72109	2.30405	1.90653	1.28499	1.76876	1.42856	1.5608	1.97414	2.41511
AC004706.2	0	0	0	0	0	0	0	0	0	0	0	0	0	0	0	0	0	0	0	0	0	0	0	0	0	0	0	0	0	0	0	0	0	0	0	0	0	0	0	0	0	0	0	0	0	0	0	0	0
AC004706.3	1.07742	1.11765	1.22515	0.788997	0.938761	0.857837	0.995226	0.97157	0.877215	1.12628	1.1111	1.13864	1.00604	1.0876	1.09208	0.761358	0.978477	0.649342	0.944933	1.09251	0.929028	0.782185	1.09265	0.899322	0.85376	1.22781	1.14	0.982984	0.899228	0.990544	1.05291	0.958554	0.736173	0.507852	0.662554	0.70721	0.392426	0.501423	0.715426	0.460104	0.506114	0.722501	0.521078	0.539079	0.450248	1.38973	1.56492	1.20132	1.45542
AC004707.1	5.74696	3.5047	3.62355	4.43295	4.147	3.63959	4.37923	4.99236	3.44209	3.41817	2.91713	2.9697	2.93667	4.36665	3.42371	2.6446	3.08296	3.97746	3.08836	3.95568	5.20049	3.00146	4.13424	3.78622	5.25282	3.63283	3.86751	2.08462	1.7011	2.02791	2.26356	1.42171	2.02288	1.59589	2.16075	1.99868	2.53586	2.17946	3.99846	2.90289	2.46979	3.00439	3.03153	3.6083	2.91909	2.69638	2.13319	2.18439	2.43222
AC004765.1	0	0.117633	0.203183	0.0394183	0.255164	0.0398152	0.134526	0.120747	0.123066	0.301203	0.0487608	0.139173	0.296101	0.105785	0.154357	0.0799	0	0.158454	0.212688	0.184849	0.138718	0.0415732	0.489843	0.211207	0.145892	0.199121	0.0824925	0.0512717	0.165407	0.141304	0.246913	0.273946	0.104044	0.152941	0.0363318	0	0.085568	0.210741	0.0444751	0.131849	0.0280602	0.228997	0.0476171	0.127067	0	0.0712709	0.068494	0.126195	0.0939314
AC004771.1	0.579539	0.512789	0.852821	0.513602	0.81124	0.778978	0.751123	0.53337	0.863132	1.24651	0.63287	0.969399	0.591478	0.638844	0.827048	0.455117	0.574924	0.57166	0.843404	0.450188	0.763807	0.269457	0.4948	0.887675	0.236255	1.03653	0.319543	0.448672	0.628325	0.745348	1.0091	1.19227	0.963903	0.412272	0.481482	0.837633	0.0689668	1.19751	0.371426	0.145033	0.235635	0.522805	0.223977	0.481564	0.268736	0.770949	0.718393	0.910634	0.511552
AC004771.2	0.183845	0.538937	0.182551	0.274829	0.142591	0.652944	0	0.854109	0.289577	1.39901	0.501696	0.570292	0.11862	0.611163	0.355981	0.113615	0.818783	0.184831	0.103028	0.317722	0	0.188413	0.959896	0.19081	0.330284	0.224591	0.325689	0.283582	0.254466	0.241342	0.249976	0	0.123197	0.218739	0	0.116731	0	0	0.209885	0	0.183401	0.213813	0.110603	0	0.468337	0.0553021	0.0771634	0	0.146213
AC004771.3	0.719241	0.359766	0.79573	1.2674	0.481627	0.302578	0.506657	0.685671	0.249581	0.582735	0.560089	1.16569	0.0784056	0.756098	0.887787	0.182046	0.476893	0.119314	0.653611	0.919931	0.216238	0.822459	0.751952	0.81185	1.1055	0.820894	0.658649	0.690842	0.460618	1.01647	0.604351	0.916565	0.645432	0.33515	0.563615	0.0777783	0.25696	0.625278	0.481994	0.603897	0.305629	0.908709	0.140319	0.453432	0.371901	0.88518	1.49221	0.973007	0.8014
AC004771.4	0	0	0	0	0	0	0	0	0	0	0	0	0	0	0	0	0	0	0	0	0	0	0	0	0	0	0	0	0	0	0	0	0	0	0	0	0	0	0	0	0	0	0	0	0	0	0	0	0
AC004771.5	4.20255	4.24091	4.95047	4.87408	6.5375	4.02487	4.61562	5.99797	4.58433	13.7438	11.4394	9.74276	8.25587	11.469	10.9629	3.43026	3.8832	2.25404	7.35474	7.49307	6.17814	7.07267	10.0235	9.7647	7.51707	6.962	7.31153	0.943699	0.656135	0.958206	0.881339	0.337664	0.637194	0.390445	0.291287	0.177023	1.12798	1.23714	1.89825	1.68175	1.29165	1.1122	1.49566	1.17894	1.07932	2.27786	2.07223	2.03947	2.31889
AC004774.1	0	0	0	0	0	0	0	0	0	0	0	0	0	0	0	0	0	0	0	0	0	0	0	0	0	0	0	0	0	0	0	0	0	0	0	0	0	0	0	0	0	0	0	0	0	0	0	0	0
AC004774.2	0	0	0	0	0	0	0	0	0	0	0	0	0	0	0	0	0	0	0	0	0	0	0	0	0	0	0	0	0	0	0	0	0	0	0	0	0	0	0	0	0	0	0	0	0	0	0	0	0
AC004774.3	0	0	0	0	0	0	0	0	0	0	0	0	0	0	0	0	0	0	0	0	0	0	0	0	0	0	0	0	0	0	0	0	0	0	0	0	0	0	0	0	0	0	0.325002	0.109423	0	0.00301259	0.411522	0	0
AC004775.1	0.181649	0.177024	0.121916	0.29822	0.19189	0.18098	0.151096	0.122736	0.0614827	0.173118	0.183921	0.105455	0.0760541	0.245585	0	0.120962	0.236294	0.0602297	0.0644351	0	0.348742	0.373721	0.284088	0.191326	0.0735813	0.0748505	0.492796	0.229838	0.543125	0.267932	0.432288	0.23973	0.318105	0.281444	0.383526	0.0775186	0.321233	0.159856	0.203343	0	0.0428373	0.415744	0.070841	0.254815	0.433145	0.180955	0	0.0643415	0.0475527
AC004777.1	0.223983	0	0	0	0	0	0	0	0	0	0.136895	0	0	0.365336	0	0	0	0	0	0	0	0	0.215531	0	0	0	0	0	0	0	0.206135	0	0	0.180759	0	0.86969	0	0	0	0	0	0	0	0.238572	0	0.26916	0	0	0
AC004784.1	0	0.0184009	0.229198	0.100357	0.0805846	0.407937	0	0	0	0.195859	0.0771482	0.266934	0.324523	0.248963	0.305897	0.0372077	0	0.201198	0.0399658	0	0.0217654	0	0.0176732	0.106381	0	0	0	0.0638343	0.178849	0.0665668	0.0831494	0.0184203	0.048981	0	0.0940586	0.131598	0	0.400131	0	0.247133	0	0	0	0	0.105922	0.0608564	0.103565	0.0199024	0
AC004788.1	0	0	0	0	0	0	0	0	0	0	0	0	0	0	0	0	0	0	0	0	0	0	0	0	0	0	0	0	0	0	0	0	0	0	0	0	0	0	0	0	0	0	0	0	0	0	0	0	0
AC004790.1	0	0	0	0	0	0	0	0	0	0	0	0	0	0	0	0	0	0	0	0	0	0	0	0	0	0	0	0	0	0	0	0	0	0	0	0	0	0	0	0	0	0	0	0	0	0	0	0	0
AC004790.2	0	0	0	0	0	0	0	0	0	0	0	0	0	0	0	0	0	0	0	0	0	0	0	0	0	0	0	0	0	0	0	0	0	0	0	0	0	0	0	0	0	0	0	0	0	0	0	0	0
AC004792.1	0	0	0	0	0	0	0	0	0	0	0	0	0	0	0	0	0	0	0	0	0	0	0	0	0	0	0	0	0	0	0	0	0	0	0	0	0	0	0	0	0	0	0	0	0	0	0	0	0
AC004797.1	0.3226	0.183059	0.499691	0.164674	0.200808	0.152632	0.170487	0.447188	0.160473	0.123085	0.322992	0.116068	0.1047	0.202996	0.345235	0.180907	0.426894	0.357424	0.301025	0.331629	0.338254	0.392779	0.0920815	0.533365	0.0788775	0.414297	0.136928	0.0711156	0.0468574	0.0714836	0.0659555	0.045741	0.241441	0.100636	0	0.0544235	0.157718	0.149622	0.111453	0.0861454	0.149513	0.626267	0.149273	0.252515	0.0996924	0.367761	0.297285	0.302811	0.28616
AC004801.1	0.272677	0	0	0.135766	0	0.276638	0	0	0.140679	0.135069	0	0	0	0	0	0	0	0.399744	0.14902	0	0.162178	0	0	0	0	0.169054	0	0.0854134	0	0.121374	0	0	0	0	0	0	0	0	0	0	0	0.156345	0	0	0	0	0	0.151965	0
AC004801.2	1.22933	1.83844	1.18868	1.15291	1.15816	1.02687	1.50857	1.6505	1.05547	2.25085	1.82749	1.20424	0.899278	1.41154	1.0996	0.701273	1.38056	1.01757	2.26805	2.14345	1.43353	1.68292	1.67654	1.50363	1.54593	2.00601	0.883657	2.57474	1.87746	2.43918	2.53923	2.3739	2.17315	1.22207	1.12818	1.00606	0.990997	1.23611	2.6638	0.812589	1.03178	2.11048	1.59272	1.30508	2.40363	2.40815	3.18401	2.56027	1.97849
AC004801.3	0	0.0172961	0	0	0	0	0.0487167	0	0	0	0	0	0	0	0	0	0	0	0	0	0	0	0	0	0	0	0	0	0.0250709	0	0	0	0	0	0	0	0	0	0	0.0401094	0	0	0	0.0384324	0	0	0	0	0
AC004801.4	0.00970479	0.0895206	0.0275426	0.0274088	0.017296	0.0182029	0.0345305	0.0371221	0.0792798	0.0318021	0.0392762	0.0770126	0.0339282	0.065226	0.0795515	0.0180711	0.0460978	0.00964571	0.0200443	0.0105725	0.0961203	0.0982505	0.0103169	0	0.0392817	0.0235377	0.0840618	0.0696275	0.0683229	0.0570212	0.0245214	0.0270891	0.0119817	0.0140506	0.0337922	0	0.0135163	0.0594759	0.0411716	0	0.0388835	0.0352159	0.0507968	0.0389915	0.0280946	0.0422562	0.0797424	0.029267	0.0276212
AC004801.5	0	0	0.0879099	0	0.265722	0.399842	0.156894	0	0.128825	0.430646	0.283117	0.0549862	0.162983	0.103092	0	0.500531	0.208457	0	0.068063	0	0.149125	0.0900994	0.0821436	0.35566	0.229214	0	0.06153	0	0	0	0	0	0	0	0	0	0	0	0	0	0	0.0720046	0	0	0	0.126975	0.0529977	0	0
AC004801.6	0.819277	0.691772	0.705332	0.501873	0.558517	0.390601	0.527291	0.909873	0.558762	0.185923	0.28589	0.34036	0.0979996	0.255108	0.226693	0.311441	0.572666	0.504914	0.501719	0.360511	0.725915	0.685873	0.517273	0.699377	1.18152	0.337398	0.713935	0.32504	0.242662	0.346035	0.451415	0.309578	0.153463	0.300896	0.606331	0.549711	0.165281	0.355526	0.261543	0.300982	0.303648	0.268899	0.556596	0.41612	0.43894	0.211149	0.202082	0.207683	0.184127
AC004801.7	0.350475	0.254416	0.28127	0.188711	0.29571	0.195311	0.303081	0.223629	0.36275	0.259612	0.270725	0.296234	0.146421	0.274848	0.275845	0.311085	0.200602	0.24464	0.200309	0.298865	0.241802	0.255889	0.216764	0.287729	0.180063	0.256717	0.297987	0.444889	0.453147	0.384679	0.426553	0.47417	0.317444	0.21172	0.18386	0.265226	0.139212	0.143627	0.153811	0.166269	0.104648	0.20369	0.249416	0.136539	0.131757	0.299149	0.12078	0.250922	0.266062
AC004803.1	3.55427	4.38564	4.62098	3.20019	4.68418	2.52508	4.34925	3.34101	4.0836	2.61371	2.9084	2.96966	4.15845	4.03992	3.05967	4.21595	3.80968	3.7251	3.59465	3.20715	3.94677	3.90525	4.42949	3.31517	2.95676	4.39569	3.7683	1.74055	2.00646	2.42843	2.28221	2.42296	2.15836	2.23451	3.48604	2.67765	1.16261	1.33771	1.11942	1.2798	0.85993	1.8691	1.3672	1.89969	0.877136	1.76954	1.3703	1.94618	1.65202
AC004805.1	0	0	0	0	0	0	0.0414968	0.0584291	0	0.121596	0	0.065315	0	0	0	0.263238	0.134915	0	0	0.0814914	0	0	0.128716	0.120347	0.0771204	0	0	0.0858003	0.137614	0.104063	0.176988	0.179187	0.0939501	0.151671	0	0.251648	0.133876	0.307668	0.304844	0.46233	0.0802837	0.401839	0.315836	0.634955	0.504213	0.766657	0.731936	0.635611	0.737072
AC004805.2	0	0	0	0	0	0	0	0	0	0	0	0	0	0	0	0	0	0	0	0	0	0	0	0	0	0	0	0	0	0	0	0	0	0	0	0	0	0	0	0	0	0	0	0	0	0	0	0	0
AC004805.3	0	0	0	0	0	0	0	0	0	0	0	0	0	0	0	0	0	0	0.212753	0	0	0	0	0	0	0	0	0	0	0	0	0	0	0	0	0	0	0	0	0.222301	0	0	0	0.207358	0	0.23361	0	0	0.313037
AC004808.1	0	0	0	0	0	0	0	0	0	0	0	0	0	0	0	0	0	0	0	0	0	0	0	0	0	0	0	0	0	0	0	0	0	0	0	0	0	0	0	0	0	0	0	0	0	0	0	0	0
AC004808.2	0	0.105346	0	0	0	0	0	0	0	0	0	0	0	0	0	0	0	0	0	0	0	0	0	0	0	0	0	0	0	0	0	0	0	0	0	0	0.0573026	0	0	0.177203	0.114456	0.0618772	0.063913	0	0	0	0.0933718	0.0569834	0.0852173
AC004812.1	0	0	0	0	0	0	0	0	0	0	0	0	0	0	0	0	0	0	0	0	0	0.994127	1.78814	0	0	0	0	0.607258	0.635064	0	0	0	0	0	0	0	0	0	0	0	0	1.05701	0	0	0	0	0	0	0
AC004812.2	1.14771	0.988016	1.35639	1.07601	1.05145	1.08478	1.353	1.04148	1.52876	1.28436	1.33665	1.59195	1.44604	1.37852	1.22008	1.07961	1.10967	1.44367	1.51316	1.68633	1.76019	1.21849	1.38855	1.29101	1.62551	1.33225	1.54395	1.35113	1.41816	1.49018	1.30073	1.13029	1.3205	1.56244	1.82345	2.15081	1.51736	1.31867	1.56406	1.06409	0.998825	1.27108	1.70368	1.51492	1.6822	1.43656	1.3801	1.27893	0.943587
AC004816.1	3.49232	2.96087	3.44157	3.58326	3.2741	3.29597	3.50507	2.6379	2.21397	3.74307	3.68919	3.40127	3.29494	3.99902	3.25754	2.57709	2.65126	3.88557	3.26628	3.78848	4.43113	4.63636	4.59771	5.86616	3.4655	2.73536	3.04919	7.3039	7.79233	6.70046	6.62884	8.78373	6.22709	3.39558	2.9762	2.08526	8.43619	6.03441	6.60442	9.92605	9.26536	8.17705	7.52667	6.5356	6.98907	12.8014	11.4607	12.5126	13.0123
AC004816.2	0	0.22932	0.234166	0	0.362536	0.230514	0.187399	0.23689	0.952257	1.34262	0.698213	0.40776	0.297881	0.186208	0	2.0913	1.59984	0.223859	0.751078	1.0649	0.270177	0.477386	0.219932	0.718996	1.70393	1.13833	0	0.852374	0.310882	0.201914	0.210241	0	0.616673	0	0	0	0.494949	0.306884	0	0.785629	0.512337	0.262313	0.263661	0.729407	0.238781	0.274404	0	0.254152	0
AC004817.1	0.0507162	0	0.102888	0.0504637	0.0806834	0.255112	0.0848397	0.207834	0.26015	0.0972222	0.125056	0	0.0649076	0.0837946	0.0991572	0.050685	0.0998319	0.0505352	0.109237	0	0	0	0.0482073	0.268806	0.123806	0.125838	0	0.0648224	0	0	0	0	0	0	0	0	0.108554	0	0.115114	0.056359	0	0.117196	0	0	0	0.0612215	0	0	0.0401912
AC004817.2	0.0563664	0	0	0	0.0449759	0	0	0	0	0	0	0	0	0	0.165514	0	0	0.0562288	0	0	0	0	0	0	0	0	0	0	0	0	0	0	0	0	0	0	0	0	0.0641265	0	0	0	0	0	0	0.0343379	0	0	0
AC004817.3	0.0158164	0.077421	0.093634	0.183927	0.0729567	0.0155071	0.143986	0.0941361	0.0626308	0.0562119	0.146278	0.0854963	0.127955	0.0129099	0.0610723	0.0336017	0.0676672	0.018152	0.142887	0	0.122747	0.0529074	0.100335	0.115314	0.0744908	0.115729	0.09432	0.0546855	0.0716993	0.0405625	0.10439	0	0.0450291	0	0.0573342	0.0384927	0.146455	0.229761	0.190348	0.0825616	0.232824	0.30426	0.245372	0.194212	0.182552	0.304119	0.195639	0.298498	0.15785
AC004817.4	0.181637	0.102794	0.0880645	0.233927	0.100713	0.0701338	0.17643	0.104441	0.134286	0.110736	0.151299	0.232493	0.21763	0.108327	0.183569	0.0764354	0.1158	0.0921712	0.108821	0.147391	0.0802642	0.155085	0.133474	0.221127	0.13334	0.105495	0.196498	0.17186	0.234621	0.198096	0.123369	0.269774	0.133448	0.129467	0.0773456	0.192067	0.137757	0.106612	0.106685	0.14305	0.100917	0.155674	0.190275	0.094788	0.0894098	0.162771	0.124389	0.154572	0.156806
AC004817.5	0.0124202	0.0366607	0.0626599	0.0491164	0.0496338	0.0745363	0.0350774	0.0378005	0.0380691	0.0704731	0.0380122	0.0108501	0.0614719	0.0574979	0.0599834	0.0246484	0.0340837	0	0.0398422	0.0286248	0.043362	0.0384336	0.0234494	0.013083	0.0150541	0.0923591	0.0257753	0.00662964	0.024277	0.0200482	0	0.022176	0.0784019	0.0172132	0	0.0128856	0.0926448	0.01615	0.0809659	0.0878138	0.0335418	0.156512	0.137876	0.0724488	0.086799	0.193589	0.0614324	0.114841	0.0654466
AC004825.1	0	0	0	0	0	0	0	0	0	0	0	0	0	0	0	0	0	0	0	0	0	0	0	0	0	0	0	0	0	0	0	0	0	0	0	0	0	0	0	0	0	0	0	0	0	0	0	0	0
AC004825.2	0.347342	0.572397	0.235339	0.344359	0.554246	1.15393	0.678723	0.238624	1.31177	0.891799	0.212647	0.817142	0.591442	0.382379	0.678798	0.811361	0.685995	0.809615	0.373591	0.403104	0.406531	0.600045	0.662343	0.245891	0.996024	1.14897	1.65324	0.95415	0.399999	0.62286	0.836258	0.350079	0.461867	0	0.214588	0.742829	1.23667	1.05863	1.30916	1.02444	0.826454	0.934501	0.544808	0.860491	1.43381	1.8777	1.79907	1.74948	1.28306
AC004825.3	0.0948045	0.143337	0.1615	0.113422	0.14258	0.124904	0.12877	0.202345	0.110455	0.123387	0.0958179	0.0955973	0.149217	0.16835	0.0684949	0.118779	0.0954328	0.106608	0.110067	0.143581	0.155674	0.142218	0.263392	0.135244	0.199629	0.21242	0.0974871	0.112005	0.122454	0.15621	0.103446	0.169681	0.161237	0.149336	0.0956383	0.100301	0.121509	0.0106838	0.0516287	0.0938588	0.0915651	0.127023	0.0464369	0.136891	0.0647589	0.0776767	0.125985	0.0579923	0.188075
AC004828.1	0.174242	0.0570416	0.175769	0.057672	0.0464037	0	0.0486887	0.0591314	0.0595154	0.384919	0.177689	0.152217	0.149413	0.28699	0.0562579	0.0576817	0.0567069	0	0.124402	0	0.0679811	0.0602269	0.274263	0.183374	0	0	0.0584674	0	0	0	0	0	0	0	0	0	0.123905	0	0.0654172	0	0.0415091	0.334962	0	0.062095	0	0.0702061	0	0.0621351	0.045813
AC004828.2	0.0696347	0.0457102	0.081341	0.0344387	0.0834365	0.0231238	0.0550043	0.0235685	0.011845	0.0989419	0.0643464	0.0507826	0.0575114	0.0481521	0.0897695	0	0	0.0231889	0.0125123	0.0268933	0.0933681	0.0719007	0.11584	0.0611524	0	0.0572099	0.0350922	0.0475516	0.0233704	0.0465154	0.0413953	0.016475	0.0158184	0.0447019	0.0214361	0.0297379	0	0.0572863	0.0462917	0.0254189	0	0.0268052	0.0694572	0	0	0.0574839	0.0303926	0.037144	0.0810938
AC004830.1	0	0	0	0	0.783229	0	0	0	0	0	0	0	0	0	0	0	0	0	0	0	0	0	0	0	0	0	0	0	0	0	0	0	0	0	0	0	0	0	0	0	0	0	0	0	0	0	0	0	0
AC004830.2	0.274971	0.274919	0.328694	0.189275	0.189448	0.0955421	0.239514	0.293201	0.0489643	1.00298	0.146251	0.0833454	0.36335	0.902868	0.41888	1.51357	0.0469626	0.514395	0.410408	0.22163	0.168543	0.794678	0.361956	0.453839	0.289344	0.235577	0.336923	0.171863	0.236204	0.296977	0.0862605	0.0478726	0.929359	0.298459	0.264334	0.123184	0.848134	0.500094	0.380096	0.317423	0.790699	0.602724	0.941387	0.406864	0.836688	1.08116	1.46262	1.68758	1.41959
AC004832.1	1.03425	0.840029	1.14609	0.450595	0.777918	0.962176	0.622395	0.36377	0.657206	0.895692	1.26045	0.683582	0.491067	0.710805	0.469151	1.12913	0.5311	0.634264	0.523993	0.73522	0.641024	0.451796	1.57755	0.472542	0.241548	0.561671	0.886665	0.0476513	0.0473744	0.0273689	0.14657	0	0	0	0.0283918	0	0	0	0	0.0338793	0	0	0	0	0	0.0599039	0.0862642	0	0.0293215
AC004832.2	0	0	0	0	0	0	0	0	0	0.0747276	0	0	0	0	0	0	0	0	0	0	0	0.0797261	0	0	0	0	0.0754609	0	0	0	0	0	0	0	0	0	0	0	0.0882093	0	0.0562654	0	0	0.163331	0	0	0	0.0838479	0
AC004832.3	0.16015	0.491498	0.398837	0.130986	0.506679	0.220774	0.247989	0.151978	0.0789942	0.422182	0.305123	0.275797	0.392083	0.403531	0.153467	0.315251	0.246233	0.156004	0.178579	0.199033	0	0.487978	0.584124	0	0.919358	0.195307	0.0808593	0.172231	0.13175	0.0618133	0	0	0.373012	0	0	0	0.170595	0	0.182193	0.577337	0.0550948	0.404619	0.186738	0.496839	0.0735026	0.0889946	0.062375	0.0754288	0.0565323
AC004832.4	1.55624	0.692617	0.352088	1.03797	0.411398	0.69389	0.569489	1.60907	0.719168	1.51011	1.26611	1.22184	0.225636	1.27335	2.20481	0.700185	0.344451	1.18968	0.755918	1.01147	0.205169	0.906255	2.15556	1.09358	0.428335	2.36608	0.518855	0.644814	0.47276	0.91496	0.79232	0.532375	0.23217	0.277569	0.648921	0.896567	0.374676	0.231595	0.399304	0	0	0.799925	0.399927	0.184473	0.542427	0.518854	0.597238	0.381646	0
AC004832.5	1.33789	1.31942	0.948422	1.0672	1.79788	2.69839	1.89215	0.408757	1.50372	1.66529	1.14634	1.7522	1.18309	1.74893	0.78405	0.669638	1.05171	0.929727	2.17801	2.79873	2.52177	2.36829	1.78548	1.55461	0.985609	1.99553	2.0333	1.4575	1.60575	0.957106	2.7872	1.62532	1.78456	0.629713	0.124729	0.172211	0.717942	0.881704	0.45434	0.442812	0.290053	0.154638	0.63524	0	0.413849	0.481876	0.699236	0.717701	1.16833
AC004832.6	0.536701	1.24808	0.453117	0.491653	0.785612	0.445634	0.527989	0.502938	0.652183	0.299333	0.362819	0.3194	0.283622	0.113938	0.261406	0.405265	0.53931	0.40711	0.633803	0.681743	1.17883	0.330757	1.02714	0.662352	0.65411	0.386234	0.906815	0.115356	0.0959271	0.0816289	0.041539	0.0450925	0	0.13996	0.0416699	0	1.28265	1.58993	1.48461	1.44017	1.28603	1.9054	1.26825	1.14518	1.10808	1.11866	0.937657	0.777784	1.20991
AC004834.1	0.604872	0.827581	0.920434	0.599399	0.785821	0.790566	0.570397	0.613835	0.777246	0.474697	0.381014	0.384525	0.622319	0.913564	0.575316	0.254682	0.557509	0.751246	1.01699	0.504799	0.519753	1.18555	0.591073	0.598298	0.931322	0.786329	0.661314	0.965616	0.801195	1.04892	0.989983	0.712849	1.19172	0.913996	0.802477	0.566239	0.697574	0.591823	0.477751	0.721909	0.670097	0.441007	0.404853	0.829247	0.367276	0.79908	0.706336	0.529064	0.807828
AC004835.1	0.182027	0.245738	0.124222	0.100331	0.167349	0.19039	0.175618	0.150405	0.0794728	0.175792	0.0740786	0.110349	0.0471193	0.0952758	0.202095	0.089827	0.123738	0.181791	0.0980491	0.156971	0.11183	0.12009	0.153993	0.153753	0.114783	0.241393	0.137977	0.111178	0.130656	0.166143	0.19345	0.0825229	0.106413	0.0582279	0.0694075	0.136871	0.107018	0.16414	0.146893	0.128281	0.0811868	0.101525	0.0385568	0.103102	0.0984968	0.212347	0.153765	0.11931	0.210264
AC004835.2	0	0	0	0	0	0	0	0	0	0	0	0	0	0	0	0	0	0	0	0	0	0	0	0	0	0	0	0	0	0	0	0	0	0	0	0	0	0	0	0	0	0	0	0	0	0	0	0	0
AC004836.1	0.0459887	0	0.0238164	0	0	0	0	0	0	0.0433479	0	0	0	0	0	0	0	0	0	0	0	0	0	0	0	0	0	0	0	0	0	0	0	0	0	0	0	0	0	0	0	0	0	0	0	0	0	0	0
AC004837.1	0.199172	0	0	0	0.0667001	0	0	0	0.270397	0	0	0.0427162	0.00052325	0.0373684	0	0	0.397124	0	0	0	0.0595474	0	0.102481	0	0	0	0	0	0	0	0	0	0.0776433	0.0532441	0	0	0.132338	0	0	0	0	0	0.15536	0	0	0	0.344266	0	0
AC004837.2	0.30288	0.237618	0.0608984	0.237932	0.525909	0.241772	0.254276	0.367035	0.06159	0.573108	0.184272	0.210559	0.152758	0.591328	0	0.180731	0.118144	0.179009	0.129314	0.558058	0.280891	0.314018	0.341692	0.319635	0.146913	0.37459	0.122382	0.934995	1.21881	1.34398	1.23296	1.07368	0.635986	0.372867	0.221277	0.69157	0.3877	0.317224	0.203336	0	0.255894	0.557518	0.358897	0.513798	0.3095	0.469315	0.46859	0.832936	0.38352
AC004837.3	0	0	0	0	0	0	0	0	0	0	0	0	0	0	0	0	0	0	0	0	0	0	0	0	0	0	0	0.184447	0.100749	0.317391	0.237543	0.141522	0	0	0	0	0	0	0	0	0	0	0	0	0	0	0	0	0
AC004837.4	0.391907	0.480947	0.163228	0.352173	0.566912	0.194295	0.467844	0.164734	0.331769	0.184793	0.198482	0.141388	0.0407628	0.106825	0.125779	0.0322485	0.445199	0.291159	0.174027	0.337636	0.151349	0.0672935	0.152939	0.342691	0.197635	0.0802249	0.330857	0.716025	0.383443	0.77664	0.7216	1.06188	0.637188	0.451298	0.2683	1.07386	0.346177	0.339874	0.546762	0.142667	0.230752	0.410708	0.154405	0.206858	0.232962	0.409875	0.335942	0.413821	0.331489
AC004839.1	6.84908	9.77228	5.93499	7.71566	13.8795	1.96826	10.3129	1.99612	5.0157	0	2.95293	0	1.17688	5.55925	6.5549	3.9105	5.87963	1.88707	8.42192	15.6113	2.21672	6.05429	2.7201	5.94659	3.63097	8.41442	8.00827	8.00699	12.2574	9.57482	9.03781	5.94609	9.15855	6.25129	10.16	4.97225	3.10842	7.83965	4.49592	4.38641	9.28853	8.58463	3.40676	5.18264	3.01901	7.74405	9.54231	6.7189	6.41049
AC004839.2	0.363062	0.269365	0.278567	0.0905464	0.573512	0.0909014	0.521035	0.0940926	0.747687	0.520233	0.278094	0.316947	0.353878	0.149337	0.885927	0.274133	0.268494	0.0887776	1.08557	0.317712	0.213727	0	0.17347	0.476906	0	0.112411	0.355007	0.506415	0.250128	0.321282	0.492192	0.183436	0.727928	0.285079	0.339717	0.235546	0.483812	0.358852	0.418233	0.405949	0	0	0.418789	0.386316	0	0.32295	0.383732	0.585679	0.358288
AC004840.1	0.166745	0.102213	0.116678	0.115836	0.343587	0.116482	0.321146	0.601359	0.173446	0	0.0705512	0.102094	0.298705	0	0	0.23309	0.230191	0	0.127016	0.271576	1.0156	0.766659	0.271263	0.701702	1.12307	0	0.650678	0.702698	0.432208	1.42143	0.326966	0.209543	0.316541	0.308402	0.22038	0	0.641377	0.507102	0.502813	0.39634	0.80302	0.315258	0.133393	0.665052	0.361864	0.813801	1.10809	1.25021	0.545764
AC004840.2	0	0	0	0.227643	0	0.228839	0	0	0	0	0	0	0	0	0	0	0	0	0	0.264517	0	0	0	0	0.564519	0	0	0.14116	0	0	0	0	0	0	0	0	0	0	0.262712	0	0	0	0	0	0	0	0	0	0.183126
AC004846.1	0.136137	0.162403	0.162612	0.0921974	0.104045	0.0684587	0.0437035	0.130307	0.121469	0.113215	0.110639	0.0677336	0.0942447	0.0432289	0.0998649	0.142714	0.132678	0.0844478	0.185706	0.180069	0.0906506	0.176816	0.24217	0.200122	0.126301	0.188818	0.0948681	0.0179601	0.0361778	0.00760905	0.00760051	0.00842689	0.0228459	0.0132196	0	0	0.00902302	0	0.00952612	0	0.0193359	0	0	0.00908427	0	0.0207517	0.00736784	0	0.020119
AC004846.2	0.293807	0.230645	0.466816	0.183395	0.460538	0.53239	0.829675	0.419089	0.5837	1.15755	0.912138	1.04919	0.568455	0.8027	0.790229	0.977353	0.634376	0.153348	0.422348	1.14139	0.590606	0.29389	0.922133	1.0689	0.390105	0.229672	0.339474	0.300807	0.518708	0.546892	0.120615	0.357607	0.394671	0.360726	0.371076	0.469779	0.19057	0.11681	0.354414	0.247148	0.191715	0.103585	0.213467	0.334628	0.690924	0.259458	0.233561	0.268025	0.230967
AC004847.1	0.13285	0.11663	0.0744791	0.102714	0.0945348	0.0294414	0.0884114	0.1958	0.0755109	0.028017	0.00906373	0	0	0.024488	0	0.0146633	0.0144645	0	0.0477229	0.0171197	0.0690212	0.0152688	0.0560702	0.0311983	0	0.0729555	0.0743319	0.00966864	0.0102865	0.0131609	0.026494	0	0	0.0114031	0	0.0189471	0.0628078	0.0576669	0.116611	0.0324641	0.0315641	0.119737	0.105884	0.126341	0.105864	0.0180779	0	0.0158907	0
AC004852.1	0	0	0	0	0	0	0	0	0	0	0	0	0	0	0	0	0	0	0	0	0	0	0	0	0	0	0	0	0	0	0	0	0	0	0	0	0	0	0	0	0	0	0	0	0	0	0	0	0
AC004852.2	0.145511	0.174164	0.0811143	0.0636519	0.154275	0.0963992	0.095733	0.146402	0.0329306	0.121443	0.0295544	0.168579	0.0198858	0.171476	0.0310754	0	0.0472549	0.064435	0.0859146	0.0371938	0.0561571	0.100016	0.060676	0.050996	0.117155	0.0798927	0.0988164	0.0945744	0.10062	0.100098	0.0569433	0.0315848	0.18951	0.073935	0.0441833	0.123022	0.0343385	0	0	0.0708482	0	0.0371058	0.0193308	0	0.0329361	0.0582575	0.097497	0.0853066	0.177882
AC004852.3	0	0	0	0	0	0	0	0	0	0	0	0	0	0	0	0	0	0	0	0	0	0	0	0	0	0	0	0	0	0	0	0	0	0	0	0	0	0	0	0	0	0	0	0	0	0	0	0	0
AC004853.1	0	0	0	0	0	0	0	0	0	0	0	0	0.0914189	0	0	0	0	0	0	0	0	0	0	0	0	0	0	0	0	0	0	0	0	0	0	0	0	0	0	0	0	0	0	0	0.0754306	0.0437476	0	0	0
AC004854.1	0	0	0	0	0	0	0	0	0	0	0	0	0	0	0	0	0	0	0	0	0	0	0	0	0	0	0	0	0	0	0	0	0	0.379246	0	0	0	0	0	0	0	0	0	0	0	0	0	0	0
AC004854.2	0.0472961	0	0	0	0.0179575	0.0477724	0.0202121	0.0478369	0.0241321	0	0.0402258	0.0189448	0	0.0590355	0.0426887	0	0.0466693	0.0238152	0.0504231	0.0274808	0.0546265	0.0715197	0	0.0498743	0	0.0280545	0.0914311	0.0641056	0.100102	0.144288	0.122535	0.25618	0.121148	0.237949	0.0886262	0.147953	0.151918	0.0312802	0.0518997	0.0529534	0	0	0.0880333	0	0	0.0592	0.0423665	0.0246544	0.0387415
AC004858.1	0	0	0	0	0	0	0	0	0	0	0	0	0	0.253652	0	0	0	0	0	0	0	0	0	0	0	0	0	0	0	0	0	0	0	0	0	0	0	0	0	0	0	0	0	0	0	0	0	0	0.253394
AC004862.1	0.106412	0	0	0	0.300011	0	0	0	0.146677	0.30832	0	0	0.242216	0	0.149896	0	0	0.0780538	0.131942	0	0	0	0	0	0	0	0.107921	0	0.496227	0.468563	0.289793	0	0	0.169716	0.0980382	0.13799	0	0.248947	0.177157	0	0	0.122297	0	0	0	0	0	0	0
AC004863.1	0.972581	0.559842	0.827195	0.713508	1.25374	0.507636	0.258684	0.316106	0.525922	0.438357	0.780473	0.714879	1.04706	0.683903	1.14425	0.306502	0.909287	0.307728	0.668371	0.299085	0.36191	0.805691	1.06976	1.61149	0.685781	0.566288	0.255177	0.86366	0.566731	1.04364	0.325124	0.778333	0.272435	0.161385	0.191489	0.329752	1.36688	1.60982	1.71591	2.63358	2.00337	1.67282	1.9943	2.02396	2.38565	1.05458	1.44906	1.04742	1.57031
AC004865.1	0.041835	0	0	0.0824659	0	0	0.0349532	0.042296	0	0	0.025408	0.0365338	0	0	0	0	0	0	0	0.0482404	0	0.0436062	0	0.0440065	0	0	0	0	0	0	0	0	0	0	0	0	0	0	0	0	0	0	0	0	0	0	0	0	0
AC004865.2	1.21982	1.04909	1.06727	2.54875	2.34754	0.94917	1.10288	0.917478	0.644636	1.11168	1.28723	2.1847	0.543307	0.817395	1.45054	1.39063	0.818233	0.488989	1.51194	1.72577	1.59555	0.857824	1.09958	1.31808	1.45903	1.01732	1.6777	0.890019	0.137754	0.467254	0.904685	0.534899	0.3935	0.764607	0.861692	1.65895	1.27032	1.30386	2.07426	1.8292	2.3628	1.17834	3.11481	0.595827	0.95387	1.9791	2.56165	2.0328	3.165
AC004866.1	0	0	0	0	0	0	0	0	0	0	0	0	0	0	0	0	0	0	0	0	0	0	0	0	0	0	0	0	0	0	0	0	0	0	0	0	0	0	0	0	0	0	0	0	0	0	0	0	0
AC004866.2	0	0	0	0	0	0	0	0	0	0	0	0	0	0	0	0	0	0	0	0	0	0	0	0	0	0	0	0	0	0	0	0	0	0	0	0	0	0	0	0	0	0	0	0	0	0	0	0	0
AC004869.1	0	0	0	0	0	0	0	0	0	0	0	0	0	0	0	0	0	0	0	0	0	0	0	0	0	0	0	0	0	0	0	0	0	0	0	0	0	0	0	0	0	0	0	0	0	0	0.0667321	0	0
AC004869.2	0	0	0	0	0	0	0	0	0	0	0	0	0	0	0	0	0	0	0	0	0	0	0	0	0	0	0	0	0	0	0	0	0	0	0	0	0	0	0	0	0	0	0	0	0	0	0	0	0
AC004870.1	0	0	0	0	0	0	0	0	0	0	0	0	0	0	0	0	0	0	0	0	0	0	0	0	0	0	0	0	0	0	0	0	0	0	0	0	0	0	0	0	0	0	0	0	0.031717	0	0	0	0
AC004870.2	0.111868	0.110292	0.203008	0	0.102255	0	0	0	0.0903746	0	0	0	0	0	0	0	0	0	0	0	0	0	0	0	0	0.138562	0	0.576396	0.346801	0.244141	0.721831	0.401983	0.634459	0.461621	0.194566	0.616036	0	0	0	0	0	0	0	0	0	0	0	0.0779894	0
AC004870.3	0	0	0	0	0	0	0	0	0	0	0	0	0	0	0	0	0	0	0	0	0	0	0	0	0	0	0	0	0	0	0	0	0.214506	0	0.149931	0	0	0	0	0	0	0	0	0	0	0	0	0	0
AC004870.4	0	0	0	0	0	0	0	0	0	0	0	0	0	0	0.292343	0	0	0	0	0	0	0	0	0	0	0	0	0	0	0	0	0	0	0	0	0	0	0	0	0	0	0	0.375389	0	0	0.44853	0	0	0.11931
AC004875.1	0	0	0	0	0	0	0	0	0	0	0	0	0	0	0	0	0	0	0	0	0	0.0660962	0	0	0	0	0	0	0	0	0	0	0.0842116	0	0	0	0	0	0	0	0.0458547	0	0	0	0	0	0	0	0
AC004877.1	0.169602	0.120307	0.0461119	0.0843607	0.207002	0.191038	0.112203	0.105418	0.131703	0.176473	0.0921232	0.172702	0.0959965	0.143727	0.124048	0.0741563	0.102288	0.132117	0.0829433	0.120597	0.155773	0.17387	0.11287	0.162485	0.0989885	0.0619014	0.133244	0.0391945	0.0428874	0.0416148	0.0362031	0.0191618	0.0199898	0.0314232	0.0340934	0.0198647	0.153118	0.126155	0.185375	0.155244	0.13268	0.175367	0.270168	0.292286	0.240905	0.173606	0.174734	0.101208	0.162106
AC004877.2	0.937347	0.634773	1.31332	0.286425	0.923681	0.647997	0.426518	0.659803	0.886438	0.825347	0.441094	0.879389	0.365689	1.06553	1.12025	0.362046	1.06084	0.863108	0.697112	0.501954	1.4353	0.599644	1.02426	1.37482	0.878576	0.809298	0.804965	0.980482	0.999744	1.33934	0.909455	0.504857	0.568383	1.06294	0.994998	1.01744	1.46186	1.41465	1.30763	2.16325	0.927866	1.33509	1.98036	1.23009	0.74347	0.650002	0.809952	0.385041	0.908701
AC004879.1	0	0	0	0	0	0	0	0	0	0	0	0	0	0	0	0	0	0	0	0	0	0	0	0	0	0	0	0	0	0	0	0	0	0	0	0	0	0	0	0	0	0	0	0	0	0	0	0	0
AC004882.1	0.0537269	0	0.0541766	0	0	0	0.189197	0.173352	0.117451	0.0514535	0	0	0	0	0.052206	0	0	0	0.058537	0.0625451	0.135626	0.0556139	0.321066	0	0	0.347957	0	0.0716691	0	0	0	0	0	0	0	0	0	0	0	0.129351	0	0	0	0	0	0	0	0	0
AC004882.2	0	0	0	0	0	0	0	0	0	0	0	0	0	0.249694	0	0	0.308417	0	0	0	0	0	0	0	0	0	0	0	0	0	0	0	0	0	0	0	0	0	0	0	0	0	0	0	0	0	0	0	0
AC004882.3	1.4461	1.27942	1.34351	0.667537	0.948331	0.965895	1.29145	0.877231	0.99006	1.15608	1.86514	1.16055	0.921712	1.28849	1.71213	0.972127	1.53461	1.09124	0.98832	1.67232	1.08234	0.985306	1.71476	1.62376	1.20348	1.02883	1.69669	1.11891	1.32506	1.37091	1.76023	1.50405	1.15103	1.14071	1.88213	1.83806	1.52329	0.84764	0.985164	0.899012	0.92875	1.55453	0.852401	0.705755	0.727752	0.962121	1.25305	1.0552	0.952238
AC004884.1	0	0	0	0	0	0	0	0	0	0	0	0	0	0	0	0	0	0	0	0	0	0	0	0	0	0	0	0	0	0	0	0	0	0	0	0	0	0	0	0	0	0	0	0	0	0	0	0	0
AC004884.2	0.105726	0	0.431348	0.416793	0.082724	0	0.174463	0.214728	0.436357	0.305003	0.319047	0	0	0.25344	0.41078	0.427408	0.208401	0.413642	0.44853	0.737444	0.12301	0.438977	0.700619	0.220928	0.515579	0.391589	0	0.39973	1.08462	0.520027	0.482341	0.323746	1.40937	0.640562	0.193006	0.408073	0.226023	0.140239	0.119584	0.711278	0.228085	0.359534	0.579968	0.444174	0.219578	0.370849	0.179267	0.454039	0.411382
AC004888.1	0	0	0	0	0	0	0	0	0	0	0	0	0	0.16317	0	0	0	0	0	0	0	0	0	0	0	0	0	0	0	0	0	0	0	0	0	0	0	0	0	0	0	0	0	0	0	0	0	0	0
AC004889.1	7.67406	6.09431	6.05285	5.90754	8.27759	5.60411	6.21839	5.87049	7.25334	6.1637	6.65034	6.08642	6.21027	7.23265	6.31215	8.4562	7.06216	8.31199	9.09938	11.4743	10.0334	10.0345	10.0916	9.98484	8.98531	9.53688	10.1961	6.79865	6.66452	6.62895	6.25561	6.57365	6.73966	3.86539	3.81497	4.12899	6.94269	6.96737	7.37501	8.75247	8.34838	8.23595	7.64487	6.52768	6.77103	8.93037	9.20255	7.88413	8.97131
AC004890.1	0	0	0.594401	0	0	0	0	1.79355	0	1.70278	1.06009	0	0.728836	0.472742	1.70023	0	0	0.561916	0	0	0	0.603731	0	0	0.725512	0.71364	0	0.363189	1.16525	0	0.537727	0.596469	0	0.47038	1.08989	0	0.621399	1.5675	0	0	0.433368	1.28908	0	0.61556	0	0.705856	1.02291	0	1.42437
AC004890.2	11.3343	13.9211	13.0848	14.1527	14.6248	13.7008	12.7375	13.3924	11.2491	31.1692	27.3612	28.4387	24.6701	30.3507	29.671	9.62863	13.7133	10.4707	12.0852	12.2977	13.3198	14.8947	17.1339	14.6803	12.1908	11.9302	13.4761	9.8002	9.84665	9.82023	9.11426	9.06598	10.8596	6.90166	6.47092	8.95543	7.82289	7.11908	8.05895	8.92615	7.8876	9.59187	8.84738	9.27839	8.21138	9.57718	8.76797	8.76186	9.70184
AC004890.3	0.330831	0.357592	0.0668057	0.523809	0.183822	0.395294	0.139697	0.470559	0.338376	0.377277	0.362997	0.345574	0.166147	0.594833	0.35389	0.132693	0.195363	0.13176	0.318043	0.229335	0.308815	0.308347	0.282151	0.486517	0.28172	0.162989	0.233451	0.425888	0.274401	0.29298	0.560752	0.262811	0.305649	0.562011	0.456033	0.844919	0.563784	0.391177	0.484738	0.328709	0.283419	0.838544	0.431028	0.422104	0.272689	0.558789	0.572514	0.529809	0.599984
AC004893.1	0.067519	0.0660636	0	0.133347	0.0891978	0.111914	0	0	0.0457941	0.021297	0.110072	0.0196608	0.0558579	0.055729	0.130256	0.044386	0.0218918	0.0446394	0.0240335	0.0259315	0.0262251	0	0.105847	0	0.108788	0.138165	0.0907279	0.0438481	0.140189	0.259108	0.139122	0.0663186	0.146803	0.0690855	0.0824724	0.171748	0	0.0873389	0	0.172309	0.0476402	0.0518026	0.0801476	0	0.0685962	0.108653	0.0777118	0.023908	0.141571
AC004893.2	0	0	0	0	0	0	0	0	0	0	0	0	0	0	0	0	0	0	0	0	0	0	0	0	0	0	0	0	0	0	0	0	0	0	0	0	0	0	0	0	0	0	0	0	0	0	0	0	0
AC004893.3	0.31786	0.349058	0.221056	0.277474	0.31636	0.177099	0.222675	0.280525	0.235751	0.389107	0.265233	0.418534	0.346239	0.427158	0.422001	0.208674	0.289427	0.160735	0.325766	0.350952	0.259052	0.325462	0.34158	0.214849	0.269498	0.137807	0.372104	0.224628	0.172035	0.297312	0.105548	0.316771	0.354787	0.153946	0.190267	0.232463	0.162291	0.183486	0.101097	0.175645	0.236142	0.294681	0.193501	0.171236	0.0927593	0.268682	0.376172	0.382975	0.198677
AC004895.1	0.498492	0.277695	0.21653	0.323751	0.376105	0.164939	0.340816	0.281589	0.217684	0.297403	0.211808	0.122241	0.272572	0.316132	0.299722	0.287732	0.884021	0.287573	0.437066	0.492747	0.618709	0.234189	0.472955	0.155143	0.484082	0.35693	0.595496	0.183068	0.280877	0.296171	0.390667	0.117884	0.191132	0.149084	0.0884581	0.614301	0.221554	0.482925	0.243718	0.504818	0.107301	0.33035	0.491588	0.318217	0.383563	0.61296	0.308013	0.589012	0.300916
AC004898.1	0.339311	0.110108	0.22665	0.165976	0.312586	0.223471	0.188803	0.341649	0.115218	0.317802	0.136286	0	0.211049	0.408905	0.160412	0.111002	0.0549965	0.0551142	0.119507	0	0.194106	0.176054	0.262063	0.176497	0.270413	0	0.0566691	0.181546	0.385459	0.0989327	0.300761	0.0554346	0.293709	0.258525	0.202547	0	0	0.0723051	0	0	0.0797423	0	0	0	0.0566838	0.1005	0	0	0.0871812
AC004899.1	0	0	0	0	0	0	0	0	0	0	0	0	0	0	0	0	0	0	0	0	0	0	0	0	0	0	0	0	0	0	0	0	0	0	0	0	0	0	0	0	0	0	0	0	0	0	0	0	0
AC004899.2	0	0	0	0	0	0	0	0	0	0	0	0	0	0	0	0	0	0	0	0	0	0	0	0	0	0	0	0	0	0	0	0	0	0	0	0	0	0	0	0	0	0	0	0	0	0	0	0	0
AC004900.1	0.045237	0	0.086036	0	0.068425	0	0	0.135399	0.0880802	0.208417	0.104744	0.111887	0.0568944	0.211316	0.211094	0	0.0418809	0.0856595	0.232019	0	0.201291	0	0	0.0449821	0	0.0530805	0.17305	0.0872065	0.214583	0.2044	0.232931	0.174752	0.228405	0.166969	0.0859962	0.273557	0.045543	0.0594114	0.0483556	0.1023	0.357386	0.459825	0.1699	0.230408	0.187071	0.497424	0.344678	0.145086	0.237001
AC004906.1	0	0	0	0	0	0	0	0	0	0	0	0	0	0	0	0	0	0	0	0	0	0	0	0	0	0	0	0	0	0	0	0	0	0	0	0	0	0	0	0	0	0	0	0	0	0	0	0	0
AC004908.1	2.51012	2.83468	2.72943	3.43871	2.8778	2.51941	2.45529	2.40932	2.33303	3.55192	4.94443	4.02876	2.7509	4.186	3.30168	2.08162	3.35928	3.0039	4.53889	2.79802	2.63995	3.06068	5.01634	4.55399	3.17434	2.67258	3.21071	1.89525	2.403	1.99829	2.11595	1.12915	1.38164	2.8387	3.11368	3.79729	2.76411	3.89952	3.5297	2.89517	2.85444	2.9923	3.61518	3.12309	3.99262	4.23856	2.92517	3.72924	3.70158
AC004908.2	2.60336	3.33337	1.92588	2.84231	1.91334	2.63394	2.08184	2.07006	2.37601	3.67768	3.67648	3.19074	3.54213	3.60442	2.92675	2.63676	4.05788	2.81595	3.21902	3.69596	4.45199	2.97164	4.245	5.13905	2.84997	3.58377	3.25203	1.67439	2.00092	1.36885	3.04999	1.5827	2.21196	2.3679	2.30386	2.95393	2.28362	3.46222	3.39076	2.93002	3.09219	2.44557	4.15544	3.40392	3.47063	4.147	2.47826	3.45704	3.45876
AC004908.3	0.767149	1.4817	1.10939	1.50028	1.11499	0.976071	0.959815	1.08677	1.00559	1.64438	2.68265	1.22673	2.50131	2.05171	0.842117	1.10867	1.05583	0.213032	0.688149	2.13223	1.74684	1.02407	2.05445	1.83429	2.38814	1.499	0.888401	0.268615	0.590518	0.670656	0.765621	0.749841	0	0.579962	0.489279	0.416403	1.52123	1.43936	1.69741	1.56525	1.67156	0.615942	1.38179	0.909343	2.26463	1.43171	1.25879	0.338162	1.09141
AC004910.1	0.148068	0.0918098	0	0.138075	0.205931	0.0858822	0.0419524	0.236596	0.139869	0.133874	0.0576115	0.0422341	0.0589336	0.0773298	0.136064	0.0462518	0.0291684	0.0783188	0	0	0.0704855	0.0533742	0.220952	0.153383	0.056212	0	0	0.0877665	0.170085	0.0744284	0.0460145	0.051144	0.0627767	0.108794	0.0581255	0.127717	0.042533	0.364021	0.2087	0	0.0662632	0.10628	0.0487485	0.0494442	0.10386	0	0.0850915	0.108319	0.137899
AC004911.1	0	0	0	0	0	0	0	0	0	0	0	0	0	0	0	0	0	0	0	0	0	0	0	0	0	0	0	0	0	0	0	0	0	0	0	0	0	0	0	0	0	0	0	0	0	0	0	0	0
AC004912.1	1.98116	0	4.15033	0	3.18609	0	0	2.06317	0	1.84332	2.29262	7.08785	6.78431	21.597	7.2748	2.02128	5.77956	1.92462	0	2.13964	4.51446	0	5.4685	0	0	2.41569	4.13648	0	0	0	0	0	0	0	0	0	0	0	0	0	0	0	0	0	1.97827	0	0	0	0
AC004917.1	0.418058	0.28365	0.266707	0.386794	0.184523	0.207126	0.300858	0.199195	0.408028	0.681086	0.655349	0.526618	0.697719	0.232238	0.978658	0.255985	0.295838	0.0563298	0.506366	0.224664	0.210725	0.195802	0.0699137	0.51133	0.0964363	0.1933	0.542967	0.243586	0.411709	0.146357	0	0.0626251	0	0.125875	0.253199	0	0.384468	0.146745	0.192772	0	0.130961	0.266523	0.205407	0.193627	0.180757	1.78	0.971908	1.20279	1.24722
AC004918.1	2.25968	2.71678	1.96252	2.36818	2.48808	1.61869	2.41866	2.20335	2.1333	2.20728	3.07188	2.50592	1.97677	2.59623	3.64852	2.70139	2.32091	1.67941	2.46731	2.22525	2.40384	2.05864	2.54903	2.27107	2.29944	3.12816	2.49704	2.15542	1.61741	2.36094	2.25305	2.43779	2.7999	2.98546	3.6641	3.64995	1.20411	1.76212	1.8937	1.20806	0.943348	1.68584	0.720422	0.524237	1.16537	0.632913	0.683023	0.852989	0.584297
AC004918.4	5.4537	4.61278	5.0502	4.96382	5.29875	4.85933	4.15752	4.48921	4.86194	4.97537	4.22951	4.97824	4.05464	5.7479	5.43265	3.46645	5.10637	3.17634	4.42436	5.75331	4.73917	4.20677	6.88612	5.80988	4.37799	3.34704	4.67105	3.78932	3.08047	4.82359	3.54047	4.17981	3.37181	5.23381	4.14511	4.16875	3.31301	3.46768	3.58012	3.45393	3.29476	3.37451	3.07441	1.97533	2.88377	2.72223	3.09471	3.40133	2.53914
AC004920.1	0	0	0	0	0	0	0	0	0	0	0	0	0	0	0	0	0	0	0	0	0	0	0	0	0	0	0	0	0	0.0770669	0	0	0	0	0	0	0	0	0	0	0.0626295	0.200488	0.101504	0.184377	0.0892653	0.205973	0.222044	0.0936049	0.479817
AC004921.1	0	0	0	0.0509757	0	0	0	0	0	0	0	0	0	0	0	0	0	0	0	0	0	0	0	0	0	0	0	0.0652319	0	0	0	0.0508453	0	0	0.047129	0.0653842	0.0543721	0	0	0.0560418	0	0	0.0600776	0.0547481	0.418339	0	0.0442266	0.0545169	0.041334
AC004921.2	0.0836816	0.0512759	0.140446	0.0378246	0.124481	0.0728116	0.0682145	0.0697549	0.0159594	0.0972938	0.113139	0.120824	0.0453443	0.0857673	0.0771649	0	0.101325	0.04788	0.103437	0.100278	0.0528733	0.0204472	0.0632078	0.0330823	0.0872057	0.196992	0.0834829	0.176869	0.165656	0.0851067	0.164187	0.075069	0.12228	0.0710828	0.0221992	0.046464	0.116091	0.0353301	0.089079	0.0390084	0.0682591	0.107691	0.0627218	0.0396571	0	0.154411	0.120845	0.205255	0.127396
AC004922.1	1.47451	1.70356	1.83895	1.65272	1.05122	2.06577	1.57619	1.90831	2.53447	0.887152	2.26912	2.30803	1.11623	1.39776	1.70602	1.84727	1.70687	1.07945	2.88201	2.10166	2.49639	1.60795	2.62257	2.28122	3.05136	2.04449	2.23117	3.15539	3.22011	2.74432	2.76211	2.9575	2.96736	1.88001	1.69987	1.69918	2.20098	1.50042	1.12786	1.03486	1.31699	1.57072	1.44861	1.29233	1.35967	1.69199	2.25227	1.89721	1.70147
AC004923.1	0.049306	0.301679	0.218525	0.259209	0.372873	0.404239	0.212572	0.298988	0.300848	0.903207	0.513783	0.530408	0.376543	0.342551	0.825905	1.28177	2.11292	1.22629	0.92183	0.489881	0.491318	1.75593	0.80432	0.54936	0.527497	0.208723	0.209658	0.081355	0.566836	0.111463	0.151623	0.335075	0.110506	0.0328732	0.0388913	0.0537615	0.267228	0.272657	0.977551	0.967655	0.542395	0.0966936	0.487464	0.890368	0.128893	0.254272	0.108552	0.0448506	0.0656412
AC004923.2	0	0	0	0	0	0	0	0	0	0	0	0	0	0	0	0	0	0	0	0	0	0	0	0	0	0	0	0	0	0	0	0	0	0	0	0	0	0	0	0	0	0	0	0	0	0	0	0	0
AC004923.3	0	0	0	0	0	0	0	0	0	0	0	0	0	0	0	0	0	0	0	0	0	0	0	0	0	0	0	0	0	0	0	0	0	0	0	0	0	0	0	0	0	0	0	0	0	0	0	0	0
AC004923.4	0.980413	1.36594	1.039	0.843094	0.994804	1.38582	0.870622	1.46451	0.871501	0.470369	0.657495	0.976287	0.906196	0.739857	0.654047	0.446255	0.484067	0.443561	1.01512	0.831549	0.472766	0.55628	0.213783	0.752614	0.864759	0.38556	0.448065	6.54125	6.01225	6.29128	6.89881	6.05603	7.51304	3.09635	3.15491	3.16474	0.998901	0.995772	0.970317	0.544631	1.82988	0.979911	1.6335	1.23923	0.826358	1.32488	1.15699	1.34296	1.30433
AC004925.1	0.0292349	0.0304405	0.0154621	0	0.0365269	0.057982	0	0	0	0.086601	0.0537718	0.0505302	0.0356831	0.0717859	0.0139813	0.0295435	0.0285986	0.104822	0.0321341	0	0.0336883	0.0153227	0	0.0325636	0.0529698	0	0.0167895	0.0390345	0.0620775	0.0131037	0.0389526	0.043291	0.0776391	0.0673869	0.0133011	0.0553511	0.126321	0	0.0834878	0.016471	0.0523826	0.0350561	0.144878	0.0309321	0.0149473	0.0812613	0.0928533	0.0629894	0.083345
AC004930.1	0	0	0	0	0	0	0	0	0	0	0	0	0	0	0	0	0	0	0	0	0	0	0	0	0	0	0	0	0	0	0	0	0	0	0	0	0	0	0	0	0	0	0	0	0	0	0	0	0
AC004936.1	0	0	0	0	0	0	0	0	0	0	0	0	0	0	0	0	0	0	0	0	0	0	0	0	0	0	0	0	0	0	0	0	0	0	0	0	0	0	0	0.0540342	0	0	0	0	0	0	0	0	0
AC004938.1	0	0	0	0	0	0	0	0	0	0	0	0	0	0	0	0	0	0	0	0	0	0	0.188728	0	0	0	0	0.122343	0	0	0	0	0	0	0	0	0	0	0	0	0	0	0	0	0	0	0	0	0
AC004938.2	0.648124	0.644338	0.508834	0.55489	0.514751	0.471561	0.357755	0.228423	0.294742	0.425857	0.770847	0.536572	0.526088	0.326396	0.48587	0.56978	0.392529	0.532517	0.661211	0.673177	0.654405	0.641532	0.658408	0.828116	0.406555	0.44722	0.562288	0.904763	1.25743	1.05866	1.22469	0.987203	1.20049	0.3882	0.361014	0.748662	0.220508	0.732537	0.221718	0.338546	0.298332	0.290449	0.656398	0.447362	0.498205	0.746714	0.425017	0.506455	0.707694
AC004941.1	0.10366	0.0687714	0.171404	0.0893174	0.143186	0.0817185	0.0681876	0.152149	0.0420389	0.143135	0.0671518	0.0866358	0.1105	0.0815819	0.183334	0.0405362	0.157102	0.0496341	0.0319999	0.0923525	0.0816394	0.115111	0.141135	0.0858658	0.0846712	0.0491836	0.0812319	0.0661109	0.119877	0.12687	0.0353444	0.095429	0.116987	0.0832891	0.0781962	0.0912949	0.0846289	0.051946	0.0447216	0.162536	0.13448	0.0815895	0.0835358	0.0556282	0.111787	0.166605	0.133528	0.153238	0.164903
AC004941.2	0	0	0	0	0	0	0	0	0	0	0	0	0	0	0	0	0	0	0	0	0	0	0	0	0	0	0	0	0	0	0	0	0	0	0	0	0	0	0.406927	0	0	0	0	0	0	0	0	0	0
AC004943.1	1.19901	1.03309	1.19609	0.55996	0.498345	0.8719	0.591245	0.205348	0.676385	0.128148	0.494218	0.603606	0.198572	0.414421	0.163337	0.68559	0.931412	0.922116	1.25923	0.155926	0.448608	0.339326	1.1553	0.544893	0.671729	0.999256	0.522204	1.62552	1.48175	1.16709	1.2233	1.71468	1.17674	0.643055	1.69629	1.00699	0.348459	0.307836	0.341119	0.0740669	0.242159	0.194717	0.0791262	0.609534	0.336598	0.704974	0.636453	0.479831	0.487428
AC004943.2	3.57304	3.70545	3.82039	3.11706	3.48827	3.15364	2.89337	3.23809	3.48156	2.31297	2.05665	1.95419	1.67942	1.99503	1.95657	4.54573	3.9515	3.58338	3.12886	3.47262	2.91286	3.28611	3.87644	3.32358	3.71672	3.11451	3.21388	4.46009	4.55254	4.51486	4.85546	4.91094	4.777	2.66094	2.74566	2.45246	3.13805	3.34615	3.45248	4.13127	3.87717	3.40094	3.34828	2.95983	3.05943	5.26553	5.1031	5.32528	6.26004
AC004943.3	0	0	0.0933495	0	0.073378	0	0	0.279272	0.0939485	0.523832	0.225527	0.0805148	0	0.149156	0	0	0.179609	0.0908863	0.195957	0.10687	0.107157	0.381855	0.347686	0	0.112071	0	0.0947241	0.116349	0.127093	0.0814948	0.0817124	0	0	0	0	0	0.0989181	0	0	0	0.0646739	0.10543	0	0.196117	0	0.0549444	0.0794958	0.0977192	0.4336
AC004944.1	0.0346335	0.0226064	0.0695628	0.0227235	0.0091916	0	0.0489119	0.0580801	0.0117143	0.0216653	0.00703627	0.0299699	0.0566241	0	0.0110834	0.0114647	0	0.0460197	0.0122464	0	0.0133729	0	0.0324687	0.0121465	0	0.0285963	0.0472101	0.00751677	0.0319042	0.0204106	0	0	0.0149919	0.0437902	0	0	0.0245767	0.0450828	0.0128346	0.0504315	0.0323475	0.0924667	0	0.0122132	0.0117589	0.0346255	0.039775	0.0242656	0.0271328
AC004945.1	0	0	0	0	0	0	0	0	0	0	0	0	0	0	0	0	0	0	0	0	0	0	0	0	0	0	0	0	0	0	0	0	0	0	0	0	0	0	0	0	0	0	0	0	0	0	0	0	0
AC004946.1	0	0	0	0	0	0	0	0	0	0	0	0	0	0	0	0	0	0	0	0	0	0	0	0	0.0810078	0	0	0	0	0	0	0	0	0	0	0	0	0	0	0	0	0	0	0	0	0	0	0	0
AC004946.2	0	0	0	0	0	0	0	0	0	0	0	0	0	0	0	0	0	0	0	0	0	0	0	0	0	0	0	0	0	0	0	0	0	0	0	0	0	0	0	0	0	0	0	0	0	0	0	0	0
AC004947.1	0.0992633	0.0978077	0.100109	0.112962	0.113441	0.0456794	0.0831062	0.126415	0.0934226	0	0	0	0	0	0.0779251	0.0228288	0.0120902	0.0244104	0	0.175282	0	0	0.0478014	0.0130657	0.0969503	0	0.0803571	0	0	0.0110135	0	0	0	0.0188862	0	0	0.338383	0.0808619	0.079297	0.335296	0.233721	0.343788	0.195558	0.105486	0.170561	0.150329	0.246224	0.238158	0.188456
AC004947.2	0	0	0.0135331	0	0	0	0.0114445	0.0272137	0.0137112	0	0.0164029	0	0	0.010943	0	0.0267315	0.0262656	0	0	0	0	0	0	0	0	0.0166719	0	0	0	0	0	0	0	0	0	0	0	0.035132	0	0.014747	0	0	0.0323275	0	0.0385228	0.0161835	0	0.0141972	0.0211104
AC004947.3	0.360242	0.571916	0.734788	0.285254	0.738785	0.575404	0.6602	0.147457	0.518552	0.207612	0.350413	0	0.465095	0.412558	0.562591	0.290372	0.566759	0.21244	0.232697	0.16782	0.422722	0.751877	0.411705	0.454791	0.175258	0.532315	0.718077	0	0.0496607	0	0.132517	0	0.191925	0	0	0.0927487	0	0.0952317	0.0822021	0	0.15717	0	0.167817	0.381864	0.446602	0	0.0612998	0.154422	0.170366
AC004948.1	0.845793	0.165603	0.43151	0.585611	0	0.338571	0.496792	0.341611	0	0	0	0	0	0.136297	0.0819758	0.256	0	0.25269	0.180103	0.0976133	0.195627	0.263114	0.15902	0	0.205288	0	0.526401	0.108407	0	0.0749747	0	0	0	0	0	0.107659	0.272233	0.224786	0.0946324	0.281008	0.178006	0	0.100908	0.0895842	0.0869487	0.201733	0	0.357217	0.200216
AC004949.1	0	0.0115033	0	0	0	0	0	0.0354954	0	0.0332264	0	0	0.0144283	0.019181	0	0	0	0	0	0	0	0.0423093	0.0149887	0	0	0	0.0241371	0.015405	0.0207198	0	0	0	0.030612	0	0	0.0447268	0	0	0	0.0257159	0	0	0	0	0	0.0216403	0.0203677	0	0
AC004951.1	1.65662	1.32834	1.7532	1.49726	1.83823	1.29325	1.24056	1.54188	1.29269	1.70656	1.39704	1.5748	1.35306	1.72338	1.50316	1.0504	1.31674	1.10742	1.4936	1.5862	1.27686	1.40152	1.79123	1.8098	1.46185	1.4585	1.47303	3.69142	4.29549	4.32064	4.79025	4.04407	3.89381	1.60342	2.09653	2.32258	1.70971	1.31777	1.72557	1.88376	1.7218	2.07564	2.13617	1.54698	1.37079	3.05984	3.38602	3.24091	3.84449
AC004951.2	0.34736	0.698111	0.956594	0.860909	0.496243	0.81568	0.326349	0.588917	0.579554	0.892729	0.389772	0.60028	0.512489	0.768262	0.436343	0.603785	0.522041	0.519578	0.68474	1.03178	0.504054	0.611642	0.67979	0.640106	0.788708	0.433405	0.737568	0.954047	0.673489	0.741831	1.05196	0.715428	1.03707	0.826651	0.486936	0.609187	0.634291	0.311742	0.78411	0.308865	0.685954	0.648087	0.92011	0.906586	0.756822	0.669433	0.496912	0.41696	0.520029
AC004951.3	0.399515	0.516006	0.589686	0.548267	0.576846	0.480571	0.354974	0.397543	0.416893	0.393919	0.388091	0.464862	0.419567	0.566022	0.574769	0.35629	0.470895	0.540559	0.301758	0.369468	0.272351	0.480526	0.392238	0.504043	0.17805	0.372104	0.460404	0.341191	0.30419	0.43355	0.28975	0.725093	0.356512	0.25684	0.216632	0.441781	0.049745	0	0.0356158	0.0372818	0.0467562	0	0.141207	0.0800915	0.100791	0.145905	0.187835	0.154734	0.163803
AC004951.4	0.823414	0.918473	1.01577	0.745023	0.845691	0.647473	0.654895	1.09416	0.905406	0.502722	0.648507	0.804771	0.515294	0.794646	0.728707	0.911459	0.820573	0.443133	0.752716	0.618838	0.995533	0.54075	0.749685	0.474875	0.839084	0.602967	0.383713	0.135955	0.477771	0.662686	0.623759	0.582792	0.419306	0.39725	0.424662	0.494839	0.381346	0.168416	0.229169	0.18955	0.137928	0.0386565	0.186746	0.273903	0.0756655	0.238225	0.1651	0.194305	0.171703
AC004965.1	0	0	0	0	0	0	0	0	0	0	0	0	0	0	0	0	0	0	0	0	0	0	0	0	0	0	0	0	0	0	0	0	0	0	0	0	0	0	0	0	0	0	0	0	0	0	0	0	0
AC004967.1	3.90081	4.63396	4.66392	3.99224	3.53969	5.99117	5.81626	7.14957	4.51242	13.2424	13.2464	11.6413	7.96226	14.4869	11.7088	4.30835	3.06038	3.06049	7.48044	6.00933	5.64763	7.23516	9.7875	10.051	3.05216	5.56206	6.29169	5.29939	4.97412	3.37514	4.13515	5.44307	5.2938	3.22851	2.81268	4.39703	2.76871	2.28946	1.89438	2.49968	1.65582	2.58195	3.35777	2.40623	4.4924	3.62745	1.64045	2.36092	2.55596
AC004967.2	2.72594	3.0334	3.62048	3.2366	4.46182	5.18185	3.84887	3.7439	2.78168	7.38443	6.77792	6.37594	6.51294	7.03105	6.70778	2.65408	3.4045	2.75384	4.61814	4.6339	4.63813	4.88147	6.21826	5.69561	4.43843	4.39855	4.11225	6.18795	5.75922	5.75059	5.55032	5.40271	6.07125	4.99303	4.06274	5.42329	3.9064	3.81515	4.53847	4.64802	3.91108	5.53051	4.58367	5.11401	3.97491	4.48035	3.79282	4.39942	4.37949
AC004969.1	0.262397	0	0.137554	0.396511	0.105055	0.539692	0.222368	0.27467	0	0.881562	0.482983	0.303906	0.173516	0.276177	0.129925	0.394355	0.453426	0.268258	0.0714061	0.456986	0.155644	0.344376	0.651568	0.21264	0.242016	0	0.135631	0.211478	0.365604	0.293324	0.0610289	0.203566	0.411354	0	0.307883	0.0853829	0.282228	0	0.075711	0.0739844	0.0478659	0.0773668	0.155551	0.0705947	0.0743032	0.0803766	0.116085	0.0724335	0.26016
AC004972.1	0.0192542	0	0.0193797	0	0	0	0	0	0	0.0358941	0	0.0165698	0	0	0	0	0	0	0	0	0	0.0198499	0	0	0	0	0	0.0248572	0.0132315	0.016963	0	0.0371346	0	0	0	0	0	0	0	0.0418606	0	0	0	0	0.0195767	0	0.0164253	0.0400181	0
AC004973.1	0.147577	0.0667812	0.0691743	0.0667433	0.0578373	0.187862	0	0.188655	0.0686746	0.192869	0.0801841	0.231151	0	0	0.0649829	0.229965	0.25272	0.0651506	0.018363	0.230059	0.367367	0.41391	0	0.0693672	0	0	0.144566	0.0874072	0.34455	0.117058	0.0650475	0.276109	0	0.159575	0.244648	0	0.0722683	0	0.0775515	0.224452	0.0479767	0.154774	0	0	0	0.0394319	0.228736	0.0719513	0
AC004974.1	0	0.0375663	0	0	0	0.0772361	0.0224198	0	0.0301657	0.097675	0	0	0.182482	0.0735342	0	0.112793	0.227361	0	0	0	0.133899	0.0370399	0.0257571	0.0370461	0.0647582	0.035111	0	0.0696336	0.0704902	0.0587566	0.117848	0.0345087	0.149711	0	0	0.102237	0.308127	0.244076	0.20622	0.491434	0.21405	0.433502	0.361084	0.320679	0.178823	0.396253	0.727032	0.242051	0.510682
AC004975.1	2.13621	3.41367	3.93263	6.44245	6.04139	3.91805	2.77547	5.71481	4.00852	6.25456	3.11351	4.2712	1.62277	4.84524	2.91961	1.29483	2.13571	1.65047	1.39639	3.46531	1.48682	6.21146	5.27787	2.63523	3.72945	1.05532	5.17127	3.72211	6.01181	4.17538	3.54007	5.73574	6.35739	4.14176	5.59738	6.53444	6.41493	1.14885	5.43055	4.39659	3.8447	5.72338	2.46192	1.35041	2.19329	4.11392	3.35105	1.93338	1.74512
AC004975.2	0.168807	0.0561287	0.0570073	0	0.268016	0.0565234	0.0474149	0	0.05783	0	0	0.049186	0	0	0	0	0	0	0.122219	0	0.0668265	0	0.0536483	0.118808	0.1376	0	0	1.18936	1.05982	1.35314	1.54414	1.48255	1.12916	0.310443	0.420178	0.433934	1.0761	0.804152	0.837755	1.94108	1.39314	2.16284	1.38627	1.08178	1.68342	0.923884	1.06807	0.915469	1.2027
AC004980.1	4.2915	4.10868	4.01648	2.95144	3.35848	4.24134	3.37793	3.2602	3.5132	4.16706	4.44969	4.42388	4.58874	4.67439	4.35462	3.65517	3.36971	3.10154	3.97833	3.36083	4.7409	4.2262	6.26417	4.6935	3.85824	4.75917	4.56814	8.96354	9.00646	9.11307	8.36227	7.65261	8.37639	7.45768	7.14096	8.95972	3.31541	3.23045	3.79997	4.21871	3.12298	3.71693	3.27713	4.0953	3.13147	4.31053	4.87571	4.55037	4.34155
AC004980.2	0.336425	0.983169	0.663595	0.333875	0.428421	0.800317	0.277122	0.114887	0.226008	0.108009	0.54511	0.301857	0.424481	0.367499	0.611328	0.44514	0.330504	0.214901	0.473345	0.519833	0.643829	0.233407	0.10662	0.700045	0.414303	0.274403	0.552535	0.570261	0.911827	0.309167	0.711207	1.02148	1.01895	0.176883	0.631874	0.734291	0	0	0.38109	0	0.0800477	0	0.391651	0	0	0.206894	0.375828	0.367649	0.188145
AC004980.3	0.291405	0.552053	0.312668	0.15963	0	0	0.130331	0	0	0	0.290978	0	0.398363	0	0.158129	0	0.302942	0	0	0.169923	0.388623	0	0.13892	0.167894	0	0.599162	0	0	0.101593	0	0.1345	0	0	0	0	0	0	0	0	0	0	0	0	0	0	0	0	0	0
AC004980.4	0.451876	1.34635	0.46159	0	0.36648	0.91875	0.365482	0	0	0.879062	0.821553	0	0	0	1.32671	0.915067	0.253394	0	0.831855	0	0	1.40055	0	0.688277	1.6843	0	0	1.12707	1.20653	0.400465	0	0.929437	1.07938	2.6149	0	0.568938	1.92925	0.613712	0.519376	0	1.01369	0	0	0.473694	0	0	0	0	2.59959
AC004982.1	0.108302	0.341595	0.135674	0.106288	0.214342	0.188151	0.271204	0.297066	0.164564	0.0505895	0.180143	0.0466124	0.0990516	0.216556	0.155328	0.107347	0.05244	0.0805769	0.515404	0.124092	0.280004	0.111972	0.608526	0.11372	0.261837	0.167533	0.279186	0.976001	1.07502	1.19456	1.03269	1.46478	1.18923	0.38582	0.779782	0.681686	0.431934	0.353219	0.569302	0.412751	0.618747	0.247297	0.740581	0.681667	0.553625	1.81966	1.67831	1.7165	1.68019
AC004982.2	0.709403	1.39473	0.434528	0.948496	0.422733	1.56861	0.883573	0.378606	0.420032	0.407378	0.509134	1.16562	0.780422	0.389334	0.340938	0.44923	0.36486	0.565744	1.88054	0.567874	1.90575	0.386156	0.53564	1.47774	1.76448	1.11115	1.09461	7.79859	4.25195	4.12865	5.544	6.12185	6.59523	2.5359	2.70168	3.37174	1.67049	3.00147	1.32055	2.26633	1.04966	3.06879	3.05103	3.36053	1.55186	6.99963	7.67356	9.23033	9.01293
AC004986.1	0	0	0	0	0	0	0	0	0	0	0	0	0	0	0	0.0533667	0	0	0.0580528	0	0	0	0	0	0	0	0	0	0	0	0	0	0	0	0	0	0	0	0	0	0	0	0	0	0	0	0	0	0
AC004987.1	0	0	0	0	0	0	0	0	0	0	0	0	0	0	0	0	0	0	0	0	0	0	0	0	0	0	0	0	0	0	0	0	0	0	0	0	0	0	0	0	0	0	0	0	0	0	0	0	0
AC004987.2	0	0	0	0.0274039	0	0	0	0	0	0	0	0	0.0345458	0	0	0.0257982	0	0	0.118673	0	0	0	0	0	0.0965491	0	0	0.0347328	0.05908	0.0959653	0.0243607	0	0	0.0204692	0	0.0694343	0	0	0	0	0	0.0316437	0	0.0290889	0	0	0	0	0
AC004987.3	0.0612899	0.0598128	0	0	0	0	0.0510492	0	0	0	0.0740086	0	0	0	0	0	0.0595627	0	0	0	0	0	0	0	0	0	0	0	0.0420638	0	0.0541128	0	0	0	0.0554785	0	0	0	0	0	0	0	0	0	0	0	0	0	0
AC004987.4	0.4302	0.332393	0	0	0.263309	0.750162	0.154336	0.687685	0	1.43372	0.637798	0.698733	0.324961	0.481238	0	0	0.662503	0.65603	0	0	0	0	0	0	8.14728e-08	0	0.199959	0.639777	0.251869	0.213191	0	0.432523	0	0	0	0	0	1.07027e-08	0	0	0.154407	0.256896	0	0.355775	7.87857e-07	0	0	0	0
AC004988.1	0	0	0.0413832	0	0.0427992	0.0253226	0	0.0414799	0.0584136	0.0851389	0.0253792	0.0536702	0	0.0730589	0	0	0	0	0.0222286	0.0473872	0.0714668	0.021231	0.0457649	0	0	0.0302691	0	0.0269298	0.0287486	0.0915431	0.0373785	0.0228907	0	0.0156408	0	0.0263155	0	0.0267676	0.0457909	0.0920022	0.101977	0	0	0.0649342	0.0210468	0.024603	0.0595785	0	0.0160027
AC004990.1	0.215266	0.227215	0.0622107	0.377691	0.577401	0.273028	0.103562	0.420106	0.222646	0.16402	0.348626	0.187353	0.0457624	0.436862	0.414241	0.244855	0.3111	0.0225361	0.0375695	0.058894	0.0812768	0.19663	0.348376	0.70918	0.0799596	0.0621302	0.394357	6.71867	6.62084	7.16843	5.96865	6.43801	7.73561	2.48628	2.12594	3.00798	3.07791	3.78661	2.45881	4.98142	3.99285	4.56572	5.24342	3.24778	3.63631	4.64001	5.21261	4.82118	5.54092
AC004994.1	0	0	0	0	0	0	0	0	0	0	0	0	0	0	0	0	0	0	0	0	0	0	0	0	0	0	0	0	0	0	0	0	0	0	0	0	0	0	0	0	0	0	0	0	0	0	0	0	0
AC004997.1	0.296397	0.241997	0.388871	0.423816	0.307241	0.252897	0.618622	0.460972	0.13679	0.949411	0.669476	0.73377	0.615303	0.880737	0.965447	0.0844638	0.512316	0.131138	0.352419	0.173912	0.701945	0.254722	0.528809	0.356808	0.362963	0.154113	0.296167	0.17697	0.0598541	0.153218	0.243839	0.101102	0.226461	0.0411633	0.0683917	0.290066	0.69777	0.277235	0.241106	0.91059	0.409019	0.407473	0.550662	0.514929	0.187749	0.262078	0.843212	0.772009	0.146321
AC005000.1	0.264625	0	0	0.262254	0	0	0	0	0	0	0	0.231181	0.335429	0.434606	0	0.529023	0	0	0.573813	0	0	0	0.501536	0.281523	0	0.328398	0	0	0	0.22976	0.479363	0.262589	0	0	0	0	0	0.36798	0	0.30124	0	0	0	0.285093	0.55048	0	0	0	0.426412
AC005000.2	0.194358	0	0	0	0	0	0	0	0.201988	0	0	0	0	0	0	0	0	0	0	0	0	0	0	0	0	0	0	0	0.132743	0.171698	0.178172	0	0	0	0	0	0	0	0	0	0	0	0	0	0	0	0	0	0.156518
AC005002.1	0	0	0	0	0	0	0	0	0	0	0	0	0	0	0	0	0	0	0	0	0	0	0	0	0	0	0	0	0	0	0	0	0	0	0	0	0	0	0	0	0	0	0	0	0	0	0	0	0
AC005002.2	0	0	0	0	0	0	0	0	0	0	0	0	0	0	0	0	0	0	0	0	0	0	0	0	0	0	0	0	0	0	0	0	0	0	0	0	0	0	0	0	0	0	0	0	0	0	0	0	0
AC005005.1	0	0	0	0	0	0	0.0400631	0	0	0	0	0	0	0	0	0.0473781	0	0	0	0	0	0	0	0.0502361	0	0	0	0	0	0	0	0	0	0	0.0441235	0	0	0	0	0	0	0	0	0.050873	0.097703	0	0	0	0.0376949
AC005005.2	0	0	0	0	0.107953	0	0.132105	0	0	0	0	0	0	0	0	0	0	0	0.297324	0.159362	0	0	0	0.143798	0	0	0	0	0	0	0	0	0	0	0	0	0.147261	0	0.157138	0.154135	0.100632	0	0	0	0.284447	0	0.117393	0.149316	0
AC005005.3	1.65894	1.67068	1.61953	1.7582	1.92228	1.18629	1.34102	1.34793	1.60206	1.84384	1.41409	2.04686	1.29828	2.26481	1.6039	0.844959	0.783483	1.00062	1.57952	1.10693	1.26995	1.10106	1.30244	1.02835	0.658776	0.916393	0.982684	0.339916	0.310605	0.47886	0.417798	0.351077	0.319216	0.432491	0.378827	0.428779	0.0397256	0.0479902	0.10574	0.123838	0.0133779	0.021518	0.0221585	0.0397134	0.018914	0.568307	0.650729	0.809211	0.838771
AC005005.4	0.209516	0.215688	0.295596	0.221638	0.278949	0.179596	0.231037	0.268424	0.220419	0.308094	0.245935	0.211656	0.20454	0.28799	0.223234	0.16655	0.196609	0.148607	0.183562	0.193422	0.293415	0.239594	0.263388	0.25715	0.247655	0.215185	0.228465	0.167405	0.162515	0.171123	0.157325	0.14501	0.135988	0.104987	0.0767434	0.114634	0.0820756	0.0995468	0.149987	0.144907	0.134346	0.157888	0.109094	0.125445	0.111133	0.152163	0.182287	0.151666	0.143662
AC005006.1	0.297135	0.305946	0	0.897754	0.466015	0.298901	0	0	0	0	0	0.270497	0	0.24015	0.301667	0	0	0.28655	0	0.346295	1.43677	1.53712	0.285072	0.625593	0	0.397633	0.29908	0	0	0	0	0	0.813828	0	0	0	0	0	0	0	0.221213	0.334534	0	0	0	0.360978	0	0	0.495897
AC005008.1	0	0	0	0	0	0	0	0	0	0	0	0	0	0	0	0	0	0	0	0	0	0	0	0	0	0	0	0	0	0	0	0	0	0	0	0	0	0	0	0	0	0	0	0	0	0	0	0	0
AC005008.2	0	0	0	0	0	0	0	0	0	0	0	0.124065	0	0	0	0	0	0	0	0	0	0	0	0	0	0	0	0	0	0	0	0	0	0	0	0	0	0	0	0	0	0	0	0	0	0	0	0	0
AC005009.1	0.759532	0	1.04003	0.254257	1.40826	0.767718	0.20759	0.786816	1.05608	0.496732	1.38876	0.906237	0.329532	1.23941	0.748583	0	0.50782	0	0	0	0.596661	1.32506	0.975222	0.265247	0	0.947446	0.254185	0	0	0	0	0	0	0	0	0	0	0	0	0	0	0	0	0	0	0	0	0	0
AC005009.2	0.106833	0.471241	0.171926	0.408924	0.480435	0.237999	0.200599	0.193406	0.306656	0.553221	0.199097	0.262229	0.311308	0.363597	0.482335	0.137615	0.158697	0.118461	0.160105	0.207145	0.278103	0.0988919	0.242383	0.191675	0.117498	0.146549	0.127656	0	0.0827202	0	0.0311067	0	0	0.0201833	0	0	0	0	0	0	0	0	0	0	0	0	0	0	0
AC005011.1	0	0	0	0	0	0	0	0	0	0	0	0	0	0	0	0	0	0	0	0	0	0	0	0	0	0	0	0	0	0	0	0	0	0	0	0	0	0	0	0	0	0	0	0	0	0	0	0	0
AC005013.1	0	0	0	0	0	0	0	0	0	0	0	0	0	0	0	0	0	0	0	0	0	0	0	0	0	0	0	0	0.0422019	0	0	0	0	0	0	0	0	0	0	0	0	0	0	0	0	0	0	0	0
AC005014.1	0	0	0	0.0163942	0.0132264	0.0246474	0.00710923	0.0168211	0.0422035	0.0156738	0.0101458	0.00722497	0	0.0137684	0	0.0162542	0	0	0	0.00956105	0	0.0256043	0	0	0	0	0	0.0163802	0	0.0147575	0	0.00820571	0.0109183	0	0	0.0211113	0.00876845	0.0106795	0	0.018114	0.0117825	0.0287244	0.0198437	0.0265203	0.025287	0.065888	0.0433649	0.0354461	0
AC005014.2	0	0.670615	0.345103	0	0.402513	0.423793	0.991524	0.259387	0.438399	0.406245	0.103243	0.299289	0.212385	0.549046	0.412649	0.254958	0.24996	0.416969	0.272326	0.0980834	0.794448	0.440692	0.322505	0.357159	0.102868	0.315001	0.513734	0.214168	0	0.224844	0.30237	0.0837107	0.224344	0	0.311711	0.436282	0.362984	0.222811	0.379138	0	0.479483	0.288998	0.394122	0.63296	0.249532	0.507224	0.364919	0.725687	0.402052
AC005014.3	3.12805	2.06897	1.59269	1.55808	4.88469	4.77893	4.64674	10.1424	4.34299	6.58509	3.17043	2.37527	4.58269	6.76503	2.54402	2.61702	4.70608	4.0113	6.2279	4.21378	5.39566	2.68562	6.35745	3.19742	3.88729	0.638835	1.57267	2.26666	4.50432	4.61882	5.75718	1.59759	1.40625	2.94362	2.92354	1.985	2.22857	7.01743	1.20496	1.19074	2.33304	1.15682	2.39072	0.545479	3.19754	2.20211	1.82225	3.57158	5.09566
AC005014.4	0.589512	0.580219	1.11929	0.799722	0.824829	0.660869	0.248394	0.890797	0.82917	0.766958	0.448875	0.640793	0.36741	0.780481	0.141843	0.441054	0.214449	0.365751	0.3152	0.51097	0.772763	0.842729	0.974314	0.62374	0.269177	0.457387	0.751119	0.808627	0.564217	0.456209	1.49075	0.870801	0.67622	0.567707	0.739539	0.467222	0.392021	0.57677	0.164501	0.564775	0.468183	1.10249	0.263733	0.54833	0.453272	0.796427	0.505415	1.08862	0.346469
AC005019.1	0	0	0	0	0	0	0	0	0	0	0	0	0	0	0	0	0.121045	0	0	0	0	0	0	0	0	0	0	0	0	0	0.224547	0	0	0	0.113347	0	0	0	0	0	0	0	0	0	0	0	0	0	0
AC005019.2	0	0	0.197044	0	0	0	0	0	0	0	0.0299638	0.0426022	0	0.119894	0	0.0486406	0	0	0	0.0564728	0	0	0.0461007	0.158233	0.185411	0.186376	0.0999626	0	0.102865	0.264292	0.0437591	0.048481	0	0	0	0	0	0.0638107	0	0	0	0	0	0	0	0	0.0420943	0.0517418	0
AC005020.1	0.146479	0.147152	0.150121	0.0733519	0.231599	0	0	0	0.076162	0.0715079	0.0448262	0	0	0	0	0	0.365132	0.145317	0.16011	0.0865286	0	0.231433	0.0708197	0	0	0.0902525	0.146843	0	0.20388	0.261158	0.203751	0.0758396	0.298949	0	0.138643	0.288419	0	0	0	0.0829965	0.215484	0.422917	0.172509	0.0778875	0	0	0.253708	0	0.116147
AC005020.2	0.523282	0.595985	0.660214	0.648104	0.354286	0.381328	0.530225	0.296103	0.374443	0.0943506	0.826326	0.193267	0.759685	0.313724	0.374177	0.564514	0.20659	0.269718	0.835842	0.451619	0	0.806663	0.546744	0.42631	0	0.229352	0.560852	0	0	0	0	0.0878937	0.0512869	0.0623311	0	0	0	0	0.122758	0	0.0476087	0	0	0	0.0838862	0.0707798	0.0620489	0	0.106439
AC005021.1	0.515184	0.310599	0.368138	0.522936	0.560492	0	0.562571	0	0.357474	0.465884	0.850974	0.450389	0	0.971863	0.163595	0	1.28017	0.150668	0.535941	0.982678	0.770225	0.670276	1.81837	0.178635	0.206555	0.194032	1.43916	0.967477	0.619217	0.419193	0.40986	0.379507	0.474415	0.258354	0.508803	1.10017	0	0	1.23436	0.40146	0.363986	0.400982	0	0.552281	0.374883	1.03243	1.34705	0.728957	0.569931
AC005033.1	0	0	0	0	0	0	0	0	0	0.0474723	0.0305119	0.0436759	0	0	0	0	0	0.0499437	0	0	0.117023	0	0	0	0	0.0619273	0	0	0	0	0	0	0	0	0.0457713	0	0	0	0	0	0	0	0	0	0	0	0	0	0
AC005034.1	0	0	0	0	0	0	0	0	0	0	0	0	0	0	0	0	0	0	0	0	0	0	0	0	0	0	0	0	0	0	0	0	0	0	0	0	0	0	0	0	0	0	0	0	0	0	0	0	0
AC005034.2	0	0.553689	0.142078	0.13853	0.54985	0.28092	0.231823	0.284885	0.43088	0.671364	0.424501	0.123268	0.153369	0.898211	0.412615	0	0.690611	0.137004	0.451628	0.644993	0.489539	0.143741	0.531436	0.7295	0.846718	0.857673	0.419468	0.0884734	0	0.247934	0.322742	0.239721	0	0	0.388906	0.180457	0.298308	0	0.157718	0.312695	0.434819	0	0.162388	0.736879	0	0	0.359118	0.152205	0.32853
AC005034.3	0.229442	0.26994	0.261897	0.26815	0.412019	0.198477	0.123384	0.0731808	0.497722	0.259254	0.305088	0.359865	0.717465	0.579821	0.250406	0.171193	0.180329	0.249678	0.240588	0.377667	0.46686	0.148036	0.324352	0.147779	0.173543	0.296787	0.116146	0.235968	0.116079	0.0344393	0.0974171	0.0431959	0.122241	0.233626	0.258516	0.300528	0.292649	0.462057	0.689544	0.205833	0.349236	0.310082	0.338349	0.163657	0.278522	0.402959	0.378661	0.479044	0.349951
AC005034.4	0.227079	0.160567	0.0128854	0.052763	0.195134	0.0541638	0.00866095	0.100808	0.165755	0	0.0391032	0	0.318142	0	0	0.107476	0.0527854	0.0538404	0	0.124711	0.123584	0.117539	0.17234	0.0566782	0	0	0	0.101526	0.0509173	0.0475144	0.0307343	0.087887	0.0701533	0	0	0.290448	0	0.120307	0.382943	0	0.143705	0	0.0634745	0.060824	0.0558793	0.0963452	0.0539826	0.113286	0
AC005034.5	3.26245	5.11975	3.03897	4.09694	3.74414	3.71005	4.50128	4.65804	4.22301	2.98963	2.65883	3.21209	4.61177	4.19452	2.56771	3.46482	2.39264	2.78304	4.55962	5.37564	4.11593	3.32834	4.69887	5.6736	4.773	3.67357	3.98775	1.60343	1.70654	1.968	2.03218	0.934809	1.3996	1.55371	1.73524	2.81821	4.04879	3.42847	3.73229	3.20539	5.05503	5.82342	4.23351	4.23328	5.18487	4.88937	3.78841	4.2426	5.13405
AC005034.6	0.246351	0.403971	0.426995	0.45101	0.491438	0.392591	0.384182	0.36062	0.276522	0.470837	0.567528	0.475322	0.405082	0.469372	0.466276	0.225592	0.293628	0.280853	0.340339	0.229819	0.421581	0.449764	0.540172	0.263394	0.263472	0.244647	0.320234	0.256186	0.207005	0.234343	0.299726	0.189983	0.278385	0.134718	0.121861	0.267558	0.333441	0.137259	0.269898	0.269399	0.288618	0.377352	0.423813	0.428633	0.218327	0.457393	0.48829	0.475145	0.397482
AC005037.1	0.556852	0.215684	0.32873	0.320039	0.292102	0.308672	0.605742	0.0815887	0.246687	0.307614	0.408532	0.405464	0.310369	0.342818	0.156536	0.193246	0.146742	0.206427	0.335093	0.721236	0.592003	0.494017	0.783803	0.534484	0.19301	0.100055	0.581336	1.74861	1.80055	0.916117	1.41541	1.73671	1.3123	0.696513	1.55026	0.511977	0.642691	0.917711	0.358666	0.290423	0.814486	1.1689	0.635871	0.777069	1.44695	1.08548	1.18157	1.40848	0.811989
AC005040.1	0	0	0	0	0	0	0	0	0	0	0	0	0	0	0	0	0	0	0	0	0	0	0	0	0	0	0	0	0	0	0	0	0	0	0	0	0	0	0	0	0	0	0	0	0	0	0	0	0
AC005040.2	0.0427489	0.105005	0.0726578	0.0831469	0.119106	0.17105	0.0724522	0.0479703	0.0313841	0.153384	0.123583	0.186473	0.0713152	0.0893788	0.103685	0	0.104573	0.0213019	0.0228587	0.0742087	0.0748428	0.098028	0.0783794	0.179932	0.155887	0.0525872	0.0627613	0.0543997	0.131178	0.109401	0.046343	0.0499207	0.0448265	0.0723166	0.00877187	0.142949	0.0375869	0	0.0478883	0.0468607	0.0137827	0.0305673	0.0368155	0.0100336	0.109673	0.102916	0.153786	0.0430265	0.0244466
AC005041.1	0.16398	0.179889	0.137913	0.191109	0.17022	0.097727	0.146747	0.0967624	0.121566	0.23317	0.183667	0.22659	0.241112	0.225654	0.244455	0.177976	0.19868	0.129948	0.152459	0.17465	0.0960272	0.144018	0.30695	0.159527	0.208667	0.104967	0.272589	0.110616	0.15855	0.151338	0.192501	0.0870998	0.145787	0.110736	0.115407	0.135626	0.162726	0.0722141	0.0996272	0.106822	0.144053	0.176886	0.144029	0.142478	0.139734	0.122526	0.119658	0.119368	0.172541
AC005041.2	0	0	0	0	0.0257327	0.0322168	0	0	0	0	0	0	0	0	0	0	0	0	0	0	0	0	0	0	0	0	0.0325522	0	0	0	0	0	0	0	0	0	0.0686768	0.0420177	0.0731731	0.0357344	0.0231992	0.0374005	0	0.0346729	0	0	0	0	0
AC005041.3	3.4544	2.49165	4.88197	3.36482	4.49365	3.38759	1.7079	1.99794	2.10859	1.52371	0.844982	1.65547	1.38037	1.51949	1.40602	1.90125	2.21966	0.805435	2.87041	3.4605	2.00058	2.9411	3.675	3.35091	1.74871	2.72105	3.63129	3.0529	3.32257	4.59954	3.00198	2.88687	2.78926	1.32773	2.28324	2.95216	2.93939	2.83896	3.0169	3.00686	3.0649	2.82421	3.08912	3.44391	3.16517	3.39473	2.47617	3.18117	3.19824
AC005041.4	0.373125	0.476959	0.50566	0.772644	0.670366	0.463993	0.452129	0.604903	0.387083	0.633947	0.471492	0.215131	0.415303	0.213426	0.406928	0.163266	0.599768	0.644668	0.360384	0.521726	0.854054	0.397674	0.792475	0.215632	0.526681	0.199041	0.39887	0.178245	0.229083	0.174124	0.212636	0.385734	0.411758	0.211103	0.0608555	0	0.21024	0.301751	0.424511	0.423064	0.337806	0.678227	0.371292	0.242537	0.107339	0.313264	0.0747367	0.459323	0.38451
AC005041.5	2.42219	2.22832	2.51816	2.12614	2.67336	3.11405	2.5622	1.95595	1.78283	2.09696	1.95371	2.77104	2.0263	1.72182	2.34231	1.03882	1.44676	1.67488	1.80129	2.2584	1.90735	1.98548	2.98673	2.72754	2.39268	2.6353	2.03507	2.93454	4.60648	2.69317	3.58104	3.41493	4.05332	2.03453	1.76897	1.78505	1.48277	1.68883	2.2837	1.22456	1.32031	1.91596	2.39338	1.33017	1.39519	2.41785	2.2558	1.94651	2.14711
AC005042.1	0.123288	0.162315	0	0.163087	0.131214	0.163835	0.210026	0.125984	0.168609	0.0789563	0.278293	0.396187	0.104245	0.204636	0.359165	0.0817162	0.242192	0.327644	0.265863	0.238575	0.822374	0.296869	0.661942	0.520076	0.298952	0.354395	0.412899	1.84708	1.86528	1.68779	1.41669	1.65425	1.47855	0.546392	0.266892	0.688335	1.23135	1.66551	1.16934	1.13896	0.979247	1.33575	1.12308	1.7122	1.30849	2.74084	2.90841	2.527	2.97784
AC005042.2	0	0	0	0	0	0	0	0	0	0	0	0	0	0	0	0	0	0	0	0	0	0	0	0	0	0	0	0	0	0	0	0	0	0	0	0	0	0	0	0	0	0	0	0	0	0	0	0	0
AC005042.3	0	0	0	0	0	0	0	0	0	0	0	0	0	0	0	0	0	0	0	0	0	0	0	0	0	0	0	0	0	0	0	0	0	0	0	0	0	0	0	0	0	0	0	0	0	0	0	0	0
AC005045.1	0	0	0	0	0	0	0	0	0	0	0	0	0	0	0	0	0	0	0	0	0	0	0	0	0	0	0	0	0	0	0	0	3.24913	0	0	0	0	1.07677	0	2.26443	0	0.952129	2.18466	0	1.43293	0	0	0	0
AC005045.2	0	0	0	0	0	0	0	0	0	0	0	0	0	0	0	0	0	0	0	0	0	0	0	0	0	0	0	0.0460068	0.00752951	0	0	0.203582	0	0	0	0.619015	0	0	0.982208	0	0	0	0	0	0	0	0	0	0
AC005046.1	2.22175	2.22461	2.31811	1.85772	2.26805	2.26969	1.94428	1.68076	1.46587	6.40782	7.10146	6.05783	5.40817	6.78098	6.38859	4.11408	7.56386	4.7233	2.37105	3.42882	3.62298	3.04712	4.19088	5.15894	3.7826	2.82359	3.77543	2.34725	1.93794	1.52727	2.3514	1.55652	3.26091	1.54698	1.54817	2.45874	2.49246	2.83813	2.94498	2.53081	1.90962	2.80031	2.6938	2.58278	2.52062	3.45916	3.04581	1.90947	3.1632
AC005050.1	0.063254	0.110455	0.148342	0.0445752	0.0841757	0.180292	0.0574789	0.106648	0.0646643	0.208551	0.110324	0.156314	0.329228	0.229242	0.0407219	0.0840538	0.0651865	0.134754	0.112359	0.0259866	0.104577	0.0699043	0.127743	0.111363	0.0769435	0.111544	0.0686801	0.157186	0.118987	0.0199807	0.0597417	0.0442639	0.029544	0.0322084	0	0	0.11219	0.19247	0.049848	0.282178	0.0614909	0.207865	0.0809548	0.0478747	0.184336	0.775566	0.826165	0.544758	0.501707
AC005050.2	0	0	0	0	0	0	0	0	0	0	0	0	0	0	0	0	0	0	0	0	0	0.0624421	0	0	0	0	0	4.21886	4.28721	4.45742	4.51743	4.53993	4.63502	2.5106	1.887	2.27658	0.0643016	0.0784236	0.101455	0.0992994	0.192803	0.13942	0.0359934	0.0643972	0.185112	0.34834	0.523888	0.032167	0.309324
AC005050.3	0	0	0	0	0	0	0	0	0	0	0	0	0	0	0	0	0	0	0	0	0	0	0	0	0	0	0	0	0	0	0	0	0	0	0	0	0	0	0	0	0	0	0	0	0	0	0	0	0
AC005052.1	0	0.00945571	0.00958962	0.00951286	0	0.0189871	0.00821698	0	0.0195689	0	0.011759	0.00836404	0.0118939	0	0	0.0377664	0	0.00958044	0	0.0110932	0.0337605	0.0198021	0.0451783	0	0.0232545	0.0826525	0.0479105	0	0	0	0	0	0.0126387	0	0	0	0	0.0248186	0	0.0210752	0.0205162	0.0111152	0.0344679	0	0.0292728	0.00587539	0	0	0
AC005052.2	1.15093	1.26136	1.07562	0.945741	1.19267	1.30208	1.0072	1.14181	1.06369	1.1056	0.922513	0.834534	0.776823	0.93966	0.823022	0.708038	0.766565	0.662999	1.13614	0.888054	1.02484	1.19827	1.11391	0.891749	1.07881	1.05115	0.890642	0.399848	0.351991	0.386844	0.526622	0.430275	0.387487	0.413803	0.222407	0.309998	0.613096	0.547041	0.52587	0.341674	0.466751	0.640161	0.879376	0.606228	0.28549	0.998167	0.663993	0.677467	0.757299
AC005062.1	0	0	0	0.063681	0	0.193705	0.079424	0	0.131208	0.553022	0.577031	0.0558963	0.388129	0.696436	0.662724	0.189463	0.190205	0.405898	0.13608	0.0740431	0.0889889	0.220127	0.265362	0.102105	0.183275	0	0	0.294639	0.443642	0.282279	0.453618	0.236431	0.318269	0.142634	0.531532	0.546604	0.684343	1.31184	1.16032	1.13268	0.747493	1.50341	1.09543	0.644574	0.618283	1.44192	1.66152	2.18156	1.72776
AC005064.1	0.0121221	0	0	0	0.00923957	0.0109036	0.0096842	0.0223954	0.0112538	0	0	0.0281462	0	0.00965693	0	0	0	0.0646403	0	0	0	0	0	0.0116838	0.0133895	0.0136149	0	0.0291784	0.0452008	0.0578309	0.0289934	0	0.02885	0.00852065	0.0203726	0.014036	0.104207	0	0	0.0120999	0	0.0127433	0.0132919	0.0122275	0.0224745	0.0223063	0.00952856	0	0.0182599
AC005066.1	0	0	0	0	0	0	0	0	0	0	0	0	0	0	0	0	0	0	0	0	0	0	0	0	0	0	0	0	0	0	0	0	0	0	0	0	0	0	0	0	0	0	0	0	0	0	0	0	0
AC005070.1	0	0	0	0	0	0	0	0	0	0	0	0	0	0	0	0	0	0	0	0	0	0	0	0	0	0	0	0	0	0	0	0	0	0	0	0	0	0	0	0	0	0	0	0	0	0	0	0	0
AC005070.2	0	0	0	0	0	0	0	0	0	0	0.495418	0.24241	0	0	0	0	0	0	0	0	0.31817	0	0.260377	0	0	0	0	0	0.183592	0.239898	0.99573	0	0	0	0	0	0	0	0	0	0	0	0	0	0	0.487309	0.234474	0	0.437937
AC005070.3	0.563412	0.326586	0.20168	0.375362	0.495619	0.341381	0.348911	0.239643	0.489083	0.38769	0.348554	0.333569	0.20707	0.294298	0.355667	0.16748	0.273917	0.259184	0.504642	0.558853	0.449684	0.432178	0.539797	0.342271	0.23801	0.357905	0.307878	0.46535	0.498574	0.528619	0.592694	0.624834	0.603594	0.502984	0.397672	0.614263	0.10812	0.217723	0.355386	0.151519	0.136964	0.265531	0.211734	0.380615	0.235863	0.447905	0.333335	0.403662	0.282823
AC005071.1	0.217134	0.107853	0.0556424	0.0540848	0.087251	0.273281	0.137575	0.222573	0.112799	0.104911	0	0	0	0.267285	0.107019	0.0551664	0.0535085	0	0.0584886	0.12722	0.128292	0.171338	0.0526555	0	0.198334	0	0.0548967	0.035011	0.037899	0	0	0	0.145249	0	0	0	0.0579202	0	0	0	0	0	0	0.0581833	0	0.0325866	0.139492	0.0581185	0
AC005072.1	0.128517	0.106939	0.199012	0	0.0381912	0.133209	0.183235	0.159438	0.027863	0	0.0425913	0.0320242	0.113117	0.0260448	0.165198	0	0	0	0.105471	0	0.0774848	0.0305927	0.163941	0.0303355	0.109228	0.164836	0.0514298	0.082908	0.0718597	0.0212311	0.0167044	0.0282542	0.024046	0.0875055	0.0500866	0.0952193	0	0	0.0382428	0	0.0403835	0.084718	0.138277	0.178823	0.198867	0.104776	0.0220744	0	0
AC005076.1	2.54286	2.41369	3.09127	1.99712	2.96348	3.03693	2.57204	1.67451	2.90475	2.1903	2.14522	2.28264	2.12784	1.52301	1.41573	5.02243	4.20996	3.96925	3.55094	3.86049	2.90786	2.88187	1.99341	1.43219	3.18707	3.63393	2.69194	0.778128	0.781264	0.500163	0.930613	1.50211	0.930415	1.05841	1.14837	0.926645	1.2338	0.836411	1.34034	0.801693	0.554515	0.435459	0.606114	1.13867	0.92698	0.965113	1.0837	1.30633	1.01951
AC005076.2	1.30088	0.64611	0	0	1.02414	0	1.58953	0	0.675236	0	0.393888	0.594268	0.808659	2.11058	0	0	0.650511	0.629718	0	0.750841	3.73958	2.01822	2.45674	0.663424	0.809691	0	0.661847	0	0	0	0	0.666256	0	0	0	0	0	0	0	0	0	0.719787	1.49507	0	0	0.395544	0	0	0.534647
AC005077.1	0	0	0	0.14688	0	0	0	0.287712	0	0	0.0896917	0	0	0.120331	0	0	0.138096	0	0	0	0	0	0	0	0	0	0.293332	0.183881	0.40901	0	0	0	0.7442	0.222793	0	0	0.157853	0	0.168792	0	0	0	0.169648	0	0.1455	0.0885648	0.127841	0	0
AC005077.2	0.0564733	0.223723	0.228977	0.111553	0.133844	0.224847	0.047587	0.173021	0.173148	0.0542022	0.0343283	0.245555	0	0.185541	0	0.115066	0.110467	0.28093	0.182025	0.263325	0.133045	0	0.326065	0.118796	0.206246	0.138491	0	0.108663	0.163648	0.324647	0.105197	0.124721	0.0755031	0.0439443	0.168849	0	0	0.241368	0.0730061	0	0	0	0.200919	0.135439	0.116951	0.101072	0	0	0.0444458
AC005077.3	0	0	0	0.620325	0.163524	0	0	0	0.214577	0	0	0	0	0	0	0	0	0	0	0.241119	0	0	0.594204	0.21702	0	0	0	0.253209	0	0.183566	0	0.212516	0	0	0	0	0	0	0.238761	0	0	0	0	0	0	0	0	0	0
AC005077.4	0.187159	0.220818	0.240642	0.227641	0.231352	0.351934	0.207993	0.319762	0.277279	0.308568	0.214401	0.274026	0.211535	0.232732	0.203738	0.218726	0.165238	0.187402	0.248559	0.3435	0.228235	0.301376	0.386706	0.27489	0.366384	0.311658	0.248133	2.59098	2.64516	2.63821	2.43595	2.68296	2.59374	0.489486	0.460672	0.59221	0.422763	0.303775	0.412832	0.544815	0.38054	0.400749	0.567363	0.373771	0.387635	0.732587	0.612346	0.420332	0.712756
AC005081.1	0.413881	0.341687	0.443215	0.321521	0.560021	0.396633	0.379162	0.743238	0.689549	0.46146	0.448565	0.502364	0.143692	0.569003	0.424899	0.372159	0.624552	0.239376	0.524008	0.198911	0.997332	0.532919	0.827925	0.569355	0.656134	0.36785	0.503774	0.447166	0.577054	0.471028	0.543431	0.456912	0.5654	0.226444	0.397345	0.471095	0.225639	0.149298	0.240576	0.409118	0.102564	0.264643	0.237034	0.156445	0.426154	0.333914	0.354199	0.38437	0.401685
AC005082.1	0.0137474	0	0	0	0	0.0407341	0.0116809	0	0.0292918	0.012935	0.00839552	0.0357578	0	0	0	0	0	0.0274855	0.014764	0.0476389	0	0.0142674	0	0	0.049959	0.0170271	0	0.0271651	0	0	0	0.0543032	0	0	0	0	0.0146552	0	0	0.0150731	0.00975177	0	0.0824692	0.02928	0.014071	0.00832091	0.0497146	0	0.0108091
AC005082.2	0	0.0747862	0.0739305	0.230824	0.0654554	0.300522	0	0.0805658	0.287581	0.0747636	0.0928637	0.0659217	0	0.06876	0.209761	0	0.0753622	0.0724984	0.334152	0.174195	0.0754256	0.148599	0	0	0.0919732	0	0.161164	0	0.1013	0.0643654	0.249402	0	0	0.168334	0.135035	0.0919607	0.318389	0	0.0840382	0	0	0	0	0	0.173592	0.194545	0.213192	0.0835435	0.314099
AC005083.1	0.239871	0	0.242249	0	0.50787	0.319549	0.387324	0.40064	0.392045	7.23806	8.27643	7.04316	7.56987	8.93949	7.84226	2.75114	1.95098	2.90527	0.393604	0.295347	0.521978	0.265465	0.539308	1.2383	0.571306	0.391975	1.15825	9.60492	9.52117	8.23914	7.529	8.78751	7.44182	11.1025	10.0617	8.74056	1.66532	1.08187	1.53742	1.66295	1.28042	1.00656	1.6604	1.32571	1.13983	2.53917	1.93228	2.29279	1.95183
AC005084.1	0	0	0	0	0	0	0.165676	0.208723	0	0	0	0	0	0	0	0	0	0.395368	0	0.235424	0	0	0	0	0	0	0	0	0	0.177893	0	0	0	0	0	0	0	0	0	0	0	0	0	0	0	0	0	0	0
AC005086.1	0	0	0	0	0	0	0	0	0	0	0	0	0	0	0	0	2.22008	0	0	0	0	0	0	0	0	0	0	0	1.50561	0	2.04613	0	2.69438	0	1.8946	0	0	0	0	0	0	0	0	0	2.1946	0	0	0	1.79216
AC005086.2	0.0421886	0	0.0986934	0.0419188	0	0	0.0436587	0.0438049	0.0416378	0	0	0	0.253324	0	0	0.0865429	0	0.0422654	0	0	0	0	0	0	0	0	0.0420878	0.167325	0	0.0376918	0.0367568	0	0.0579669	0.0315374	0	0	0.0455067	0	0	0	0.0704796	0.143371	0	0	0	0.187642	0	0.077179	0.169807
AC005086.3	0.469795	0	0	0.709139	0.56949	0.171636	0.487518	0	0	0.0261507	0.219689	0.163337	1.355	0	0	0	0	0	0.384841	0.40791	0	0	0	0.0249595	0.227968	0.125084	0	0.21924	0	1.15951	1.29847	0.635959	0	0	0	0.902829	0.379354	0	0.366586	0.807702	0	1.88273	0.728779	1.44534	0.364068	0	0	0	0.122229
AC005086.4	0	0	0.404927	0	1.15567	0	0.7128	2.08838	0	0	0.243068	0	0.894253	0.348213	1.21195	0.859976	0	0	0.436788	0	0	0	0	0	0.537684	0.770726	0	0.1791	1.79893	0.619156	1.13196	2.86389	0	0	0	0.490206	0	0.330105	0	0	0.0798594	0.433109	0	0	0	0	0.419675	1.51579	0
AC005086.5	0.813111	0.816289	0.829083	1.77644	0.729982	1.24329	1.71526	1.93861	0.851747	2.22778	0.74123	0	0	1.72417	1.65716	0	2.62012	0.393275	0	0.502704	1.09965	0.422798	1.1617	1.73646	0	0.604184	0.409519	1.01284	0.547321	2.31762	1.38161	1.85278	0	0	0	0.748657	2.80392	2.49023	4.21978	3.32456	2.74278	2.73778	2.3385	2.85517	4.1549	3.02718	4.25754	8.09717	4.07054
AC005088.1	0	0	0	0	0	0	0.200282	0	0	0	0	0	0	0	0.240525	0	0	0	0.268064	0	0	0	0	0	0	0.305177	0	0	0	0	0	0	0	0	0	0	0	0	0	0.280478	0	0	0	0.260002	0	0.293433	0	0	0
AC005089.1	0.883419	0.868466	0.760522	0.918292	1.13698	0.970101	0.749195	0.643405	0.76449	2.18388	1.77203	2.0821	1.47151	2.01622	1.47332	0.560964	0.856944	0.805105	0.578723	0.69328	0.735167	0.687828	0.882431	0.745093	0.483842	0.495562	0.811376	0.0842122	0.129289	0.0880641	0.121298	0.081001	0.196732	0.0206477	0.0339703	0.105513	0.0560731	0.189391	0.252893	0.232363	0.113204	0.163253	0.168261	0.157504	0.0969127	0.106984	0.224981	0.164251	0.0645105
AC005090.1	0	0	0	0	0	0	0	0	0	0	0	0	0	0	0	0	0	0	0	0	0	0	0	0	0	0	0	0	0	0	0	0	0	0.0278687	0	0	0	0	0	0	0	0	0	0	0	0	0	0	0
AC005091.1	0.0261681	0.10295	0.0784737	0	0.0416127	0	0.0445389	0	0.0534438	0.0989946	0.0797358	0	0.0656925	0.0214937	0.0252368	0	0.0511702	0.0523034	0.0561261	0.0604158	0.122784	0.0269631	0.0246874	0.110046	0.031675	0	0.105005	0.0171058	0.0728664	0	0.0934143	0.0259049	0	0.0404713	0.0484849	0.0668413	0.0836681	0.0339533	0.0884729	0.0574257	0.0743766	0.331431	0.0311494	0.0556778	0	0.142339	0.0451891	0.139387	0.185474
AC005094.1	0	0	0	0	0	0	0	0	0	0	0	0	0	0	0	0	0	0	0	0	0	0	0	0	0	0	0	0	0	0	0	0	0	0	0	0.1866	0	0	0	0	0	0	0	0	0	0	0	0	0
AC005096.1	0	0.189147	0	0	0	0.255962	0	0.0648447	0.0653934	0.18307	0.0390832	0.111684	0	0.208913	0	0	0.0628004	0	0.341633	0.148643	0.0747225	0.133191	0.242509	0.336176	0.232474	0	0	0	0	0.0567305	0.115172	0	0	0.149077	0.294444	0	0	0	0.144763	0.071115	0.137206	0	0.151047	0.136269	0.460651	0.114948	0.109604	0.137154	0.150949
AC005099.1	0.0601507	0	0	0	0.0474377	0.119151	0	0	0.124018	0	0	0	0	0	0.0585428	0	0	0	0	0	0	0.0623437	0.0566959	0.0631567	0	0	0.0597662	0	0	0	0	0	0	0.0474533	0	0.0773169	0.0640059	0	0	0.133027	0.0434334	0.0694829	0	0.0641508	0.12355	0.0725903	0.0515431	0	0
AC005100.1	0	0	0	0	0	0	0	0	0	0	0	0	0	0	0	0	0	0	0	0	0	0	0	0	0	0	0	0	0	0	0	0	0	0	0	0	0	0	0	0	0	0	0	0	0	0	0	0	0
AC005100.2	0	0	0	0	0	0	0	0	0	0	0	0	0	0	0	0	0	0	0	0	0	0	0	0	0	0	0	0	0	0	0	0	0	0	0	0	0	0	0	0	0	0	0	0	0	0	0	0	0
AC005102.1	0	0	0	0	0	0	0	0	0.0897131	0.084198	0	0	0	0	0	0	0	0	0	0	0	0	0	0	0	0.107215	0	0.0550749	0.0605004	0	0	0	0	0	0	0	0	0.23147	0.100531	0.389985	0.320823	0	0	0	0	0.156974	0.374459	0	0.207843
AC005104.1	2.55896	3.71283	4.66159	2.79932	3.50675	3.41251	2.38499	2.42248	2.16764	1.81892	2.08092	1.44681	1.50585	2.09695	1.84403	1.30825	2.79652	1.73758	2.41289	2.05938	3.72072	2.20537	4.01546	2.58884	1.29674	2.3101	2.00392	3.88648	3.47148	2.80831	2.13997	1.55071	1.57027	2.04223	1.97374	3.8125	2.76635	3.12061	2.6872	1.32443	2.21911	2.81883	3.36509	3.4978	1.72457	2.86776	1.81078	2.8242	1.76952
AC005104.2	0	0.0569	0.116061	0.0569887	0.27461	0.114375	0.145365	0.235567	0.117606	0.0551441	0.0702898	0.0500871	0	0.0473345	0	0.0572887	0.168908	0	0	0.19946	0.134106	0.297348	0.109274	0.0605136	0	0.0709245	0.345598	0.110095	0.0396788	0	0.103201	0.0574766	0	0.0446002	0.105954	0	0.0610553	0.150586	0.0652575	0.190515	0	0	0.135053	0	0	0.0348405	0	0	0
AC005104.3	0	0	0.167754	0	0	0.329227	0.0693413	0.168889	0	0.0791912	0	0	0	0	0	0	0	0	0	0.0968689	0	0	0	0.26098	0	0	0	0.0527035	0	0.0736906	0.488452	0	0.220313	0	0	0	0.263826	0	0.187777	0.185544	0.0599337	0	0.0969196	0	0	0	0	0.0893418	0
AC005105.1	0	0	0	0	0	0	0	0	0	0	0.025779	0	0	0	0	0	0	0	0	0	0	0	0	0	0	0	0	0	0	0	0	0	0	0	0	0	0	0	0	0	0	0	0	0	0	0	0	0	0
AC005144.1	0.0632258	0.124226	0	0	0.1003	0	0	0.0639233	0	0.0600796	0.0772098	0.110404	0.0811215	0.154858	0.0612432	0.0631388	0.0619085	0	0.201771	0.146527	0.221156	0.327765	0.0597106	0.400377	0	0.234996	0.127951	0	0	0	0	0	0	0	0	0	0	0	0	0	0	0	0	0	0	0	0	0	0
AC005153.1	0	0.0270974	0	0	0	0	0	0	0	0	0	0	0	0	0	0	0	0	0	0	0	0	0	0	0	0	0	0	0	0	0	0	0	0	0	0	0	0	0	0	0	0	0	0	0	0	0	0	0
AC005154.1	0.438528	0.575079	0.739464	0.144193	0.344956	0.289892	0	0.59267	0	0.396537	0.0897066	0.255847	0	0.481467	0.283039	0	0.286432	0	0	0	0.68054	0	0.139298	0.154078	0.354509	0.182138	0	0.735074	0.906161	1.1726	0.999536	1.25304	0.913047	0	0.537298	0.375346	0.311817	0.571379	0.164179	0.16035	0.1011	0.168097	0	0.155053	0.300156	0.174764	0.376729	0.15001	0.582585
AC005154.2	0.555497	0.542318	0.642002	0.571494	0.992348	0.343779	0.445438	0.268993	0.525124	0.451668	0.378815	0.70769	0.51317	0.391814	0.696308	0.334092	0.426764	0.244703	0.619379	0.506454	0.175927	0.485199	0.562087	0.593914	0.40367	0.330706	0.423916	0.285595	0.373386	0.233881	0.344555	0.171097	0.370083	0.149807	0.101086	0.15372	0.364995	0.166911	0.160928	0.167975	0.0931376	0.251646	0.114477	0.032628	0.234774	0.0460572	0.148893	0.116418	0.13637
AC005154.3	0	0	0	0	0	0	0	0	0	0	0	0	0	0	0	0	0	0	0	0	0	0	0	0	0	0.0508192	0	0	0	0	0	0	0	0	0	0	0	0	0	0	0	0	0	0	0.0936667	0	0	0	0
AC005154.4	0.263646	1.43575	0.669075	0.525355	0.731165	0.663794	0.324142	0.675728	0.542896	1.02047	0.326193	0.811479	1.1997	0.758509	0.644859	0.660683	0.518735	0.129442	0.991112	0.459879	0.934601	0.411951	0.25113	0.833913	0.484747	0.491513	0.659873	0.996666	0.551558	1.05918	0.840467	0.807326	1.06116	0.315891	0.490482	0.683572	0.840545	0.171373	0.443691	0.293104	0.0953804	0.75605	1.22229	0	0	0.395787	0.340987	0.429732	0.728416
AC005154.5	0	0.244666	0.317753	0	0.961834	0.242796	0.534341	0	0.857669	0.357744	0	0.394339	1.07459	0	0.420458	0	0	0	0.245112	0	0	0.225061	0.532983	0	0.303336	1.35896	0.428843	0	0	0	0.50326	0	0	0	0	0	0	0.213882	0	0	0	0.0800617	0.292119	0	0	0	0	0.369612	0
AC005156.1	0.204066	0.0995052	0	0	0	0	0.0842384	0.103503	0.312878	0.0964592	0	0	0	0	0	0	0	0	0.107646	0	0	0	0	0.10718	0	0	0.104069	0	0	0	0.0903648	0	0	0	0	0	0.109146	0.134145	0.226328	0.11245	0.071965	0	0	0.1075	0.105023	0.119276	0.0864581	0.323247	0.15923
AC005160.1	0	0	0	0	0	0	0	0	0	0.392777	0	0	0	0	0	0	0	0	0	0	0	0	0	0.143177	0	0	0	0	0	0	0	0	0	0	0	0	0	0	0	0.306826	0	0	0	0	0	0	0	0	0
AC005162.1	0	0	0	0	0	0	0	0	0	0	0	0.120516	0.340352	0	0	0	0.134768	0	0	0	0	0	0	0	0	0	0	0	0	0.118664	0	0.399841	0	0.108454	0	0	0	0	0	0	0	0.154507	0	0	0	0.3925	0	0	0.105753
AC005162.2	0	0	0	0	0	0	0	0	0	0	0	0	0	0	0	0	0	0	0	0	0	0	0	0	0	0	0	0	0	0	0	0	0	0	0	0	0	0	0	0	0	0	0	0	0.173341	0	0	0	0
AC005162.3	0	0.0406623	0.0208663	0	0.066209	0	0	0	0	0	0.00633928	0.00900872	0	0.00846292	0.122701	0	0	0	0.112631	0	0	0	0	0.0109392	0	0.012848	0.010612	0.0541373	0.00719638	0	0.00820277	0.0101268	0.0271588	0	0.00944465	0.0131583	0	0	0.130982	0	0.303953	0.0357346	0	0.0110365	0	0.0374093	0.0180544	0.13539	0.0409167
AC005165.1	0.121011	0.293942	0.0599868	0.0369102	0.0586356	0.0553943	0.0884485	0	0.327941	0.0451361	0.136198	0.140302	0.0426582	0.0608501	0.011099	0.17949	0.242068	0.20252	0.064321	0.0640529	0.028067	0.12599	0.0884599	0.107291	0.0330771	0.183612	0.0886713	0	0	0	0	0	0	0.0535718	0	0	0	0	0	0	0	0	0	0.024073	0	0.00692623	0.0640895	0	0
AC005165.2	0	0	0	0	0.405002	0	0	0	0	0	0	0	0	0	0	0	0	0	0	0	0	0	0	0	0	0	0	0	0	0	0	0	0	0	0	0	0	0	0	0	0	0	0	0	0	0	0	0	0
AC005165.3	0.14085	0	0.0599546	0	0.0459715	0	0.0237941	0.0501064	0	0	0	0.155352	0.0530708	0	0	0	0.0284791	0	0	0.093823	0	0	0	0	0	0	0.0562057	0.0196376	0	0	0	0	0	0	0	0	0.0788747	0.0999318	0	0	0	0	0	0.0428628	0	0	0	0.0626807	0
AC005176.1	0	0	0	0	0	0.0347037	0.02942	0	0	0.0487102	0	0	0.0636197	0.0140383	0.0165288	0.0185805	0.0171356	0	0.01861	0	0	0	0	0.0751256	0.0216619	0	0.0182773	0.0226313	0	0	0.0614186	0	0	0	0	0.0227149	0.0183114	0.0444861	0.0191674	0	0.0122796	0	0	0	0.0174902	0.0315164	0	0	0.0678552
AC005176.2	0	0	0	0	0	0	0	0	0	0	0	0	0	0	0	0	0	0	0	0	0	0	0	0	0	0	0	0	0	0	0	0	0	0	0	0	0	0	0	0	0	0	0	0	0	0	0	0	0
AC005178.1	0	0	0	0	0	0	0	0	0	0	0	0	0	0	0	0	0	0	0	0	0	0	0	0	0	0	0	0	0	0	0	0	0	0	0	0	0	0	0	0	0	0	0	0	0	0	0	0	0
AC005180.1	0.283965	0.281998	0	0.354999	0.226286	0.357425	0.418405	0.29293	0.14723	0.137309	0.130882	0.312086	0.185333	0.352483	0.0695171	0.0714582	0.139689	0.354499	0.538885	0.248536	0.168605	0.222969	0.67848	0.528747	0.696593	0.882528	0.432125	0	0	0	0	0	0	0	0	0	0	0	0	0	0	0	0	0	0	0	0	0	0
AC005180.2	0.709339	0.417698	0.426388	0.488116	0.660753	0.417839	0.591665	0.791722	0.501879	1.07716	0.85252	1.07189	0.72451	0.465546	0.342531	0.421868	0.691277	0.550705	0.234747	0.246418	0.499523	0.580819	0.94791	0.296896	0.934328	0.891366	0.660169	0.274487	0.323942	0.133931	0.195593	0.217108	0	0.056157	0.454162	0.232034	0	0.102238	0.0860431	0.248352	0.152534	0	0	0	0	0.172248	0.183549	0.226988	0.341044
AC005181.1	0	0	0	0	0	0	0	0	0	0	0	0	0	0	0	0	0	0	0	0.0612998	0	0	0	0	0	0	0	0	0	0	0	0	0	0	0	0	0	0	0	0	0	0	0	0	0	0	0	0	0
AC005183.1	0.0377939	0.0367674	0.0378665	0.0929068	0.0300563	0.056204	0.0477815	0.0378126	0.0383272	0	0.0114705	0.0326907	0.046652	0.0153176	0.0362428	0	0.0366052	0.0375265	0.0399855	0.0433718	0.0217819	0	0.0177025	0.0994024	0.136523	0.0233761	0.0579509	0.0244668	0.0259698	0	0	0.0737624	0	0.057456	0	0	0	0.0738884	0.0210162	0.020665	0	0	0	0.0600029	0.0193124	0.0788641	0.0162022	0.0396213	0.0442414
AC005185.1	0	0	0	0	0	0	0	0	0	0	0	0	0	0	0	0	0	0	0	0	0	0	0	0	0	0	0	0	0	0	0	0	0	0	0	0	0	0	0	0	0	0	0	0	0	0	0	0	0
AC005189.1	0	0	0.397575	0	0	0	0.159982	0.20144	0	0	0	0	0.254166	0	0	0	0.391336	0	0	0	0	0	0	0	0	0	0	0.12126	0	0	0	0	0	0	0	0	0	0	0	0	0	0	0	0	0	0	0	0	0
AC005191.1	0	0	0	0	0	0	0	0	0	0	0	0	0	0	0	0	0	0	0	0	0	0	0	0	0	0	0	0	0	0	0	0	0	0	0	0	0	0	0	0	0	0	0	0	0	0	0	0	0
AC005197.1	0	0.109535	0.331554	0.27211	0.321582	0.113815	0.184606	0.17482	0.288822	0.232034	0.430298	0.127101	0.138672	0	0	0.054305	0.172521	0	0.212551	0.13003	0.0642164	0.454892	0.211664	0.293092	0.0880605	0.368002	0.158481	0.165377	0.238863	0	0.0837617	0	0	0	0.0523923	0	0.0791288	0	0.130369	0	0	0.122619	0.119489	0.0647927	0.227406	0.537663	0.167737	0.273972	0.188419
AC005208.1	0	0	0	0	0	0	0	0	0	0	0	0	0	0	0	0	0	0	0	0	0	0	0	0	0	0	0	0	0	0	0	0	0	0	0	0	0	0	0	0	0	0	0	0	0	0	0	0	0
AC005209.1	0.0298999	0	0	0.0593917	0.0238275	0.074457	0	0.0306463	0	0	0.0734018	0	0	0.0248295	0	0	0.0293757	0.0298893	0.0322908	0	0.0700568	0.0310308	0.0283333	0.0630253	0	0.0368679	0	0.0195279	0.0208738	0	0	0	0	0.023327	0	0	0	0	0.0680865	0.132491	0	0.138538	0.0356955	0.0639183	0	0.0403935	0.0520817	0.0321406	0.0473377
AC005220.1	0	0	0	0	0	0.0334461	0.0669926	0	0.0407802	0	0.0705	0	0.0927879	0.0654708	0	0.0394099	0	0.112874	0	0.0886999	0	0	0	0	0	0	0.0801874	0.0304528	0.0274325	0	0.0790528	0	0.104353	0	0	0	0	0	0	0	0	0	0	0	0.142214	0.194636	0.310196	0.239361	0.0530749
AC005224.1	0.0143621	0	0	0	0	0	0	0	0	0	0	0	0	0	0	0	0	0	0	0	0	0	0.0135714	0	0	0	0	0	0	0	0	0	0	0	0	0	0	0	0	0	0	0	0	0	0	0	0	0	0
AC005224.2	0.379853	0.22233	0.379402	0.16297	0.420104	0.318928	0.42524	0.213079	0.391914	0.360907	0.189724	0.408516	0.425818	0.336903	0.432838	0.226726	0.304469	0.332462	0.398113	0.340047	0.282957	0.368761	0.482142	0.457451	0.22771	0.178821	0.205684	0.204172	0.278277	0.220865	0.29646	0.292519	0.387622	0.132505	0.269278	0.119184	0.120499	0.0909216	0.166044	0.105886	0.0829233	0.20913	0.0804496	0.178877	0.188592	0.149547	0.116485	0.159909	0.119065
AC005224.3	0.457939	0.362946	0.282071	0.295145	0.195903	0.366159	0.344271	0.323456	0.393975	0.415242	0.548908	0.504874	0.698821	0.495994	0.406921	0.346146	0.463886	0.669306	0.606295	0.426709	0.49314	0.526861	0.478467	0.594411	0.49012	0.476546	0.637096	0.104041	0.0490148	0.0785054	0.0785235	0.0694638	0.0693123	0.0407214	0.097576	0.11206	0.541819	0.708602	0.378316	0.809852	0.625456	0.714423	0.758031	0.524508	0.591598	2.22233	1.93677	2.18828	2.39883
AC005225.1	0	0	0	0	0	0	0	0	0	0	0	0.0373564	0.054051	0.0696094	0	0	0	0	0	0	0	0	0	0	0	0	0	0.0275049	0.0297885	0.0762871	0	0	0	0	0.0391932	0	0	0	0.0482839	0.0473535	0	0	0	0.137538	0	0	0	0	0.0337404
AC005225.2	0.332107	0.0936812	0.209457	0.23929	0.228636	0.185726	0.159639	0.213325	0.267984	0.156552	0.195975	0.191795	0.232512	0.323673	0.365587	0.157467	0.131631	0.160971	0.129743	0.141802	0.128959	0.169903	0.290228	0.309583	0.159709	0.296188	0.0231808	0.75265	0.729607	0.721911	0.911376	0.98719	0.609456	0.668022	0.44604	0.489558	0.208993	0.281338	0.320513	0.220791	0.412263	0.209093	0.0928519	0.385187	0.135321	0.279033	0.263258	0.377385	0.372666
AC005225.3	0	0.0831279	0	0	0	0	0	0	0	0	0	0	0	0	0	0	0.0827832	0	0	0	0	0.0915741	0	0	0	0	0	0.0539705	0.117289	0.374788	0.229313	0	0	0	0	0	0	0.44049	0.189821	0	0.0607655	0.0965565	0.198148	0	0.0869138	0.20374	0.255405	0	0.0665033
AC005225.4	0.150766	0.175214	0.193032	0.244307	0.385012	0.259611	0.280577	0.152674	0.168136	0.194707	0.185336	0.216373	0.185507	0.0788336	0.225399	0.193855	0.306742	0.177834	0.19145	0.254014	0.255942	0.112784	0.322407	0.245536	0.0497574	0.22038	0.221895	0.152565	0.161789	0.280972	0.194379	0.242828	0.233201	0.240915	0.150655	0.15695	0.24702	0.302036	0.475348	0.299187	0.300293	0.36235	0.246023	0.320915	0.30755	0.466706	0.299738	0.292977	0.478602
AC005229.1	0	0	0	0	0	0	0	0	0	0	0	0	0	0	0	0	0	0	0	0	0	0	0	0	0	0	0	0	0	0	0	0	0	0	0	0	0	0	0	0	0	0	0	0	0	0	0	0	0
AC005229.2	0	0	0	0	0	0	0	0	0	0	0	0	0	0	0	0	0	0	0	0	0	0	0	0	0	0	0	0	0	0	0	0	0	0	0	0	0	0	0	0	0	0	0	0	0	0	0	0	0
AC005229.3	0	0	0	0	0	0	0	0	0	0	0	0	0	0	0	0	0	0	0	0	0	0	0	0	0	0	0	0	0	0	0	0	0	0	0	0	0	0	0	0	0	0	0	0	0	0	0	0	0
AC005229.4	1.64492	1.76073	1.58733	1.88528	1.71508	1.54236	1.63916	1.47488	1.53871	1.6959	1.50718	1.65287	1.89859	1.46863	1.48553	2.03927	2.14796	1.93774	2.67936	1.92056	2.31481	2.18658	1.53324	1.58451	2.34705	1.87825	2.32509	2.65679	2.75017	3.32829	3.15133	2.93336	3.52079	2.62749	3.04228	2.91787	1.80968	1.90523	2.11083	1.65678	1.89727	1.81402	1.93058	2.34276	2.02369	2.0009	2.23615	2.49776	2.26642
AC005229.5	0	0	0	0	0	0	0	0	0	0	0	0	0	0	0	0	0	0	0	0	0	0	0	0	0	0	0	0	0	0	0	0	0	0	0	0	0	0	0	0	0	0	0	0	0	0	0	0	0
AC005230.1	0.226875	0.227869	0.232511	0	0	0	0	0	0	0	0.27753	0.202407	0.592111	0	0	0.230835	0	0	0	0	0	0	0	0	0	0	0	0	0	0	0	0	0	0	0	0	0	0	0	0	0	0	0	0	0	0	0	0	0.183126
AC005232.1	0	0	0	0	0	0	0.0247923	0	0.0429382	0	0	0	0	0	0	0	0	0	0	0.081542	0	0	0.0665092	0	0	0	0	0	0	0	0	0.0967599	0	0	0	0	0	0	0	0	0	0	0	0	0	0	0	0	0
AC005234.1	0	0	0	0	0	0	0	0	0	0	0	0	0	0	0	0	0	0	0	0	0	0	0	0	0	0	0	0	0	0	0	0	0	0	0	0	0	0	0	0	0	0	0	0	0	0	0	0	0
AC005234.2	0.0816847	0.0657154	0.136525	0.107427	0.30404	0.052723	0.184714	0.0823979	0.166828	0.305967	0.0820739	0.259233	0.101157	0.0764662	0.235821	0.0423869	0.132418	0.0814138	0.0581227	0.188486	0.0948122	0.140822	0.179355	0.0860003	0.164993	0.134861	0.16234	0.248096	0.452969	0.482979	0.289535	0.214298	0.106633	0.146037	0.274692	0.207393	0.057778	0.141377	0.0610237	0.178827	0.153507	0.219056	0.0976074	0.144848	0.0556093	0.0655855	0.118066	0.0866415	0.23454
AC005237.1	0.144659	0.0718057	0.29294	0.143678	0.399986	0.431931	0.180269	0.0740338	0.296925	0.138309	0.176401	0.125863	0.279071	0.296415	0.776384	0.0721873	0.285539	0.215165	0.547844	0.252478	0.339306	0.376351	0.689339	0.227691	0.615212	0.265894	0.0719779	0	0	0	0	0	0	0	0	0	0.0764045	0.0942856	0.164929	0.160895	0	0.0833015	0	0.0766969	0.0746861	0	0	0	0
AC005237.2	0	0	0	0.385783	0	0	0.932922	0	0	0.374624	0.466799	0	0.488603	0.31149	0	0	0	0	0	0	0	1.19585	0.366591	0	0	0	0	0.476836	0.514835	0.341143	0	2.37798	1.03591	0	0	1.96082	0	0	0	0.876854	0.575353	0	0	0	0	0.229571	0.333287	0.432579	0.935962
AC005244.1	0.497164	0	0.50689	0.165877	0.394354	0.830515	0.409904	0	0.172138	0.964555	0.303713	0.438798	0.216062	0	0.162523	0.167691	0.658906	0.16318	0.362097	0.193964	0	0.347304	0.477024	0.874193	0.821626	0.206153	0	0	0.113479	0.146212	0.303778	0	0	0.532107	0.310931	0	0.53856	0.444247	0.383079	0	0.492141	0.575684	0	0.176969	0.692977	0.697031	0.429306	1.2808	0
AC005244.2	0	0.0575273	0.0589248	0	0.138441	0	0.0972784	0	0	0.0561645	0.0711459	0.107057	0	0.0957998	0	0	0	0	0.0625982	0	0	0	0.0556519	0	0	0	0.0586597	0	0	0	0.0525344	0	0	0	0	0	0	0	0.0662111	0	0.083436	0	0	0.0227895	0	0.0698097	0.100426	0.0624674	0
AC005252.1	0	0	0	0	0	0	0	0	0	0	0	0	0	0	0	0	0	0	0	0	0	0	0	0	0	0	0	0	0	0	0	0	0	0	0	0	0	0	0	0	0	0	0	0	0	0	0	0	0
AC005252.2	0	0	0	0	0	0	0	0	0	0	0	0	0	0	0	0	0	0	0	0	0	0	0	0	0	0	0	0	0	0	0	0	0	0	0	0	0	0	0	0	0	0	0	0	0	0	0	0	0
AC005252.3	0	0	0	0	0	0	0	0	0	0	0	0	0	0	0	0	0	0	0	0	0	0	0	0	0	0	0	0	0	0	0	0	0	0	0	0	0	0	0	0	0	0	0	0	0	0	0	0	0
AC005252.4	0.175028	0.15862	0.314732	0	0.223618	0.196563	0	0.245568	0.164865	0.306599	0.0497604	0	0.101609	0.213319	0.0859752	0	0	0.156845	0	0.0921606	0	0	0	0.277184	0	0	0.173274	0.101285	0.0610417	0.0810183	0.0747506	0.0807163	0.105803	0	0.149585	0	0	0	0	0.0884837	0	0	0	0	0	0.152962	0	0.259058	0.0685928
AC005253.1	3.69426	4.4227	4.62843	4.26029	4.31441	4.39375	4.24978	4.65585	3.54213	5.82763	5.36698	5.61324	5.26893	5.45794	5.72838	3.36795	4.20915	3.91693	5.03506	5.5989	5.04086	4.2943	6.09216	5.29916	4.26551	5.16701	4.82612	2.48726	2.37519	2.56001	2.39426	2.41465	2.10059	1.63513	1.81397	2.01911	3.55334	3.22983	3.46239	3.61681	3.09427	4.21857	3.83702	3.75679	2.85985	4.72362	4.36626	4.24205	4.1922
AC005253.2	0.374393	0	0	0	0	0.133562	0.104175	0	0	0	0.151596	0.111098	0	0.102166	0.125852	0	0	0.125233	0	0.149215	0.160251	0.408572	0.35934	0	0	0.156087	0	0.2438	0.0920198	0	0	0.239703	0.675022	0	0.117116	0.164988	0	0	0	0	0	0.160941	0	0.143731	0	0.0781331	0	0.129968	0.192868
AC005255.1	0	0	0	0	0	0.508449	0	0	0	0	0	0	0	0	0	0	0	0	0	0	0	0	0	0	0.54436	0.743473	0	0	0	0	0	0	0	0	0	0	0	0	0	0.66703	0	0	0	0	0	0	0	0	0
AC005256.1	14.2273	12.7095	12.6198	10.015	12.8524	13.2337	12.4212	13.4141	11.2851	23.6305	21.7637	24.5891	30.4631	22.2909	21.5874	20.8031	19.8377	24.0622	20.0762	18.5249	15.6301	13.7872	17.262	14.7435	17.3646	18.8359	17.8541	3.80603	3.3186	2.61683	2.50825	2.31903	4.96941	2.40316	1.48078	3.14021	8.33301	9.75661	8.06451	4.72989	5.74449	4.40078	7.72779	11.349	9.26973	6.60536	5.09124	7.61264	8.0651
AC005258.1	0	0	0	0	0	0	0	0.0677794	0	0.128351	0	0.0583337	0	0	0	0	0	0	0	0	0	0	0	0	0	0	0	0	0	0	0.0600965	0	0	0	0	0	0	0	0	0.0815574	0	0	0	0	0	0	0	0	0
AC005258.2	0.277919	0.630278	0.287024	0.397077	0.449769	0.250744	0.614114	0.435097	0.173384	0.300644	0.30668	0.304554	0.113863	0.486123	0.387103	0.140373	0.33	0.194581	0.533253	0.364801	0.48621	0.212067	0.267517	0.367476	0.499837	0.336266	0.395209	0.327356	0.282763	0.238274	0.258765	0.19223	0.288646	0.157322	0.169055	0.4032	0.245491	0.25871	0.233481	0.136582	0.26742	0.517343	0.117171	0.172204	0.141528	0.341713	0.262314	0.519974	0.370168
AC005261.1	6.25477	6.32636	6.24069	5.86131	7.21746	6.25268	6.4854	6.10614	6.60286	6.3694	5.27594	5.70954	5.63335	7.26779	5.88854	2.75924	3.07706	2.53467	9.55701	9.21947	10.7106	10.0151	13.1832	11.4294	8.65627	8.37067	8.31898	8.84454	9.07236	8.71084	8.45751	7.82778	10.33	6.49334	6.47589	9.23491	1.93222	2.16923	2.71458	1.97477	2.23769	2.6826	2.17824	2.92195	2.23029	3.61651	3.60109	3.1948	3.39205
AC005261.2	0.0552311	0.107574	0.088642	0.0837744	0.0696553	0.0293258	0.0710884	0.0891647	0.0561339	0.152944	0.171672	0.220413	0.102332	0.0889542	0.136009	0.134003	0.186751	0.1443	0.180428	0.234413	0.293414	0.348412	0.467969	0.332504	0.198978	0.173903	0.512066	0	0.0185619	0	0	0	0	0	0	0	0	0	0	0	0	0	0	0	0	0	0	0	0
AC005261.3	0	0	0	0	0.0526377	0	0	0	0	0	0	0	0	0	0.177625	0	0	0.268362	0	0.0780165	0	0.0913298	0.127431	0	0.10473	0	0	0	0.109753	0.0682423	0	0.109567	0	0	0	0	0.115918	0.229196	0	0	0.068727	0	0	0	0	0	0	0	0.309429
AC005261.4	0	0	0	0.305759	0.121595	0.153771	0	0.477989	0	0	0	0.272189	0.601226	0	0	0	0	0	0	0.179556	0.363299	0	0	0.323761	0	0.95729	0.153702	0	0	0	0.424638	0	0	0	0	0	0.167174	0	0	0	0	0	0.356314	0	0	0	0.132932	0	0
AC005261.5	1.39684	1.586	1.50189	1.30989	2.1168	0.635923	1.41187	1.63675	1.54169	1.35361	0.928947	0.75331	1.0517	0.996139	1.24815	0.777194	0.547377	0.381158	2.89377	2.28031	3.4459	2.41577	3.94965	3.2829	2.79865	2.6371	1.97827	1.09758	0.523501	0.89134	1.65084	1.2981	0.602631	0.852179	1.54485	1.39512	1.39235	0.690627	1.28724	0.992589	1.47946	1.27618	1.25021	0.939677	1.18862	1.26251	0.958711	1.1331	1.23369
AC005262.1	0	0	0	0	0	0	0	0	0	0	0	0	0	0	0	0	0	0	0	0.33099	0	0	0	0	0	0	0	0.0893201	0	0	0	0.301978	0.379834	0	0	0	0	0	0	0	0	0	0	0	0	0	0	0	0
AC005262.2	0	0	0	0	0	0	0	0	0	0	0	0	0	0	0	0	0	0	0	0	0	0	0	0	0	0	0	0	0	0	0	0	0	0	0	0	0	0	0	0	0	0	0	0	0	0	0	0	0
AC005264.1	0.0327768	0.021673	0.0331821	0.0327836	0.0436762	0.0108732	0.00945168	0.0335649	0	0	0.00675251	0.0288021	0.0272937	0.00914211	0	0	0	0	0	0	0.0513162	0	0.0516405	0.0115018	0.0264376	0	0	0.0579852	0.0692183	0.0392112	0.0593547	0.130262	0.0726749	0.0589397	0	0.0280762	0	0	0	0	0	0.0126672	0	0	0	0.0202871	0	0	0
AC005274.1	0.0841865	0.0416064	0.169213	0.166921	0.302345	0.0839629	0.0710254	0.128907	0	0.160566	0.103577	0.295738	0.315047	0.279728	0.367855	0.0834267	0.454451	0.125676	0.226916	0.146258	0.147809	0.0433757	0.159197	0.177419	0.102048	0.259908	0.125925	0	0	0	0	0	0	0	0	0	0	0.0548647	0	0.138736	0.0300334	0.0487328	0.246936	0.0899411	0.0858794	0.153733	0.0732854	0	0.0670332
AC005277.1	0	0	0	0	0	0	0	0	0	0	0	0	0	0	0	0	0	0	0	0	0	0	0	0	0	0	0	0	0	0	0	0	0.0666942	0	0	0	0	0	0	0	0	0	0	0	0	0	0	0	0
AC005277.2	0	0.27805	0.1426	0.422275	0.109917	0	0	0	0.144184	0.502844	0.346022	0.249084	0.338937	0	0.416541	0.141481	0.277315	0.41136	0.152335	0	0	0	0	0	0.171743	0	0	0	0	0	0	0	0	0	0	0	0	0	0.159795	0	0	0	0	0	0.145886	0.166182	0	0	0
AC005280.1	0	0	0	0	0.0258507	0	0.0285198	0	0	0	0.0395896	0.0658168	0	0.0533504	0.0433132	0	0	0.0223032	0	0.0399396	0	0.0664432	0.0298535	0	0	0	0	0.0726705	0.156732	0.066638	0.186736	0	0.397366	0.356722	0.666033	0.107094	0	0	0	0.0843265	0.148777	0	0	0.0336299	0.06966	0.0859094	0.0275365	0.0181376	0.0749966
AC005280.2	0	0	0	0	0	0	0	0	0	0	0	0	0	0	0	0	0	0	0	0	0	0	0	0	0	0	0	0	0.084631	0.0541866	0	0.190683	0	0	0.233116	0	0	0	0	0	0	0	0	0	0	0	0	0.0520675	0
AC005280.3	0	0	0.0907786	0	0	0	0	0	0	0	0	0	0.113335	0	0	0.0565886	0	0	0	0	0	0	0.0876184	0.27569	0.178097	0.0701093	0.0916955	0	0.0623366	0	0.412412	0.175557	0	0	0	0	0.0602185	0	0	0.282977	0.121767	0	0	0.285609	0.279841	0.0521079	0	0.0991485	0.027414
AC005281.1	0	0	0	0	0	0	0	0	0	0	0	0	0	0	0	0	0	0	0	0	0	0	0	0	0	0	0	0	0.0232667	0.0298102	0	0	0	0	0	0	0	0	0	0	0	0	0.0429956	0	0.0342477	0.0879708	0.12437	0.0760994	0
AC005288.1	0.200395	1.1801	0.182015	0.716733	0.654444	0.57673	0	0.414589	0.836722	1.23395	0.905545	0	0.588906	0.713644	1.78023	0.844508	0.413297	0.405218	1.30868	0.322695	0.617945	0.265268	1.09442	0.178647	0.227101	0.801613	0.995363	0	0.881105	0.185846	0.193228	0.446659	0	0.521639	0.207546	0.24524	0.851457	1.23907	0.269625	0	0.558927	0.882528	1.56044	0.529185	0.645281	0.684228	0	0	0.582118
AC005291.1	0.0609528	0.243992	0.0660032	0.251347	0.212453	0.129735	0.102315	0.0727309	0	0.0658057	0.112623	0.109915	0.254625	0.339908	0.0659575	0.599689	0.0634874	0.276884	0.154289	0	0.146177	0	0.30285	0.273475	0.0860731	0.152859	0.238935	0.179602	0.327237	0.27417	0.170927	0.268667	0.086151	0.111455	0	0.183281	0.211694	0.159641	0.439883	0.256256	0.289318	0	0.814488	0.173219	0.210088	0.411703	0.15667	0.547637	0.310223
AC005291.2	0	0	0	0	0	0	0	0	0.0858793	0.0898923	0.0504644	0	0.104868	0	0.0806666	0.162456	0.0833453	0.0804495	0	0	0	0.260416	0	0	0.296229	0.10041	0.0816312	0	0	0.145646	0	0	0	0	0	0	0.0876577	0.532937	0.47142	0.640279	0.664774	0	0.195939	0.7937	0.869755	0.303223	0.315105	0.188919	0.486258
AC005293.1	0	0	0	0	0	0	0	0	0	0	0	0	0	0	0	0	0	0	0	0	0	0	0	0	0	0	0	0.025071	0.026719	0.0170672	0	0.0381326	0.025256	0	0	0	0	0	0	0	0	0	0	0	0	0	0	0	0
AC005294.1	0	0	0	0	0	0	0	0	0	0	0	0	0	0	0	0	0	0	0	0	0	0	0	0	0	0	0	0	0	0	0	0	0	0	0	0	0	0	0	0	0	0	0	0	0	0	0	0	0
AC005296.1	0.422797	0	0.432328	0	0	0	0.343411	0	0	0	0.256892	0	0	0	0	0	0	0	0	0	0	0	0.40216	0	0	0	0	0	0	0	0	0	0	0	0	0	0	0	0	0	0	0	0	0	0	0	0	0	0
AC005297.1	0	0	0	0	0	0	0	0	0	0	0	0	0	0	0	0	0	0	0	0	0	0	0	0	0	0	0	0	0	0	0	0	0	0	0	0	0	0	0	0	0	0	0	0	0	0	0	0	0
AC005297.2	0	0	0	0	0	0	0	0	0	0	0	0	0	0	0	0	0	0	0	0	0	0	0	0	0	0	0	0	0	0	0	0	0	0	0	0	0	0	0	0	0	0	0	0	0	0	0	0	0
AC005297.3	0	0	0	0	0	0	0	0	0	0	0	0	0	0	0	0	0	0	0	0	0	0	0	0	0	0	0	0	0	0	0	0	0	0	0	0	0	0	0	0	0	0	0	0	0	0	0	0	0
AC005300.1	0	0.417042	0	0.281894	0	0.141949	0.115796	0.1458	0.293285	0	0.17281	0	0	0	0	0	0	0	0	0	0	0	0.133673	0.147065	0	0	0	0	0	0	0	0	0	0	0	0	0	0	0.161954	0	0	0	0	0	0	0	0	0	0
AC005301.1	0	0	0	0	0	0	0	0	0	0	0	0	0	0	0	0	0	0	0	0	0	0	0	0	0	0	0	0	0	0	0	0	0	0	0	0	0	0	0	0	0	0	0	0	0	0	0	0	0
AC005301.2	0	0	0	0	0	0	0	0	0	0.042032	0	0	0	0	0	0	0	0	0	0	0	0	0	0.0467868	0	0	0	0	0	0.039268	0	0	0.0583239	0.0685208	0.0403349	0	0	0	0	0	0	0	0	0	0	0	0	0	0
AC005303.1	0	0	0	0	0	0	0	0	0	0	0	0	0	0	0	0	0	0	0	0	0	0	0	0	0	0	0	0	0	0	0	0	0	0	0	0	0	0	0	0	0	0	0	0	0	0	0	0	0
AC005304.1	0	0	0	0.13372	0	0	0	0	0	0	0	0	0	0	0	0	0	0	0	0	0	0	0.127254	0	0	0	0	0	0	0	0	0	0	0	0	0	0	0	0	0	0	0	0	0	0	0	0	0	0
AC005304.2	0.354918	0.332998	0.428429	0.250931	0.462843	0.244351	0.330713	0.375303	0.247175	0.281592	0.259908	0.308193	0.119514	0.438057	0.208965	0.127737	0.208449	0.281449	0.197329	0.226585	0.463316	0.248397	0.532919	0.370383	0.297069	0.423466	0.382226	0.963764	0.627174	1.13993	0.88736	0.5997	0.861061	0.519039	0.329153	0.983468	0.223777	0.201944	0.206456	0.297632	0.131974	0.376678	0.406436	0.486482	0.31818	0.692007	0.779602	0.365975	0.631406
AC005304.3	0.193757	0	0	0	0.153128	0.294349	0	0.101256	0	0	0	0	0	0	0	0	0.09779	0	0	0	0	0	0	0	0	0	0	0	0	0	0	0	0	0	0	0.126762	0	0.261931	0	0.221253	0.0708719	0.111022	0	0	0	0	0	0	0.304822
AC005306.1	1.06142	2.08025	2.43131	1.38997	1.55356	1.28752	2.30743	1.30349	1.36492	2.80463	1.45096	0.832848	1.2274	1.13084	1.14877	0.831964	1.47127	1.14678	2.24295	0.718218	3.29869	1.06317	1.26413	1.31363	1.17743	1.39451	2.1724	1.75653	0.993678	1.9124	1.47836	0.531253	2.17742	0.780578	0.442652	2.1693	1.06196	0.856505	1.27841	1.89846	1.11248	1.6813	1.45303	2.18373	0.99333	3.36555	2.10986	2.47437	1.0263
AC005307.1	0.0398154	0	0.019908	0.0196356	0	0.0987766	0	0.0201435	0	0.0375777	0.048554	0.05172	0	0.0327063	0	0	0.0387676	0	0	0	0	0.0204968	0.037455	0	0	0.0244526	0	0.0519336	0.0688165	0.0530005	0.0177117	0	0.0782871	0.0612168	0.0182396	0.0253055	0.021174	0	0	0.0218778	0.0282618	0.0228578	0.047517	0	0.0202544	0.0240385	0.0172425	0.0424326	0.0312995
AC005323.1	0	0	0	0	0	0	0	0	0	0	0	0	0	0	0	0	0	0	0	0	0	0	0	0	0	0	0	0	0	0	0	0	0	0	0	0	0	0	0	0	0	0	0	0	0	0	0.0617749	0	0
AC005323.2	0	0	0	0	0	0	0.0577994	0	0	0	0	0	0	0	0.0669828	0	0.135034	0	0	0	0	0	0	0	0	0	0	0	0	0	0	0	0	0	0	0	0	0	0	0	0	0	0	0	0	0	0	0	0
AC005324.1	0.31422	0.209312	0.504253	0.681494	0.128758	0.563209	0.652234	0.784717	0.244164	0.78936	0.3874	0.315183	0.132804	0.408148	0.300058	0.233206	0.277125	0.208938	0.445386	0.595034	0.508969	0.152909	0.484947	0.446128	0.167094	0.221711	0.390363	0.0939874	0.229738	0.0736235	0.150921	0	0.111279	0.19622	0	0	0	0	0	0.137367	0	0.166136	0	0	0.505431	0.300285	0.215194	0.179838	0
AC005324.2	0	0	0	0.117114	0	0	0	0.121374	0	0.339182	0	0	0	0.0967729	0	0	0	0	0	0	0	0	0	0	0	0	0	0	0	0.103743	0	0	0	0	0	0.152617	0	0	0	0	0	0	0	0	0	0	0	0	0
AC005324.3	0.178427	0.114656	0.276918	0.241243	0.239279	0.104882	0.0470785	0.174617	0.136628	0	0.0444893	0.066684	0.0620828	0.0522378	0.0453705	0.0574427	0.0145637	0.0565069	0.15311	0.198856	0.074127	0.152237	0.236596	0.202973	0.112735	0.0657818	0.108337	0.0639139	0.0454249	0.0654775	0.0119046	0.0486335	0.0661912	0.0188852	0.0606502	0.0939354	0.698855	0.850424	0.794003	0.701015	0.816692	0.833995	0.759155	0.813921	0.529156	0.579315	0.463972	0.457298	0.704936
AC005324.4	0.244841	0.13584	0.268286	0.793334	0.609075	1.2531	0.39775	0.853545	0.33168	1.31437	0.521194	0.424818	0.260215	1.08659	1.01713	0.48773	0.417667	0.955351	0.714749	0.691721	0.552405	0.358611	0.77204	0.480208	1.50011	0.75153	0.229108	0.158726	0.195772	0	0.129131	0	0	0.310437	0.267065	0.770415	1.08636	0.155954	0.294829	0.511953	0.436719	0.156983	0.250937	0.98564	0.346015	0	1.27358	0	0.402068
AC005324.5	0.68103	0.420151	0.481046	0.420823	0.77528	0.380552	0.206873	0.531571	0.419598	1.11037	1.01456	1.83242	0.814228	1.8316	1.48333	0.0839547	0.232579	0.413317	0.32513	0.108686	0.900216	0.730904	0.762584	0.832915	0.332833	0.829866	0.250857	0.269062	0.247986	0.0768418	0.165763	0.0820541	0	0	0	0.103035	0.253169	0.418316	0.35889	0.17709	0.0593403	0.463135	0	0.3324	0.0800373	0.333108	0.268422	0.41822	0.3059
AC005324.6	0.158325	0	0.0750708	0.159705	0.0688997	0	0.109503	0	0.113532	0	0.034089	0.0326569	0	0	0	0	0	0	0	0.114465	0.209706	0.172577	0	0	0.0359334	0	0.100538	0	0	0	0	0.0561502	0	0	0	0	0	0	0	0	0	0	0	0.178654	0.101543	0	0	0	0
AC005326.1	10.1811	21.4878	29.8679	8.73433	8.14164	4.34929	8.3132	7.39818	10.2743	4.13816	16.7729	19.7745	15.5624	18.0344	15.2631	17.6261	12.8741	15.3569	22.078	26.2091	19.9207	17.6227	19.9967	17.837	24.8886	26.4961	30.084	3.70946	6.72721	5.23686	2.63223	4.44677	9.5937	15.8723	6.80583	18.4448	10.6108	5.84132	20.189	12.905	23.0193	12.8203	8.61662	7.65448	19.4799	9.91061	2.56426	18.4446	12.9524
AC005329.1	3.83197	4.39152	4.2392	3.51309	3.48324	3.25398	4.61151	5.00664	3.91977	2.15425	1.88735	1.92221	1.59603	2.13321	1.79768	1.63121	1.4713	1.47998	2.37351	2.80171	2.98848	2.31352	1.82503	1.69347	3.36522	3.70599	3.00123	0	0	0.0345456	0.0122858	0.163586	0	0	0.466743	0	0	0.221529	0.0600804	0.103564	0.042725	0.0588296	0.120261	0.0341989	0.0442529	0.0796337	0.370953	0.139757	0.954263
AC005329.2	0	0	0	0	0	0	0	0	0	0	0	0.271465	0	0	0	0	0	0.468947	0	0	0	0	0	0	0	0	0	0	0	0	0	0	0	0	0	0	0	0	0	0	0	0.428909	0	0	0	0	0	0	0
AC005329.3	0.60115	0.72502	0.681427	0.678466	0.75591	0.817032	0.729122	0.83453	0.445951	0.828292	0.753096	0.851279	0.663604	1.09911	0.96494	0.469108	0.754526	0.256538	0.639289	0.76352	0.929557	0.573257	0.6577	0.639142	0.657791	0.575247	0.684749	0.406986	0.550973	0.28793	0.58808	0.430912	0.5814	0.329072	0.288705	0.449919	0.54331	0.389369	0.747269	0.370713	0.296678	0.327162	0.317551	0.544115	0.437901	0.774949	0.728226	0.591887	0.630204
AC005330.1	0.0859065	0.0636226	0.0215892	0.170431	0.103162	0.149913	0.164961	0.175487	0.15336	0.0612975	0.0791854	0.0187537	0.161537	0.0718968	0.27154	0.0635993	0.12661	0.107561	0.0232509	0.0249044	0.0286896	0.0889257	0.0203598	0.0454256	0.0520621	0.0791614	0.0646262	0.0140518	0.0149696	0	0.0194202	0.107369	0	0.0167616	0.0599518	0	0.159724	0.167776	0.147094	0.189946	0.0773202	0.426288	0.0512258	0.137778	0.043908	0.145206	0.245612	0.2086	0.154371
AC005332.1	0.439631	0.527435	0.364163	0.260832	0.292769	0.369924	0.461351	0.467747	0.274879	0.328259	0.451075	0.469878	0.268649	0.295145	0.291375	0.0848651	0.197643	0.134904	0.728298	0.293525	0.547043	0.313593	0.549498	0.403693	0.576394	0.422827	0.304339	0.161568	0.237159	0.245968	0.144244	0.175485	0.306644	0.104133	0.0679367	0.252341	0.220562	0.343004	0.235187	0.166117	0.149515	0.37161	0.272942	0.448475	0.187982	0.573142	0.644766	0.52073	0.432023
AC005332.2	0.37329	0.371341	0.360073	0.290066	0.416369	0.389284	0.381955	0.432528	0.247496	0.431818	0.603108	0.40443	0.306038	0.484494	0.504271	0.189272	0.165638	0.0840697	0.393965	0.199996	0.403467	0.241021	0.425836	0.206733	0.329448	0.260976	0.327047	0.104624	0.0785501	0.075514	0.0521855	0.12934	0.110518	0.0644428	0.0385136	0.036125	0.146801	0.0745645	0.0188268	0.0405436	0.0864103	0.128769	0.0737117	0.0688922	0.0290334	0.0488057	0.0489319	0.129312	0.0133346
AC005332.3	7.71694	11.4553	9.00305	7.83338	10.1914	5.99586	8.04545	6.07683	7.74877	6.22439	10.2308	8.01188	6.91383	11.9232	6.41423	4.61613	9.65391	7.89603	7.3821	7.34081	9.39068	5.75907	9.10768	10.1398	8.26172	8.56795	8.31966	14.7455	11.4076	12.1542	10.0852	7.93729	8.07234	8.23289	8.48335	8.8163	5.31686	4.69495	7.12656	2.47671	3.07432	7.08607	7.0311	7.64531	4.2525	7.95545	8.41951	5.92253	6.3203
AC005332.4	4.11513	3.88751	3.53275	3.61375	3.79244	3.89324	3.47838	3.30751	3.80363	3.64028	3.33377	3.07234	3.28749	2.88411	3.05546	3.00297	3.20776	3.55577	5.98311	5.31671	5.41995	5.24575	5.193	6.03796	5.35622	5.60086	6.30281	1.61116	1.77508	1.2318	1.29019	1.38499	1.6537	1.58392	1.07061	1.56907	2.36233	2.15313	1.88381	1.34072	1.56641	1.79052	2.2685	2.51127	2.3239	1.6289	1.26094	1.72152	1.03258
AC005332.5	0.853937	1.23489	0.928803	0.779076	1.13501	0.872579	0.810523	1.13018	0.838516	0.923586	0.526327	0.741366	0.692272	0.71745	0.574664	1.00499	1.22748	0.824541	1.26232	1.07405	1.14832	1.08371	1.36219	1.26976	0.995081	0.982178	1.32254	1.48662	1.47204	1.38945	1.54311	1.60078	1.41024	0.904023	0.729968	1.36238	0.850626	0.461683	0.784598	0.501786	0.598362	0.812063	0.902089	0.913505	0.722559	1.03768	0.947948	0.81645	1.1058
AC005332.6	16.712	17.4577	17.1714	18.0538	17.7881	16.2629	17.33	17.3795	17.4317	14.051	13.7822	14.6628	16.1177	14.8243	15.3202	19.7783	19.8858	19.0336	20.7689	19.8295	18.7103	21.1944	21.7444	20.9775	19.3288	19.5045	19.6716	23.6076	23.2145	23.4605	24.622	22.4611	21.7007	23.257	24.178	23.6077	15.285	15.1733	15.1728	16.2885	16.7915	14.8542	18.7654	15.3978	15.2638	13.1034	12.4119	12.8263	12.5182
AC005332.7	1.58137	0.97091	1.20468	1.3609	1.77594	2.54085	1.99747	1.98909	2.12477	1.12544	1.24226	1.19924	2.25113	1.72787	2.19607	1.69819	2.22586	1.64048	1.15658	2.9613	1.25366	1.13661	2.23556	1.34283	2.98076	1.21263	1.58997	0.422261	0.201261	0.689141	0.441022	0.0981089	0.130336	0.151925	0.358404	0.377586	0.421343	0.523104	0.222091	0.328976	0.278334	0.335768	0.338207	0.624306	0	0.227526	0.165192	0.314383	0.230314
AC005336.1	6.08834	5.84535	6.42973	5.61272	6.6207	5.60115	6.15314	6.82555	5.93804	2.77344	2.11422	2.29263	2.19751	2.47448	2.87567	2.05638	1.67772	2.56847	3.20162	4.08256	5.70287	4.52539	4.42627	5.95888	5.53309	4.37208	4.35626	0.0963016	0.102865	0.132342	0.158866	0.0291838	0.155284	0	0	0.0377905	0.0317092	0.117168	0	0.0325018	0	0.0685014	0.0353152	0.0313709	0	0.196894	0.206412	0.157839	0.305783
AC005336.2	0	0	0	0.0297041	0	0.0596701	0	0	0	0.0283756	0	0	0	0	0	0	0.058683	0	0	0.0346451	0	0	0.0282626	0.0314188	0	0	0.0593543	0	0	0	0	0	0	0	0	0	0	0	0	0	0	0	0	0	0	0.0183766	0	0	0
AC005336.3	0.0982691	0.175343	0.0989042	0.128353	0.169079	0.0975693	0.151355	0.146756	0.0829758	0.138016	0.059521	0.127021	0.0997682	0.117991	0.156624	0.0326381	0.22238	0.0324612	0.120707	0.0187759	0.188236	0.118422	0.245696	0.206816	0.0992523	0.223182	0.0678412	0.127515	0.0900881	0.129491	0.214004	0.126673	0.126873	0.147278	0.0734548	0.0826639	0.122333	0.0858816	0.235262	0.0716111	0.169979	0.223776	0.078685	0.0689229	0.234117	0.0774892	0.0980652	0.222015	0.114565
AC005339.1	0	0	0	0	0	0	0	0	0	0.00644625	0	0	0	0	1.38493	0	0	0.293413	0	0	0	0	0	0	0	0	0	0	0	0	1.21554	0	0	0	0.135776	0	0.597946	0	0	1.83623	0	0	0	0	0	0.647284	0.208975	0	0.896761
AC005341.1	0	0	0	0	0	0	0	0	0	0	0	0	0	0	0	0	0	0	0	0	0	0	0	0	0	0	0	0	0	0	0	0	0	0	0	0	0	0	0	0	0	0	0	0	0	0	0	0	0
AC005342.1	0.436534	0.997891	0.653614	0.961047	0.450176	0.751137	0.377552	0.710993	0.515003	0.778698	0.856392	1.0379	0.321958	0.674052	0.193095	0.586771	0.188792	0.375005	0.540043	0.301202	0.443357	0.66	1.02459	0.603188	0.611145	0.619383	0.5696	0.687558	0.667289	0.224838	0.632611	1.04448	0.255187	0.646704	0.189048	0.322008	0.58769	0.252771	0.287312	0.280777	0.272066	0.509821	0.443079	0.334701	0.542283	0.360943	0.272047	0.604069	0.395725
AC005342.2	0	0	0	0	0	0	0	0	0	0	0	0	0	0	0	0	0	0	0	0	0	0	0	0	0	0	0	0	0	0	0	0	0	0	0	0	0	0	0	0	0	0	0	0	0	0	0	0	0
AC005343.1	0.187581	0.216087	0.0973462	0.202052	0.111618	0.117469	0.155038	0.142914	0.178732	0.111328	0.157159	0.24247	0.144691	0.150149	0.111588	0.0427108	0.0856549	0.119808	0.0798929	0.111246	0.137215	0.179707	0.171312	0.166142	0.182164	0.119542	0.160787	0.236034	0.197295	0.266092	0.16356	0.105054	0.279706	0.140793	0.172766	0.217554	0.108809	0.0423381	0.178995	0.0712472	0.105149	0.184254	0.116214	0.11366	0.0879085	0.232035	0.17651	0.180802	0.152797
AC005343.4	0.0973952	0.0482726	0.198365	0.0482733	0.155239	0.147079	0.247314	0.251725	0.350863	0.187573	0.119492	0.0427243	0.252095	0.161376	0.0475845	0.0974546	0.0962238	0	0.15793	0	0	0.152666	0.1403	0	0.236903	0.120584	0.0489945	0.158824	0.136103	0.0434755	0.0443089	0.049335	0.0652708	0.115474	0.0909649	0.125838	0	0.191163	0.0557959	0	0.106123	0.169401	0.0578672	0.156752	0.201371	0	0.210979	0.262941	0.154562
AC005344.1	0	0	0	0	0	0	0	0	0	0	0	0	0	0	0	0	0	0	0	0	0	0	0	0	0	0	0	0	0	0	0	0	0	0	0	0	0	0	0	0	0	0	0	0	0	0	0	0	0
AC005345.1	0	0	0	0	0	0	0	0	0	0	0	0	0	0	0	0	0	0	0	0	0	0	0.373302	0	0	0	0	0	0	0	0	0	0	0	0	0	0	0	0	0	0	0	0	0	0	0	0	0	0
AC005351.1	0	0	0	0	0	0	0	0	0	0.0508201	0	0.0933875	0	0	0	0	0	0	0	0	0	0	0	0	0	0	0	0	0.0371803	0.0950325	0	0	0	0	0	0	0	0	0	0	0	0.0619018	0	0	0	0.0322453	0	0	0
AC005355.1	0.0444697	0	0.044758	0.04415	0.0705244	0.0443847	0	0	0	0.0423033	0.0272746	0	0	0	0	0	0.130298	0	0	0.0517321	0.104525	0	0	0.0468848	0	0.0547964	0.0442131	0.143633	0.093253	0.277664	0.161563	0.0448614	0.0591023	0.13945	0.041431	0	0.189146	0.0577424	0.152381	0.0491612	0.127884	0.0517845	0.104751	0.143069	0.0910651	0.107511	0.0771643	0.0953137	0.0707784
AC005355.2	0.199153	0.0984795	0.302671	0.0986098	0.3163	0.0990633	0.246406	0.304659	0.204693	0.0954493	0.121003	0	0	0	0.388641	0.20187	0.0981001	0.0989265	0.215023	0.231567	0.233305	0.103508	0.190323	0.313225	0.242553	0.122563	0.200237	0.12433	0.345468	0.176533	0.180449	0.100346	0.398718	0	0.276126	0.640846	0.105853	0.131487	0.227823	0.334554	0.35909	0.228426	0	0.106286	0.514668	0.119871	0.0864708	0.539345	0.315911
AC005357.1	0	0	0	0	0	0	0	0	0	0	0	0	0	0	0	0	0	0	0	0	0	0	0	0	0	0	0	0	0	0	0	0	0	0	0	0	0	0	0	0	0	0	0	0	0	0	0	0	0
AC005357.2	0	0	0	0	0	0	0	0	0	0	0	0	0	0.0311674	0	0	0	0	0	0	0	0	0	0	0	0	0	0	0	0	0	0	0	0	0	0	0	0	0	0	0	0	0	0	0	0	0	0	0
AC005358.1	0	0	0	0	0	0	0	0	0	0	0	0	0	0	0	0	0	0	0	0	0	0	0	0	0	0	0	0.0236185	0	0	0	0	0	0	0	0	0	0	0	0	0	0	0	0	0	0	0	0	0
AC005358.2	0.0197941	0	0.0438612	0	0.0199943	0	0	0.0169306	0	0.015739	0.00814501	0.0328484	0.0102687	0.0204264	0.0299794	0.0329057	0.0388484	0	0	0.020563	0	0	0.0212566	0.00456704	0	0	0	0.0387561	0.017176	0.0102631	0.0129954	0.0248498	0.0192157	0.0190935	0.0307096	0	0	0	0	0	0.038298	0.0103604	0	0.0455608	0.00141996	0.00626832	0.0366181	0.0176932	0
AC005363.1	2.63163	0	0	1.16867	0	0	0.0139115	3.48936	1.33471	1.55096	0	1.47105	0	0	1.80894	0	3.19807	1.30619	0	1.5722	0	0.625191	0.992874	0	0.246682	2.54078	0	0	0	0.65572	8.98925e-09	1.33155	2.0238	0	0.50339	1.16515	1.09823	4.70228	0	0.819211	0	2.01974	0	2.5669	1.77425	1.02106	9.74079e-07	2.81197	0
AC005363.2	4.36578	1.87449	5.43546	2.51426	2.95887	3.80662	3.8183	3.22782	3.25266	1.83691	0.952165	1.96737	1.20496	4.05844	1.84276	4.4348	2.50751	0.908716	4.77688	4.71078	2.55347	3.25824	3.5891	4.20927	2.33521	5.44044	4.08187	3.49541	1.05465	2.21325	1.15112	3.54865	0.84158	1.52395	0.878803	3.61698	3.71028	3.35778	2.88733	3.22968	2.34032	1.76818	3.24023	1.65216	2.59599	3.18097	3.78526	2.45765	2.78734
AC005377.1	0.102801	0.410479	0.105832	0	0.241163	0.104885	0	0.213235	0.107167	0.101391	0.189045	0.0918158	0	0.423111	0	0	0.103218	0.299616	0.337321	0	0	0	0.0996915	0.10855	0	0.128296	0	0	0	0	0	0	0	0	0	0	0	0.135857	0	0	0	0	0	0	0	0	0	0	0.0816308
AC005379.1	0.401053	0	0.407652	0	0.108237	0.539542	0.226783	0	0	0.131788	0.166003	0.478266	0.353052	0.226019	0.132712	0.135262	0.268899	0.672609	0.439828	0.314364	0.320438	0.643098	0.522029	0	0.997525	0.331919	0.40015	0.172925	0.188249	0.119989	0.251555	0.566445	0	0	0	0.52584	2.14127	1.22601	1.54182	2.27392	0.794209	1.55769	0.624116	2.2999	0	1.07342	1.00326	1.03599	1.29554
AC005381.1	0	0	0	0	0	0	0	0	0	0	0	0	0	0	0	0	0	0	0	0	0	0	0	0	0	0	0	0	0	0	0	0	0	0	0	0	0	0	0	0	0	0	0	0	0	0	0	0	0
AC005383.1	0.420559	0.302827	0.485617	0.329358	0.183964	0.152054	0.325123	0.235068	0.157522	0.365245	0.431592	0.297318	0.0980568	0.600836	0.77714	0.075855	0	0.0764792	0.257175	0.370451	0	0.238459	0.363141	0.564996	0.371566	0.189414	0.231127	0.398503	0.843651	0.445203	0.610777	0.232107	0.304603	0.180273	0.213485	0.196522	0.734055	0.540653	0.173277	1.35454	0.49292	0.268001	0.379506	0.245444	0.549125	0.796339	0.872427	0.66492	1.16543
AC005387.1	2.01917	1.52859	1.68026	1.91354	1.41143	2.71561	2.89775	1.5813	1.97289	2.13752	2.10492	2.04658	2.01544	1.79275	2.26213	1.14994	1.38987	1.23791	2.35537	2.51834	1.80917	2.12905	2.08474	1.74833	0.939329	1.57318	2.99696	1.16889	0.521957	1.00674	1.28354	2.76438	0.857307	0.710797	0.597135	0.988954	1.75788	2.14861	2.02848	1.28054	0.930542	3.21292	2.88066	1.63453	1.18497	2.17514	1.93442	1.25286	2.00133
AC005387.2	1.59691	1.77671	1.80658	3.5952	1.27359	1.33007	1.42359	1.4446	1.54671	1.7242	1.45204	1.99109	0.978345	1.56292	2.30017	0.937872	1.57501	1.58704	1.43493	2.08122	1.67058	1.96472	1.87907	1.69468	1.49973	1.52072	2.07204	1.07369	1.04957	1.25852	0.772753	0.866165	2.01461	1.1191	0.175139	0.970896	0.703586	0.985594	0.640343	1.25226	1.09732	0.653365	0.548173	1.00333	0.781558	1.59472	0.97505	1.532	1.41912
AC005391.1	0.598129	0.145979	0.189251	0.29324	0.114596	0.145952	0	0	0.452791	0.46471	0.267888	0.182081	0	0.244645	0	0.0132035	0.439084	0	0.322086	0.692363	0.555453	0.155453	0.558219	0.1525	0.180113	0	0.767169	0.267896	0.20051	0.172066	0.455153	0.581404	0	0.13157	0	0	0.468289	0	0.976687	0	0.767946	1.26704	0.329227	0.309138	0.152324	0.29857	1.2521	0.735809	0.541085
AC005392.1	0	0	0.0793558	0	0.125278	0	0	0	0	0.151194	0	0	0	0	0	0	0	0	0	0	0	0	0	0	0	0	0	0	0	0	0.0708298	0	0	0	0	0	0	0	0	0	0	0	0	0	0	0	0	0.0842435	0
AC005392.2	1.65095	1.24004	2.1139	1.64668	3.74024	3.10997	2.54102	1.91988	0.6419	2.20526	2.51514	1.27726	2.14868	1.84596	1.61718	1.24916	1.64371	2.21483	2.0219	1.6797	2.18838	2.15017	1.98034	1.94378	0.767303	1.02761	2.06159	11.903	13.8497	14.0089	12.2311	16.465	12.7355	0.996883	0.576415	0.532251	4.88665	3.86303	4.04369	4.0286	4.29415	4.77308	10.0477	2.84884	6.02105	4.57522	4.43932	3.65121	4.32139
AC005392.3	0	0	0.0956843	0	0	0	0	0	0	0	0	0.082915	0	0	0	0	0	0	0	0	0	0	0	0.0987858	0	0	0	0	0	0	0	0	0	0	0	0	0	0	0	0	0	0	0	0.154581	0	0.0628891	0.0810337	0	0
AC005393.1	1.82208	1.34639	1.91073	1.80687	2.28573	1.36504	1.45302	1.70261	1.479	2.88128	2.03549	2.71724	2.92068	3.50115	2.50237	1.13885	1.2622	1.50918	2.44882	2.89701	3.62741	1.8069	2.51598	2.48494	2.39566	1.12294	2.1547	1.38995	1.1007	0.945529	1.01847	0.982572	0.500754	0.293954	0.420058	1.07017	2.11281	0.896806	2.14661	1.25611	1.52153	2.45274	1.05607	2.01281	1.40603	2.75187	2.30368	2.44332	1.74231
AC005394.1	0	0	0	0	0	0	0	0.0263433	0	0	0	0	0	0	0	0	0	0	0	0	0	0	0	0	0	0	0	0	0	0	0	0.0515617	0	0	0	0	0	0	0.0583898	0	0	0	0	0	0	0	0	0	0
AC005394.2	0	0.0104123	0	0	0	0	0	0	0	0.00904331	0	0.016485	0.0259172	0.0176739	0.0277145	0	0.0143052	0	0	0	0	0.00974833	0.0192101	0.0446956	0	0.0258064	0	0.0062302	0.0198402	0.0335111	0.00857811	0	0	0	0	0	0.0503296	0	0.0234735	0	0.0533214	0.0124664	0.0122813	0.0303413	0.00962587	0.00573903	0.0326893	0.0301564	0.0449772
AC005400.1	0.73725	0.546061	0.709996	0.91433	1.05918	0.26013	0.853248	0.77799	0.550205	1.09669	0.87036	0.812142	1.15885	0.905782	0.904247	0.323482	0.816105	0.783733	0.567724	0.721682	0.648913	0.799293	0.540685	0.450659	0.755441	0.634886	0.285537	1.01967	0.978053	0.853381	0.856923	0.784857	1.19045	1.02752	0.644512	0.767957	0.558714	0.5204	1.0097	0.518017	0.943449	0.888993	0.950889	0.428595	0.951985	1.27775	0.8575	1.37413	0.88826
AC005410.1	0.107	0.213171	0.0864622	0	0.136116	0	0	0	0	0.0917344	0.0533596	0.0759028	0	0	0.17773	0	0	0.356827	0.0937731	0	0.227209	0	0.0815327	0.271146	0	0.105726	0	0.187495	0.0595368	0.316865	0.0779798	0.0864976	0.140796	0	0	0	0.0915383	0.119876	0.198883	0	0.0647235	0.122035	0	0	0.0889731	0.0550918	0.16484	0	0.28675
AC005410.2	0.394861	1.15834	0.820923	0.321799	0.72921	0.635671	0.447223	0.267762	1.15281	0.256888	0.59367	1.02564	0.83381	0.1088	0.550101	0.836562	0.291819	0.124551	0.681132	0.625154	0.486813	0.806344	0.618022	0.278347	0.312225	0.157995	0.255927	0	0	0	0	0	0	0	0.116629	0	0.135313	0	0.159571	0	0	0	0	0.134162	0	0.0768859	0.112158	0	0
AC005412.1	0.209337	0.0833259	0.253606	0.0418404	0.0333737	0.0417864	0.143103	0	0.0430947	0	0	0.0366792	0	0	0	0.0417098	0.0413949	0.0417847	0.0456521	0.146913	0.198041	0	0.0798836	0.044203	0.254936	0.103423	0.0836158	0	0	0	0	0	0	0	0	0	0	0	0	0	0	0	0	0	0	0	0	0	0
AC005414.1	0.0903737	0.0979098	0.0463531	0.0988255	0.072353	0.0811094	0.116406	0.128511	0.0185003	0.187701	0.122032	0.118569	0.12296	0.149115	0.218499	0.116416	0.0969886	0.0453183	0.0775672	0.083583	0.0740756	0.0774955	0.0939731	0.0572929	0.0768111	0.060256	0.0367381	0.154784	0.176531	0.176975	0.201132	0.152132	0.0949135	0.0431013	0.0665688	0.0807962	0.0192452	0.0117511	0.0101376	0.0435308	0.0320336	0.0417481	0.0654203	0.0193235	0.0790743	0.0608113	0.0820791	0.125275	0.0788368
AC005476.1	0	0	0	0	0	0	0	0	0	0	0	0	0	0	0	0	0	0	0	0	0	0	0	0	0	0	0	0	0	0	0	0	0	0.0995356	0	0	0	0	0	0	0	0	0	0	0	0	0	0	0
AC005476.2	1.1776	1.34078	0.821251	1.98274	1.33119	2.32377	0.722669	1.16829	1.65545	1.60522	2.37589	2.77698	1.09635	1.30731	1.17127	2.20013	1.12804	1.90728	1.21695	1.84323	2.58877	0.734683	1.38259	1.03674	1.04099	0.954109	1.72568	7.73473	8.80172	6.01432	6.17211	5.6517	10.6364	5.44712	5.72336	3.89729	4.24851	4.44575	3.99179	4.16881	4.34004	4.27187	4.87465	2.91801	3.67273	5.18067	6.12172	5.7375	6.75078
AC005479.1	0	0.12231	0	0.0615768	0.2467	0.0621345	0.0518569	0.317148	0	0	0.0378923	0	0	0.0509982	0	0.310666	0	0.184266	0	0	0.146306	0	0.0589628	0	0.0751429	0.0762272	0.062018	0.0793303	0.0428534	0	0.111771	0.0625739	0.249494	0.0487009	0	0	0.263839	0.321906	0.210484	0.482494	0.446219	0.853147	0.656433	0.264437	0.191425	0.372613	0.265478	0.0666179	0.438907
AC005479.2	0.116495	0	0	0	0.187626	0.119219	0	0.244158	0.121112	0	0	0	0	0	0	0	0.117699	0	0.12817	0	0	0.24695	0	0.626028	0	0.147017	0.119805	0	0.0826533	0.104551	0.220169	0	0.161603	0.0951033	0	0	0.760348	1.24924	0.134568	0.265876	0.956684	0.808239	0.140338	0.253079	0.371205	0.354497	0.203268	1.02564	0.931233
AC005480.1	0.422442	0.56797	0.4701	0.381982	0.545223	0.491364	0.594977	0.776353	0.364471	0.442355	0.341104	0.556036	0.262424	0.380319	0.480315	0.290863	0.302707	0.303831	0.685679	0.444289	0.492143	0.39913	0.500508	0.405921	0.287931	0.857028	0.481245	0.45694	0.52222	0.620026	0.817572	0.40341	0.680955	0.39164	0.451142	0.820411	0.105967	0.387208	0.278957	0.27338	0.430271	0.127431	0.272004	0.362397	0.209192	0.512633	0.437912	0.539623	0.549158
AC005480.2	0	4.25453	0	0	0	0	0	0	0	0	0	0	0	0	0	0	0	0	0	0	0	0	0	0	0	0	0	0	0	0	0	0	0	0	0	0	0	0	0	0	0	0	2.69972	0	0	0	0	0	0
AC005481.1	0.060335	0.0371914	0.0303725	0.0224848	0.0241007	0.0525519	0	0.0153723	0.0385467	0.0998524	0.106568	0.0723626	0.0562098	0.0940848	0.0730127	0.0522194	0.0812389	0.0680912	0.105595	0.0609882	0.0707381	0.085761	0.170741	0.151444	0.0457423	0.139776	0.0457366	0	0.0421367	0.020154	0.0403988	0.0299049	0.0198161	0	0	0	0.280265	0.293583	0.281755	0.273545	0.429078	0.446303	0.281499	0.321972	0.354239	0.405127	0.459067	0.491453	0.513563
AC005482.1	0	0	0	0	0	0	0	0	0	0	0	0	0	0	0	0	0	0	0	0	0	0	0	0	0	0	0	0	0	0.172054	0	0	0.258133	0	0	0	0	0	0	0	0	0	0	0	0	0	0	0.31285	0.076129
AC005486.1	0.78819	0.787706	0.806213	0.39691	0.3104	0.804343	1.60052	0	0.410199	2.69982	0.480497	2.86445	3.01604	1.28156	2.7036	1.59694	0.789492	0.76363	0.431241	0	1.3766	2.46218	1.88461	1.62364	2.45775	0.977911	1.58842	0.245536	0	0	0	0	0	0	0	0	0	0.529594	0	0.900726	0.295777	0	0	0.831966	0	0.23671	0	0	0.321778
AC005487.1	0.079897	0.0314272	0.0374978	0	0	0.0602701	0.0488533	0.0659855	0.0624393	0.0514807	0.045505	0.0912245	0.0670083	0.0609458	0.0415706	0.0535146	0.0571283	0	0.0658776	0.0210743	0.193613	0.0642229	0.0751407	0.0578391	0.213898	0	0.044678	0.247349	0.169301	0.216041	0.0798127	0.0786905	0.161442	0.032343	0.0504223	0.0460839	0.0847434	0	0	0.0402096	0.0939297	0.159562	0.0433993	0.0647235	0.0945339	0.118337	0.0203957	0.0432367	0.0784346
AC005495.1	0	0.0162223	0.0332219	0	0.0131887	0	0	0	0	0	0	0	0	0	0	0	0	0	0	0.0190848	0.0384688	0	0	0	0	0	0.0168231	0	0	0	0	0	0	0	0	0	0	0	0	0	0	0	0	0	0	0	0	0	0
AC005495.2	0.23571	0.345542	0.123198	0.390366	0.0929105	0.582286	0.483802	0.47743	0.721242	0.443264	0.711424	0.30572	0.148234	0	1.0236	0.352719	0.229719	0.348754	0.125481	0.819687	0	0.368909	0.110735	0	0.72056	0.290498	0.725663	0.298157	0.806256	0.415324	0.653953	0.929423	0.153374	0.489525	0.471231	0.449951	0.251563	0.155809	0.265186	0.129571	0	0.269313	0.137916	0.123891	0	0.207556	0.198564	0	0.638831
AC005498.1	0	0	0	0	0	0	0	0	0	0	0	0	0	0	0	0	0	0	0	0	0	0	0	0	0	0	0	0	0	0	0	0	0	0	0	0	0	0	0	0	0	0	0	0	0	0	0	0	0
AC005498.2	0	0	0	0	0	0	0	0	0	0	0	0	0	0	0	0	0	0	0	0	0	0	0	0	0	0	0	0	0	0	0	0	0	0	0	0	0	0	0	0	0	0	0	0	0	0	0	0	0
AC005498.3	0.0156853	0.0153749	0.0157543	0	0.0249802	0.0155457	0	0	0	0	0	0.0136478	0	0	0	0	0	0	0	0	0	0	0	0	0	0	0	0	0.0108929	0	0	0	0	0	0	0	0.0333583	0	0	0.0171917	0	0	0	0	0.01604	0	0	0.0167034	0
AC005514.1	0.442974	0	0	0	1.34253	0.315828	0	0	0.461374	0	0.551463	0	1.08185	0.721706	0.834174	0	1.31758	1.23785	0.930929	0	0.495606	0.318536	2.09781	0	0	0	1.29282	0	0.28879	1.13874	0	0	0.577945	0.345146	0	0	0	0	0	0	0	1.26485	0	0	0	0.51424	0	0	0
AC005515.1	0.0727799	0	0.0366538	0.036467	0.0733779	0.072485	0.0310165	0.073648	0.0186106	0.154209	0.0670185	0.0635397	0.0897882	0.0599064	0.0528457	0.0360032	0.0711644	0.018174	0.038828	0.0420601	0.0212258	0.037591	0.0171128	0.0575758	0	0.0676048	0.07401	0.0594074	0.0254275	0	0.0161786	0.035956	0	0	0.0333847	0.116033	0.0388141	0	0.0815541	0.0397508	0	0.0420667	0	0.0387056	0.0371931	0.0552583	0.0157854	0.0387148	0.0143942
AC005515.2	0	0	0	0	0	0	0	0	0	0	0	0	0	0	0	0	0	0	0	0	0	0	0	0	0	0	0	0	0	0	0	0	0	0	0	0	0	0	0	0	0	0	0	0	0	0	0	0	0
AC005518.1	0	0	0	0	0	0	0	0	0	0	0	0	0	0	0	0	0	0	0	0	0	0	0	0	0	0	0	0	0	0	0	0	0	0	0	0	0	0	0	0	0	0	0	0	0	0	0	0	0
AC005518.2	0	0	0	0	0	0	0	0	0	0	0	0	0	0	0	0	0	0	0	0	0	0	0	0	0	0	0	0	0	0	0	0	0	0	0	0	0	0	0	0	0	0	0	0	0	0	0	0	0
AC005519.1	0.969149	1.9872	1.78701	1.66489	1.95113	1.83793	1.37764	1.36745	1.33861	2.29542	2.29363	2.38497	2.20681	2.75103	2.51688	1.74669	1.64037	1.17761	1.85767	1.4439	1.17234	1.74031	1.67969	1.88765	1.46201	1.21115	1.27403	1.55748	1.64655	1.83564	2.07056	1.35464	1.64954	1.14071	1.10054	1.09253	1.87439	1.29469	1.5232	1.6609	1.39479	1.73887	1.71113	1.17179	1.31689	2.59031	2.2487	2.23841	2.53407
AC005520.1	0.775736	1.00522	0.930183	0.617962	1.04592	1.44578	1.52185	1.02757	1.07073	0.687116	0.793837	0.711208	0.626356	0.690582	0.645805	0.475795	0.392899	0.23074	0.743625	1.12427	0.695721	1.07358	1.52959	1.48905	0.601979	0.631683	0.870785	0.511804	0.473904	0.68563	0.528995	0.153124	0.716596	0.555361	0.71507	0.447031	1.45889	1.32316	1.92566	1.43563	1.44959	2.33761	1.90167	1.09305	1.9919	1.22569	1.45844	1.55728	1.27078
AC005520.2	0.290819	0.144272	0.635264	0.216492	0.654772	0.464572	0.301362	0.373224	0.458304	0.585155	0.15769	0.192199	0.0926717	0.133862	0.36704	0.732992	0.574737	0.690355	0.581095	0.169592	0.296441	0.567789	0.277856	0.482373	0.348285	0.449851	0.382459	0.298491	0.456596	0.466198	0.153126	0.298762	0.225477	0.188805	0.209343	0.239524	0.550346	0.4763	0.396772	0.625038	0.562945	0.754058	0.36192	0.356742	0.460058	0.499187	0.43836	0.999295	1.07194
AC005520.3	0.57039	0.28464	0.434955	0.142224	0.22587	0.285111	0.117589	0.147301	0.14782	0	0.434601	0.376167	0	0.467948	0.139376	0	0.141255	0	0.155372	0.333551	0.169263	0.447682	0	1.05298	0	0.531116	0	0.106324	0.195676	0	0.260442	0	0.571583	0.114031	0.133205	0.184915	0.616468	0	0	0.161341	0.421493	0.165207	0	0.152334	0	0.0855876	0.12286	0.15648	0.113798
AC005520.4	0	0	0	0	0	0	0	0	0	0	0	0	0	0	0	0	0	0	0	0	0	0	0	0	0	0	0	0	0	0	0	0	0	0	0	0	0	0	0	0	0	0	0	0	0	0	0	0	0
AC005520.5	0.381826	0.296129	0.29247	0.849705	2.1428	0.46599	0.262855	0.358823	0.344206	0.49289	0.426888	0.458249	0.66229	0.482724	0.412994	0.905284	0.451716	0.249627	0.569903	2.12236	0.304902	0.31851	3.35641	0.446217	0.465915	1.12303	0.311776	0.992516	0.26096	0.0960909	0.626855	0.318769	0.0988091	0.160426	0.0711641	0.29472	0.286023	0.317024	0.500129	0.383656	0.490114	0.734888	0.544884	0.348996	0.700723	0.452894	0.565513	0.26154	0.316999
AC005521.1	0.0362453	0	0	0.034534	0	0	0	0	0	0	0.0213217	0	0.0442273	0	0	0.0688833	0.0341503	0	0.0374349	0	0	0	0.0329308	0	0	0.0428027	0	0	0.0242057	0	0	0	0	0	0	0	0	0	0	0.115682	0.0499418	0	0.0817716	0.0738902	0	0.0420625	0.0596465	0	0.0628593
AC005522.1	6.69586e-09	1.87707e-06	0.593797	0.291019	0.370885	0.351999	4.20675e-09	0	0	0.335671	0.143014	0	7.40782e-07	4.7277e-08	5.1286e-05	0	0	2.68249e-05	0	0.135409	0	1.08843e-07	1.60518e-05	0.615558	0	7.72852e-05	0	0	3.80081e-07	0.387574	3.17806e-07	0	0.000106051	3.01925e-06	0	0.150747	0.00148334	0.311169	3.27888e-06	0.261548	0.503957	1.34792e-05	0	0.246958	0.362909	1.83764e-05	0.302396	0.00173894	0
AC005523.1	0.897577	0.356403	0.455891	1.60525	0.352585	0.971973	0.901458	0.931875	0.918939	0.689035	0.551813	0.550455	0.231455	0.0758118	0.612013	0.799923	1.15937	0.881965	0.97912	0.630971	0.744723	0.561144	0.679967	0.474011	0.87889	0.656044	1.23491	0.114526	0	0.0802105	0.248951	0.366254	0.239274	0.144063	0.505953	0.233076	0.572828	0.47041	0.732396	0.300239	0.33082	0.313529	0.625096	0.959166	0.462848	0.107738	0.308376	0.687539	0.428738
AC005523.2	24.8332	24.3493	23.5857	23.3556	22.0289	25.8255	27.4319	27.2291	25.2303	21.0166	21.652	22.3103	20.8392	20.5338	21.194	21.2293	20.0954	20.5182	28.1994	27.3241	26.4165	24.9927	23.8855	23.0931	26.8731	27.4594	26.6103	13.5322	13.5016	14.0302	13.6987	13.9971	13.6014	12.2653	12.5693	11.6964	18.5766	18.4623	19.0215	18.1664	17.9864	17.8873	17.8112	21.3993	21.0357	17.1139	17.3015	16.7535	15.781
AC005524.1	0	0	0	0	0	0	0	0	0	0	0	0	0	0	0	0	0	0	0	0	0	0	0	0	0	0	0	0	0	0	0	0	0	0	0	0	0	0	0	0	0	0	0	0	0	0	0	0	0
AC005529.1	0	0.665543	0	0	0.526006	0	0	0.6872	0	0.432821	0.137626	0	0	0	0	0.224802	0	0	0	0	0.522975	0	0.425583	0	0.275039	0.275214	0.221619	0.275202	0	0	0.610127	0.249268	0.298413	0	0	0	0	0.29693	0.255916	0.253237	0	0.254201	0	0.471152	0	0.2655	0.574527	0	0
AC005531.1	0	0.0800131	0.0825695	0.227125	0.11817	0.180424	0.120167	0.286486	0.167507	0.130853	0.100468	0.252117	0.191227	0.118734	0.0659071	0.119398	0.133141	0.151889	0.0591751	0.104491	0.181668	0.0989667	0.165665	0.394475	0.105614	0.0595239	0.0626795	0.0992578	0.054767	0.131977	0	0.0726424	0.0317099	0.0372398	0.0445491	0	0.0306296	0.163899	0.138768	0.130214	0.0548593	0	0.0665303	0.0281147	0.118978	0.113263	0.0261769	0.161836	0.200104
AC005532.1	0.322143	0.501015	0.61329	0.220503	0.38779	0.345796	0.334722	0.619708	0.177685	0.0628637	0.00791057	0.483514	0.270122	0.259199	0.591626	0.189385	0.206857	0.18281	0.233208	0.482076	0.301043	0.225388	0.414856	0.417638	0.198933	0.0777242	0.181231	8.76197	8.11542	8.20328	8.96125	8.25398	10.7877	2.85353	2.74562	3.52975	0.260785	0.590199	0.513303	0.356387	0.357712	0.19666	0.228597	0.43155	0.557256	0.254574	0.110646	0.115141	0.148696
AC005532.2	0	0.420944	0.143073	0	0	0	0	0	0	0	0	0	0	0	0	0.283248	0	0	0	0	0	0.294282	0.134591	0	0	0	0	0.316679	0.192954	0.123836	0.513684	0.286316	0.187822	0.5622	0	0	0.607954	0	0	0.477116	0.207827	0.163049	0.19301	0	0.146821	0.0844512	0.121206	0.308674	0.336569
AC005534.1	2.1001	2.40818	1.95636	2.82507	2.8582	2.52166	2.25701	3.13752	2.19122	0.896081	1.04233	1.12908	1.01517	0.9252	0.910478	0.60358	0.985145	0.630626	0.757583	1.12385	1.58305	1.302	1.76003	1.19823	0.81992	1.05676	0.756555	1.83673	1.64454	1.92715	2.51175	1.88516	1.749	1.19086	1.13337	1.29999	0.651929	0.488573	0.576515	0.468073	0.448735	0.651912	0.48982	0.421917	0.607735	0.425502	0.420641	0.289697	0.461747
AC005534.2	0.11736	0	0	0	0.0928592	0	0.0973469	0	0	0	0	0	0.297402	0.0962476	0	0	0.115887	0.116088	0.252041	0.270882	0.137058	0.121001	0.112397	0.371324	0	0.290114	0.117475	0.438725	0.162499	0	0	0	0.310073	0	0	0	0	0	0	0	0.0846382	0	0	0	0.122436	0.0709327	0.101834	0	0
AC005537.1	0.229139	0.226532	0.466074	0.495417	0.328124	0.151842	0.372029	0.302201	0	0.61439	0.134779	0.166491	0.142479	0.0277466	0.173401	0	0.106706	0.236555	0.953437	0.106993	0	0.0617253	0.340843	0.244325	0.144654	0.314354	0	0.0476833	0.179777	0.21039	0.25151	0.420775	0.00111465	0.0628065	0	0.137642	0.234164	0.155783	0.268484	0.133282	0.111624	0.263902	0	0.51121	0	0.423423	0.388134	0.277384	0.63562
AC005538.1	0	0	0	0	0	0	0	0	0	0	0	0	0	0	0	0	0	0	0	0	0	0	0	0	0	0	0	0	0	0	0	0	0	0	0	0	0	0	0	0	0	0	0	0	0	0	0	0	0
AC005538.2	3.08859	0.178165	5.50856	0.00866289	1.23746	1.03942	3.90856	1.10482	2.17244	2.67812	3.74857	1.97408	0.0790346	0.0018768	3.3216	4.51483	2.32211	3.022	6.9468	4.93719	4.08567	3.40454	5.0984	3.12182	6.16118	7.1082	5.83504	6.13367	4.21188	6.20243	3.80119	1.00097	4.29522	5.31618	0.363298	6.16151	2.08663	1.60782	4.69567	4.37027	0.925454	1.02599	5.86094	4.16027	0.260962	1.6672	4.63197	0	1.89877
AC005538.3	0.0229039	0.0226502	0.046284	0.135824	0.0182669	0	0.0194273	0.0231492	0.0233518	0	0.0140077	0	0	0.0186476	0	0.0228124	0	0	0	0	0.0265465	0.0235894	0.0215968	0	0.0277971	0.0850419	0.0234082	0.0149902	0.0476619	0	0	0	0	0	0	0	0.048864	0	0.0255767	0	0	0	0.027501	0	0.0701709	0.0275314	0.039623	0	0
AC005539.1	0	0	0	0	0	0	0	0	0	0	0	0	0	0	0	0	0	0	0	0	0	0	0	0	0	0	0	0	0	0.0221775	0	0	0	0	0	0	0	0	0	0	0	0	0	0	0	0	0.0216674	0	0
AC005540.1	0.54689	0.988363	0.558303	0.889638	0.696672	0.451197	0.450725	0.44009	0.695289	0.803572	0.553528	0.62201	0.568785	0.291151	0.491526	0.329435	0.657785	0	0.900629	0.905556	0.768759	0.562863	0.570629	0.564015	0.280264	0.412268	1.11496	0.303404	0.258501	0.686819	0.616477	0.465728	0.653759	1.17944	1.28195	0.702671	1.45629	1.14844	1.82741	1.81782	1.88362	1.86846	1.35607	1.09	0.884118	1.56198	1.53785	1.61278	1.49592
AC005544.1	0.0751558	0	0	0.0756522	0	0	0	0	0	0	0	0	0	0	0	0	0	0	0.0824271	0	0.090206	0	0	0	0	0	0	0.286258	0.368435	0.537608	0.556587	0.156649	0.307136	0.241826	0	0.196398	0	0	0	0	0	0.0875998	0.17531	0	0.157328	0	0	0	0
AC005544.2	0	0	0	0	0	0	0	0	0	0	0	0	0	0	0	0	0	0	0	0	0	0	0	0	0	0	0	0	0	0	0	0	0	0	0	0	0	0	0	0	0	0	0	0	0	0	0	0	0
AC005546.1	1.79604	2.33178	1.1985	1.16682	1.22203	1.0458	1.27272	1.61103	1.48761	1.65016	0.635072	1.8612	1.02708	1.3794	1.2866	0.530416	0.900373	0.375158	0.281852	1.51991	1.37369	0.675188	0.627747	1.07489	0.63414	0.794685	0.905048	0.968077	1.13838	0.567769	0.593545	0.671986	0.866137	0.416419	0.358624	0.505287	0.548654	0.848536	0.588171	0.734731	0.188436	0.899811	0.591436	1.09621	0.536178	0.922834	1.54755	2.13554	1.4628
AC005548.1	0.193862	0.124341	0.170287	0.445594	0.336275	0.16883	0.141085	0.248372	0.222004	0.154034	0.168005	0.19395	0.122626	0.253743	0.141218	0.0815005	0.0888948	0.206492	0.262919	0.21974	0.178884	0.115232	0.198231	0.10377	0.17434	0.180539	0.257134	0.210338	0.12459	0.0890798	0.243493	0.119361	0.0447037	0.0960465	0.0327866	0.0242473	0.0484378	0.0617156	0.0263343	0.118856	0.0164889	0.220105	0.0870432	0.125438	0.195815	0.184873	0.197287	0.0810974	0.146739
AC005549.1	0.0193981	0	0	0	0	0	0	0	0.0396923	0	0	0	0	0	0	0	0	0	0	0	0	0	0	0	0	0	0	0	0	0	0	0	0	0	0	0	0.0618283	0.0252638	0	0.0212874	0.0274996	0.0224004	0.0232372	0.0206426	0	0.0705827	0.101223	0	0.137998
AC005550.1	0	0	0	0	0	0	0	0	0	0	0	0	0	0	0	0	0	0	0	0	0	0	0	0	0	0	0	0	0	0	0.176174	0	0	0	0	0	0	0	0	0	0	0	0	0	0	0	0	0	0
AC005550.2	0	0	0	0	0	0	0	0	0	0	0	0	0	0	0	0	0	0	0	0	0	0	0	0	0	0	0	0.651523	0.71178	0.703797	0.804816	0.549996	0.631766	2.19222	2.02973	1.94284	0	0	0	0	0	0	0	0	0	0	0	0	0
AC005551.1	0.0643152	0.0644948	0.0655999	0	0.101797	0.0643805	0	0	0.066799	0	0	0	0	0	0	0	0	0	0	0.0764214	0.0775489	0	0	0.0681882	0	0	0.18968	0.904706	1.11964	0.976334	1.02012	1.46756	1.57415	1.03939	1.10031	0.671391	0.624507	0.424604	0.830107	0.58124	0.716078	0.753621	1.79841	0.483288	1.14087	0.465703	0.165238	0.211997	0.25428
AC005552.1	0	0	0	0	0	0	0	0	0	0	0	0	0	0	0	0	0	0	0	0	0	0	0	0	0	0	0	0	0	0	0	0	0	0	0	0	0	0	0	0	0	0	0	0	0	0	0	0	0
AC005559.1	0	0	0.0283093	0	0	0.0280813	0	0.11677	0.029136	0.0272567	0	0	0	0.0241938	0	0	0.0281066	0.0284049	0	0	0	0.0298291	0	0	0.0345997	0	0	0.0184866	0.0591187	0	0	0	0	0	0	0	0	0.0365844	0.0330082	0.0323024	0	0	0	0.15214	0	0.0342326	0	0	0
AC005562.1	10.2794	9.45997	9.29683	10.4117	8.51223	10.8894	9.40318	13.1074	8.55404	9.56414	8.07833	8.3361	8.61944	7.7349	8.679	10.8891	10.2444	10.4811	13.4489	12.1424	11.3866	11.7836	11.0237	10.0947	11.9189	11.0761	11.9017	10.8154	11.1407	10.1591	12.8983	10.8599	11.3127	7.02328	6.13432	6.63644	11.2873	9.97489	12.0454	10.9123	12.1188	11.5852	12.6692	11.6271	12.9192	12.8315	13.4196	11.6388	13.4604
AC005562.2	0	0	0	0	0	0	0	0	0	0	0	0	0	0	0	0	0	0	0	0	0	0	0	1.76783	0	0	0	0	0	0	1.45116	0	0	0	0	0	0	0	1.89334	0	0	0	0	0	0	0	0	0	0
AC005578.1	0.0615725	0	0.0319092	0	0.0255744	0.152904	0.0259759	0.0628039	0	0.0877583	0.177206	0.134059	0.0386383	0.0266763	0.148829	0.0325679	0.0301084	0	0	0.0357386	0.180164	0	0.145252	0.13014	0.037374	0.0378161	0.153952	0	0.0213935	0.109716	0.1107	0.0306452	0.0810548	0.0479886	0.0285148	0.0393509	0	0.039987	0	0.0339484	0.0219299	0.0356103	0.182015	0.0655861	0.0314561	0.0556608	0.0799333	0	0.0744903
AC005580.1	0	0	0	0	0	0	0	0	0	0	0	0.0745293	0	0	0	0	0	0	0	0	0	0	0	0	0	0	0	0	0	0	0	0	0	0	0	0	0	0	0	0	0.0615116	0	0	0	0	0	0	0	0
AC005586.1	4.44543	3.22168	3.27762	3.75347	3.14948	2.63971	3.34083	3.74568	3.74575	2.72655	2.43252	2.79154	2.68618	2.81794	3.27751	2.58395	2.80706	2.93476	2.96043	3.31939	2.68445	4.04925	2.85045	4.1205	4.03886	2.56149	4.26512	2.3372	3.91117	4.41919	4.43226	3.61017	3.82352	6.01113	6.72621	5.77133	4.88851	5.19074	5.56468	5.70076	3.97317	5.04722	3.54667	5.78888	5.82119	5.90454	5.86064	6.45449	6.48225
AC005586.2	3.16418	2.75205	3.47508	4.24627	3.5668	2.45856	1.88952	2.82032	3.18769	1.83218	1.56653	1.66982	1.75459	1.77652	1.58513	0.855135	1.16213	0.930541	1.62285	1.98195	1.64466	1.67101	2.12868	1.0907	1.4537	1.40598	1.46646	3.24838	3.24111	3.74073	4.13003	2.87393	3.46551	0.957126	1.07621	0.854077	0.941797	0.627814	0.726121	0.77699	0.892612	0.756008	1.15642	0.730733	1.17508	1.17416	0.944996	1.01126	1.1388
AC005587.1	0	0	0	0	0	0	0	0	0	0	0	0	0	0	0	0	0	0	0	0	0	0	0	0	0	0	0	0.0420441	0	0	0	0	0	0	0	0	0	0	0.0742658	0.0724097	0	0	0	0	0	0.0393567	0	0	0.0515672
AC005588.1	0	0	0	0	0	0	0	0	0	0	0	0	0	0	0	0	0	0	0	0	0	0	0	0	0	0	0	0.470896	0	0	0	0	0	0	0	0	0	0	0	0	0	0	0	0	0	0	0	0	0
AC005592.1	0.37612	0.366861	0.0876125	0.340798	0.207123	0.086084	0.0728667	0.201795	0.146763	0.162143	0.175083	0.174025	0.141616	0.254235	0.221138	0.346762	0.252017	0.172687	0.121909	0.199255	0.166256	0.119323	0.271235	0.580589	0.105311	0.143977	0.299853	0.0560777	0.0990936	0.0764498	0.0504924	0.0279505	0.111881	0.0217909	0.0259334	0.0729275	0	0.0379907	0	0	0	0	0	0	0	0	0	0	0
AC005592.2	0.0411562	0	0	0	0.032738	0	0	0	0	0	0	0	0	0.0339401	0	0	0	0	0.0443112	0.143146	0	0	0	0	0	0	0	0.053027	0.0572617	0.0734769	0.0366928	0	0	0.0637504	0	0	0	0	0	0	0	0.142497	0.0487826	0	0.169498	0	0.0355231	0	0
AC005593.1	0	0.0721342	0	0	0.0565459	0	0.179365	0	0	0	0	0.253296	0	0	0.0702767	0	0	0.354151	0	0	0	0	0	0	0.177197	0	0	0.368785	0	0.257861	0.199675	0.148044	0	0	0.135666	0.281575	0	0	0	0	0	0.167062	0.0836816	0.386352	0.224133	0.129551	0.184798	0.157467	0.229142
AC005594.1	0.284699	0.119722	0.376455	0.486837	0.345204	0.209294	0.225498	0.23847	0.148943	0.339903	0.217847	0.214068	0.25369	0.177066	0.174915	0.202324	0.22972	0.239416	0.22099	0.292538	0.114013	0.135009	0.360542	0.179565	0.152949	0.292851	0.239707	0.257651	0.255014	0.296202	0.296248	0.139988	0.136533	0.104324	0.0823937	0.199779	0.123528	0.175624	0.221149	0.190008	0.13797	0.208213	0.22736	0.205496	0.0726459	0.27358	0.284699	0.13401	0.213934
AC005597.1	0	0	0	0	0	0	0	0	0	0	0	0	0	0	0	0	0	0	0	0	0	0	0	0	0	0	0	0	0	0	0	0	0	0	0	0	0	0	0	0	0	0	0	0	0	0	0	0	0
AC005599.1	0.0600685	0	0.0615459	0.120802	0.0482512	0	0.0507866	0	0	0.0582638	0.0370025	0	0.0794847	0	0	0.12152	0.120111	0	0.065997	0	0	0.126528	0.174339	0	0.0744522	0	0.0604017	0	0	0	0	0	0	0	0	0	0.325277	0	0.0695528	0	0	0	0	0	0.0628755	0.0367049	0	0	0.0959381
AC005606.1	0	0	0	0	0	0	0	0	0	0	0.161324	0	0.490019	0.239404	0	0	0	0	0	0	0	0	0	0	0	0	0	0	0	0.205389	0	0	0	0	0	0	0	0	0	0	0	0.284317	0	0	0	0.124741	0	0	0
AC005606.2	1.80291	2.03849	1.77433	2.05543	1.92445	2.06989	2.34974	2.08513	1.94687	1.76247	1.02099	1.81823	1.2206	1.27695	1.42034	1.68278	1.76634	1.36091	1.94578	1.94095	2.10053	1.71089	1.56152	1.23581	1.83641	1.79555	1.69477	1.08476	1.1469	1.13881	1.196	1.36476	1.22938	0.942156	1.18615	1.21405	1.61034	1.36269	1.61976	1.35442	1.73553	1.36945	1.40978	2.00161	1.20957	1.66277	1.566	1.67784	1.29965
AC005609.1	0	0	0	0	0	0	0	0	0	0	0	0	0	0	0	0	0	0	0	0	0	0	0	0	0	0	0	0	0	0	0	0	0	0	0	0	0	0	0	0	0	0	0	0	0	0	0	0	0
AC005609.2	0	0	0	0	0	0	0	0	0	0	0	0	0	0	0	0	0	0	0	0	0	0	0	0	0	0	0	0	0	0	0	0	0	0	0	0	0	0	0	0	0	0	0	0	0	0	0	0	0
AC005609.3	0	0	0	0	0	0	0	0	0	0	0	0	0	0	0	0	0	0	0	0	0	0	0	0	0	0	0	0	0	0	0	0	0	0	0	0	0	0	0	0	0	0	0	0	0	0	0	0	0
AC005609.4	0	0	0	0	0	0	0	0	0	0	0.0665697	0.024111	0	0	0	0	0	0	0	0	0	0	0	0	0	0	0	0	0	0	0	0	0	0.000999216	0	0	0	0	0	0	0	0	0	0	0	0	0	0	0
AC005609.5	0.0239556	0	0	0	0	0	0	0	0	0	0	0	0	0	0	0	0	0	0	0	0.0142291	0	0	0	0	0	0	0	0	0	0	0	0	0	0	0	0	0	0	0	0	0	0	0	0	0	0	0	0
AC005614.1	0.105904	0.0494538	0.0450403	0.164576	0.0904025	0.126535	0.0295062	0.106364	0.142226	0.127419	0.0842679	0.152971	0.0373826	0.117683	0.0446483	0.0765509	0.0903799	0.0580015	0.0531904	0.134568	0.0656815	0.0617623	0.0998965	0.0953869	0.123742	0.0704293	0.0974934	0.278653	0.290906	0.205082	0.313037	0.296029	0.381703	0.313809	0.131465	0.169061	0.224678	0.130646	0.0654797	0.049015	0.116264	0.209384	0.209068	0.172441	0.0916057	0.226435	0.202501	0.318905	0.207154
AC005614.2	0	0.428213	0	1.05795	0	0.362456	0.529582	0.610756	0.510726	1.42658	0.628931	1.86485	1.95155	0	1.06195	2.65951	1.84592	2.05265	0.447295	0	0.516139	0.610076	1.77188	0.739399	1.58285	1.33528	0.919062	1.02196	1.7058	0.846642	0.877429	1.64573	3.91216	0.386553	1.16532	1.38734	1.42877	0	1.77604	0	0	0	0	0	0.520471	0.916586	0.601777	1.79481	0.730428
AC005616.1	0.13165	0	0.094905	0.26638	0.455426	0.211963	0.112878	0.143608	0.136114	0.325874	0.389609	0.203731	0.288295	0.391262	0.167568	0	0.261355	0.198039	0.145945	0.515675	0.48244	0.301731	0.151219	0.36305	0.218044	0.395265	0.589661	0.0972345	0.144214	0.120386	0.0841179	0.289605	0.29278	0.159478	0.0132238	0.170328	0.211451	0.539605	0.0833092	0.494879	0.0719645	0.330495	0.342044	0.308562	0	0.288858	0	0.154672	0.218808
AC005618.1	0.0597022	0.105533	0.162996	0	0.0781622	0.0197433	0.0379273	0.0798842	0.0796108	0.295685	0.206747	0.0935792	0.0964636	0.229283	0.189229	0.0386166	0.159011	0.107677	0.0862595	0.0789394	0.0113803	0.0839543	0.0459339	0.0721954	0.133653	0.0362548	0.0498376	0.0578075	0.0565286	0.0696513	0.0694856	0.0805181	0.0519605	0.0900885	0.148278	0.20619	0.0861171	0.211163	0.0116307	0.0893459	0.0345899	0.0925527	0.094968	0.041549	0.166563	0.288573	0.212883	0.142716	0.213315
AC005618.2	0	0	0	0.0506343	0.0424686	0.0514552	0	0	0	0.0270002	0.073771	0	0	0	0	0	0	0	0	0	0	0.0406123	0	0	0	0	0	0	0	0.0150544	0	0	0	0	0	0	0.0830875	0	0	0	0	0	0	0	0	0.026117	0.0237495	0	0
AC005618.3	0	0.0255487	0	0.0709883	0	0	0	0	0	0	0	0.0623407	0	0	0	0	0	0	0	0.0519	0	0.060394	0	0	0	0	0.0140793	0	0	0	0	0	0	0	0.198517	0	0	0	0	0.118275	0	0	0.135969	0	0.121011	0.0124791	0	0.0634467	0
AC005618.4	0.138823	0.180219	0.193985	0.0655791	0.105684	0.186786	0.121624	0.189743	0.192252	0.689108	0.412562	0.279432	0.505978	0.370848	0.231553	0.168057	0.404298	0.255646	0.0390556	0.0888467	0.233819	0.110547	0.251127	0.240242	0.0943259	0.0998274	0.288438	0.240137	0.209559	0.150934	0.248613	0.293319	0.366362	0.153873	0.249229	0.373962	0.160599	0.268802	0.232497	0.193055	0.159546	0.205864	0.245546	0.108311	0.128525	0.465364	0.443142	0.293764	0.377844
AC005622.1	0.134765	0.328016	0.180301	0.230645	0.358951	0.282934	0.312411	0.13789	0.183565	0.198718	0.172886	0.144686	0.223092	0.099916	0.217623	0.088564	0.204975	0.0496324	0.233602	0.103907	0.195322	0.273729	0.240726	0.36386	0.127196	0.1434	0.165283	0.0327929	0.0347727	0.0939367	0.0149042	0.0659972	0.0197602	0	0.0309182	0	0.0352409	0	0.0376641	0.0547	0.0107093	0.0386097	0	0	0.0169226	0	0.0261982	0.0178153	0.01194
AC005625.1	0.153851	0.0760252	0	0.229256	0	0.0757182	0.191521	0.399354	0.15834	0.147632	0	0.218663	0	0.192114	0.224251	0	0.15771	0.226147	0	0.0892079	0.0915654	0.0922824	0.290239	0.081174	0	0	0.15016	0.145805	0.106535	0.0813479	0.143117	0.0791653	0.311376	0.0617644	0	0	0.163013	0.20231	0	0.0858915	0.113662	0	0.0891686	0.0822885	0	0.0920145	0.0654554	0.0842126	0.0602358
AC005632.1	0.322342	0.322803	0	0	0	0	0	0	0	0	0	0	0	0	0	0	0	0	0	0	0	0	0	0	0	0	0	0	0	0	0	0	0	0	0	0	0.348915	0	0	0	0	0	0	0	0	0	0	0	0
AC005632.2	0	0	0.0652514	0.0641984	0.0510686	0	0.162666	0	0.199138	0.0620277	0.0393248	0	0	0	0.125905	0	0	0	0	0.0753417	0	0.0670813	0	0.167517	0	0	0	0.367416	0.269024	0.229071	0.293418	0.196376	0.345546	0.102046	0.0605738	0.0829343	0	0	0	0	0	0.0746326	0	0.0686922	0	0	0	0	0
AC005632.3	0.211112	0.15631	0.427283	0	0.250341	0	0.308321	0.106888	0.161931	0.0993761	0.0965911	0.138079	0.0659116	0.17134	0.203355	0.31654	0.258582	0	0	0.122457	0.0614692	0.0545946	0.0498595	0.166329	0.255789	0.195962	0.214535	0.674769	0.837815	0.652814	0.75013	1.04086	0.692043	0.647229	0.911585	0.807825	0.509742	0.488612	0.655491	0.465216	0.411328	0.121308	0.124591	0.224239	0.43408	0.315318	0.181059	0.563409	0.166664
AC005632.4	0	0	0	0	0	0	0	0	0	0	0	0	0	0	0	0	0	0	0	0	0	0	0	0	0	0	0	0.0330533	0.134238	0.521166	0	0	0	0.158276	0	0	0	0	0	0	0	0	0	0	0	0	0	0	0
AC005632.5	0	0.218953	0	0	0	0	0	0	0	0	0	0	0	0	0	0	0	0	0	0	0	0	0	0	0	0	0	0	0	0.0985251	0.100973	0.112249	0	0	0	0.141926	0	0	0	0	0	0	0	0	0	0	0	0	0
AC005632.6	0.529917	0.417592	0.593518	0.231687	0.360961	0.312876	0.41232	0.444699	0.434229	0.151185	0.115643	0.163175	0.214957	0.0908072	0.181391	0.292643	0.352985	0.247221	0.353081	0.509197	0.675636	0.226666	0.386883	0.426971	0.434822	0.249577	0.518213	0.329446	0.251722	0.278912	0.238003	0.250747	0.349683	0.217076	0.174342	0.262726	0.330652	0.267596	0.2993	0.240002	0.101306	0.325536	0.260102	0.183654	0.0954727	0.355222	0.420723	0.510866	0.373513
AC005670.1	2.16964	3.33159	2.36867	2.05768	2.59447	1.95671	1.46283	1.9969	2.67598	2.00453	1.2505	2.28299	1.67281	1.16343	1.52075	1.81989	1.6447	2.89348	1.6826	2.09965	2.44006	1.49105	1.86884	2.57135	3.01692	2.23178	1.667	0.322924	0.176462	0.341633	0.350716	0.130717	0.346701	0.308213	0.358405	1.0016	0.550793	0.842852	0.146645	0.144424	0.372835	0	0.44075	1.07795	0.671446	0.600346	0.973016	0.837856	0.200965
AC005670.2	0.951717	0.780351	0.259248	0.456795	0.810762	0	0.419569	0.283699	0.505629	0.00167488	0.364709	0.775434	0.565282	0.614335	0.595268	0.204576	2.28159	7.55834e-05	0.493472	0.520233	0.608083	0.80242	0.372302	0.576295	4.66273	0.16576	0.212045	2.15419	2.42851	1.39013	2.917	1.70172	2.96779	1.84325	1.14698	0.866231	2.48348	0	0.520744	0.209635	3.61814	3.21741	9.95186e-08	0.59407	2.16622	1.61479	0	1.09393	2.346
AC005670.3	12.7579	13.4004	12.5752	12.2724	13.9955	12.8554	12.1339	12.6642	13.6878	17.7512	16.7797	16.9273	16.254	14.9689	16.9519	17.0834	16.2438	15.921	13.9118	14.0098	12.4676	14.2507	15.994	16.2378	15.1144	13.0017	13.8305	15.0034	14.6227	14.2614	15.4046	14.0403	15.4258	13.7922	12.994	13.4851	11.9875	12.4367	11.9757	12.1114	12.2814	12.4845	15.6732	12.6502	11.9272	15.0583	13.5918	13.8738	15.7687
AC005674.1	0	0	0	0	0	0	0	0	0	0	0.0647003	0	0	0	0	0	0.209388	0	0	0	0	0	0	0	0	0	0	0.0674373	0.219594	0.28235	0.383772	0.321539	0.2839	0.0831335	0.683506	0.136713	0.226125	0.27774	0.120211	0.236318	0.0764515	0	0	0.112761	0.109778	0.190785	0.274019	0.114753	0.0837687
AC005674.2	1.46515	1.42991	1.50976	1.5923	1.73093	1.3625	1.31373	1.43555	1.51186	4.01142	3.54568	3.76793	3.76995	3.8405	3.64464	1.2299	1.63136	1.43699	1.52469	2.03217	1.76696	1.83694	2.58154	2.32491	1.72111	1.45724	2.1068	1.64499	1.418	1.55985	1.35027	1.74626	1.97518	0.704989	0.510535	1.15565	0.458747	0.385741	0.402324	0.501369	0.411399	0.506902	0.410463	0.649265	0.440177	1.24968	1.11101	0.981385	1.22056
AC005682.1	0.0825651	0.101554	0.109901	0.14304	0.0658173	0.0720698	0.152895	0.188762	0.113509	0.409881	0.168813	0.140286	0.230411	0.239089	0.268838	0.20436	0.0895213	0.144513	0.0478667	0.0269997	0.133628	0.0213075	0.194508	0.114294	0.0817524	0.127268	0.0417144	0	0	0	0	0	0	0	0	0	0.450846	0.558101	0.522875	0.490967	0.436358	0.42432	0.189432	0.438232	0.603377	0.26409	0.298923	0.50606	0.350911
AC005682.2	0.138318	0.17435	0.147588	0.141725	0.141187	0.175049	0.194382	0.230103	0.0895619	0.124306	0.109583	0.0382126	0.108136	0.180705	0.108521	0.160174	0.185211	0.176667	0.0983134	0.0933622	0.18735	0.0909541	0.103455	0.19795	0.159801	0.133372	0.0450774	0.0958165	0.0834627	0.117576	0.135941	0.0579139	0.0954859	0.0111847	0.0639733	0.130524	0.0311436	0.0978402	0.0876625	0.032002	0.0721038	0.0612018	0.0528739	0	0.0748095	0.0393658	0.0489411	0.0546317	0.124459
AC005691.1	0	0	0	0	0	0	0	0	0	0	0	0	0	0	0	0	0	0	0	0	0	0	0	0	0	0	0	0	0	0	0	0	0	0	0	0	0	0	0	0	0	0	0	0	0	0	0	0	0
AC005692.1	0	0	0	0	0	0	0	0	0	0	0	0	0	0	0	0	0	0	0	0	0	0	0	0	0	0	0	0	0	0	0	0	0	0	0	0	0	0	0	0	0	0	0	0	0	0	0	0	0
AC005692.2	0	0	0	0	0	0	0	0	0	0	0	0	0	0	0	0	0	0	0	0	0	0	0	0	0	0	0	0	0	0	0	0	0	0	0	0	0	0	0	0	0	0	0	0	0	0	0.0656971	0	0
AC005692.3	0.0378779	0.0453102	0.04695	0.0363602	0.0372017	0	0.023795	0.0371389	0.0374685	0.0347444	0.0112725	0.0560253	0.0340936	0.00753288	0.00885837	0	0.0453414	0	0	0	0.0323017	0.0285945	0.0783266	0.0391008	0.0112123	0.0114746	0.0569481	0.0603615	0.0520627	0.114443	0.0731234	0.091488	0.108491	0.0421405	0.0254575	0.117236	0.0195416	0.071793	0.0414473	0.0306354	0.0194873	0.0423141	0	0.00988193	0	0.0501346	0.0402624	0.0194864	0.051237
AC005695.1	0.00493853	0.0193445	0.00436704	0.00431633	0.00376435	0.00437625	0.0224772	0.00886324	0.017786	0.0411883	0.0248858	0.0266115	0.0268686	0.0325994	0.0228841	0.00859691	0.00849363	0.00435515	0.0421218	0.0302229	0.0204078	0.0254377	0.0267105	0.0137751	0.0210657	0.0115229	0.00878278	0.0028726	0.00962604	0.00846787	0	0.00933683	0	0.00421204	0.00952114	0.0243525	0.0140213	0.00915914	0	0.00611454	0.0130451	0.025222	0.00523921	0	0	0.00330751	0.0342421	0.00529409	0.00801519
AC005695.2	0	0	0	0	0	0	0	0	0	0	0	0	0	0	0	0	0	0	0	0	0	0	0	0	0	0	0	0	0	0	0	0	0	0	0	0	0	0	0	0	0	0	0	0	0	0	0	0	0
AC005695.3	0	0.68073	0.348815	0.683954	0.535735	1.73034	0.830415	2.10723	0.353666	0	0	1.22907	0.436201	0.275982	0	0.691153	0	0.658804	1.48649	0	0.792367	0	1.62913	0.351373	0	0	0	0.634937	0.688712	0	0.939629	0	0	0	0.318453	0.871748	0.733621	0.91274	1.57289	0.389885	0.765477	0.38423	0.784826	1.43563	1.05495	0	0	0	0.276646
AC005696.1	1.47784	2.24086	2.2769	2.36963	1.22737	0.952466	1.83201	1.26343	1.2286	0.678206	0.542586	0.441251	0.690386	0.745193	0.515083	0.502059	1.28012	0.856148	2.47053	0.699064	1.121	0.982928	1.14734	1.82514	1.71546	0.684404	2.15443	0.509064	0.229348	0.238765	0.566815	0.180759	0.118963	0.561682	0.248667	0.115007	0.094723	0.23004	0	0	0.285694	0.308546	0	0	0.181688	0.376072	0.305038	0.0963715	0.337737
AC005696.2	0	0	0	0	0	0	0.201475	0	0	0	0	0	0	0	0.499507	0	0.265133	0	0	0	0	0	0	0	0	0	0	0	0	0	0	0	0	0.210701	0	0	0.514837	0	0	0	0	0	0	0	0	0	0	0	0
AC005696.3	0.810144	0.60981	0.415403	0.406203	0.321509	0.408011	0.166634	0.21004	0.421208	0.197699	0.123905	0.180063	0.264706	0.165519	0.199124	0.616711	0.202351	0.397531	0.221842	0.710338	0.720643	0.424516	0.194498	0	0.502939	0.252265	0	1.38621	0.691355	0.716183	0.557577	0.833668	1.0937	0.815291	0	0.788534	0.219412	0.271915	2.10947	0	0.755287	0.466881	0	0.216043	0.423908	0.60812	0.874699	0.448992	1.63266
AC005696.4	0.0679027	0.171849	0.0991683	0.0592748	0.0864249	0.175784	0.113937	0.0885528	0.0955831	0.0359751	0.117012	0.0530087	0.0777745	0.0825636	0.0384654	0.134939	0.146042	0.0906675	0.127202	0.11421	0.230451	0.17132	0.133051	0.112128	0.113262	0.141982	0.152798	0.130928	0.222558	0.231512	0.20757	0.231663	0.147091	0.259381	0.284965	0.418938	0.00830936	0.0300499	0	0.0161674	0.0105928	0.0347139	0.0272636	0.027003	0.0335729	0.0145439	0.0066907	0.0163054	0.0124094
AC005697.1	0	0	0	0	0	0	0	0	0	0.1597	0	0	0.117448	0.068361	0.092245	0	0	0	0	0	0	0	0	0	0	0	0	0	0	0	0	0	0	0	0	0	0	0	0	0	0	0	0	0	0	0	0	0	0
AC005697.2	0	0.0216111	0.0244149	0	0.0573481	0.0247916	0	0.0277585	0.0921326	0.0629046	0.0403256	0.0521931	0.0240118	0.0472226	0.0564399	0	0.0477918	0	0	0	0.02636	0.021422	0	0.0286465	0.0276839	0.0241418	0.0395381	0	0.0525804	0.0311512	0.0132146	0.025157	0	0	0.0129362	0	0.020045	0	0.0723436	0.0257586	0	0.0426124	0.121754	0	0.0212322	0.0580526	0	0.0263041	0.0528913
AC005697.3	0	0	0	0	0	0	0	0	0	0	0	0	0	0	0	0	0	0	0	0	0	0	0	0	0	0	0	0	0	0	0	0	0	0	0	0	0	0	0	0	0	0	0	0	0.0849873	0	0	0	0
AC005699.1	2.75721	3.49589	3.47199	4.09284	4.95938	3.70552	2.75436	2.52747	1.99807	2.34026	1.43924	1.4776	1.86521	2.76269	2.66631	1.7619	1.34377	1.70851	2.47518	3.58262	3.4056	2.53583	3.61685	3.12409	2.77286	2.00477	2.12562	3.62411	2.08119	2.74142	2.91557	3.17497	2.99101	1.00927	0.340658	0.468071	0.145873	0	0.256285	0	0.158624	0.0928263	0.21684	0.144439	0	0.284659	0.27629	1.56601	0.423513
AC005702.1	0.855264	0.930315	0.588458	0	1.22867	0.864388	0	1.03606	1.33146	0.785887	0.105134	0.19164	0.0441045	0.489928	0.386107	0.714132	0.0968304	0.0862404	0.758415	0.759091	1.51379	0.291947	1.1743	1.28184	0.406191	0.779002	0.907124	0	0.591804	0	0.441501	0.228085	0.328	0.435649	0	0.219244	0	0.475114	0.4466	0.427768	0.218078	0.770725	0.201582	1.25135	0.616928	0.115196	0.422612	0.470002	0
AC005702.2	0.0606293	0	0.0301178	0.0295615	0.119386	0.0894305	0	0.060524	0.0304974	0.0562928	0.145916	0	0	0.0729348	0.028715	0	0.0873531	0	0	0.0344328	0	0	0.0561465	0.0632967	0	0.0744553	0.0618377	0.0196236	0	0.0267392	0.027605	0	0	0.0229645	0.0271139	0.11388	0.0638174	0	0	0	0	0.0346211	0	0	0.0312629	0.0359568	0.0257797	0	0
AC005702.3	4.5036	4.60261	3.74431	2.68686	3.45008	2.3793	4.16606	3.6977	3.1584	2.75503	1.46017	1.54012	1.76465	1.43415	0.939672	2.61605	2.79609	1.29219	3.9114	4.06976	4.02005	2.5903	2.902	2.50125	3.0909	2.42419	5.29014	0.116222	0.128124	0.163306	0	0	0	0	0	0.477418	0.196152	0	0	0.102828	0.244448	0.212672	0.105822	0.0977723	0	0.0553622	0	0	0.104672
AC005702.4	0	0	0.0937466	0.0923081	0	0	0.155122	0.09545	0	0.0898477	0.05664	0.0817164	0	0	0	0	0	0	0	0	0	0	0	0.0977853	0	0	0	0	0	0	0	0	0	0	0	0	0	0	0	0	0	0	0	0	0	0	0	0	0
AC005702.5	0.998608	1.47471	1.56211	1.08561	1.36677	0.545416	1.99179	1.70193	1.29914	4.2189	2.87959	2.53227	2.61252	3.63472	3.41592	1.28167	1.65722	0.691368	0.953868	0.644897	2.44512	1.72272	2.77684	2.39939	1.44919	1.7395	0.84231	17.0221	18.7311	19.7668	22.235	20.202	23.6501	4.22121	3.6906	6.03886	1.60066	0.41826	2.43672	2.6508	1.67592	2.52561	1.89031	2.50278	1.57575	5.468	4.73819	3.4681	4.60774
AC005703.1	0	0	0	0	0	0	0	0	0	0	0	0	0	0	0	0	0	0	0.0201329	0	0	0	0	0	0	0	0	0	0	0	0	0	0	0	0	0	0	0	0	0	0	0.021717	0	0	0	0	0	0	0
AC005703.2	0	0	0	0	0	0	0	0	0	0	0	0	0	0	0	0	0	0	0	0	0	0	0	0	0	0	0	0	0	0	0	0	0	0	0	0	0	0	0	0	0	0	0	0	0	0	0	0	0
AC005703.3	0	0	0	0.130263	0	0	0.107791	0	0	0	0	0	0	0	0	0	0	0	0	0	0	0.1366	0	0	0	0	0	0	0	0	0	0	0	0	0	0	0	0.168695	0	0	0	0	0	0	0	0	0	0	0
AC005703.4	0.18828	0.0930894	0.190814	0.185293	0.149884	0.188112	0.236709	0.0964752	0	0.270162	0.227649	0.0816964	0.118478	0.230169	0.455179	0.0944156	0.185051	0	0	0	0	0.0969169	0.267148	0	0	0.348875	0.0957676	0	0	0	0	0	0	0	0	0	0.2009	0	0.10618	0.104817	0	0.431611	0	0.0996866	0	0.283656	0.244407	0.203002	0.074514
AC005703.5	0.61699	0.2773	0.252125	0.155499	0.830956	0	0.129732	0.0837381	0.403829	0.29928	0.589678	0.553701	0.160775	0.320885	0.330546	0.0770422	0.237068	0.33917	0.366537	0.373814	0.514153	0.0941489	0.468742	0.338466	0.376611	0.0743253	0.606265	0.47644	0.380962	0.166189	0.593264	0.495048	0	0.119516	0.32582	0.324547	0.376314	0.283953	0.69445	0.681108	0.425986	0.793056	0.544663	0.60117	0.154173	0.482117	0.175486	0.552006	0.375593
AC005703.6	0.360036	0.390011	0.270279	0.546631	0.602411	0.459306	0.448496	0.348309	0.234153	0.327992	0.277707	0.24593	0.210735	0.190153	0.138485	0.240962	0.313949	0.629206	0.368222	0.422688	0.748276	0.378528	0.468761	0.364411	0.480546	0.491715	0.598582	0	0	0	0	0	0	0	0	0	0.10003	0.294547	0.213083	0.165026	0.168342	0.158161	0.293528	0.183072	0.077217	0.173448	0.24407	0.243471	0.180387
AC005703.7	0.0223351	0.0439441	0	0	0	0	0	0.0225575	0.0228065	0.0211282	0.0136837	0.019414	0	0	0.0431806	0.02229	0	0	0	0.0258083	0	0	0	0	0	0	0.0227086	0.0433295	0	0.0198501	0	0.0881452	0	0	0	0	0	0.0291964	0.0250554	0	0	0	0	0	0	0.0133783	0.0191804	0.0236448	0.0175872
AC005722.1	0	0	0.0289141	0	0	0.057422	0	0	0	0	0	0	0	0	0	0	0	0	0	0	0	0	0	0	0	0	0	0.037629	0	0.0515096	0	0	0.0382696	0	0	0	0.0612559	0.0747354	0.0327176	0.063601	0.0414263	0.100239	0	0.0615932	0.0295036	0.177577	0.227677	0.24862	0.206784
AC005722.2	6.21519	0	0	4.34457	0	0	3.72543	9.42612	6.3044	1.938	3.88371	0	0	1.75478	5.69541	0	0	0	0	0	0	0	0	0	2.43931	0	2.3148	0	1.51305	1.86493	4.08338	0	2.6774	1.53975	1.93804	5.64269	0	0	0	0	3.04043	0	0	0	0	0	0	0	0
AC005722.3	0.0528959	0.119548	0.0911595	0.0525782	0.0605772	0.0452526	0.0651508	0.077107	0.0850345	0.021519	0.0418545	0.0264527	0.00938684	0.0627416	0.00732732	0.0149573	0.014816	0.015172	0.0489185	0.0175264	0.0533229	0.0860978	0.0430341	0.0240069	0.0275397	0.0654921	0.0305003	0.259479	0.280283	0.228991	0.222897	0.262914	0.378842	0.204418	0.259156	0.183342	0.0642969	0.0588698	0.0512598	0.0332942	0.0270081	0.0263767	0.118249	0.0161749	0.0231818	0.0186183	0.0596887	0.0892973	0.0481645
AC005722.4	0	0	0	0	0	0	0	0	0	0	0	0	0	0	0	0	0	0	0	0	0	0	0	0	0	0	0	0.214607	0.235492	0.376857	0.157791	0.349755	0.11534	0	0.645636	0.771529	0.181348	0.222922	0	0.0969037	0.188117	0	0.197547	0.182881	0	0.102858	0.0739404	0.0934607	0.338778
AC005725.1	0.0701582	0.191843	0.0691777	0.101307	0.0162185	0.0165934	0	0.0163143	0.0537791	0.0151248	0.0338694	0.0674648	0.0198751	0.175329	0.0774864	0.0161339	0	0.068566	0.0813882	0.0522056	0.0370469	0.088254	0.112598	0.0315002	0.00864794	0.0473534	0.0835383	0.022561	0	0.0548935	0.0574271	0.0946901	0.0415627	0.0243306	0.0405856	0	0.0247581	0	0.0474957	0.165812	0.0302415	0	0.0763729	0.07227	0.0164749	0.0696076	0.0727036	0.033758	0.0213116
AC005726.1	4.09332	4.25391	4.53264	3.59497	4.38606	3.79978	3.5648	4.29896	3.48173	5.51798	4.2549	4.94949	3.26424	5.13187	4.55317	2.5242	2.99434	2.63952	4.42429	4.23019	4.31045	3.88574	5.48849	4.93036	4.18916	3.9846	4.48271	4.6868	4.11065	4.44382	4.41453	4.77856	4.81133	1.74079	2.14496	2.64554	2.80008	3.15966	3.70515	3.03572	2.84669	3.59326	3.22316	3.97174	2.99775	4.74507	4.5773	3.65293	4.11046
AC005726.2	0.474287	0.536498	0.480647	0.613513	0.937028	0.703049	0.668402	0.532932	0.176646	1.21691	0.586612	0.392884	0.458462	0.504405	1.07337	0.489541	0.510245	0.382843	0.499008	0.377441	0.4948	0.591503	0.221133	0.768708	0.270173	0.447648	0.343751	0.465836	0.241903	0.199161	0.318095	0.418327	0.356577	0.271654	0.369562	0.357082	0.149185	0.0430316	0.286984	0.104248	0.151221	0.168703	0.265372	0.118085	0.0363682	0.106883	0.348821	0.32292	0.219679
AC005726.3	3.88166	3.55765	2.03293	1.50466	2.14975	2.5537	1.772	4.25791	2.96985	4.47876	3.78459	3.53413	3.82332	3.29685	3.90255	2.17402	3.10011	1.86711	4.38194	2.24923	3.72083	2.58339	4.76155	2.94262	3.57554	2.70097	3.24774	3.15825	4.44788	3.76762	3.42168	4.74682	4.36693	1.86437	2.85157	4.68023	3.78602	3.30386	2.25716	3.35246	0.71991	3.70225	2.50054	3.22733	1.7007	2.92703	3.43328	2.66554	2.39746
AC005726.4	0	0	0	0	0	0	0	0	0	0	0	0	0	0	0	0	0	0	0	0	0	0	0	0	0	0	0	0	0	0	0	0	0	0	0	0	0.694313	0	0	0	0	0	0	0.167118	0	0.0387271	0	0	0
AC005726.5	1.67911	0.996512	0.919608	0.815944	1.33524	1.16864	0.954867	1.42454	0.639443	2.69414	1.39976	0.549716	1.88284	1.51023	1.09812	0.647043	1.31476	0.816986	0.546589	1.06113	1.12477	1.35728	1.7656	1.76079	0.459378	0.917946	1.42436	1.58108	1.63243	1.14792	1.35915	0.962476	3.01582	0.899035	1.12391	0	2.59817	1.89873	1.2386	1.57933	2.03063	1.17324	2.46905	0.924749	0.667255	2.0241	1.94598	1.7769	2.57448
AC005730.1	0	0	0	0	0	0	0	0	0	0	0.184728	0	0	0	0	0	0	0	0	0	0	0	0	0	0.20011	0	0	0	0	0	0	0	0	0	0	0	0	0	0	0	0	0	0	0	0	0	0	0	0
AC005730.2	0.0713873	0.117354	0.0476611	0.0709425	0.114	0.0707384	0.101828	0.0730422	0.0243236	0.158012	0.30641	0.0830175	0.327925	0.257603	0.29883	0.282345	0.139715	0.477798	0.102893	0.165061	0.168051	0.147737	0.156688	0.0754526	0.115755	0.0587461	0.167245	0	0.0166598	0	0	0	0	0	0	0	0.229006	0.0619607	0.189599	0.0262727	0.18832	0.0832328	0.0854562	0.0510308	0.0972999	0.0145977	0.0414815	0	0.0377563
AC005730.3	0.727174	0.29058	0.590875	0.15371	0.692047	0	0.478983	0.75315	0.301745	0	0.443226	0.383964	0	0.238836	0.142031	0.878916	0.288375	0.333159	0.31664	0.170384	1.38158	0.304075	0	0.766776	0	0.180209	0.582322	0.634144	0.199626	0.639623	0.796516	0.296327	1.16481	0.697717	0.271644	0.757074	0.157043	0.193808	0.504079	0.328838	0	0	0	0.311335	0	0.785024	0.625962	0.320165	0.580216
AC005736.1	0.20703	0.546102	0.250051	0.453823	0.339501	0.451816	0.480266	0.342168	0.583486	0.799605	0.300137	0.526446	0.666914	0.679262	0.569488	0.574592	0.313445	0.423068	0.217551	0.315008	0.503801	0.26599	0.646089	0.351005	0.272097	0.684619	0.396271	0.258382	0.401821	0.463528	0.206095	0.362244	0.316824	0.185303	0.237519	0.145304	1.02898	0.502338	0.81041	0.618448	0.975518	0.683142	0.551904	1.01577	0.431457	0.508055	0.614468	0.527509	0.804932
AC005736.2	0	0	0	0	0	0	0	0.31744	0	0	0	0	0	0	0	0	0	0	0	0	0	0	0	0.622123	0	0	0	0	0.207562	0	0	0	0	0	0	0	0.331632	0	0	0	0	0	0	0.327136	0	0.184144	0	0	0.249304
AC005740.1	0	0	0	0	0	0	0	0	0	0	0.0544876	0	0	0.0735625	0	0.0891297	0	0	0	0	0	0	0	0.187436	0	0	0	0.115428	0.124585	0	0.163204	0	0	0	0	0.114308	0	0	0	0	0	0	0	0	0	0	0	0	0
AC005740.2	0.217021	0	0.110086	0.107739	0	0	0.0920257	0.675794	0	0	0	0	0	0	0	0	0	0	0	0	0.256447	0	0.102897	0	0	0	0	0	0	0	0	0	0	0	0	0	0	0.282834	0	0	0	0	0	0	0	0	0.0935329	0	0
AC005740.3	0.438204	0.164708	0.851477	0.673671	1.03608	1.51627	0.41083	0.17582	0.854232	0.534266	0.298692	0.582495	0.425231	0.549878	0.162826	0	0.322518	0.165135	0.360874	0.193815	1.37981	0.171822	1.75215	1.21318	0.595237	0.423583	0.49596	0.120292	0.115479	0.445254	0.415065	0.169485	0	0	0.315838	0	0.373323	0.436833	0.401659	0.187829	0.243817	0.537544	0.198013	0.17444	0	0.198614	0	1.11431	0.401245
AC005740.4	0.276662	0.273239	0.418195	0.240471	0.276064	0.381608	0.381376	0.17699	0.283173	0.0992129	0.14902	0.303401	0.130139	0.228004	0.303539	0.0345053	0	0	0.223396	0.12038	0.0406343	0.286278	0.164634	0.291762	0.421485	0.256729	0.312712	0	0.0241025	0.12334	0.0618196	0.0343709	0	0.0268159	0	0.132984	0.332198	0.270914	0.272533	0.0761481	0.172763	0.278993	0.204868	0.258104	0.0711241	0.252508	0.42027	0.518089	0.301665
AC005740.5	0.164656	0.132973	0.259197	0.15273	0.173181	0.231507	0.206862	0.150474	0.0825184	0.255719	0.149732	0.108378	0.0508654	0.190524	0.10456	0.160868	0.107573	0.0538662	0.0757185	0.156368	0.0653472	0.12599	0.0894626	0.214072	0.166247	0.100417	0.137776	0.124196	0.171119	0.109905	0.243541	0.267224	0.16191	0.126196	0.111677	0.120287	0.043247	0.0355429	0.0302676	0.0475667	0.108344	0.124621	0.0831801	0.0865342	0.152825	0.140422	0.187189	0.0143473	0.139146
AC005741.1	0	0	0	0	0	0	0	0	0	0	0	0	0	0	0	0	0	0	0	0	0	0	0	0	0	0	0	0	0.096327	0	0.100221	0	0	0	0	0	0	0	0	0	0	0	0	0	0	0	0	0	0
AC005746.1	0.316582	0.178656	0.498829	0.1804	0.325351	0.316369	0.11453	0	0.139124	0.303837	0.277464	0.275828	0.405841	0.264448	0.308364	0.088999	0.0900577	0.0448062	0.344154	0.314122	0.317764	0.280904	0.215216	0.0954421	0.384756	0.0554033	0.179166	0.0582891	0.156122	0.15985	0.288387	0.365667	0.358417	0.176449	0.168798	0.0577995	0.0474589	0.116741	0.102697	0.200429	0.194106	0.208807	0.317104	0.0489632	0.0936893	0.137027	0.157787	0.193345	0.142729
AC005746.2	0	0	0	0	0	0	0	0	0	0	0	0	0.125023	0	0	0	0	0	0	0	0	0	0	0.297144	0	0	0	0	0	0	0	0	0.1264	0	0	0	0	0	0	0	0	0	0	0	0.0970333	0	0	0	0
AC005746.3	0	0	0	0	0	0	0.0929676	0	0	0	0.0698384	0	0	0	0	0	0	0	0	0	0	0	0	0	0	0	0	0.0698648	0	0.100939	0	0	0	0	0	0	0.362529	0.440144	0	0	0	0	0.257832	0	0	0	0	0.124313	0
AC005753.1	0.117538	0	0	0	0	0.118785	0	0.121584	0.121455	0	0.0725323	0.156062	0	0	0	0	0	0.232301	0	0	0	0	0	0	0	0	0	0	0	0	0	0	0.0795778	0	0	0	0	0	0	0	0.0428496	0	0	0	0	0	0	0	0
AC005753.2	0	0	0	0	0	0	0	0	0.038475	0	0	0	0	0.0622244	0	0	0	0	0	0	0	0	0	0	0	0	0	0	0	0	0	0	0	0	0	0	0	0	0	0	0	0	0	0	0	0	0	0	0
AC005753.3	0.015434	0	0	0.0152926	0.0219029	0.0154286	0	0	0.0278823	0.0389773	0.0334875	0.0119473	0.13417	0.0381588	0.0264912	0.0542821	0	0.0410044	0	0.0178244	0	0.0159296	0.0145682	0	0	0	0	0.010077	0	0	0.0273933	0.015235	0	0	0	0.0522618	0	0	0.0173094	0	0	0	0	0	0	0	0	0	0
AC005757.1	0	0.296672	0	0	0.157145	0.392073	0.330606	0	0	0.0955173	0.133151	0.088373	0	0	0.286898	0.125711	0.096237	0.0971668	0	0.114045	0	0.509107	0.37333	0.5167	0	0.365541	0.29452	0.452704	0.208655	0.179965	0.37043	0.618184	0.259114	0.076819	0	0	0.32063	0	0	0	0	0.340016	0	0	0	0.0608153	0	0.214294	0.237387
AC005758.1	0	0	0	0	0	0	0	0	0	0	0	0	0	0	0	0	0	0	0	0	0	0	0	0	0	0	0	0	0	0	0	0	0	0	0	0	0	0	0	0	0	0	0	0	0	0	0	0	0
AC005759.1	1.06482	1.58534	0.702307	0.111256	0.957612	2.49288	2.05663	0.867483	0.617522	1.0483	1.49367	1.44405	2.62929	1.00331	0.43516	1.89641	1.80109	0.321192	0.63549	1.30956	1.0189	0.84993	2.13606	1.07527	1.66466	1.04218	1.4296	0.0474403	0.1085	0.227534	0	0	1.56968	0.642624	0.722193	0.663663	0	0.69126	0.960794	0.184236	0.532084	0.627347	0.977559	1.40302	0.102164	0.154301	0.22256	0.267456	0.0485046
AC005771.1	0	0	0	0	0	0	0	0	0	0	0	0	0	0	0	0	0	0	0	0	0	0	0	0	0	0	0	0	0	0	0	0	0	0	0	0	0	0	0	0	0	0	0	0	0	0	0	0	0
AC005772.1	0	0	0	0	0	0	0	0	0	0	0	0	0	0	0	0	0	0	0	0	0	0	0	0	0	0	0	0	0	0	0	0	0	0	0	0	0	0	0	0	0	0	0	0	0	0	0	0	0
AC005772.2	0.17512	0.145758	0.131924	0.14509	0.147236	0.131647	0.150981	0.146833	0.161756	0.231368	0.199233	0.254621	0.211009	0.150052	0.170416	0.138972	0.234652	0.046752	0.119147	0.127866	0.106372	0.166831	0.103982	0.148386	0.166491	0.194121	0.0950883	0.0305438	0.0936348	0.0251923	0.0324445	0.035304	0.0834472	0.0276452	0.0411907	0	0.0198412	0.012023	0.010413	0.0205076	0.0128975	0.0213066	0.0113435	0.0197298	0.0761405	0.0273475	0.00809407	0.0288653	0.0284801
AC005774.1	0	0	0	0	0	0	0	0	0	0	0	0	0	0	0	0	0	0	0	0	0	0	0	0	0	0	0	0	0	0	0	0	0	0	0	0	0	0	0	0	0	0	0	0	0	0	0	0	0
AC005774.2	0	0	0	0	0	0	0	0	0	0	0	0	0	0	0	0	0	0	0	0	0	0	0	0	0	0	0	0	0	0	0	0	0	0	0	0	0	0	0	0	0	0	0	0	0	0	0	0	0
AC005775.1	1.39307	1.33685	1.12772	1.51831	1.42571	1.96761	1.5358	1.7174	0.838863	0.769522	0.933391	1.69433	1.28734	0.948269	1.00635	1.12022	1.08301	0.623274	1.06911	1.29568	1.97953	0.850455	1.12111	1.17593	1.83217	1.93119	2.08775	0.69572	0.712372	0.28391	0.59952	0.465607	0.77136	0.208768	0.307909	0.301317	0.919439	0.339541	0.577174	0.797004	0.796251	0.809872	1.06882	0.440066	0.305449	0.857331	0.676956	0.979571	0.566418
AC005776.1	0	0.440848	0	0	0.174158	0.221483	0.180293	0	0	0	0	0	0.286999	0	0.215886	0	0	0.215559	0	0.256387	0	0	0.211369	0	0	0.273441	0.220142	0.546841	0.299126	0.582842	1.21179	0	0.296474	0.531562	0	0.284359	0	0	0.508421	0	0	0.505271	0	0.468081	0	0.659358	0.190268	0	0.177183
AC005776.2	0.217381	0.334232	0.235807	0.455312	0.484142	0.251921	0.263974	0.426176	0.292542	0.316919	0.232701	0.192158	0.246473	0.437991	0.357192	0.252566	0.339245	0.235199	0.29093	0.318907	0.366677	0.102925	0.608289	0.389097	0.499207	0.36617	0.455078	0.373286	0.546649	0.354774	0.435828	0.373197	0.543688	0.407459	0.191657	0.382342	0.242252	0.300998	0.546171	0.354494	0.326107	0.533782	0.446043	0.248171	0.305855	0.501539	0.520142	0.518488	0.494591
AC005777.1	0	0	0	0	0	0	0	0	0	0	0	0	0	0	0	0	0	0	0	0	0	0	0	0	0	0	0	0	0	0	0	0	0	0	0	0	0	0	0	0	0	0	0	0	0	0	0	0	0
AC005785.1	5.08579	5.2373	4.42121	3.49523	6.08114	2.86923	3.68062	3.83581	4.06619	6.98494	6.17103	7.17507	2.71558	6.39253	9.57602	2.08563	4.37935	3.29599	5.48516	5.55667	7.62252	5.02499	3.30699	4.81078	4.17564	4.41646	2.44218	1.99122	1.15444	3.19089	2.77918	2.13684	3.0481	0.918225	1.36309	2.67267	3.45555	4.27581	2.42474	0.282574	2.20484	3.28888	1.48301	3.90957	2.35341	3.67779	3.3343	3.33994	3.3183
AC005785.2	1.6811	2.08295	1.42346	1.71345	2.19387	0.961121	1.68626	2.12958	2.12381	2.44501	1.94563	2.39746	1.59947	1.82614	1.87217	0.883868	1.01854	0.592489	1.26754	0.85818	2.00176	1.01108	2.03312	1.64533	1.7104	0.551317	1.13641	0.570043	0.987946	1.52803	1.46153	1.50019	1.08256	0.403974	0.269988	1.3189	0.63056	0.985686	0.249203	0.73673	0.500202	1.18941	0.435577	1.09977	0.911405	2.02242	1.46606	1.73708	1.35334
AC005786.1	0	0.841757	0.856194	0.834649	1.98874	0.858004	3.42872	0	0.869835	1.64369	1.28236	0	1.02722	0	0	0	0	0	0	0	0	1.74341	0	0	0	0	0	0	0	0	0	0	0	0	0	0	1.80359	0	0	0	0	0	0	0	0	0	0	0	1.38394
AC005786.2	0.119177	0	0.243456	0.358892	0.284506	0.479035	0.293959	0	0.124968	0.115826	0.0754496	0.105765	0	0.344723	0.235082	0.119106	0.119655	0.118002	0.398514	0.421898	0.1422	0.12821	0.123776	0.376503	0	0	0.353325	0.0791102	0	0.106855	0	0.123987	0	0	0	0	0	0.168541	0.27711	0	0.0889246	0.139307	0	0	0.24676	0.226791	0.107748	0	0
AC005786.3	0	0	0	0.224806	0	0	0	0.136196	0.12011	0.18981	0	0	0	0.157121	0	0.149217	0.121542	0	0	0.196819	0	0.137124	0	0	0	0.15973	0	0	0.221627	0	0.304062	0.135657	0	0.0947485	0	0	0.20681	0.147304	0	0	0	0.357184	0.369721	0	0.102494	0.0738632	0.106146	0	0.196978
AC005786.4	0.459367	0.532125	0.290518	0.289659	0.109932	0.47317	0.429934	0.0601359	0.391679	0.511082	0.155573	0.351733	0.315276	0.703469	0.348104	0.243336	0.120314	0.34699	0.332656	0.622497	0.150873	0.19312	0.843953	0.215239	0.215419	0.075099	0.566134	0.15748	0.124385	0.16028	0	0.242523	0.467598	0.253844	0	0.151478	0.424279	0.451129	0.244963	0.364033	0.333592	0.139751	0.149722	0.1876	0.18148	0.380792	0.239521	0.734358	0.514673
AC005787.1	1.97194	6.42422	2.65816	2.12076	1.69947	3.58422	2.04498	0	0	1.61084	2.60869	0	0	1.59339	0	0	0	0	1.9653	2.09842	0	0	0	2.18648	0	2.44832	0	0	1.64903	0	0	0	0	0	0	0	0	2.53581	0	2.62018	0	0	0	2.05511	0	0	6.53075	1.66118	3.03982
AC005789.1	0	0.778183	0	0	0	0	0	0	0	0.79046	0	0	0	0.361862	0.155137	0	0	0	0	0	0	0	0	0	0	0.51077	0.112554	0	0	0	0	0	0	0.0893269	0	0	0.219383	0	0	0	0	0	0	0	0	0	0	0	0
AC005790.1	0.0837697	0	0.084763	0	0.134322	0.167572	0	0.172695	0.0862564	0.241124	0.309007	0.295027	0.108687	0.279599	0.574493	0.335271	0.332598	0.755408	0.272647	0.586543	0.396848	0.523902	0.0801232	0.530807	0.82102	0.104311	0	0	0	0	0	0	0	0	0	0	0	0	0	0	0	0	0	0	0	0	0	0	0
AC005796.1	0.0944494	0	0	0	0	0	0	0	0	0.187492	0.235715	0.839708	0.123377	0.238461	0.188506	0.577901	0.380165	0.664327	0	0	0	0	0	0	0	0	0	0	0	0	0	0	0	0	0	0	0	0	0	0.215954	0.0704111	0	0	0.205038	0	0	0	0	0
AC005798.1	0	0	0	0	0	0	0.135641	0	0	0	0	0	0	0	0	0	0	0	0	0	0.156867	0	0	0	0	0	0	0	0	0	0	0	0	0	0	0	0	0	0	0	0	0	0	0	0	0	0	0	0
AC005803.1	0.0227748	0.0667264	0	0.111992	0.054123	0.0294837	0.0193313	0.0923502	0	0.171528	0.0692189	0.0788432	0.0563305	0.055798	0.021872	0	0.0441843	0.0454097	0.0650164	0	0.0263855	0	0.0430064	0.190569	0.037884	0.0279891	0.0458548	0.118351	0.0314958	0.0539023	0.0402495	0.0589882	0.118985	0.017402	0	0.0288729	0	0	0	0.0497086	0.0320583	0.0783446	0.027078	0	0	0.0551156	0.0259724	0	0.0179132
AC005808.1	0	0.235322	0	0	0.0945165	0	0.0986029	0	0	0	0.157917	0.211332	0	0	0.117285	0	0	0	0.129621	0.278014	0	0	0	0	0	0	0	0	0.339745	0.326994	0	0.368147	0	0	0	0	0	0.156487	0.15228	0.135492	0.0877412	0.138402	0	0	0	0.297593	0.102685	0.869369	0.380682
AC005821.1	0.337457	0.228546	0.182588	0.207134	0.331377	0.803948	0.129543	0.224227	0.501546	0.471125	0.362931	0.49477	0.628382	0.480419	0.384733	0.297466	0.68554	0.35434	0.415464	0.64385	0.291374	0.0319546	0.824829	0.525272	0.382459	0.597758	0.80352	0.258672	0.417373	0.223786	0.456569	0.154803	0.20402	0.285426	0.143653	0.39589	0.244252	0.102746	0.332722	0.14096	0.0922976	0.528915	0.0968551	0.46164	0.230847	0.271458	0.315382	0.218096	0.573125
AC005821.2	0	0	0	0	0	0	0	0	0	0	0	0	0	0	0	0	0	0.0259156	0	0	0	0	0	0	0	0	0	0	0.0718595	0.046096	0	0	0	0	0	0	0	0	0	0	0	0	0	0	0.026538	0.0156054	0	0	0
AC005822.1	0	0.0345738	0	0.0345963	0.166694	0.0695077	0.0296849	0	0.0360278	0	0.0641429	0.0605146	0.13203	0.145224	0.0336611	0.206554	0	0.0702287	0.113073	0.121443	0.0410708	0	0.0327453	0	0	0.0433732	0.0349958	0.0220445	0.0234233	0	0	0.0671259	0.0898098	0.0263187	0	0.088154	0	0.0445136	0	0	0.0486497	0.0398012	0.040616	0	0	0	0.0875881	0	0
AC005823.1	0	0.0637299	0	0.128024	0	0	0	0	0	0.0618835	0.0389314	0.0561774	0	0.0527873	0.125934	0.128728	0	0.126827	0.0694914	0	0.0753863	0	0	0	0	0.158307	0	0	0	0	0	0	0	0	0	0	0	0	0.146849	0	0	0	0	0	0	0	0	0	0
AC005823.2	0.0618607	0	0	0	0	0	0	0	0	0	0	0	0.0785304	0	0	0	0	0	0	0	0	0	0.233796	0.0647005	0.074446	0.0756849	0	0	0	0	0	0	0	0	0	0	0	0	0.0697916	0.0681886	0	0	0	0	0	0.0750857	0	0	0
AC005828.1	0.138783	0.415213	0.423374	0.226112	0.659318	0.277392	0	0.180051	0.287484	0.218714	0.253845	0.61014	0.540852	0	0.628166	0	0.727713	0.273394	0	0.811115	0	0	0.265472	0.239388	0	0	0	0.101166	0	0.122164	0.0790921	0.282281	0	0	0	0	0	0	0	0.470511	0.0630837	0.100408	0	0.0931299	0.0909254	0.166591	0.195313	0	0.110633
AC005828.2	0	0	0	0	0	0	0	0	0	0	0	0	0	0	0	0	0	0	0	0	0	0	0	0.0837476	0	0	0	0	0	0	0	0	0	0	0	0	0	0	0	0	0	0	0	0	0	0	0	0	0
AC005828.3	0.021939	0	0.270261	0.272141	0	0	0.211141	0.0460113	0	0	0.466676	0.172511	0.123757	0.0261285	0.119311	0	0.172066	0	0.0159666	0.169818	0	0.218312	0.276261	0.168787	0.534398	0	0	0	0	0	0	0.0598455	0	0.0697819	0	0.347617	0.063285	0	0	0.0357591	0	0.226019	0	0.03116	0	0	0	0	0
AC005828.4	0.439984	0.583098	0.223813	0.587162	0.644785	0.665634	0.185699	0.60107	0.756157	1.35183	0.631728	1.16166	0.847281	1.03041	1.00737	0.663017	0.870007	0.948544	0.158063	0.42747	0.52002	0.459522	0.421026	0.30998	1.16399	0.272624	0.369955	0.282051	0.203574	0.323547	0.0662391	0.294476	0.195976	0.227756	0.203948	0.189316	0.0781181	0.192331	0.331016	0.490096	0.105655	0.169105	0	0.391304	0.456309	0.133119	0.315866	0.707567	0.287864
AC005828.5	0	0.152859	0.155696	0.305759	0.474693	0.153215	0.500618	0.632626	0.317849	0.592809	0.368721	0	0	0	0.149896	0	0	0	0.834863	0	0.357149	0.320411	0.43977	0	0	0.55956	0	0	0	0	0.139976	0	0	0	0	0	0.16208	0	0.176347	0.347195	0	0.347087	0	0	0.159851	0	0	0	0.120321
AC005828.6	0.679383	0.68073	2.44171	0.683954	1.33934	0	0.276805	1.40482	0.353666	1.33257	0.414724	0.614533	1.3086	0.827947	1.66939	0.691153	0.341312	0.329402	0	1.57605	0	0.710823	1.62913	1.05412	0.423812	0.422778	0.342554	0	0	0	0.31321	0	0	0	0	0	1.10043	0	0	0.389885	0	0.38423	0	0	0	0.407285	0.294772	0	0.829939
AC005828.7	0	0	0	0.177995	0	0	0	0	0	0	0	0	0	0	0	0	0	0	0	0.104361	0	0	0	0.0950758	0	0	0.453197	0	0	0	0	0	0	0	0	0	0	0	0	0	0.129351	0	0	0	0	0	0	0	0
AC005829.1	0.590814	0.0770495	0.158315	0.670895	0.491746	0.152747	0.494932	0.159719	0.319601	0.521893	0.332903	0.95015	0.203473	0.392358	0.764046	0.774556	0.921448	0.996357	0.760875	1.36247	0.738161	0.764014	0.959383	0.877373	0.189178	0.286186	1.22704	0.59053	0.215189	0.557235	0.286182	0.319483	0.208413	0.621578	0.437099	0.572181	0.331592	0.100913	0.805861	0.173813	0.2824	0.69012	0.545922	0.165603	0.321077	0.186009	0.246804	0.337586	0.182195
AC005829.2	0	0	0	0	0	0	0.02646	0	0	0	0.0190121	0	0	0	0	0	0	0	0.0339844	0	0	0.0327176	0.0312273	0	0	0	0	0.0378855	0	0	0.0516614	0	0	0	0.0562115	0	0	0.0813341	0.032456	0	0	0	0	0	0	0	0	0.0316729	0.0248741
AC005831.1	6.18236	7.56895	6.62827	7.56628	9.23971	8.05715	7.66621	7.91241	7.00984	9.76081	10.5157	8.93684	10.6599	10.5946	9.27673	5.57039	7.11018	5.20379	7.02667	6.91835	7.84126	7.26768	8.89854	7.99508	6.7344	7.36908	7.95813	6.88861	7.26574	6.64192	7.55349	6.56649	7.08188	9.16234	8.78254	9.36376	6.21642	5.79127	6.8903	5.63629	5.79084	5.78887	5.48619	6.11373	5.65216	5.53892	5.02826	5.04083	5.55255
AC005832.1	0.94703	0.433878	0.963827	0.724418	0.405537	1.01774	0.787928	0.599554	0.749447	0.475301	0.401537	0.576563	0.373061	0.595276	0.993842	0.291822	0.914172	0.651184	0.47205	0.508086	0.427816	0.758548	0.834983	0.533347	0.649118	0.597381	0.216248	0.756083	0.891826	0.448892	0.590838	0.803707	0.873871	0.625337	0.202715	0.187939	0.232679	0.476131	0.741231	0.405376	0.733599	0.47961	0.373201	0.509628	0.524805	1.5265	0.938849	1.33287	1.0905
AC005832.2	0	0.0270623	0.0277756	0	0.0220309	0	0	0	0	0	0.0336099	0	0.0687691	0	0	0	0	0	0	0.095485	0	0	0.0260358	0.0583514	0.0336	0	0.0283954	0	0.0383365	0	0.0486061	0	0.0359518	0	0	0	0	0	0.0307608	0	0.0581605	0	0	0	0	0	0	0	0.0215924
AC005832.3	0	0.074893	0	0	0	0	0	0	0	0	0	0	0	0	0.147124	0.0758632	0	0	0	0.0878857	0	0	0.0721299	0	0	0	0	0	0	0	0	0	0	0	0	0	0	0	0	0	0	0	0	0	0	0	0	0	0
AC005832.4	0.96326	0.333099	0	0.407647	0.217256	0.748162	0.458148	0.20907	0.245855	0.204321	0	0.415861	0.483329	0.215821	0.719982	0.232876	0	0	1.12108	0.268006	1.2979	0.573949	0.420934	0	0.990285	0.721607	0.763938	0.496237	0.571813	0.611984	1.25951	0.403968	0.57938	0.201614	0.54883	0.586312	0.868045	0	0.291404	0	1.48285	0.586405	0.559753	1.37565	0.348382	1.18092	1.04163	0.287137	1.11541
AC005833.1	5.69668	5.7739	6.13468	5.94248	6.6665	5.19236	6.20862	5.6075	7.09919	5.73167	5.59095	4.88414	5.75877	6.59749	5.68624	7.13066	6.06138	6.53159	7.36128	7.11591	5.30797	6.56629	5.1205	5.89782	6.90114	6.05342	5.09448	13.9108	11.5759	12.9044	13.9695	12.1997	13.1642	9.37407	9.38716	8.51794	12.2227	9.12644	12.359	11.8006	11.6726	12.0459	11.3007	12.3957	9.99319	10.364	12.0652	11.7968	10.4823
AC005833.2	0.0766201	0.0431911	0.0111551	0.0433468	0.0898757	0.0115634	0.0615083	0.0110968	0.0571557	0.0113476	0.0603338	0.0381273	0.040876	0.0271638	0.0317662	0.0446052	0.0277626	0.0109216	0	0.0778709	0.0386794	0.0115312	0.042966	0.0480914	0.0446737	0.0678098	0.0451378	0.0349469	0.0413771	0.0390419	0.0685655	0.0217257	0.0143774	0.0168646	0.073237	0.0564021	0	0	0.0741564	0.0365838	0.0311555	0.0756036	0.0661953	0.0116435	0	0.0601172	0.066784	0.0467747	0.038184
AC005837.1	0.340152	0.179048	0.295018	0.423796	0.275393	0.51296	0.333698	0.256622	0.358183	0.32662	0.472403	0.274932	0.441003	0.342425	0.410963	0.377361	0.558173	0.385897	0.293994	0.408625	0.314495	0.275592	0.285285	0.379407	0.48224	0.412383	0.414585	0.136307	0.132167	0.0694095	0.168574	0.0833462	0.120727	0.195511	0.198018	0.402081	0.188729	0.306178	0.160261	0.0897975	0.22918	0.242004	0.0823681	0.243514	0.133793	0.277377	0.241393	0.206736	0.369659
AC005837.2	0	0	0	0	0	0	0	0	0	0	0	0	0	0	0	0	0	0	0	0	0	0	0	0	0	0	0	0	0	0	0	0	0	0	0	0	0.137877	0	0	0	0	0	0	0	0	0	0	0	0
AC005837.3	16.2703	22.3662	15.9961	14.9717	11.7756	16.6372	14.6092	11.9009	14.479	21.4998	11.6243	19.65	13.5765	15.9986	16.9502	9.32412	18.4462	16.2163	24.5812	24.7309	8.6792	19.1828	21.7801	29.0055	25.9403	19.886	15.8411	11.4704	18.5131	19.1379	20.8096	13.0664	19.6129	10.2891	8.13474	10.3082	6.78541	4.69134	15.4472	6.6179	17.2648	10.9244	10.6468	10.979	8.89932	9.36374	13.7658	9.96795	11.3495
AC005837.4	0.450866	0.22628	0.230834	1.58244	1.78824	0.227327	0.369906	0.701026	2.34824	0.662361	0.413383	0.402132	0.588253	0.91917	0.443155	0.916833	0.676387	0.883812	2.47113	2.62892	2.13492	0.942363	1.08496	1.18355	2.52387	1.40334	1.58173	0	0	0	0	0.464962	0	0	0	0	0	0	0	0.25832	0	0.258936	0	0	0	0.270855	0.390422	0	0
AC005838.1	0	0	0	0	0	0	0	0	0	0.0719708	0.0901119	0.475374	0	0.250911	0	0	0	0	0	0	0.682815	0	0	0	0	0	0	0	0	0	0	0	0	0	0	0	0	0	0	0	0	0	0	0	0	0	0	0	0
AC005838.2	1.95643	3.22636	0.476739	2.97508	3.01232	2.52043	2.09949	2.06438	3.28836	1.15282	1.75901	1.34407	1.40949	1.03503	1.82591	1.13826	0.972964	0.407437	1.37227	2.07934	2.1184	1.37671	1.48023	2.03522	2.54774	2.87838	1.97426	0.593346	1.52655	1.00105	0.84252	1.32974	0.880912	0.295499	0.864114	2.49438	0	1.78667	1.53159	1.73897	0.399108	0.639429	1.58848	2.40715	1.05334	1.98668	2.05188	2.58954	2.01983
AC005839.1	2.35271	2.70478	2.50246	2.70624	2.95296	2.83525	2.53204	2.85924	2.20219	2.41824	2.45945	2.60469	2.38792	2.29977	2.69804	1.50664	2.06869	1.61391	2.27813	2.26195	2.88445	2.14753	2.74379	2.8233	1.8576	2.16904	2.08556	1.09834	1.13331	0.861967	1.30365	1.32185	1.05457	0.704071	0.81229	0.994382	0.996724	0.546987	0.656698	0.636827	0.568341	0.66412	0.924913	0.81331	0.715565	0.775334	0.693121	0.618723	0.696817
AC005840.1	0.729522	0.727282	0.149773	0.434142	1.39716	0.882293	0.84048	0.713089	0.606182	0.266839	0.270498	0	0	0.242391	0.134933	0.139	0.28935	0	0.792364	0.170636	0.343538	0.459032	0.828359	0.770866	1.43018	0.1802	0.148031	0	0	0	0	0	0	0	0	0	0.778591	1.34944	0.496242	0	0.306332	0.835427	0.676247	0.469701	0.432528	0.349557	0.593575	0.302917	0.805386
AC005840.2	5.08411	5.87967	5.61789	5.07588	5.60208	4.91407	5.11326	6.2979	5.26757	1.43366	1.30939	1.07593	0.965999	2.12356	1.47597	2.05587	2.37771	1.30825	4.91013	3.21636	4.34529	2.62484	4.12308	3.18101	5.09449	3.73056	4.01601	0.70096	0.978825	1.00357	0.680404	0.764623	1.25702	1.24678	0.85969	1.86125	5.42445	7.67167	8.97266	6.47958	6.06227	7.40961	6.20558	6.79984	6.68419	4.06774	3.87775	4.04861	4.7205
AC005840.3	0	0	0	0.0109731	0	0.0110081	0	0	0	0	0	0	0	0	0	0	0	0	0	0	0	0	0	0	0.0134144	0	0	0	0	0.00985798	0	0	0	0	0	0	0	0	0	0.0121734	0	0.038605	0.0133155	0.0118362	0.0453796	0.00674077	0	0	0.00874463
AC005840.4	0.459198	0.321421	0.0688038	0.196694	0.259429	0.257321	0.328366	0.264984	0	0.313768	0.263318	0.174252	0.164949	0.266971	0.127921	0.833598	0.691651	0.064317	0.370752	0.379427	0.306759	0.638459	0.262351	0.206739	0	0.300494	0.262714	0.558608	0.516268	0.585397	0.741722	0.525539	0.831575	0.265509	0.119621	0	0.621069	0.508955	0.963245	0.288937	0.421647	0.602973	0.305488	0.696677	0.467192	0.721981	1.09726	0.926547	0.880662
AC005841.1	0.281422	0.297316	0	0	0	0	0	0	0	0	0.180112	0	0.745032	0	0	0	0	0	0	0	0	0	0	0	0	0	0.282069	0	0	0.266741	0	0	0	0.213709	0	0	0	0	0	0	0	0	0	0.3129	0.290172	0.171504	0	0.288985	0
AC005842.1	0.104977	0.106539	0.320228	0.29535	0.154896	0.0349959	0.143824	0.179407	0.18211	0.2329	0.148313	0.0848038	0.307845	0.0860894	0.0812708	0.126802	0.206026	0.125873	0.11336	0.16368	0.0820261	0.112377	0.323027	0.212442	0.0425776	0.133669	0.249512	0.288165	0.428919	0.0928323	0.209415	0.559595	0.249297	0.0989578	0	0.0623256	0.089391	0.137348	0.237701	0.141468	0.160127	0.281966	0.342498	0.290169	0.179938	0.301183	0.600728	0.303943	0.78867
AC005845.1	0.291533	0.130177	0.0592455	0	0.245524	0.116885	0.0484775	0	0	0	0.035978	0.102077	0.0750733	0.19237	0	0.058797	0	0.0578334	0	0.0705418	0	0	0	0	0	0	0	0	0.121795	0	0.164148	0.0717031	0.0780543	0.0458049	0	0	0	0	0	0.0650555	0	0.0672269	0	0	0.181454	0.0359579	0	0	0.0927202
AC005856.1	0.0279428	0.0364261	0.0374712	0.06413	0.102406	0.0279191	0.039351	0.00933783	0.00945252	0.0790629	0.0416287	0.0100339	0.0469853	0.0162681	0.0276691	0.0186771	0	0.0281435	0.0398979	0.0496153	0.0321777	0	0.053333	0.0305065	0.0449948	0.0462703	0.0192496	0.0590834	0.0389818	0.0752098	0.0417036	0.0729345	0.056489	0.0213806	0.0420554	0.0518856	0.0793627	0.0491301	0.0414027	0.0310466	0.0783592	0.0452861	0	0.058956	0.0666507	0.063064	0.0506361	0.02926	0.0437288
AC005858.1	0	0	0	0	0	0	0	0	0	0	0	0	0	0	0	0	0	0	0	0	0	0	0	0	0	0	0	0	0	0	0	0	0	0	0	0	0	0	0	0	0	0	0	0	0	0	0	0	0
AC005858.2	0	0	0	0	0	0	0	0	0	0	0	0	0	0	0	0	0	0	0	0	0	0	0	0	0	0	0	0	0	0	0	0	0	0	0	0	0	0	0	0	0	0	0	0	0	0	0	0	0
AC005858.3	0.897123	1.17313	1.37538	0.825446	1.69635	1.23033	0.787504	0.890603	0.998956	1.32134	1.10295	0.762701	1.34646	1.21485	0.956906	0.398402	1.35198	0.808664	0.811155	0.770694	0.662782	0.853121	2.18358	1.8056	0.834712	1.6916	0.67834	0.514394	0.740618	0.661042	0.913482	0.873815	1.32859	0.373985	0.760643	0.272119	0.226491	0.182604	0.470785	0.154148	0.409479	0.695242	0.242924	0.528399	0.296515	0.666864	0.785449	0.293934	0.421565
AC005863.1	0.0117084	0	0.070059	0.0562559	0.0608111	0.0123774	0.0103728	0.0728152	0.0125553	0.0459307	0.0718035	0.0403305	0.0593153	0.0297896	0.011733	0.0121543	0.0113951	0.0240505	0.0747864	0.0264927	0.0269707	0.0957099	0.0458447	0.0131911	0.0561474	0.0303313	0.0245944	0.0535001	0.0805247	0.0511346	0.0308652	0.0560639	0.0305615	0.0170569	0	0.03017	0.0243577	0.0295333	0	0.0375773	0.0490409	0.0903616	0.0290258	0.0370004	0.0572331	0.121846	0.0318591	0.0250657	0.0746672
AC005865.1	0.820283	0.601854	0.742761	0.897587	0.887917	0.761514	0.639251	0.549603	0.538812	1.33598	1.33978	1.20401	1.36564	1.41993	1.20382	0.634132	1.1157	0.816767	0.791196	0.821856	0.702354	0.786025	0.91655	0.862079	0.932004	0.901432	0.695394	0.407105	0.519096	0.564265	0.778064	0.269539	0.467602	0.0522729	0.109738	0.220237	0.297906	0.830219	0.40925	0.306517	0.589303	0.733884	0.701304	0.674286	0.541891	1.49056	1.22928	1.07218	1.41083
AC005865.2	0.174185	0.1783	0.197589	0.300621	0.279701	0.369444	0.335427	0.178527	0.127368	0.788887	0.5181	0.510866	0.905735	0.827324	0.746262	0.216338	0.128533	0.175377	0.0705953	0.101361	0.0771602	0.113171	0.517766	0.277019	0.106166	0.296622	0.131595	0.727458	0.835958	0.681084	0.704444	0.762177	0.717858	0.0678962	0.0809919	0.0836834	0.557235	0.509008	0.520808	0.697591	0.954544	0.53218	0.91588	0.536614	0.560217	0.99955	1.4566	1.09792	1.06112
AC005868.1	0	0	0	0	0	0	0	0	0	0	0	0	0	0	0	0	0	0	0	0	0	0	0	0	0	0	0	0	0	0	0	0	0	0	0	0	0	0	0	0	0	0	0	0	0	0	0	0	0
AC005871.1	0	0	0	0	0	0	0	0	0	0	0	0	0	0	0	0	0	0	0	0	0	0	0	0	0	0	0	0	0	0	0	0	0	0	0	0	0	0	0	0	0	0	0	0	0	0	0	0	0
AC005871.2	0	0	0	0	0	0	0	0	0	0.0755145	0	0	0	0	0	0	0	0	0	0	0	0	0	0.0504329	0	0	0	0	0	0	0	0	0	0	0	0	0	0	0	0	0	0	0	0	0	0	0	0	0
AC005884.1	0	0	0	0	0	0	0	0	0	0	0	0	0	0	0	0	0	0	0	0	0	0	0	0	0	0	0.254071	0	0	0	0	0	0	0	0	0	0	0	0	0	0	0	0	0	0	0	0	0	0
AC005884.2	0	0	0	0.513598	0	0	0	0	0	0	0	0	0	0	0	0	0.0243497	0	0.0238212	0	0	0	0	0	0	0	0	0	0	0	0	0.169554	0	0	0	0	0	0	1.23125	0.0381742	0	0	0	0	0	0	0	0	0
AC005888.1	0	0	0	0	0	0	0	0	0	0	0	0	0	0	0	0	0	0	0	0	0	0	0	0	0	0	0	0	0	0	0	0	0	0	0	0	0	0	0	0	0	0	0	0	0	0	0	0	0
AC005899.1	0.995666	0.258134	1.4251	0.0964846	1.11245	0.868939	0.311229	0.815551	0.473668	0.953426	0.312119	0.803426	0.3903	0.374641	0.172056	0.570573	0.172727	0.302767	0.290619	0.594137	0.596424	0.716929	2.16514	1.72775	0.734135	0.396761	0.454279	0.234847	0.554672	0.233446	0.141377	0.343692	0.582981	0.322683	0.384295	0.199116	0.164442	0.0999871	0.345503	0.0911994	0	0.101205	0.186527	0.249299	0	0.590882	0.0870026	0.557039	0.812972
AC005899.2	0	0	0	2.23385	1.79984	0	0	0	0	0	0	0	0	0	0	0	0	0	0	0	0	0	0	0	0	0	0	0	0	0	0	0	0	0	0	0	0	0	0	0	0	0	8.16584	0	2.18917	0	0	2.25726	0
AC005899.3	0	0	0	0	0	0	0.179397	0	0	0.27512	0	0	0	0.29101	0	0	0	0	0.287474	0	0	0	0	0	0	0	0	0.144113	0	0	0	0	0	0	0	0	0	0.584801	0	0	0	0	0	0	0.238838	0	0	0.809676	0
AC005899.4	0	0	0	0	0	0	0	0	0	0	0	0	0	0	0	0	0	0.455282	0	0	0	0	0	0.554357	0	0.274364	0	0.368227	0	0	0.205937	0.227662	0	0.177158	0.206163	0	0	0	0	0	0	0	0	0	0.469005	0.486781	0	0	0
AC005899.5	1.33389	0.799088	1.19084	0.619601	0.425977	1.28618	0.684391	0.945929	0.821482	0.768201	0.779673	1.19213	0.449953	1.47336	1.5281	0.537639	0.986827	0.351606	0.477508	0.10541	1.47006	0.931823	1.45216	1.42864	0.651966	1.10736	0.814987	1.36805	1.78815	1.76888	2.35694	0.78929	1.53278	1.64389	0.742621	1.48954	1.03595	0.815354	0.808224	0.98367	0.564893	0.830556	0.311974	0.662689	1.10088	1.54837	2.32744	1.05162	1.69173
AC005899.6	4.41138	2.36664	5.52369	4.09845	5.01148	3.8123	2.72926	4.56482	4.44252	2.29927	4.44954	4.47688	5.71931	3.08399	2.94816	3.24327	1.69952	1.56752	2.65071	2.69336	1.82011	2.96191	5.98825	2.70324	3.3573	1.94292	4.1192	3.66069	5.35631	2.24825	2.72321	3.42993	5.84178	1.04288	2.43928	1.27625	2.12676	2.82288	2.7504	5.91824	2.80828	3.94848	2.61532	2.24953	1.78139	2.6125	1.86231	3.34953	1.76291
AC005899.7	0.396564	0	0.284799	0.715463	0.163852	0.835077	0.317836	0.462912	0.457977	0.0922662	0.532941	0.371888	0.227287	0.382899	0.736536	0.544879	0.178259	0	1.34692	0.630514	0.460534	0.752647	0.645934	0.496565	0.10974	0.665936	0.460452	0	0.0643511	0.0808612	0	0	0	0.0705488	0	0.118566	0.485634	0.842352	0.509825	0.198732	0.38743	0.412154	0.849279	0.485036	0.18796	0.499018	0.54614	0.433169	0.575945
AC005899.8	0.449507	0.656075	0.421797	0.407064	0.145157	0.233912	0.289661	0.413726	0.137529	0.300606	0.0964817	0.173206	0.275842	0.131344	0.271221	0.134577	0.0914929	0.448442	0.389644	0.458355	0.736547	0.0696583	0.287472	0.360249	0.151642	0.174818	0.277854	0.151888	0.175707	0.190775	0.165238	0.226216	0.303901	0.0607977	0.114022	0.435855	0.250657	0.0754609	0.174892	0.127935	0.0783294	0.146069	0.19892	0.318027	0.171688	0.36633	0.115686	0.627448	0.285602
AC005901.1	0	0	0	0	0	0	0	0.0593891	0	0	0	0	0	0	0	0	0	0	0	0.0667087	0	0	0.0548042	0	0	0	0	0	0	0	0	0	0	0	0	0	0	0	0	0	0	0	0	0	0	0	0	0	0
AC005906.1	0	0	0	0	0	0	0	0	0	0	0	0	0	0	0	0	0	0	0	0	0	0	0	0	0	0	0	0	0	0.0690169	0	0	0	0	0	0	0	0	0	0	0	0	0	0	0	0	0	0	0
AC005906.2	0.100267	0.0905743	0.139335	0.0638352	0.0478201	0.213091	0.159825	0.189923	0.0638617	0.0664114	0.0967648	0.00648166	0.00920052	0.184929	0.0357739	0.0924881	0.0766796	0.0304484	0	0.222483	0	0.171787	0.142685	0.162432	0.111659	0.126122	0.137218	0.0396879	0.00517661	0.0338362	0.0549515	0.0306123	0.0405677	0	0	0.0391882	0	0	0	0.0678148	0.0534763	0.0152408	0	0	0.0469709	0.0371648	0.0531254	0.00806552	0.0730395
AC005906.3	0	0	0	0	0	0	0	0	0	0	0	0	0	0	0	0.0235519	0	0	0	0	0	0	0	0	0	0	0	0	0	0	0	0	0	0	0	0	0	0	0.0396809	0	0	0	0	0	0	0	0	0.0125515	0
AC005908.1	0	0	0	0	0	0	0	0	0	0	0	0	0	0	0	0	0	0	0	0	0	0	0	0	0	0	0	0	0	0	0	0	0	0	0	0	0	0	0	0	0	0	0	0	0	0	0	0	0
AC005908.2	0	0	0	0	0	0	0	0	0	0	0	0	0	0	0	0	0	0	0	0	0	0	0	0	0	0	0	0	0	0	0	0	0	0	0	0	0	0	0	0	0	0	0	0	0	0	0	0	0
AC005908.3	0	0	0	0	0	0	0	0	0	0	0	0	0	0	0	0	0	0	0	0	0	0	0	0	0	0	0	0	0.0046776	0	0	0	0	0	0	0	0	0	0	0	0	0	0	0	0	0	0	0	0
AC005909.1	0	0	0	0	0	0	0	0	0	0	0	0	0	0	0	0	0	0	0	0	0	0	0	0	0	0	0	0	0	0	0	0	0	0	0	0	0	0	0	0	0	0	0	0	0	0	0	0	0
AC005909.2	0.0370958	0.012053	0.049737	0.0729203	0.0396594	0.0126499	0.0417036	0.0125211	0	0.0115721	0.00750938	0.0322622	0.0453472	0.0202299	0.0118539	0	0.0121933	0.0246176	0	0	0.0143228	0	0.0118962	0.026086	0.0298575	0	0	0	0.017124	0	0	0.0122858	0	0.0279255	0.0111316	0	0	0	0	0	0.00866462	0	0.0455597	0.0532965	0	0.0522597	0.0332403	0.0279402	0
AC005911.1	1.78897	2.21583	2.95146	2.1217	1.59916	2.3595	3.0462	3.42842	1.26685	1.61961	1.23322	0.787071	0.741753	1.10806	1.63895	1.58524	1.98616	2.10521	3.4988	2.35409	3.02356	2.79391	2.22547	1.65692	4.24996	3.06671	3.80457	1.11824	1.23824	1.19396	1.5886	1.04125	1.51906	0.906454	1.03279	0.581684	0.842935	1.03284	1.15284	1.64295	1.49309	1.29321	1.42448	1.31408	2.33971	2.07059	2.20287	2.29109	2.73438
AC005912.1	1.26665	1.25817	0.321515	0	0.753775	0.957283	1.05391	0.649125	0.656447	0.607978	0.575895	0.559724	0.402891	0.767391	0.916463	0	0.9389	1.87827	0.689407	0.367852	0	0.653827	1.51782	0	0	0	0	0.812157	0.212738	1.11547	0	1.5906	0	0.251176	0.877505	0.403946	1.02204	1.69151	1.08426	0	0.694144	0	0.750677	2.34018	0.975535	0.376287	0.817084	3.13557	0.507906
AC005912.2	0.0110756	0.0219462	0.0223088	0	0.00887829	0.0343457	0.00949464	0	0.0135284	0	0.013582	0	0	0.00927466	0	0	0	0.0110959	0	0	0	0	0	0.0583946	0	0	0	0.0366147	0.0155702	0.00987291	0	0	0.0583136	0.0256344	0	0	0.011743	0	0	0.0121572	0.0157654	0	0	0	0.011741	0	0.00971494	0.02363	0
AC005914.1	0.735031	0.695021	0.873608	0.852736	0.850612	0.74234	0.978096	0.657844	0.722784	0.653899	0.431447	0.650417	0.64848	0.340315	0.806168	0.397089	0.67068	0.364608	0.544115	0.183985	0.565603	0.590795	0.36256	0.294248	0.297126	0.3804	0.771991	0.344804	0.416204	0.192305	0.28313	0.212829	0.271442	0.224012	0.367144	0.309735	0.54168	0.220907	0.271388	0.297103	0.238932	0.610722	0.464443	0.286809	0.201632	0.333299	0.521416	0.710706	0.615526
AC005915.1	0.0167949	0	0	0	0	0.0502075	0	0.0169878	0.0171335	0	0	0	0	0	0	0	0	0	0	0	0	0.0347417	0	0	0	0	0	0.0218208	0	0	0.0148962	0	0	0.0384399	0	0	0	0	0.037505	0	0	0	0	0	0	0.0101494	0	0	0
AC005920.1	0.0372188	0	0	0.0369334	0.0297654	0.0369264	0.0744351	0.0253252	0.0253166	0.0117317	0.037958	0.0324314	0.0153952	0.0103495	0	0	0	0.0496629	0.040238	0.0143692	0.0291082	0	0.0116773	0.026158	0.01504	0	0	0.269847	0.181825	0.166206	0.256848	0.185152	0.212622	0.0769979	0.092052	0.126767	0	0	0	0.0136305	0	0	0	0.0132682	0	0.0228185	0.0542303	0.0265813	0
AC005920.2	0	0	0	0.344088	0	0	0.141638	0	0	0	0	0.151929	0.224368	0.140793	0	0	0	0	0	0	0	0	0.16495	0	0.213098	0.213964	0	0	0	0.606602	0	0	0	0	0	0	0	0	0.198688	0	0.12776	0	0	0	0	0	0.148507	0	0
AC005920.3	0.105048	0.0765664	0	0.066783	0.184443	0.143256	0.0656801	0.256512	0.118679	0	0.183347	0.101195	0.0486699	0.128782	0.149608	0.190966	0	0.0384441	0.125781	0	0	0.0798269	0.0731607	0	0	0.0823757	0.0387134	0.0885635	0.316108	0.128549	0.0759691	0.184694	0	0.210415	0.25093	0.0986925	0.492997	0.150363	0.312528	0.297875	0.248771	0.40283	0.275259	0.65903	0.593478	0.0744903	0.100819	0.082997	0.122601
AC005920.4	0	0	0	0	0	0	0	0	0	0	0	0.0479532	0	0	0	0	0	0	0	0	0	0	0	0	0	0	0	0	0	0	0	0	0	0	0	0	0	0	0	0	0	0	0	0	0	0	0	0	0
AC005921.1	0	0	0	0	0	0	0	0	0	0	0	0	0	0	0	0	0	0	0.247113	0	0	0	0	0	0	0	0	0	0	0	0	0	0	0	0	0	0	0	0	0	0	0	0	0	0	0	0	0	0
AC005921.2	0	0	0	0	0	0	0	0	0	0.181812	0	0	0	0	0	0	0	0	0.413975	0	0	0	0	0	0	0.187095	0	0	0	0	0	0	0	0	0	0	0	0	0	0	0	0	0	0	0	0	0	0	0
AC005921.3	0.21192	0.275648	0.306736	0.377567	0.223277	0.168088	0.328579	0.301956	0.207322	0.274545	0.160114	0.298634	0.0634539	0.180348	0.109139	0.193751	0.187705	0.134776	0.308225	0.228949	0.2542	0.313093	0.1535	0.323017	0.0857776	0.183338	0.111601	0.0925299	0.0639314	0.0327175	0.0677278	0.104401	0.13591	0.0846794	0.148887	0.0475962	0.199868	0.240321	0.0510101	0.0595613	0.0124636	0.236894	0.181793	0.0999841	0.24464	0.0593304	0.13006	0.0222698	0.112174
AC005921.4	0.0793728	0.0470338	0.0639534	0	0.038009	0.0324058	0.0540517	0.0322911	0.0486387	0.0455169	0.0291743	0.0839426	0.0197442	0.0131145	0.0307326	0	0.0500903	0.0635395	0.0344969	0	0.018577	0.131432	0.0450323	0.0838217	0.0192459	0.0858242	0.144439	0.0637559	0.057867	0.0567441	0.141709	0.0475603	0	0.0263086	0.0146545	0	0.0505881	0.0206347	0.0715257	0.0174353	0.0386699	0.05745	0.0188885	0.0338679	0.0327614	0.0484087	0.0552351	0.0339101	0.0125381
AC005943.1	15.2041	13.9018	13.5375	16.6126	14.5739	14.0685	17.2953	13.4137	13.7487	13.0446	13.6581	13.6478	8.65455	11.9577	12.9413	14.0069	16.5795	15.3252	16.7426	16.5613	20.4651	18.5295	13.9342	13.9642	18.5929	18.0467	17.1888	22.765	21.8495	21.0001	17.5313	17.4159	18.7098	14.1544	17.0835	17.1712	20.3659	18.9998	20.6585	13.4526	14.9329	17.1372	15.4356	24.1229	20.85	23.8607	24.8918	21.2832	21.5384
AC005943.2	0	0	0	0	0	0	0	0	0	0	0	0	0	0	0	0	0	0	0	0	0	0	0	0	0	0	0	0	0	0	0	0	0	0	0	0	0	0	0	0	0	0	0	0	0	0	0	0	0
AC005944.1	13.6269	11.6221	9.88278	16.0606	11.3647	9.50924	12.2422	11.0273	13.4517	9.81016	8.75606	4.91934	11.9624	7.3577	12.047	15.5577	16.4952	17.8625	13.3384	16.4204	17.8444	17.2782	14.7344	18.4691	11.1271	17.4365	12.6173	15.0564	13.3139	8.43314	10.623	14.173	9.70295	9.7811	10.6779	9.99568	0	0	0	0	0.384777	1.18078	0	0.904311	0.84913	0.472414	0	0	0.371013
AC005951.1	0	0	0	0	0	0	0	0	0	0	0	0	0	0	0	0	0	0	0	0	0	0	0	0	0	0	0	0	0	0	0	0	0	0.0868733	0	0	0	0	0	0	0	0	0	0	0	0	0	0	0
AC005954.1	0.716451	0.335416	0.341461	0.670565	1.019	0.335754	0.137991	0.389864	0.696084	1.43527	0.776698	0.295658	1.31483	0.147165	0.70935	0.169485	0.365746	0.6594	0.548846	0.790492	0.706163	1.05252	0.518242	1.0142	0.469235	1.04102	0.359345	0.416838	0.229119	0.147656	0.306988	0.171834	0	0.268867	0.314178	0.217377	0.202192	0.224083	0.216673	0.190719	0	0.969349	0.829539	0.178858	0.175079	0.648773	0.306043	0.924598	0.402777
AC005954.2	0	0.160322	0.0829369	0.127091	0.0720684	0.190906	0.274097	0	0.262207	0.29391	0.095244	0.263195	0.184385	0.141185	0.18393	0.100343	0.16093	0.0781902	0.224765	0	0.288422	0.390449	0.318372	0.254636	0.125993	0.286832	0.183572	0.18675	0.376686	0	0	0	0.256722	0	0	0	0	0.191654	0	0.19988	0.282987	0.17857	0.106827	0.454698	0.112909	0.391748	0.239372	0.330117	0
AC005962.1	1.2695	1.04876	1.29526	2.03225	1.1763	1.54636	1.23827	2.46184	1.01684	2.15815	1.71264	0.985643	1.87172	2.00502	1.44653	0.570529	1.46505	1.39275	1.3665	0.742061	1.15725	0.88249	1.74872	1.19171	2.06021	2.1024	1.35825	0.0443735	0.0492404	0	0	0	0	0.110145	0	0.364663	0	0	0	0.236453	0	0	0.33082	0	0.221257	0.17039	0.0606324	0.0760389	0.223865
AC005962.2	0.175962	0.314519	0.299293	0.459404	0.254518	0.147688	0.144388	0.237509	0.249731	0.342216	0.455708	0.389447	0.515718	0.579541	0.493925	0.69489	0.602385	0.489202	0.455565	0.367302	0.322283	0.461706	0.531033	0.48926	0.386207	0.544416	0.387056	0	0.0170136	0.0217589	0.0654513	0	0	0	0.0450267	0	0.208968	0.063946	0.16742	0.13497	0.0173887	0.0849071	0.127417	0.104064	0.239232	0.038655	0.0848614	0.0260688	0.100528
AC005972.1	0	0	0	0	0	0	0	0	0	0	0	0	0	0	0	0	0	0	0	0	0	0	0	0	0	0	0	0	0	0	0	0	0	0	0	0	0	0	0	0	0	0	0	0	0	0	0	0	0
AC005972.2	0	0	0	0	0	0	0	0	0	0	0	0	0	0	0	0	0	0	0	0	0	0	0	0	0	0	0	0	0	0	0	0	0	0	0	0	0	0	0	0	0	0	0	0	0	0	0	0	0
AC005972.3	0.483266	0.67752	0.599601	0.7377	0.477331	0.608202	0.464887	0.344002	0.344174	0.666253	0.598508	0.644869	0.775701	0.569078	0.571239	0.445737	0.829813	0.497266	0.684753	0.469004	0.412217	0.803206	0.740862	0.644032	0.811417	0.473793	0.789894	0.268888	0.24722	0.229755	0.114312	0.142563	0.126341	0.121259	0.059163	0.224688	0.18751	0.169636	0.448193	0.228877	0.249026	0.342458	0.308753	0.291875	0.2793	0.31266	0.39208	0.272881	0.368476
AC005993.1	2.76453	3.07333	1.9498	4.48003	3.66762	3.05795	3.05118	2.2697	2.18636	4.11001	3.79577	3.9849	3.04085	3.31768	3.43834	4.07643	3.44095	6.06402	4.445	3.00119	3.03657	3.7737	3.51993	4.64794	2.73637	3.44153	3.67891	0.354184	0.160073	0.126017	0.051962	0.92306	0	0	0.39294	0.547384	10.344	8.40936	6.82113	8.64855	7.68161	6.85222	7.56397	7.52168	8.02891	5.49893	4.39935	3.79221	6.11726
AC005996.1	0	0	0.0657501	0.0645194	0.103413	0.0648822	0.109624	0.066828	0	0	0	0	0.0842569	0	0.0637641	0.064512	0	0.129103	0.140501	0	0.152447	0.134184	0.0617448	0	0.078916	0	0	0.165068	0.0906642	0.462212	0.238098	0.396091	0.174128	0.205123	0.0603226	0.249542	0	0	0	0.145022	0.0472788	0	0	0.0698004	0.0671613	0.0795225	0	0.21127	0.0519185
AC005998.1	0.0738773	0.109212	0.093115	0.0182694	0.0588606	0.0550462	0.125489	0.0749473	0.0566708	0.0524571	0.0450691	0.0482901	0.0459275	0.0152154	0	0	0.0180557	0.0551699	0.0197849	0	0.0215558	0	0.0174088	0	0.0447655	0	0.0373256	1.4353	1.58568	1.60582	1.7076	1.58493	1.64543	0.796041	0.678649	0.803124	0.235929	0.28925	0.248961	0.344209	0.235622	0.234172	0.309306	0.196144	0.151004	0.334114	0.495153	0.471017	0.40821
AC005999.1	0	0	0	0	0	0	0	0	0	0	0	0	0	0	0	0	0	0	0	0	0	0	0	0	0	0	0	0	0	0	0	0	0	0.0549004	0	0	0	0	0	0.0775687	0	0	0	0	0.072227	0.0424468	0	0.0753931	0
AC005999.2	0	0	0	0	0	0	0	0	0	0	0	0	0	0	0	0	0	0	0	0	0	0	0	0	0	0	0	0	0	0	0	0	0	0	0	0	0.0228406	0	0.143796	0.0235054	0.121524	0.0984734	0.0512716	0	0.0440149	0.0260123	0	0	0.0509108
AC006001.1	0	0.354763	0	0.357189	0.0564188	0.0709907	0	0	0.147572	0	0	0.126142	0	0	0	0	0	0	0	0.0835797	0	0	0.0678173	0	0	0	0	0	0.149357	0.191462	0.264	0.220042	0	0	0.0676327	0.0928046	0	0	0.24806	0.239067	0.105397	0	0.0828663	0	0.147626	0.0430183	0.243802	0	0.16862
AC006001.2	2.20588	2.01157	2.48278	2.55987	3.05972	1.82748	2.18435	2.87039	1.88037	1.48516	0.926323	1.24616	1.70236	1.99379	1.19013	1.44641	1.11172	1.79318	3.99242	2.12784	2.57087	2.82721	1.93306	2.55244	1.90863	2.84313	2.81078	10.1	8.37479	7.52881	10.8937	8.92499	12.7826	10.084	9.41523	11.0581	3.16162	1.5342	3.01952	1.87896	2.45996	3.61859	3.94754	2.43482	1.96072	2.91685	2.66955	1.80854	2.92926
AC006001.3	12.1472	13.1336	13.0365	11.2615	12.1288	13.0741	12.3633	12.7953	12.5517	12.0457	10.9076	11.5948	14.3058	11.6468	11.7771	11.4136	11.406	11.3193	13.6547	15.1311	13.2786	13.0181	11.9282	12.3937	13.0383	13.2892	11.9393	24.0788	25.4657	25.1926	26.3417	26.4616	25.352	22.3695	22.7079	22.5484	11.2609	11.2219	13.6298	12.2509	12.2113	11.6558	11.786	12.0165	11.5645	16.2325	15.1048	16.4815	15.2624
AC006001.4	1.70253	3.05349	0	5.41247	1.87519	2.96576	3.53068	3.99239	3.9827	2.06631	5.21462	2.67247	0.388753	1.63546	1.41761	4.841	6.14181	3.1726	8.20691	1.75962	2.82541	3.08164	2.30368	4.8859	3.41045	2.58317	5.57209	0	0	0	0	0	0	0.564764	0	0	3.89097	1.68126	0.35199	0	1.78658	2.48401	0.248112	1.79187	0.605652	1.37559	0.911183	0	0
AC006003.1	0	0	0	0	0	0	0	0	0	0	0	0	0	0	0	0	0	0	0	0	0	0	0	0	0	0	0	0	0	0	0	0	0	0	0	0	0	0	0	0	0	0	0	0	0	0	0	0	0
AC006004.1	0.0310538	0	0	0.0152194	0.0412572	0.0168279	0.0135031	0	0.0174959	0.0145276	0.01006	0	0	0	0.033303	0	0.0149476	0	0	0	0.0184584	0	0.0442155	0.016719	0	0	0.016712	0.0527946	0.0624991	0.0143853	0	0.0187068	0.0467806	0	0	0	0	0.0212591	0	0.0368482	0.0222474	0	0.0184824	0	0.0474121	0.0377767	0.0136084	0	0
AC006006.1	0	0	0	0	0	0	0	0	0	0	0	0	0	0	0	0	0	0	0	0	0	0	0	0	0	0	0	0	0	0	0	0	0	0	0	0	0	0	0	0	0	0	0	0	0	0	0	0	0
AC006007.1	0	0	0	0.050596	0.0407725	0.291937	0	0	0	0	0	0	0	0	0	0	0	0.0510952	0.0545499	0	0.280145	0.0531663	0	0	0	0.0635701	0	0.0438862	0	0	0	0	0	0	0.140324	0	0	0	0.0582547	0	0	0.0586528	0	0	0	0.0611822	0	0	0
AC006008.1	0.541321	0.398103	0.476485	0.700295	0.323261	0.337197	0.372433	0.307623	0.516679	0.481085	0.309832	0.295225	0.210567	0.166023	0.423909	0.0673309	0.0661193	0.134463	0.288099	0.0780002	0.157175	0.278511	0.0638188	0.106631	0.204963	0.167302	0.0685253	10.9093	11.0855	11.6327	11.2684	11.0229	11.7616	6.23218	6.86895	5.87031	2.69753	3.88928	2.57928	2.94022	2.67362	3.10745	2.21759	2.40928	3.63056	4.05793	3.81841	4.40853	4.52891
AC006011.1	0	0	0	0	0	0	0	0	0	0	0	0	0	0	0	0.500121	4.65682	0	0	0	0	0	0	0	1.07734	0	0	3.79179	0	0	0	0	2.3454	0	0	4.88877	0	0	0	0	0	0	0	0.583384	0	0	1.03989	0	0
AC006011.2	0.383451	0.189917	0.387285	0.218249	0.109267	0.191002	0.0929416	0.139382	0.224403	0.0261672	0.117603	0.143703	0	0	0.0533304	0.0819141	0.161761	0.0820676	0.294667	0.0635395	0.224931	0.227895	0.0779895	0.173414	0.333463	0.0678235	0.165651	0	0	0	0.0245719	0.0546443	0	0	0.0254001	0	0.145751	0.10745	0.155265	0.0910008	0.0979777	0.221711	0.130503	0.146346	0.310209	0.216584	0.142587	0.0880788	0.108262
AC006013.1	0.107511	0	0.162016	0.159233	0.00867237	0	0.00739774	0	0	0.0620588	0.100217	0.0467259	0	0.0189067	0	0	0.105146	0	0.0135325	0.0622938	0	0	0.0506581	0.112973	0	0.0670004	0	0.0472406	0.0373952	0	0	0	0	0.0861971	0	0.137894	0.12411	0	0.06897	0	0.0391731	0	0	0	0	0	0	0	0.170673
AC006015.1	0	0	0	0	0	0	0	0	0	0	0.0367915	0	0	0	0	0	0	0	0	0	0	0	0	0	0	0	0	0	0	0	0	0	0	0	0	0	0	0	0	0	0	0	0	0	0	0	0	0	0
AC006017.1	0.245533	0.175185	0.0609009	0.118594	0.0945409	0.360498	0.20634	0.555061	0.12329	0.169442	0.329803	0	0.377503	0.200749	0.357973	0.117853	0.115893	0.120851	0.192342	0.215029	0.208596	0.0630367	0.396052	0.77929	0.218887	0.223878	0.596553	0.462185	0.582468	0.436554	0.872737	0.544729	0.468449	0.767079	0.337868	0.761231	0.129097	0	0.202097	0.272615	0.473513	0.138996	0.142068	0.130068	0.187908	0.0726391	0.311602	0.189169	0.0940075
AC006019.1	0	0.00923177	0	0.0273437	0.0287282	0	0.0080148	0.0371452	0.00953531	0	0	0	0	0	0	0	0.0274914	0.071491	0	0.0108432	0	0	0.0176906	0	0.0113498	0	0.0723415	0.0436676	0.0539989	0.0806531	0.0653397	0.0561024	0.14378	0.0282228	0.0527073	0.0465777	0.0385011	0	0	0.0204577	0.00757761	0.0833852	0	0.0772133	0	0.0435603	0.0311128	0.0201138	0.00743957
AC006019.2	0	0	0	0	0	0	0	0	0	0	0	0	0	0	0	0	0	0	0	0	0	0	0	0	0	0	0	0	0.00718639	0	0	0	0	0	0	0	0	0	0	0	0	0	0	0	0	0	0	0	0
AC006019.3	0	0	0	0	0	0	0	0	0	0	0	0	0	0	0	0	0	0	0	0	0	0	0	0	0	0	0	0	0	0	0	0	0	0	0	0	0	0	0	0	0	0	0	0	0	0	0	0	0
AC006020.1	0	0	0	0	0.0177035	0	0	0	0	0	0	0	0	0	0	0	0	0.02213	0	0	0	0	0.0418365	0	0	0	0	0	0	0	0	0	0	0	0	0	0	0	0	0.0244195	0	0	0	0	0	0.0264972	0	0	0.0173401
AC006022.1	0	0	0	0	0	0	0	0	0	0	0	0	0	0	0	0	0	0	0	0	0	0	0	0	0	0	0	0	0	0	0	0	0	0	0	0	0	0	0	0	0	0	0	0	0	0	0	0	0
AC006023.1	0	0	0	0	0.216174	0	0	0	0	0	0	0	0	0	0	0	0	0.265669	0.29832	0.316545	0	0.569745	0	0	0	0	0	0.339567	0.184878	0.241786	0	0.563408	0	0	0.255367	0	0	0	0	0	0	0.310676	0	0	0	0	0	0	0
AC006023.2	0.694352	0.690407	0	0	0.547708	1.41802	0	0	0.717623	0.67663	0	0	1.72408	2.26174	0	0	0	0	1.51155	0	0	0.717675	0	0.708968	0	1.71789	0	0.873049	0	0.618381	0.64285	0	0	2.24823	1.96749	0	0	0	0	0	0	0	0	0	0	0	0.6125	0	0.57075
AC006026.1	0	0	0	0	0.0172736	0.0215495	0	0	0	0	0	0	0	0	0	0	0	0	0	0	0	0	0	0	0	0	0	0	0	0	0	0	0	0	0	0	0	0	0	0	0	0	0	0	0	0	0	0	0
AC006026.2	0	0	0	0	0	0	0	0	0	0	0	0	0	0	0	0	0	0	0	0	0	0	0	0	0	0	0	0	0	0	0	0	0	0	0	0	0	0	0	0	0	0	0	0	0	0	0	0	0
AC006026.3	0	0	0	0	0	0	0	0	0	0	0	0	0	0	0	0	0	0	0	0	0	0	0	0	0	0	0	3.82391	9.30883	5.37678	14.9777	6.145	6.76251	12.4156	20.0869	11.6119	4.28085	6.79592	0	2.26455	0	1.11098	7.05458	2.14057	5.2079	2.47347	0.898224	3.49895	0.832771
AC006027.1	1.32489	0.644501	0.832338	0.2809	0.79074	1.82532	1.2475	1.62966	2.17685	0.842028	0.842871	0.948282	0.415703	1.37197	0.0644929	0.233821	0.969418	0.648358	0	0.541656	1.00584	0	0.0768628	0.509284	1.06504	0.781109	0.460184	3.12976	1.60235	2.07575	2.56273	0.94712	1.70289	1.13626	1.63549	0.986774	0.864131	0.96289	1.4141	0.496444	0.836648	0.458701	1.57876	0.402336	0.428014	1.12946	1.20679	0.536299	1.32182
AC006028.1	0	0	0	0	0	0	0	0	0.128578	0	0	0	0	0	0	0	0.122844	0.122347	0	0	0	0	0	0	0	0	0	0	0	0	0	0	0	0.0989667	0	0	0	0	0	0	0	0	0	0	0	0	0	0	0
AC006030.1	0.0986905	0.0938507	0.127312	0.274257	0.228288	0.0965867	0.0600653	0.0851595	0.119197	0.19012	0.205404	0.140344	0.0904987	0.122385	0.173435	0.11289	0.0884438	0.0897814	0.0715918	0.065194	0.120727	0.0934152	0.222085	0.306129	0.0169012	0.113085	0.130989	0.0088868	0.0231439	0.00739073	0.0230361	0	0.0121547	0.00657015	0.00841442	0	0.155563	0.130928	0.0977762	0.156759	0.13776	0.040764	0.110401	0.10976	0.0484135	0.154734	0.133282	0.113787	0.114294
AC006033.1	0	0	0	0	0	0	0	0	0	0	0.0524982	0	0	0	0	0	0	0	0	0	0	0	0	0	0	0	0	0	0	0	0	0	0	0	0	0	0	0	0	0	0	0	0	0	0	0	0	0	0
AC006033.2	0.0353175	0.0345629	0.0711825	0.0522635	0	0	0.059927	0.0357205	0.018046	0.116588	0.139922	0	0.108481	0.043202	0.0680827	0.070239	0.0860689	0	0	0	0.0613951	0.127516	0.0996125	0.148663	0	0.0437559	0.107839	0	0	0	0	0	0	0	0	0	0	0	0	0	0.0249113	0.0202674	0.0421593	0.0749391	0	0.0533659	0.07667	0.0187608	0.0278208
AC006037.1	0	0	0	0	0	0	0	0	0	0	0	0	0	0	0	0	0	0	0	0	0	0	0	0	0	0	0	0	0	0	0	0	0	0	0	0	0	0	0	0	0	0	0	0	0	0	0	0	0
AC006037.2	0	0	0	0	0	0	0	0	0	0	0	0	0	0	0	0	0	0	0	0	0	0	0	0	0	0	0	0	0	0.0122065	0.0121515	0.0135229	0	0	0	0	0.0145714	0	0	0	0	0.031685	0.0330068	0	0	0	0	0	0
AC006040.1	0.13286	0.156752	0.163395	0.162492	0.225804	0.267567	0.240825	0.25108	0.0322696	0.0892744	0.0758172	0.0271267	0.0392879	0.36476	0.2424	0.0929386	0.201979	0.0640935	0.174447	0.0734748	0.186761	0.166408	0.0918371	0.157089	0.113541	0.197805	0.349547	0.362131	0.154979	0.231846	0.139044	0.494465	0.246644	0.286271	0.168309	0.319965	0.129803	0.226733	0.327892	0.0522793	0.198482	0.152886	0.12773	0.0989434	0.0645829	0.222381	0.320638	0.243034	0.188842
AC006041.1	0	0.176123	0	0	0.139327	0	0	0	0	0	0	0	0	0	0	0	0	0	0	0	0	0	0	0	0	0	0	0	0.120111	0.155041	0	0	0.23619	0	0	0.227967	0	0	0	0	0	0	0	0	0	0.105417	0	0	0
AC006041.2	0.827572	0.850086	0.942775	1.02408	0.914264	0.98147	0.785546	1.08203	0.81101	0.760558	0.763788	0.637348	0.572265	0.918153	0.676905	0.288298	0.474527	0.289606	0.400362	0.398763	0.601209	0.417382	0.554661	0.535655	0.351625	0.372366	0.283115	0.477306	0.485069	0.470007	0.274104	0.352024	0.37632	0.173012	0.121848	0.243459	0.14492	0.108031	0.150231	0.193225	0.153203	0.261317	0.119202	0.209251	0.148145	0.17924	0.272273	0.273837	0.200294
AC006042.1	0.98475	0.883598	1.09127	1.5099	1.62438	0.629063	0.292482	0.730866	0.550132	3.0812	2.24499	2.75287	1.7121	2.33213	2.96821	0.357971	0.703384	0.26234	0.768104	0.827054	1.04859	0.187431	1.96061	1.02967	0.218235	0.551311	0.982538	2.41874	3.25856	3.80162	3.03593	2.84276	1.54083	1.31689	0.905431	2.50278	0.956228	1.05359	1.31039	1.98515	1.6634	1.54358	1.82716	1.33268	0.739336	2.06769	2.05947	1.61509	2.67116
AC006042.2	0.142759	0	0.21815	0.212764	0.113052	0	0.179846	0.147189	0.147319	0	0.131318	0.1253	0.184422	0	0	0	0.0703346	0.0708373	0.077685	0.0837127	0	0.149613	0	0.0749543	0	0	0	0.13815	0.345956	0.190197	0.260277	0.217127	0.191745	0.169068	0	0	0	0.0942804	0.0820777	0.402468	0.0517415	0	0	0	0.0740755	0.0432781	0.0619203	0	0.0564554
AC006042.3	0.14354	0.0835985	0.231	0.0843882	0.0908831	0	0.0719838	0.171835	0.0581973	0.0538886	0.0521172	0.0247722	0	0.0230659	0	0.0284717	0.0278381	0.14196	0.0603563	0.0657031	0.0660728	0	0.134399	0.150649	0.207546	0.0354285	0.116972	0.109983	0.0788086	0.0505464	0.0251189	0.195391	0.0372665	0.0216492	0	0	0.122261	0	0	0	0.040041	0.0326203	0.0340447	0	0.117535	0.118742	0.122631	0.0901304	0
AC006042.4	0.072923	0.071578	0.074014	0.217242	0.28967	0.0729332	0	0	0.0745062	0.209137	0	0.126189	0.091974	0.117907	0.0710042	0.0740367	0.64315	0.289179	0.0774078	0	0.169112	0.151744	0	0.23175	0	0.0907653	0.0748323	0.0465606	0.100669	0.450306	0.453801	0.289269	0.191865	0.112453	0.0662324	0	0.0781354	0.0963207	0.0820918	0.162119	0.0515569	0.415915	0.259368	0.077209	0.075358	0.0430194	0	0	0
AC006043.1	0.0972737	0.0639596	0	0.032441	0.0257163	0	0.0620669	0.0327821	0.0664978	0.0640924	0.0434938	0.0280267	0.121466	0.0543659	0.0315644	0.0326991	0.0315141	0.064845	0.0346931	0.111329	0	0	0.0919498	0.105985	0	0	0.0329861	0.021218	0.0225056	0.0865689	0.145806	0.0641677	0	0.17379	0.0596165	0.0410852	0.0359426	0	0	0	0.0229027	0.148787	0	0.0687885	0.0329493	0	0	0	0
AC006055.1	0	0	0	0	0	0	0	0	0	0	0	0	0	0	0	0	0	0	0	0	0	0	0	0	0	0	0	0	0	0	0	0	0	0	0	0	0	0	0	0	0	0	0	0	0	0	0.100153	0	0
AC006058.1	0	0	0	0	0	0	0	0	0	0	0	0	0	0	0	0	0	0	0	0	0	0	0	0	0.00699294	0	0	0	0	0	0	0	0	0	0	0	0	0	0	0	0	0	0	0	0	0	0	0	0
AC006058.2	0	0	0	0	0	0	0	0	0	0	0	0	0	0	0	0	0	0	0	0	0	0	0	0	0	0	0	0	0	0	0	0	0	0	0	0	0	0	0	0	0	0	0	0	0	0	0	0	0
AC006058.3	0	0	0	0	0	0	0	0	0	0	0	0	0	0	0	0	0	0	0	0	0	0	0	0	0	0	0	0	0	0	0	0	0	0	0	0	0	0	0	0	0	0	0	0	0	0	0	0	0
AC006058.4	0	0	0	0	0	0	0.0153704	0	0.0369648	0	0	0	0	0	0	0	0	0	0	0	0	0.0187418	0	0	0	0	0	0	0	0	0	0	0	0	0	0	0	0	0.0203324	0	0	0	0	0	0	0.0219429	0.0315488	0	0
AC006059.1	2.67085	3.76504	3.66398	3.02133	4.30854	2.10405	2.2572	3.37325	2.47337	3.29688	2.70818	2.63228	3.03829	3.1265	3.37443	1.49736	1.98464	1.94857	2.65507	2.71547	3.0274	2.46812	4.22324	2.92016	2.43751	2.29431	2.95128	1.54566	1.30648	1.87208	2.48767	1.58346	1.41861	1.00038	0.924794	1.54693	2.41468	2.32073	2.84914	1.90938	2.48466	2.79559	1.45036	1.69112	1.69722	3.53241	3.21065	2.25352	3.24638
AC006059.2	2.84283	2.54249	3.08282	1.76315	2.22972	1.66495	2.05839	1.40464	2.04079	2.19975	0.965796	1.80639	0.699621	0.713436	2.8497	1.55958	0.586344	1.61716	1.63109	2.52923	2.69874	0.961734	2.09096	2.14432	2.63612	1.02957	2.05646	4.58913e-07	0.000384214	0.00522132	0.115959	3.76738e-06	0	0	0.0124143	0.0171527	1.09405	0.551409	0.618755	1.07217	1.21777	1.63615e-05	0.190124	0.947854	1.00475	0.983676	0.739926	0.557144	1.03943
AC006059.3	0	0	0	0	0	0	0	0	0	0	0	0	0	0	0	0	0	0	0	0	0.117036	0	0	0	0	0	0	0	0	0	0	0	0	0	0	0	0	0	0	0	0	0	0	0	0	0	0	0	0
AC006059.4	0.539143	0.581574	0.534095	0.637839	0.718657	0.491167	0.611575	0.728814	0.4243	0.487767	0.385313	0.332288	0.302027	0.279035	0.253047	0.255388	0.500158	0.228249	0.83854	0.513175	0.73686	0.377017	0.537457	0.643749	0.386672	0.231443	0.419814	0.328197	0.578924	0.330635	0.474621	0.442702	0.375417	0.228583	0.148786	0.436589	0.286398	0.235486	0.231134	0.362462	0.259481	0.332403	0.0976051	0.460289	0.165962	0.315052	0.449479	0.40336	0.468789
AC006059.5	0.029825	0.0350022	0.0421931	0.0469624	0.0686173	0.0366237	0.014772	0.0383258	0.0224422	0.0504103	0.0211875	0.0315361	0.0331485	0.0423843	0.0597164	0.024599	0.0404318	0.0362668	0.0800067	0.0372892	0.0444637	0.0875823	0.0592767	0.126883	0.0257848	0.0345944	0.0444785	0.0318717	0.0281148	0.0456747	0.0124473	0.0287487	0.0271738	0.0401709	0.0123327	0.0092437	0.0546632	0.0316094	0	0.0282566	0.041204	0.0436088	0.0225338	0.0532854	0.0465257	0.0592832	0.0330383	0.0766282	0.0410597
AC006062.1	0.0744325	0.0276579	0.0455204	0.00952509	0.10234	0.0707075	0.0306669	0.0287593	0.100489	0.0438809	0.0774406	0.0796786	0.0226753	0.0383473	0.0436271	0.0626701	0.0881009	0.00905851	0.0798467	0.100839	0.0432588	0.0222508	0.051769	0.109659	0.067372	0.035718	0.079277	0.0248244	0.0189973	0.00812359	0.0333109	0.030991	0.0119622	0.00699285	0.0086437	0.0115645	0.0295626	0.10008	0.0804826	0.0304252	0.0374471	0.0324336	0.0336024	0.0341472	0	0.0632117	0.0663422	0.0572167	0.0302393
AC006063.1	0	0	0	0	0.0695804	0	0	0	0	0	0	0.077434	0	0	0	0	0	0	0	0	0	0	0	0	0	0	0	0.394123	0.0614829	0	0.560661	0	0.117748	0.138778	0	0.114153	0.0951842	0	0	0	0	0	0	0	0	0	0	0	0
AC006063.2	0	0	0	0	0	0	0	0	0	0	0	0	0	0	0	0	0	0	0	0	0	0	0	0	0	0	0	0	0	0	0	0	0	0	0	0	0	0	0	0	0	0	0	0	0	0	0	0	0
AC006063.3	0.0634375	0.0788187	0.114593	0.0773279	0.101218	0.0846731	0.0539294	0.0542641	0.0434768	0.0527522	0.0172089	0.127022	0.0283614	0.0350255	0.105255	0.0227875	0.0207074	0.0211013	0.0454554	0.0705367	0.024742	0.0218682	0.062468	0.0367296	0.0719176	0.052151	0.0766629	0.0701592	0.020574	0.134485	0.0203291	0.0303384	0.0613594	0.178283	0.0265511	0	0.0072146	0.0547843	0	0.0231745	0.103986	0.0485582	0.00554059	0.0397842	0.0601275	0.0265958	0.0566016	0.0450864	0.193266
AC006063.4	0	0	0	0	0	0	0	0	0	0	0	0	0	0	0	0	0	0	0	0	0	0	0	0.016383	0	0	0	0	0	0	0	0.0307079	0	0	0	0	0	0	0.0174752	0	0	0	0	0	0	0.00945769	0	0	0.024535
AC006064.1	0.487782	0.402631	0.22966	0.815692	0.415673	0.268417	0.17507	0.457683	0.528118	0.462234	0.405522	0.457857	0	0.487206	0.231982	0.17257	0.403476	0.157287	0.234657	0.146064	0.829049	0.719617	0.175386	0.774643	0.306935	0.602399	0.574351	0.366839	0.318379	0.0675957	0.207742	0.167157	0.493504	0.393083	0.475274	0.531791	0.3844	0.14049	0.139124	0.140695	0.24372	0.452059	0.0961915	0.323007	0.513081	0.432353	0.736224	0.363663	0.0644574
AC006064.2	0.83659	1.16069	1.06109	0.680181	1.02301	0.858482	0.938164	1.21866	1.12179	0.581866	0.726132	0.532874	0.646022	1.04429	0.81041	0.244524	0.552917	0.601067	0.546558	0.482733	0.777422	0.9773	0.852089	0.92168	0.783922	0.805604	0.802866	0.602001	0.427434	0.464955	0.582418	0.392434	0.510926	0.331277	0.156084	0.337698	0.184447	0.289215	0.526352	0.14095	0.266459	0.187037	0.190889	0.515165	0.215011	0.595391	0.261392	0.271618	0.402842
AC006064.3	1.33518	0.934947	0.628063	0.469852	0.930868	1.17695	0.392749	0.884848	1.69049	0.975086	0.24041	0.692164	0.405688	0.393501	0.685496	0.38891	0.692361	0.154637	0.2546	0.364706	1.2031	0.407278	0.666484	0.659531	1.04909	0.580559	1.47693	0.704217	0.492713	0.351223	0.500851	0	1.15466	1.05603	0.367239	0.911819	0.0835287	0.410218	0.895273	0.173832	0.795564	0.455069	0.183137	0.419265	0.482724	0.472701	0.269307	0.33782	0.564213
AC006064.4	0.316569	0	0.632679	0	0	0	0.410014	0.166665	0.485416	0.147364	0.0959244	0	0.21287	0	1.05251	0	0.463615	0.461006	0	0.184594	0.202146	0.16472	0.302682	0.34177	0	0	0.161328	0.10647	0.639915	0.398151	0.988956	0.309429	0.825395	0.361742	0	0	0.473341	1.16734	0.345403	0.828791	0.669184	0.719038	2.36381	2.91737	0.642131	1.5499	0.907156	0.642368	1.06645
AC006064.5	0	0	0	0	0	0	0	0	0	0.183069	0	0.518601	0	0	0	0	0	0.0307714	0	0	0	0	0	0	0	0	0	0	0	0	0	0	0	0	0.603337	0	0	0	0	2.04641	0	0	0	0	1.28223	0	0	0	0
AC006064.6	0.290118	3.77075	7.05989	1.84294	5.24543	5.65315	0.647143	2.22452	6.17327	0.578595	3.43873	1.21758	1.15646	4.09412	0.565001	4.45711	3.44513	3.47237	1.30164	3.40722	1.15916	0.410862	3.90141	4.85032	11.1338	0.791548	15.3399	6.68536	1.3707	0.100702	2.16215	0.283614	6.5749	0.0707915	1.37538	0.28254	6.84579	1.74754e-07	0.00325862	4.66581	3.99708e-09	0.618626	5.87554	0.206342	5.18138e-08	2.86763	1.91336	4.4478	7.98648
AC006065.1	0	0	0	0	0	0	0	0	0	0	0	0	0	0	0	0	0	0	0	0	0	0	0	0	0	0	0	0	0	0	0	0	0	0	0	0	0	0	0	0	0	0	0	0	0	0	0	0	0
AC006065.2	0	0	0	0	0	0	0	0	0	0	0	0	0	0	0	0	0	0	0	0	0	0	0	0	0	0	0	0	0	0	0	0	0	0	0	0	0	0	0	0	0	0	0	0	0	0	0	0	0
AC006065.3	0	0	0	0	0	0	0	0	0	0	0	0	0	0	0	0	0	0	0	0	0	0	0	0	0	0	0	0	0	0	0	0	0	0	0	0	0	0	0	0	0	0	0	0	0	0	0	0	0
AC006065.4	0	0	0	0	0	0	0	0	0	0	0	0	0	0	0	0.120654	0	0	0	0	0	0	0	0	0	0	0	0	0	0	0	0	0	0	0	0	0	0	0	0	0	0	0	0	0	0	0.17136	0	0
AC006065.5	0	0	0	0	0	0	0	0	0	0	0	0	0	0	0	0	0	0	0	0	0	0	0	0	0	0	0	0	0	0	0	0	0	0	0	0	0	0	0	0	0	0	0	0	0	0	0	0	0
AC006065.6	0	0	0	0	0	0	0	0	0	0	0	0	0	0	0	0	0	0	0	0	0	0	0	0	0	0	0	0	0	0	0	0	0	0	0	0	0	0	0	0	0	0	0	0	0	0	0	0	0
AC006076.1	0	0	0.105746	0	0	0	0	0	0	0	0	0	0.0443684	0	0	0.0348534	0.0684636	0	0	0	0	0.0362712	0	0	0	0.0430378	0	0	0	0	0	0	0.215565	0	0	0	0	0	0	0	0	0	0	0	0.036005	0	0.138741	0.112309	0.055226
AC006077.1	0	0	0	0	0	0	0	0	0.1687	0	0	0	0	0	0.477565	0	0	0	0	0	0	0	0	0	0	0	0	0	0	0	0	0	0	0	0	0	0.527321	0	0	0	0	0	0	0	0	0	0.14015	0	0
AC006077.2	2.70254	1.30126	2.46522	1.64965	2.06858	2.41412	1.94089	1.52793	1.87668	2.00368	1.22168	0.989347	2.02808	1.10592	0.766481	1.30496	1.55117	1.12171	1.61383	1.3163	3.18441	1.72607	1.15892	3.22582	1.79979	1.18634	2.15278	0.881832	1.08344	1.22691	1.18196	0.700064	1.16419	1.31894	1.06553	2.02047	1.2081	1.59064	1.10524	1.64081	1.07609	0.202733	1.61788	2.21548	1.44035	2.35891	1.84598	1.12379	1.57603
AC006111.1	0	0	0	0	0	0	0	0	0	0	0	0	0	0	0	0	0	0	0	0.365147	0	0	0	0	0	0	0	0	0	0	0	0	0	0	0	0	0	0	0	0	0	0	0	0	0	0	0	0	0
AC006111.2	1.884	2.11136	1.87119	1.41408	1.9093	1.32499	1.79451	2.25707	1.68477	1.28993	1.03018	1.22407	0.921168	1.05795	1.17733	0.630437	0.715199	0.775343	1.83592	1.77734	1.57429	0.967503	1.56111	1.29035	1.44573	1.58066	1.48177	1.49931	1.14258	1.70712	1.76168	1.81635	2.45901	1.7529	1.53919	1.86172	1.55399	1.63983	2.07523	1.0973	1.13784	1.80869	1.15966	1.83782	1.79547	1.47896	1.56486	1.84286	1.21205
AC006111.3	0.253329	0.512284	0.392194	0.517139	0.405645	0.645234	0.211079	0.791076	0.801385	0.497223	0.313379	0.453156	0.496734	0	0.379611	0	0.127445	0.254269	0.560651	0.300217	0.460222	0.134168	0.123187	0.26993	0.47531	0.158264	0.769032	0.159249	0.355597	0	0.236403	0.659394	0.347104	0.10171	0.119541	0.167002	0.138226	0.339981	1.17243	1.01238	0.281443	0.586262	0.442999	0.136802	0.268101	0.537867	0.663676	0.70217	0.203314
AC006112.1	0	0	0	0	0	0	0	0	0	0	0	0	0	0	0	0	0	0	0	0	0	0	0	0	0	0	0	0	0	0	0	0	0	0	0	0	0	0	0	0	0	0	0	0	0	0	0	0	0
AC006115.1	0	0	0	0	0	0	0	0	0	0	0	0	0	0	0	0	0	0	0	0	0	0	0	0	0	0	0	0	0	0	0	0	0	0	0	0	0	0	0	0	0	0	0	0	0	0	0	0	0
AC006115.2	2.25436	3.74644	2.69215	3.791	3.41783	1.81958	2.72998	2.9656	2.33891	4.20233	3.2477	3.66702	4.0344	3.47656	3.92229	1.23791	2.30281	1.86724	2.41396	2.34319	2.47008	2.30998	4.25626	2.38029	1.78551	3.10116	1.91091	4.5246	3.47315	3.51062	4.42381	3.00308	3.82352	1.40566	1.54808	1.58011	1.04273	1.88219	0.825522	1.1115	1.22102	2.14328	1.74836	1.44601	1.73922	1.7896	1.34562	1.11873	0.996111
AC006116.1	0.0149883	0.0147081	0	0	0	0.0149014	0	0	0	0	0.00917996	0	0.0184868	0.0123183	0	0	0	0	0	0	0	0	0.0422115	0	0	0.0556229	0	0	0	0.0133275	0	0.0147151	0	0	0.0274583	0	0	0	0	0	0	0	0	0	0.015299	0	0	0	0
AC006116.10	0	0	0	0	0	0	0	0	0	0	0	0	0	0	0	0	0	0	0	0	0	0	0	0	0	0	0	0	0	0	0	0	0	0	0	0	0	0	0	0	0	0	0	0	0	0	0	0	0
AC006116.11	0.040595	0.00985928	0	0.0196747	0.0397811	0.0401513	0.0084852	0.0202483	0.0230027	0.0330309	0.0792642	0.0693076	0.0372206	0.048878	0.00962736	0.0296381	0	0.0298825	0.0118006	0.0229482	0.0115543	0.0205384	0.0655396	0.0210302	0	0.0123324	0.0407816	0.00703997	0.0212258	0.0176705	0.03512	0.0329503	0.0129704	0.03033	0	0.012632	0.0317879	0.0129702	0.0222347	0.0326982	0.0280086	0.0458465	0.0239213	0.0332028	0.0203533	0	0.00865949	0.109921	0.0078602
AC006116.2	0	0.037058	0	0	0	0	0	0	0	0.0355783	0	0	0	0	0.0364341	0	0.0367272	0.0373008	0	0	0	0	0	0.0396894	0	0	0.0760504	0.0241999	0.0261048	0	0	0	0	0	0	0.0480685	0	0	0	0.0825902	0	0	0.0446324	0	0	0	0	0	0.0297857
AC006116.3	0	0	0	0	0	0	0	0	0	0	0	0	0	0	0	0	0	0	0	0.140788	0	0	0	0	0	0	0	0	0	0	0	0.0053848	0	0	0	0	0	0	0	0	0	0	0	0	0	0	0	0	0
AC006116.4	0.431294	0	0.214645	0.447514	0	0	0.351607	0.109225	0	0	0	0.179247	0	0	0	0	0	0.148963	0.500026	0	0.167377	0	0	0.16764	0	0.378152	0	0.357186	0.491956	0.127157	0.186152	0.310544	0	0	0.142324	0.132723	0	0	0	0	0	0	0	0	0	0	0.124716	0.115155	0
AC006116.5	0.11695	0	0.238781	0	0	0	0	0	0.120131	0	0.141562	0	0	0	0	0	0	0	0.125258	0	0.135802	0.122272	0	0.123596	0.429221	0	0.12002	0.148162	0.160034	0.102926	0.421692	0.349802	0.616849	0.271933	0.640406	1.35759	0.126318	0	0.265116	0.261	0.0832222	0	0	0.246763	0.122489	0.341568	0.0993367	0.123976	0
AC006116.6	0.0887937	0.0583917	0.0595769	0.0879164	0.14177	0.148297	0.100864	0.121119	0.0605756	0.141583	0.12719	0.0517678	0.0748571	0.0731435	0.0575795	0.0589055	0	0.0297577	0.159501	0	0.0691505	0.12283	0.0841147	0	0.0716772	0.0364857	0.0598947	0	0.0207574	0.0263176	0.0533256	0	0.0780856	0	0	0.0379239	0.125761	0.115754	0.168438	0.0974887	0.0211216	0	0	0.063239	0	0.125656	0.231286	0.189967	0.187302
AC006116.7	0	0	0	0	0	0	0	0	0	0	0	0	0	0	0	0	0	0	0	0	0	0	0	0	0	0	0	0	0	0	0	0	0	0	0	0	0	0	0	0	0	0	0	0	0	0	0	0	0
AC006116.8	0.402234	0.194113	0.163533	0.139429	0.0637426	0.185378	0.171057	0.103034	0.130626	0.229211	0.0816797	0.0104203	0.138833	0.0883576	0.195893	0.258223	0.241746	0.069919	0.0387076	0.150147	0.448113	0.158882	0.21429	0.179537	0.120922	0.102406	0.213435	0.0729051	0.148883	0.220082	0.056163	0.206607	0.0734881	0.236953	0.170468	0.185112	0.13199	0.238917	0.181096	0.331403	0.283111	0.158471	0.108704	0.176481	0.0941738	0.284185	0.178475	0.215341	0.175207
AC006116.9	0.297741	0.293745	0.377612	0.147503	0.411092	0.297628	0.309271	0.381866	0.15318	0	0.228115	0.0653182	0.0952125	0.0609047	0.14553	0.297956	0.365371	0.218538	0.161591	0.172849	0.34904	0.542584	0.635782	0.156983	0	0.739496	0.7454	0	0.102788	0.198512	0.270825	0.300796	0.199348	0	0.414158	0.28941	0.238662	0.485731	0.422137	0.41435	0.591269	0.0856022	0.692529	0.237559	0	0.397669	0.381155	0.57136	0.291839
AC006122.1	0.551494	0.419422	1.10251	0.623969	0.503362	0.849593	0.754768	0.305606	0.271823	0.324742	0.457789	0.432134	0.515091	0.385094	0.240245	0.105431	0.051895	0.315311	0.843654	0.306308	0.227446	0.674967	0.754702	0.446854	1.04355	0.387544	0.268667	0.123658	0.110126	0.047034	0	0.105333	0.0697335	0.142206	0.0488725	0.546509	0.6571	0.532411	0	0.470145	0.436913	0.264989	0.374418	0.32947	0.490232	0.116692	0.303247	0.113534	0.125535
AC006127.1	0.546257	0	0	0	0	0	0	0	0	0	0	0	0	0	0	0	0	0	0	0	0	0	0	0	0	0	0.550424	0	0	0	0	0.558946	0	0	0	0	0	0	0.631247	0	0	0	0	0	0	0	0	0	0
AC006128.1	5.70354	5.38323	6.30341	5.79396	5.80194	3.84141	4.82196	5.46829	4.90186	3.90966	3.93673	4.37107	3.6532	4.25489	4.26998	3.57379	4.07904	3.83725	5.08503	4.59142	4.57993	5.02005	4.92668	5.17581	4.66326	4.80708	4.97081	0.609472	0.771097	0.659064	0.882805	0.596585	0.574035	1.81488	1.64172	2.4249	3.4011	4.08024	4.73459	3.19368	3.38329	3.92285	5.83551	4.87313	4.02316	3.95486	4.77035	4.225	5.31905
AC006130.1	0	0	0	0	0	0	0	0	0	0	0	0.0880458	0	0	0	0	0.2106	0	0	0	0.169091	0	0	0	0.0872008	0	0	0.0455955	0	0.0634582	0	0	0	0.20818	0	0	0	0	0	0	0	0	0	0	0	0	0	0	0.0567333
AC006130.2	0	0	0	0	0	0	0	0	0	0.345092	0	0	0	0	0	0	0	0	0	0	0	0	0	0	0	0	0	0.110416	0	0	0	0	0	0	0	0	0	0	0	0	0	0	0	0	0	0	0	0	0
AC006130.3	0.113682	0.0895829	0	0.0673808	0.0568819	0.0452183	0.0193387	0.0694986	0.0232099	0.430967	0.292178	0.218346	0.365943	0.149264	0.132271	0.0902266	0.0887767	0.204698	0.18199	0	0.226645	0.070298	0.107003	0.214873	0.055029	0.140406	0.091932	0.132716	0.0472305	0.0403605	0.0202608	0.0224482	0.0595442	0.0174361	0.0209155	0	0.120729	0.148654	0.179052	0.0249727	0.0485275	0.0524627	0	0.0484373	0.0699695	0.124813	0.13885	0.0487462	0.144181
AC006133.1	0	0	0	0	0	0	0	0	0	0	0	0	0	0	0	0	0	0	0	0	0	0	0	0	0	0	0	0	0	0	0	0	0	0	0	0	0	0	0	0	0	0	0	0	0	0	0	0	0
AC006141.1	0.170614	0.197552	0.332551	0.300306	0.0964183	0.100145	0.238563	0.190866	0.149028	0.226507	0.16605	0.208084	0.0525899	0.200647	0.142886	0.182245	0.178819	0.0583201	0.327493	0.209352	0.152583	0.26547	0.155563	0.19338	0.0458407	0.113877	0.188362	0.070862	0.150573	0.208829	0.165403	0.215721	0.163511	0.176209	0.109849	0.0330533	0.173745	0.11278	0.120807	0.260318	0.0791842	0.0984375	0.158054	0.203199	0.131591	0.128987	0.150173	0.183516	0.069466
[truncated: 57,985 more rows]
[truncated: 6 more columns]
