# Supplementary material for: Downregulation of KRAB zinc finger proteins in 5-fluorouracil resistant colorectal cancer cells
Source: BMC Cancer. 2022 Apr 4;22:363. doi: 10.1186/s12885-022-09417-3 (PMC8981854; doi:10.1186/s12885-022-09417-3)
Supplement: Supplementary file 1 — Additional file 1. [file 12885_2022_9417_MOESM1_ESM.zip › Table S6.xlsx]

## Sheet: Coversheet
Downregulation of KRAB zinc finger proteins in 5-fluorouracil resistant colorectal cancer cells
RNA-seq
Table S6.1	Sensitive DLD-1 cell line - Genes significantly modulated after 5-FU treatment ( |FC ≥ 2.0| )
Table S6.2	Sensitive DLD-1 cell line - Genes significantly modulated after 5-FU + irradiation treatment ( |FC ≥ 2.0| )
Table S6.3	Resistant DLD-1 cell line - Genes significantly modulated after 5-FU treatment ( |FC ≥ 2.0| )
Table S6.4	Resistant DLD-1 cell line - Genes significantly modulated after 5-FU + irradiation treatment ( |FC ≥ 2.0| )
Table S6.5	DLD-1 cell line - Genessignificantly modulated after the induction of a 5-FU-chemoresistance ( |FC ≥ 2.0| )
Table S6.6	Sensitive HCT-116 cell line - Genes significantly modulated after 5-FU treatment ( |FC ≥ 2.0| )
Table S6.7	Sensitive HCT-116 cell line - Genes significantly modulated after 5-FU + irradiation treatment ( |FC ≥ 2.0| )
Table S6.8	Resistant HCT-116 cell line - Genes significantly modulated after 5-FU treatment ( |FC ≥ 2.0| )
Table S6.9	Resistant HCT-116 cell line - Genes significantly modulated after 5-FU + irradiation treatment ( |FC ≥ 2.0| )
Table S6.10	HCT-116 cell line - Genessignificantly modulated after the induction of a 5-FU-chemoresistance ( |FC ≥ 2.0| )
Table S6.11	Sensitive HT-29 cell line - Genes significantly modulated after 5-FU treatment ( |FC ≥ 2.0| )
Table S6.12	Sensitive HT-29 cell line - Genes significantly modulated after 5-FU + irradiation treatment ( |FC ≥ 2.0| )
Table S6.13	Resistant HT-29 cell line - Genes significantly modulated after 5-FU treatment ( |FC ≥ 2.0| )
Table S6.14	Resistant HT-29 cell line - Genes significantly modulated after 5-FU + irradiation treatment ( |FC ≥ 2.0| )
Table S6.15	HT-29 cell line - Genes significantly modulated after the induction of a 5-FU-chemoresistance ( |FC ≥ 2.0| )
FC = Fold change
TPM = Transcripts per million

## Sheet: Table S6.1
Gene Name	log2(FC)	p-value	p-value adjusted	DLD1-S + Uracil (DSU)			DLD1-S + 5FU (DS5)
				TPM1	TPM2	TPM3	TPM1	TPM2	TPM3
DDIT4	-3.81515	6.72884e-239	1.14083e-235	94.4264	94.4984	112.67	6.59163	6.07897	7.06033
ADM2	-2.59541	5.61659e-81	8.94735e-79	1.79464	1.97664	1.75782	0.318391	0.246636	0.277251
RPL22L1	-2.44761	0	0	693.469	650.452	651.956	123.771	125.119	135.048
ASNS	-2.43527	0	0	170.727	164.08	172.214	34.5943	36.2251	37.7353
CHAC1	-2.25528	6.89038e-200	6.542e-197	22.897	21.7339	20.9557	5.12754	4.39899	5.08464
KCNQ1	-2.18638	2.64218e-73	3.44587e-71	4.0917	4.58335	4.29021	1.74201	1.78771	1.39718
PIR	-2.09269	9.17296e-61	8.64005e-59	9.12894	9.2481	9.73312	1.7615	2.22214	2.60417
PCK2	-2.04212	0	0	46.3467	49.0015	46.7377	12.5672	12.784	11.6906
FGF20	-2.03388	7.62604e-24	1.45623e-22	1.77194	2.35658	1.91781	0.41694	0.286266	0.767295
MLXIPL	-1.98945	8.45464e-60	7.71844e-58	6.46659	8.0159	7.29509	1.77147	1.64602	1.81002
SLC6A9	-1.94787	4.05929e-128	1.75184e-125	10.4833	11.0756	11.577	3.14602	2.72182	2.88935
CRAT	-1.94364	0	0	54.133	53.9623	57.7113	16.637	15.599	15.7079
NOTUM	-1.92898	2.56263e-29	6.58296e-28	1.95983	2.09384	1.99209	0.471272	0.393231	0.696638
DIPK1B	-1.90447	8.51474e-41	3.80614e-39	2.43948	2.85222	2.47484	0.780948	0.619062	0.574127
VLDLR	-1.84241	5.50063e-78	8.05944e-76	4.93107	5.23989	5.3128	1.52898	1.46382	1.54829
RPS3AP26	-1.82281	5.34319e-19	7.57622e-18	8.30022	5.47811	6.94326	1.77216	1.72499	0.614625
SLC22A11	-1.79071	1.90787e-18	2.6116e-17	1.21624	1.32725	1.24069	0.224756	0.299478	0.31078
SLC16A13	-1.78539	1.54633e-107	4.47607e-105	11.9476	11.7421	11.8103	3.87049	3.60686	3.6992
PHOSPHO1	-1.76639	2.96303e-20	4.60882e-19	2.33417	1.57742	2.34174	0.416259	0.488731	0.635132
ADRA2C	-1.75487	9.44045e-64	9.74254e-62	5.25128	5.46753	5.66164	1.58951	1.53979	1.74838
PKP1	-1.74739	1.22416e-13	1.16975e-12	0.178817	0.286017	0.2449	0.114313	0.031535	0.024069
RAB26	-1.74373	5.85915e-64	6.07305e-62	9.44917	11.0744	12.0449	3.66393	3.37693	3.47705
DPEP1	-1.73316	2.42414e-21	4.04637e-20	2.1401	1.81917	2.23063	0.512222	0.659606	0.710377
APCDD1	-1.72029	4.31306e-36	1.54411e-34	4.14076	3.45603	3.28423	1.33767	1.39612	1.35375
SLC7A11	-1.67903	4.61955e-227	6.44998e-224	15.4373	14.7419	14.1374	5.14435	4.97281	4.5061
H19	-1.64389	7.66295e-275	2.2736e-271	178.416	187.985	205.788	62.7621	64.7174	68.7409
CADPS	-1.60825	9.62658e-99	2.3316e-96	8.69533	9.86352	8.88389	3.42285	2.95795	3.15443
CLYBL	-1.59791	1.21313e-21	2.0686e-20	5.08792	4.5482	5.33663	1.14028	1.50787	1.4197
PHGDH	-1.52294	6.72802e-290	2.28138e-286	230.669	219.226	216.637	80.0438	76.604	89.1143
INSIG1	-1.4976	2.84088e-135	1.34862e-132	49.9781	49.1893	56.4638	19.1301	19.0865	21.1254
CEMIP	-1.49414	1.74823e-221	2.184e-218	25.7187	24.1297	24.2456	12.0329	9.77801	11.2801
SLC43A1	-1.49022	3.49482e-92	7.34098e-90	15.3843	14.8922	14.0867	6.72384	6.89918	5.84007
AC087721.2	-1.47613	2.52057e-18	3.42855e-17	2.03856	2.06116	2.31642	0.882676	0.542942	0.679369
CYP4V2	-1.46522	7.8588e-97	1.79362e-94	9.50023	8.71864	10.0538	3.35651	3.25744	2.48236
HSD17B8	-1.45942	4.79173e-47	2.69518e-45	15.2154	15.3623	15.2384	5.96403	4.93727	6.38626
LFNG	-1.42741	1.95368e-37	7.40774e-36	4.6395	4.48514	4.5862	1.80025	2.37718	1.84876
VIL1	-1.41818	7.5123e-84	1.28282e-81	8.05826	8.65964	8.05336	3.02691	3.14668	3.16332
CXCL2	-1.41561	4.76083e-42	2.19424e-40	18.5053	18.5605	16.7333	6.44416	7.93336	7.3292
PYCR1	-1.41224	0	0	139.605	137.804	140.214	57.2787	55.5549	56.0589
EGLN3	-1.403	2.46612e-43	1.18254e-41	12.2435	11.158	14.4202	4.75201	4.21593	5.55673
CST1	-1.38721	1.52234e-09	1.01103e-08	2.18983	1.67089	2.08182	0.406612	0.434129	0.583935
FAM95B1	-1.38433	7.25313e-12	6.0238e-11	0.487957	0.469029	0.453615	0.112799	0.184171	0.148855
CDKN1C	-1.37983	6.55093e-66	7.23223e-64	12.7613	12.9416	13.7422	6.09223	5.10029	5.6157
TCP11L2	-1.37643	5.83713e-16	6.63237e-15	2.24426	2.90627	4.62368	1.09543	1.07495	0.934227
PSAT1	-1.36943	1.58447e-264	3.13408e-261	258.32	241.239	240.527	103.324	103.34	101.747
SLC1A4	-1.36033	2.79476e-207	3.01529e-204	37.6582	35.4861	35.0931	15.3574	15.7253	15.1553
AGXT	-1.35401	3.26959e-09	2.09352e-08	0.528486	0.80109	0.971094	0.135611	0.14948	0.145788
OMA1	-1.35141	7.97702e-50	4.9308e-48	19.7703	18.6966	20.7873	8.30522	6.30346	9.11981
SLC2A4	-1.34182	1.55984e-09	1.03506e-08	0.341421	0.423151	0.504492	0.113743	0.104543	0.142673
KIF21B	-1.33954	5.10438e-99	1.24905e-96	3.82866	4.03206	3.81537	1.68495	1.60195	1.62872
GABRR2	-1.33321	3.85292e-17	4.79564e-16	2.2486	2.08528	2.00046	0.838081	0.779242	0.601203
KNDC1	-1.33235	3.41939e-10	2.40821e-09	1.86102	2.55096	1.99029	0.603337	0.381286	0.7099
YPEL2	-1.32844	6.47076e-16	7.33477e-15	1.01176	0.918066	0.892718	0.469442	0.72326	0.455196
STPG3	-1.31706	7.11308e-10	4.87261e-09	1.72831	1.61262	1.51664	0.561876	0.483108	0.454234
TNFRSF1B	-1.30965	8.86588e-47	4.90537e-45	3.58721	3.73528	4.37731	1.80586	1.67265	1.47438
NDUFA4L2	-1.3086	5.64659e-08	3.20027e-07	0.930404	1.84276	1.42021	0.639828	0.120712	0.552289
PRF1	-1.2989	1.23696e-09	8.26587e-09	0.68363	0.573959	0.529293	0.189593	0.189453	0.196815
CXCL3	-1.2952	8.26725e-93	1.75207e-90	49.4171	47.3003	43.1429	20.0972	19.5098	20.373
CLDN2	-1.29327	7.27623e-164	4.54496e-161	25.0732	26.0375	25.7694	11.3012	11.1962	11.2815
CUTC	-1.29295	7.7808e-58	6.61954e-56	25.0675	23.6019	26.2811	10.8751	11.8665	11.5557
TGM3	-1.28988	5.10358e-08	2.90291e-07	0.156604	0.174939	0.250525	0.006024	0.008571	0.021007
CCDC170	-1.28525	4.97798e-08	2.83487e-07	0.422128	0.253514	0.263009	0.060837	0.052243	0.105258
MMP11	-1.28449	2.37602e-14	2.40397e-13	1.66894	1.68226	1.5742	0.898631	0.686872	0.868429
CXCL8	-1.27961	6.03433e-46	3.24052e-44	22.167	20.8139	17.8574	8.49229	8.63808	9.1767
SESN2	-1.27841	6.36198e-98	1.48047e-95	10.7025	10.5396	10.8429	4.70769	4.57128	4.83832
ZNF775	-1.27214	9.78918e-25	1.97582e-23	4.11461	4.32336	4.59661	1.71581	1.89492	2.41625
LINC00173	-1.2704	5.9366e-10	4.09506e-09	2.93139	2.19915	1.72802	1.07124	0.951241	0.627236
AC073508.2	-1.25649	4.08061e-08	2.34976e-07	0.073894	0.106478	0.116271	0	0	0
SCD	-1.25544	6.92979e-273	1.82762e-269	168.868	164.567	172.574	76.5038	74.6115	76.8764
CARS	-1.24631	5.99104e-265	1.29276e-261	80.1464	79.4222	77.7064	38.0367	37.1947	35.8297
ANK2	-1.23039	6.18069e-12	5.17295e-11	0.689873	0.564541	0.971208	0.289225	0.200216	0.411528
STPG3-AS1	-1.22932	2.79204e-08	1.6311e-07	0.577377	0.789797	0.829022	0.249322	0.205283	0.254759
TTLL1	-1.22716	1.32311e-16	1.57816e-15	3.40082	3.04691	3.00116	1.35009	1.34273	1.17855
AC138894.1	-1.22293	1.12056e-09	7.53685e-09	1.39213	1.45104	1.78718	0.741406	0.217527	0.88497
PDGFRB	-1.2226	6.48282e-08	3.64032e-07	0.306072	0.345912	0.28984	0.173962	0.09835	0.110342
NTRK2	-1.21972	2.95302e-11	2.30645e-10	0.441974	0.427398	0.447998	0.172535	0.173291	0.164366
AC104958.2	-1.21962	8.1617e-20	1.23157e-18	5.95584	6.40968	7.12872	2.95743	2.4807	2.95916
SLC25A48	-1.21885	5.69429e-11	4.34178e-10	2.51799	1.83312	2.26708	0.635209	1.57369	0.635025
AL354743.2	-1.21024	2.95107e-11	2.30568e-10	3.81879	4.63583	4.43763	1.53433	1.96121	1.59319
SELENBP1	-1.20776	4.50369e-122	1.67031e-119	102.936	109.767	111.108	54.5242	45.9956	54.3436
HFE	-1.20289	1.04668e-54	7.86203e-53	13.8843	15.119	14.0466	6.87158	5.64201	6.85071
CTTNBP2	-1.20129	6.63145e-31	1.85181e-29	2.36812	3.09652	2.92763	1.44793	2.03573	1.81966
C6orf223	-1.19877	3.06198e-47	1.73461e-45	5.74041	5.78815	6.6244	3.12213	2.69002	2.5678
PRSS2	-1.19648	5.27766e-24	1.01763e-22	11.3385	12.7082	11.731	5.10815	5.44022	5.66483
EGFL7	-1.19025	2.1889e-18	2.98768e-17	4.47156	4.15924	4.97936	2.09726	1.69344	1.89015
SP6	-1.18896	1.88871e-16	2.22374e-15	1.06523	1.05749	1.18321	0.491424	0.475242	0.460425
NKD1	-1.18757	4.32317e-89	8.34267e-87	8.89545	11.1804	11.0476	6.60927	5.5301	6.70728
GARS	-1.18728	2.11622e-222	2.79059e-219	256.786	247.859	251.928	119.791	123.714	122.002
SP8	-1.18686	2.98409e-10	2.11119e-09	0.937071	0.904028	0.870286	0.454924	0.273475	0.350039
SPRYD3	-1.18356	8.03888e-107	2.29893e-104	21.4614	22.3212	24.0159	10.7958	10.4613	10.5674
TTC39B	-1.1824	4.62639e-62	4.5755e-60	10.9694	10.7635	10.8583	4.55525	4.77711	5.28187
XBP1	-1.17431	1.72829e-178	1.32332e-175	90.8563	88.4011	89.2856	42.6183	42.2294	42.0357
HSD3B1	-1.17124	1.10328e-18	1.53501e-17	7.50861	6.24422	7.91813	2.96675	3.78604	3.51335
FBXO4	-1.17084	3.21136e-34	1.05721e-32	14.6993	13.7507	17.3666	7.55615	6.60389	7.70172
PRSS1	-1.17012	2.03147e-08	1.20668e-07	2.65692	2.04513	2.72048	0.94508	0.546362	0.872118
MRPL23-AS1	-1.16603	1.20341e-08	7.28865e-08	0.742717	0.807507	0.859091	0.285106	0.291121	0.337605
NUPR1	-1.16511	5.78946e-09	3.61153e-08	1.40874	1.67286	1.77293	0.365405	0.274354	0.483738
EAF2	-1.16372	1.29381e-14	1.34163e-13	8.23816	7.00185	8.36302	3.34206	3.40341	3.50798
ENTPD8	-1.16133	1.71938e-21	2.89442e-20	3.27328	3.2679	3.97851	1.43186	1.44927	1.58188
MYCL	-1.15918	4.37484e-30	1.17468e-28	3.83045	3.87343	3.96286	1.97088	1.52218	1.88243
AC073111.4	-1.15858	1.03029e-38	4.15899e-37	12.1871	13.4553	14.4479	7.21892	6.15914	6.23246
C1QL4	-1.14969	1.94646e-06	9.28669e-06	0.268618	0.252444	0.26891	0.053407	0.056862	0.046928
TSC22D3	-1.1461	7.4251e-35	2.53586e-33	8.59988	8.44054	8.42065	3.86898	4.18159	3.6193
ZC3H6	-1.14501	3.17448e-33	9.9933e-32	2.96997	3.34268	2.58798	1.917	1.59155	1.18574
DHFR2	-1.14144	3.16029e-21	5.21646e-20	3.34908	2.99444	3.42716	1.64122	1.49777	1.47838
CDRT1	-1.13957	1.11807e-29	2.93567e-28	12.8141	14.3036	11.7905	6.27689	5.79843	5.89574
AC008764.4	-1.13933	5.98889e-10	4.12873e-09	8.64558	15.834	15.448	5.8429	4.10787	6.65986
PARPBP	-1.13847	1.43595e-69	1.7569e-67	23.4443	23.2006	25.5769	12.815	12.5083	11.6988
AC046134.2	-1.13513	1.01292e-10	7.4993e-10	3.42132	3.26208	4.7028	1.82249	1.05388	1.41259
PRKAG1	-1.13273	3.05059e-90	6.13634e-88	43.3199	42.1657	41.4566	24.5723	23.2794	24.0326
TMEM141	-1.13185	8.66354e-85	1.50101e-82	108.482	105.291	120.049	55.3616	55.3803	58.0061
DNASE2	-1.12646	1.16939e-122	4.40583e-120	41.7645	42.671	44.6858	22.1222	21.6055	20.9837
SLC45A2	-1.12404	1.77128e-11	1.41132e-10	1.9311	1.77007	1.7915	0.831978	0.929104	0.759714
KLHDC9	-1.12099	9.57257e-11	7.11825e-10	3.29208	3.6141	4.52877	1.46807	1.28994	1.21356
SEC24D	-1.11946	2.34243e-145	1.26364e-142	30.2516	30.1389	31.5246	16.2752	15.333	15.7726
LMF1	-1.11899	1.32835e-13	1.26524e-12	5.01186	4.95563	4.41837	1.81216	2.28692	2.23382
KBTBD7	-1.11725	2.78204e-40	1.21611e-38	5.45511	5.04345	5.63986	2.64893	2.45267	2.71844
MAML3	-1.11679	2.27691e-09	1.48597e-08	0.417497	0.36626	0.343398	0.171746	0.163478	0.129763
IER5L	-1.11631	6.68232e-72	8.4819e-70	11.5926	12.1585	12.2638	6.00206	5.63832	6.03305
CADM1	-1.11165	5.63441e-59	4.99024e-57	16.4826	13.7932	13.4003	8.48494	7.93025	7.94063
FGF21	-1.11085	3.12554e-06	1.4581e-05	0.469717	0.35018	0.420777	0.084954	0.053386	0.033438
IDH2	-1.10816	2.33446e-77	3.31801e-75	43.8041	40.6191	47.6081	22.2172	20.9961	23.2068
FAM171A2	-1.10755	3.69021e-15	3.98321e-14	2.03878	1.75927	2.14882	0.854289	1.06514	1.07783
ACOT13	-1.10712	1.00654e-61	9.71189e-60	29.3395	25.8257	28.5033	11.2785	11.2231	12.8001
CCDC121	-1.10455	5.01314e-13	4.58543e-12	2.95424	2.89165	3.25443	1.49759	1.37223	1.29828
SFXN2	-1.10313	3.52334e-74	4.67206e-72	20.0388	20.4621	19.4239	8.76363	8.56205	9.23433
GALNT12	-1.10209	4.34347e-83	7.36403e-81	26.7536	27.2006	27.8634	14.0228	12.8761	15.1214
FBXL22	-1.09795	5.01499e-06	2.27515e-05	0.290459	0.49373	0.448366	0.180878	0.055174	0.132627
GEMIN8	-1.09263	1.45497e-15	1.60853e-14	5.68523	5.95969	6.10738	3.05217	2.98517	2.18311
ULBP1	-1.09246	4.86102e-23	8.88915e-22	4.54262	4.2764	4.09307	1.83363	2.12972	2.35018
ST6GALNAC4	-1.09144	8.05655e-30	2.12714e-28	8.04855	7.65561	8.27051	3.97004	3.46999	3.40948
TMTC4	-1.08965	3.45515e-42	1.59555e-40	11.7781	13.1716	13.3123	6.38098	6.23202	6.69903
BTN3A2	-1.08942	4.16445e-39	1.71016e-37	6.85268	6.73494	6.62796	3.44476	3.23433	3.146
CYP4F23P	-1.08933	2.71661e-06	1.27333e-05	0.599203	0.665286	0.688962	0.25278	0.2249	0.147839
FDXACB1	-1.08473	4.34635e-24	8.44413e-23	4.19546	4.67332	4.74264	2.16506	2.14984	2.34241
RNF125	-1.08394	1.48787e-26	3.31919e-25	2.94718	2.67822	2.8882	1.45528	1.46326	1.53293
SLC1A5	-1.08241	4.69401e-272	1.11417e-268	247.917	243.755	234.597	123.882	121.847	122.877
JDP2	-1.08241	1.97281e-42	9.19974e-41	13.5603	13.9392	14.2541	6.73135	7.12149	6.48342
RNASE4	-1.07967	4.16069e-08	2.39356e-07	1.60826	1.89512	2.74185	0.834933	0.816056	1.12728
TMEM37	-1.07816	7.31861e-06	3.24943e-05	0.359305	0.402743	0.260812	0.097272	0.098277	0.034107
CNBD2	-1.07734	1.30258e-08	7.85917e-08	4.93511	4.50575	3.67411	1.88053	1.84558	1.92321
HSPA5	-1.07703	1.42613e-182	1.16727e-179	409.32	389.873	393.289	200.955	200.146	208.036
SEMA3F	-1.0759	1.95107e-106	5.4483e-104	37.8289	40.0192	40.1013	21.695	19.1028	21.1461
CTH	-1.07371	8.31208e-27	1.8808e-25	8.13739	8.07301	8.92899	3.9271	3.8984	4.73169
SMIM19	-1.07208	2.60286e-32	7.80068e-31	25.822	23.7513	26.5023	12.9226	8.92504	9.94979
AC000120.3	-1.06886	7.41445e-12	6.14703e-11	3.9576	2.77781	3.81897	2.06863	1.32953	1.44407
AC079781.5	-1.06701	3.09306e-24	6.0625e-23	4.33724	5.10029	4.20199	2.1953	2.40516	2.33964
ACY1	-1.06518	3.29783e-65	3.55806e-63	24.6846	26.0433	26.0501	14.1942	12.7865	13.7922
MTHFD2	-1.06006	1.40312e-140	7.2401e-138	230.088	211.071	215.52	114.082	111.283	118.152
FOXO4	-1.05938	2.89075e-20	4.50229e-19	3.05307	2.78966	3.0028	1.5915	1.08668	0.989162
ADGRL1	-1.0587	4.65838e-110	1.39964e-107	17.694	18.7313	17.3602	11.0597	11.1791	8.45621
AL117339.5	-1.05821	2.83656e-10	2.01282e-09	0.902197	0.982693	0.908706	0.482322	0.392893	0.416939
LONRF1	-1.05668	1.05602e-50	6.7745e-49	12.2816	11.8356	12.4005	6.84621	6.04854	6.05181
YARS	-1.05331	4.97812e-180	3.93869e-177	287.19	294.805	301.042	147.779	148.817	156.542
ZNF821	-1.05303	5.88642e-08	3.32429e-07	1.43904	2.10855	1.88607	1.45088	1.4544	0.929617
KREMEN1	-1.05284	9.7889e-138	4.74182e-135	23.3725	20.5582	23.4972	10.9929	10.3952	10.562
BBC3	-1.05085	1.70559e-38	6.80399e-37	9.88124	10.4526	11.1369	5.96727	6.25828	5.14501
GDPD1	-1.04814	1.78891e-12	1.56569e-11	2.25902	2.59312	3.4943	1.04999	1.30245	1.25955
EFNA3	-1.04699	2.14984e-18	2.93606e-17	4.78539	5.31928	6.57711	2.7406	2.83254	3.27158
HCFC1R1	-1.0468	3.78531e-39	1.56803e-37	22.743	21.6755	24.1044	10.9367	11.1865	10.6199
GNG2	-1.04529	5.75225e-19	8.13195e-18	4.13308	3.84839	4.03955	2.22496	1.76745	2.0527
AL163636.2	-1.0452	1.06982e-05	4.62536e-05	1.4903	1.0631	0.693283	0.477965	0.42901	0.102231
GPT2	-1.04474	3.64272e-123	1.39457e-120	28.3879	30.3104	27.5906	15.1496	15.1013	13.5383
MARS	-1.04121	1.39019e-201	1.3749e-198	201.833	205.743	199.785	120.784	116.665	121.468
SLC37A4	-1.04102	2.9513e-98	7.0052e-96	23.2717	25.1583	25.4344	12.4075	11.583	11.3126
AL121594.1	-1.04008	8.4374e-13	7.58887e-12	11.5298	8.72413	11.2844	5.46348	5.37313	4.46204
ORAI3	-1.03929	2.96236e-32	8.8446e-31	7.12958	6.92686	7.82341	4.10893	3.58505	3.85749
SEMA6B	-1.03869	2.81739e-17	3.55333e-16	1.581	1.80273	1.89166	0.891213	0.789329	0.924783
CCDC61	-1.03813	5.99024e-37	2.22163e-35	12.9318	15.3784	15.4072	8.25219	8.14777	9.71418
ITIH4	-1.03715	3.29081e-08	1.9126e-07	1.74778	3.05651	2.17674	2.12148	1.16084	2.78519
FAM78A	-1.03698	5.26518e-12	4.43014e-11	0.943127	1.21943	1.27764	0.748774	0.654247	0.412074
C6orf141	-1.03322	6.05813e-26	1.30132e-24	15.6544	15.8915	15.3752	8.74489	6.79666	8.61759
DERL3	-1.03073	7.75786e-06	3.42524e-05	1.01139	0.96611	1.02847	0.499847	0.486545	0.153037
BTN3A1	-1.03004	3.00381e-39	1.24648e-37	8.41312	9.83373	9.72016	5.07191	5.44292	5.93703
ASB13	-1.02954	1.5274e-59	1.37327e-57	13.3513	13.2422	13.2145	6.76215	6.3749	6.91272
ASIC1	-1.02306	9.36351e-55	7.05563e-53	12.1857	12.6966	12.6618	8.88701	8.769	8.99345
MISP3	-1.02136	7.84993e-22	1.36004e-20	5.03624	5.32127	6.356	2.93473	2.64537	2.37048
BAG1	-1.02118	1.39019e-105	3.74973e-103	85.5893	81.1447	83.9985	43.8174	42.1603	44.1159
TBL1X	-1.02066	9.24992e-125	3.72129e-122	18.8252	20.0097	21.3	10.2597	9.9753	10.9764
AARS	-1.01738	4.91226e-160	2.98968e-157	74.5068	75.5782	79.7277	41.0724	41.2173	39.688
ATP8A1	-1.01651	3.66607e-56	2.89096e-54	6.84865	7.29908	7.74198	4.7643	5.68327	3.49356
CAMKK1	-1.01555	1.50423e-39	6.37581e-38	5.59197	6.36705	6.58801	3.38109	3.34906	3.0453
MOCOS	-1.0142	3.16199e-95	7.08046e-93	20.5298	20.9819	16.0707	9.85307	10.2044	8.98473
RPL32P29	-1.01288	8.77749e-11	6.56404e-10	22.4029	19.885	17.8257	8.59101	9.64729	11.1732
ETFDH	-1.00885	7.18479e-44	3.55288e-42	23.6602	22.9216	23.0233	13.1937	13.3825	13.3643
PRSS12	-1.0083	1.12399e-16	1.35153e-15	2.2784	2.85876	2.72139	1.11038	1.24378	1.7911
C11orf71	-1.00734	4.08875e-09	2.59285e-08	2.4236	1.93866	2.39582	1.02791	0.885315	1.26993
TMEM143	-1.00309	1.58601e-14	1.62827e-13	3.77402	3.72303	3.68585	2.11312	2.24174	1.73906
PIGR	-1.00186	2.8886e-05	0.000117925	0.251364	0.153156	0.163778	0.272688	0.271307	0.039058
SMPD2	-0.999685	2.7136e-36	9.75908e-35	13.9474	13.5785	14.3451	7.78947	8.29479	7.96291
SHMT2	-0.9992	1.24752e-159	7.40277e-157	203.927	203.111	202.853	108.15	110.29	107.993
AC018413.1	-0.997168	5.14962e-07	2.62299e-06	2.9455	4.63202	4.51316	1.53564	1.77095	2.0342
ZNF25	-0.993585	6.35822e-16	7.21409e-15	3.26453	2.76001	2.73787	1.51537	1.46451	1.29147
DNAH5	-0.993347	1.2899e-05	5.51756e-05	0.601039	0.46985	0.620433	0.184039	0.403328	0.200607
NT5M	-0.992637	1.35018e-10	9.87915e-10	3.27816	3.3651	3.12517	2.1813	1.17911	1.84188
FAM27E3	-0.990854	1.55699e-08	9.33012e-08	1.95199	1.88213	1.63663	0.869078	0.786108	0.994724
PEX11G	-0.990842	2.6116e-06	1.22678e-05	1.44103	1.46869	1.91731	0.932724	0.591638	0.487165
ANG	-0.987806	1.30895e-07	7.13252e-07	2.83711	2.82898	3.59079	1.22803	1.14477	1.20425
KDM7A-DT	-0.985859	3.66272e-23	6.71857e-22	6.11278	6.35057	6.75996	3.65324	2.82688	3.66317
SESN3	-0.985658	1.7598e-26	3.9038e-25	2.84984	2.58068	2.84528	1.49657	1.23872	1.52535
SQLE	-0.985529	3.25285e-118	1.08746e-115	79.0954	74.0418	75.6907	43.6042	43.4423	44.4862
ASCL2	-0.984526	1.05217e-151	6.09129e-149	113.727	112.308	113.427	62.5735	58.8197	63.3163
NIPSNAP2	-0.983827	5.75361e-67	6.53434e-65	43.6384	44.5781	44.7426	24.1692	22.7126	26.5086
PDK1	-0.983065	4.15846e-57	3.38032e-55	14.9819	13.3034	16.5199	8.41967	8.9265	8.56576
LINC02749	-0.980246	2.06245e-05	8.61267e-05	2.7594	2.78986	3.46065	1.21828	1.32652	0.761162
OARD1	-0.976878	2.58001e-35	8.95308e-34	25.1986	24.9431	25.9166	13.35	15.6993	14.7136
APOL6	-0.975153	1.59737e-70	1.98509e-68	5.46808	5.444	5.4791	3.0266	2.99802	2.89922
FAM114A2	-0.975065	6.42031e-34	2.08471e-32	14.1661	13.6392	14.2859	6.67945	7.40317	6.91421
YTHDF3-AS1	-0.973852	2.61355e-07	1.38163e-06	3.8002	3.57313	4.05733	1.66281	1.846	1.79985
OTULINL	-0.973228	5.69598e-07	2.8858e-06	0.40361	0.355955	0.441536	0.296348	0.231666	0.13097
MAMDC4	-0.971942	3.68304e-59	3.27418e-57	19.0023	23.8392	22.3433	12.428	11.9848	13.077
FBXW10	-0.971311	8.89975e-07	4.41012e-06	0.707799	1.03823	0.766526	0.48009	0.551571	0.256183
NALT1	-0.968275	2.5502e-08	1.49942e-07	4.12574	5.5756	6.18158	2.41743	2.51728	2.68592
PROZ	-0.967824	3.65717e-07	1.89961e-06	1.58862	2.02161	2.09423	1.41535	0.797995	1.22906
FPGT	-0.967132	1.03579e-36	3.8117e-35	18.839	17.7707	17.938	10.4256	10.0379	10.7923
NUDT3	-0.965458	1.28563e-81	2.11915e-79	6.72029	6.59405	6.72325	3.75181	3.71955	3.54242
CDPF1	-0.964356	3.48246e-19	5.00058e-18	6.98652	8.13948	8.19488	3.98862	4.40439	3.83994
TOLLIP-AS1	-0.962148	2.73241e-08	1.59903e-07	3.37939	3.16567	3.75632	1.72553	1.38795	1.92842
SLC5A4-AS1	-0.960268	2.45912e-07	1.30318e-06	0.37675	0.457168	0.434528	0.179959	0.189318	0.2475
ETV7	-0.960098	1.40021e-05	5.9658e-05	0.917946	0.744253	0.852967	0.422012	0.393638	0.362803
LINC01219	-0.955995	6.53471e-05	0.00025469	0.551816	0.502268	0.638738	0.160832	0.025435	0.157189
UNC5B	-0.955148	3.62587e-14	3.62373e-13	0.822428	1.02706	1.12423	0.564637	0.487838	0.528587
G6PC3	-0.955082	1.2312e-89	2.39539e-87	64.3769	62.7915	66.073	34.893	36.4849	35.0297
NLRP6	-0.954099	4.45142e-07	2.28749e-06	0.857795	1.13129	0.765534	0.480971	0.360172	0.338523
RNF122	-0.95346	2.2627e-11	1.7843e-10	2.81821	2.48161	2.97988	1.5147	1.50461	1.23461
FGF19	-0.950955	8.11847e-05	0.000311964	0.839186	0.403064	0.292521	0.187083	0.190407	0.062456
DDX60	-0.948377	3.5037e-09	2.23739e-08	1.14206	1.24118	0.825211	0.751373	0.55581	0.806032
TRIB3	-0.947255	8.87067e-144	4.67898e-141	89.2475	88.0919	89.6597	50.2357	49.6326	50.7067
MYH7B	-0.946374	1.09446e-13	1.0492e-12	1.1536	1.35297	1.22668	0.817174	0.837915	0.884233
MKX	-0.946099	7.11969e-10	4.87573e-09	1.64771	2.07503	1.83369	0.905207	0.6925	0.838518
SEMA5A	-0.945281	4.87985e-47	2.73826e-45	4.24619	3.9704	3.64302	2.45669	2.39675	1.95767
CREB3L1	-0.943855	8.33889e-05	0.000319864	0.364975	0.242682	0.193859	0.106725	0.074872	0.180575
H1FX	-0.942776	4.58618e-98	1.0778e-95	98.5666	103.402	108.896	59.4145	54.5911	58.7958
LARGE2	-0.941526	6.91827e-81	1.0875e-78	27.6257	28.274	27.1916	18.5587	16.1002	19.2126
TMEM187	-0.940661	3.23323e-14	3.24225e-13	7.00306	6.00689	6.51847	3.95668	3.51204	3.83744
CXCL1	-0.940282	1.93068e-23	3.5802e-22	20.5352	19.0285	17.6691	9.61554	9.78955	11.6735
ANK3	-0.939953	2.9124e-55	2.23717e-53	9.83338	9.47934	9.07821	5.51857	5.01869	4.88517
ABHD14B	-0.937902	3.4094e-65	3.66178e-63	25.1966	27.365	26.1153	15.6912	14.723	14.6536
ZNF624	-0.936912	1.01407e-11	8.28288e-11	2.52089	3.00282	1.94404	1.73445	1.70217	2.56309
AL022328.4	-0.936883	1.85062e-07	9.92683e-07	2.43154	2.53574	2.72764	1.51265	1.27487	0.966266
BLMH	-0.935698	1.35377e-81	2.2009e-79	50.8879	49.6684	49.8356	27.5247	31.0245	28.953
DPH6	-0.934477	1.73849e-16	2.05399e-15	15.5719	14.241	14.8772	8.31355	7.46159	6.95295
GLT8D1	-0.934184	9.74007e-66	1.06051e-63	60.1275	61.6441	66.4471	37.4749	36.0628	36.8718
GMDS	-0.93278	7.22779e-48	4.13395e-46	38.5075	31.3282	34.298	19.4356	15.8432	19.6611
GALNT6	-0.932648	4.09421e-139	2.02459e-136	51.1907	55.861	55.3156	32.8353	30.1377	31.5384
ATF4	-0.930728	2.2309e-171	1.51294e-168	447.967	429.171	438.1	245.509	245.847	244.578
GRB10	-0.92793	1.49779e-105	3.99455e-103	28.3375	29.7493	28.0427	17.5186	16.5779	17.6389
TMEM231	-0.924383	3.15045e-22	5.56392e-21	4.55559	5.49525	4.838	2.90024	2.94056	2.69822
ADA	-0.924007	5.56454e-21	9.07766e-20	8.47347	9.3537	8.67049	4.96176	4.71944	6.11023
LINC01137	-0.920629	2.01216e-08	1.19581e-07	2.45559	2.4349	2.26672	1.19763	1.23459	1.28273
AP003065.2	-0.920508	8.94595e-06	3.91556e-05	2.59455	2.4262	1.92321	1.34215	0.967342	0.902513
ADAMTS19	-0.920378	7.26091e-09	4.49166e-08	1.45614	1.22094	1.08614	0.650005	0.710648	0.962667
HNRNPH2	-0.919714	2.57907e-86	4.70899e-84	104.546	98.6645	106.453	57.3217	58.2444	60.3786
H1F0	-0.91971	1.0215e-112	3.19031e-110	77.527	79.0523	83.4184	45.9839	44.59	45.6214
MYB	-0.919181	5.79375e-60	5.35099e-58	21.8739	22.5502	24.1304	12.8476	12.7253	13.18
TIAM1	-0.919159	1.19388e-49	7.36048e-48	6.05877	6.13756	5.95259	3.3853	3.29342	3.49733
IDH1	-0.917954	4.71596e-92	9.81913e-90	201.133	192.513	205.58	115.471	107.864	120.323
LONP1	-0.916758	5.31271e-175	3.9407e-172	106.368	110.831	114.385	68.365	66.9476	66.6543
SLC7A11-AS1	-0.916486	6.53572e-05	0.00025469	2.01083	1.52912	0.485317	0.28242	0.119559	0.163211
TBCCD1	-0.915714	2.83742e-31	8.06574e-30	10.8136	10.7883	11.8897	6.41085	7.18118	5.96421
TBC1D16	-0.909754	1.33386e-81	2.18348e-79	10.5639	11.0267	11.2972	6.09886	6.15683	5.72702
ASMTL	-0.909722	6.48837e-58	5.55985e-56	25.8812	25.0498	26.303	15.7696	14.2871	15.8707
SLC5A1	-0.905511	9.65489e-05	0.000366845	0.451915	0.321131	0.700475	0.142221	0.188109	0.149669
DENND5A	-0.905155	6.49152e-101	1.62192e-98	28.0587	32.311	32.5746	21.544	19.8686	18.9812
CD14	-0.904592	1.17936e-07	6.45156e-07	2.18848	1.8422	3.68803	1.35309	1.26997	1.08882
HERPUD1	-0.904332	1.03244e-70	1.28979e-68	65.8875	58.257	57.8393	38.1279	33.3565	34.132
ALDH1L1	-0.904025	6.47611e-31	1.81057e-29	7.56427	7.45776	8.25196	4.37887	3.88381	4.26276
TMEM145	-0.903635	7.7775e-06	3.43135e-05	0.883761	0.917541	0.909438	0.581951	0.281558	0.435747
NUDT18	-0.903323	1.1844e-21	2.02105e-20	8.47422	8.70877	9.13741	4.39951	5.21103	5.1174
C1QTNF1	-0.899702	6.1881e-32	1.81558e-30	12.2822	12.6581	11.3093	9.61095	8.79279	9.61435
URAD	-0.89786	0.000165978	0.000609758	1.21847	0.658991	0.875493	0.301269	0.327417	0.344503
ZNF862	-0.897792	6.1055e-32	1.79579e-30	6.89621	6.65048	6.19485	3.98816	3.99926	2.93878
TRIM34	-0.89671	4.74074e-16	5.42819e-15	5.23531	5.27481	5.23116	3.13088	3.35937	3.73322
MIR210HG	-0.893892	9.18753e-05	0.000349984	6.63054	8.52531	15.1107	3.75543	4.4393	3.97155
C20orf204	-0.893545	4.97591e-09	3.13035e-08	0.799024	0.795007	0.922796	0.464378	0.503014	0.491711
OAF	-0.89246	3.16981e-51	2.06133e-49	20.2503	21.3632	22.5896	13.3675	12.3335	12.5021
MAGED1	-0.891534	1.28062e-80	1.98671e-78	36.5443	34.6007	36.3895	21.7023	20.6968	21.0631
RIMKLA	-0.891508	2.22885e-23	4.12346e-22	3.07237	2.79821	2.87379	1.68436	1.7034	1.79407
INSR	-0.891486	5.67403e-20	8.67217e-19	1.71529	1.92785	1.75457	1.00242	1.08694	2.1188
EDEM2	-0.889439	2.73363e-39	1.14034e-37	17.2766	16.5419	18.4372	10.1584	9.92627	9.97586
PCED1B	-0.889094	1.87228e-06	8.95337e-06	1.22896	1.48436	1.6787	0.848268	0.92974	0.398157
ACSS2	-0.887517	1.17263e-63	1.20491e-61	38.8796	41.4724	42.069	27.1089	27.1042	23.6054
AC078852.2	-0.887049	2.49283e-06	1.1739e-05	5.08977	5.56341	4.57203	2.83579	2.72507	2.13978
GPR153	-0.88694	5.45991e-14	5.39311e-13	1.55471	1.94012	2.13857	1.03224	1.04028	1.10514
PELI3	-0.886663	4.04148e-31	1.13794e-29	7.22602	6.95885	6.56613	4.20201	4.56293	3.98474
VEGFA	-0.885537	2.28521e-103	5.96064e-101	48.2871	52.1646	49.7788	32.0922	32.5406	31.4663
LINGO1	-0.883456	0.000151347	0.000559736	0.144207	0.145797	0.169934	0.032881	0.070067	0
SLC16A14	-0.882252	3.12572e-14	3.13709e-13	2.8311	2.88496	2.45461	1.71525	2.03578	1.77603
OR2A7	-0.880949	4.01797e-07	2.07417e-06	1.88289	2.06049	2.22294	1.08862	1.37806	0.919786
ADAMTS19-AS1	-0.875277	0.000211422	0.000763359	1.59448	0.821423	0.739766	0.424089	0.407419	0.305858
LRRC75B	-0.873438	7.30734e-15	7.72249e-14	4.28149	5.30546	5.39095	3.06422	2.98737	3.28647
C17orf113	-0.8732	4.47849e-07	2.3004e-06	0.623592	0.637457	0.752551	0.393139	0.313946	0.35805
PTPRU	-0.872269	2.41119e-68	2.8616e-66	13.3703	14.2574	14.6211	10.3473	9.28344	9.56435
TDRD3	-0.868376	3.20175e-32	9.52341e-31	11.5871	12.2792	13.6581	7.87806	7.08724	7.25087
METTL7A	-0.866942	6.99124e-18	9.23451e-17	4.63796	5.48814	6.30438	3.71338	2.60782	3.15137
AC064807.1	-0.866714	8.22242e-08	4.56318e-07	2.57078	1.97203	2.27499	0.890373	1.64257	1.50558
TTC25	-0.865956	7.27482e-07	3.6414e-06	1.29401	1.46053	1.48512	0.681578	0.818692	1.03372
LRRC26	-0.865636	3.26592e-12	2.79351e-11	5.33188	5.07409	5.88869	2.93418	3.38409	2.85109
VSNL1	-0.864292	2.11081e-19	3.08321e-18	11.423	11.877	11.3004	6.60618	7.17773	6.71528
SHPK	-0.862327	7.84788e-61	7.4214e-59	11.9457	12.2977	12.3672	7.57054	7.10884	6.98392
LY6G6D	-0.861483	6.48525e-08	3.64051e-07	12.0578	12.702	15.9397	7.92214	7.01331	7.74243
MLEC	-0.860501	7.43439e-128	3.09584e-125	158.918	154.422	152.269	124.447	125.168	115.046
POGLUT2	-0.859963	1.03748e-15	1.16049e-14	5.14509	5.53644	6.26637	3.19119	3.48638	2.90061
RSAD1	-0.859876	5.27738e-49	3.18737e-47	22.8411	23.8773	22.3327	15.4901	14.2864	15.0828
PYCR3	-0.859423	2.83072e-75	3.79605e-73	24.6534	24.3772	24.9644	15.3958	15.4738	15.4443
AC099343.3	-0.859359	1.46756e-06	7.09884e-06	1.07683	1.30663	1.39717	0.812641	0.514752	0.684665
FAM86JP	-0.858264	8.24633e-15	8.65701e-14	5.09608	4.70215	4.61752	3.09456	2.87776	2.55464
HES2	-0.856939	1.50837e-05	6.39562e-05	0.619541	0.678505	0.754873	0.185853	0.362688	0.804281
MANEA	-0.85637	1.58267e-34	5.31347e-33	14.867	14.3328	13.671	9.48763	9.08279	7.77311
SDF2L1	-0.855847	8.03539e-75	1.07151e-72	104.172	99.1218	104.257	62.2186	60.0024	60.3108
SNHG25	-0.853652	8.14841e-10	5.5514e-09	124.049	114.937	113.944	120.681	66.7948	87.6016
PPM1J	-0.853275	6.72539e-12	5.60315e-11	4.0038	3.21005	4.09024	2.01655	2.07961	2.12351
DNHD1	-0.852765	1.05452e-38	4.24957e-37	6.65412	8.27172	7.2039	6.77508	5.06574	5.08331
MYCN	-0.851924	1.13589e-05	4.8932e-05	0.930117	0.938807	0.753074	0.52618	0.35233	0.410588
STEAP1	-0.851696	1.0278e-37	3.92165e-36	43.3661	41.1732	40.9	24.1183	23.8487	26.3159
CCL20	-0.849842	2.336e-11	1.83783e-10	13.3786	13.0463	12.9045	6.91929	8.36006	7.33899
PSPH	-0.849814	4.21441e-78	6.21325e-76	75.0234	76.0768	75.2109	43.3691	44.2927	43.6042
TUBE1	-0.849694	3.50421e-30	9.45181e-29	19.3952	21.9474	23.4427	10.8178	10.8599	13.7176
AC005840.2	-0.849377	6.4369e-10	4.42602e-09	6.73125	6.36766	7.06222	4.06774	3.87775	4.04861
RFX2	-0.849081	1.67171e-19	2.46153e-18	7.35985	6.48317	8.51161	3.99309	4.82341	5.27978
CEBPA	-0.848551	8.53168e-20	1.28576e-18	6.20905	6.39718	6.71637	3.50756	3.42346	4.43612
NAGLU	-0.847176	5.51919e-84	9.49301e-82	33.4723	36.0562	35.5419	23.8329	22.5057	20.8691
LITAF	-0.846822	3.2548e-91	6.71791e-89	61.9786	60.7794	63.3192	37.3852	38.0212	38.7283
TRIM5	-0.844415	5.00598e-62	4.91e-60	25.0522	26.7907	27.9599	17.8532	16.9899	17.1789
ASRGL1	-0.844351	5.36111e-20	8.21506e-19	11.4812	12.0453	11.3603	7.98245	8.19127	5.81639
SND1	-0.842031	2.30559e-133	1.05241e-130	128.541	128.457	127.143	76.4828	75.2937	76.1564
SNTB1	-0.840425	4.79565e-85	8.43182e-83	30.8191	29.6335	30.1287	19.1097	18.3146	18.347
BTBD3	-0.840143	1.29714e-28	3.20383e-27	6.36696	6.14837	6.48417	3.71799	4.87779	3.96102
PLIN1	-0.83923	0.000418684	0.00144007	0.24082	0.236996	0.240955	0.097058	0.092098	0.188592
SGPP2	-0.838982	1.68685e-42	7.88171e-41	7.66834	7.50575	7.20247	4.7133	4.39677	4.28266
TNKS1BP1	-0.838696	7.39278e-108	2.16636e-105	29.2106	31.9823	28.9502	21.7929	20.9349	21.8196
AP001056.2	-0.837806	0.000320383	0.00112228	0.184936	0.258515	0.282058	0.110218	0.085964	0.120151
HIST1H1C	-0.835587	1.96118e-33	6.25679e-32	65.6104	60.2011	61.1116	36.1205	37.2726	37.8263
EML2	-0.835534	4.81803e-62	4.74526e-60	40.3401	43.5995	42.7538	29.3026	28.3108	28.2354
EIF4EBP1	-0.83499	8.7374e-91	1.78785e-88	131.31	131.633	131.116	78.8571	79.6986	78.9147
FRA10AC1	-0.834503	3.59517e-34	1.17866e-32	23.6556	22.0356	22.0665	15.0659	16.0524	15.6185
ARRDC3	-0.833762	3.3022e-14	3.31001e-13	4.0589	4.79122	4.8428	2.62702	2.22341	4.10746
THOC6	-0.833429	1.59933e-48	9.4432e-47	32.7593	32.1437	31.8397	20.4637	18.8471	20.7401
PNRC1	-0.831952	1.10099e-27	2.59771e-26	22.6804	21.3688	24.5348	14.4775	12.4241	13.1605
SLC25A23	-0.831722	6.03368e-106	1.6653e-103	47.8135	48.4141	47.927	32.3868	31.8029	31.7375
FAM86C1	-0.83066	2.37047e-29	6.10918e-28	12.4011	13.2241	13.054	7.9865	7.967	7.59754
AC073111.3	-0.830497	0.000129872	0.000485073	3.03004	3.41831	2.82977	1.33795	1.10599	2.1604
TLE2	-0.829849	1.56464e-06	7.54539e-06	1.40732	1.62413	1.75345	0.869825	0.927938	0.881776
ESPN	-0.8297	8.03989e-05	0.000309345	0.844118	0.794092	1.22214	0.312565	0.348195	0.450603
TMEM117	-0.829463	7.24718e-14	7.08189e-13	5.82251	5.44468	5.43848	3.52413	3.19611	2.96963
PTMA	-0.82919	1.52735e-90	3.09857e-88	3655.94	3488.92	3607.89	2112.95	2135.32	2280.91
MSRB1	-0.82718	1.31736e-53	9.39004e-52	33.5713	33.5528	34.5335	20.6484	20.8176	20.0199
CXCR2	-0.826947	0.000118051	0.000443294	0.836278	0.903283	0.915166	0.393472	0.307538	0.414499
AC005993.1	-0.826387	1.09363e-07	6.00474e-07	8.36079	9.10358	10.1927	5.49893	4.39935	3.79221
LINC02418	-0.825888	0.000616214	0.00205775	0.131618	0.168348	0.194962	0.086271	0.054226	0.03482
MAFG-DT	-0.825865	1.00392e-07	5.53266e-07	1.68854	1.97801	1.78419	1.109	1.16303	0.822213
ELAC1	-0.82567	1.34318e-18	1.85574e-17	9.42479	9.78385	9.0286	5.87484	5.73575	5.36236
TNFRSF9	-0.825613	4.45317e-17	5.50523e-16	5.41914	4.3617	4.44197	2.83765	2.66137	2.67748
AL035078.4	-0.825482	1.75364e-31	5.02709e-30	27.0468	31.6776	31.0152	18.3483	18.3403	17.3305
GXYLT2	-0.825474	2.07632e-27	4.84121e-26	9.50707	11.7998	12.7624	7.35192	6.48657	8.49192
ANO7	-0.825392	6.44359e-13	5.83537e-12	3.84078	3.77207	3.17566	2.20362	2.28063	1.7597
AC026202.3	-0.824276	0.000317054	0.00111128	0.847287	0.696442	1.09488	0.389504	0.464608	0.30925
LURAP1L	-0.823621	2.47405e-09	1.60755e-08	2.58346	2.63385	2.97453	1.78855	1.70584	2.00505
MID1IP1	-0.82308	1.02817e-86	1.92163e-84	44.832	44.1303	43.6393	27.0844	27.3116	28.2133
FHIT	-0.822564	3.8923e-07	2.01544e-06	2.52917	3.0418	3.07777	1.75533	1.65359	3.10413
MSMO1	-0.821779	3.30239e-54	2.44191e-52	90.4717	86.0526	96.2545	56.3963	55.0243	57.6689
EVI5L	-0.821404	3.81091e-24	7.42049e-23	4.39231	4.99399	5.18124	3.02919	2.69457	2.96268
BAMBI	-0.820828	2.06967e-52	1.39561e-50	40.1415	39.7741	42.4457	25.4444	23.1081	25.1556
ST6GALNAC1	-0.819897	0.000149944	0.000554716	0.976595	0.639055	1.32987	0.336972	0.466601	1.18634
PTRH1	-0.818205	1.21356e-19	1.80709e-18	18.7272	18.5669	20.5921	10.6393	12.7952	11.8967
AC140479.2	-0.818118	5.09231e-07	2.59547e-06	1.02423	1.1192	1.09959	0.621778	0.572113	0.653976
RPL3	-0.817261	6.8471e-128	2.90219e-125	1855.15	1843.05	1895.52	1179.21	1162.44	1199.64
DDN	-0.817023	0.000272165	0.000964197	0.233668	0.237604	0.28046	0.120152	0.145192	0.093398
TYMSOS	-0.816383	2.47248e-05	0.000102153	2.28845	2.73445	3.35945	1.5504	1.3977	1.31226
SLC7A1	-0.81635	2.57779e-85	4.56615e-83	39.5033	38.0192	34.9113	23.9009	23.4203	22.9378
ARHGEF37	-0.815897	4.66629e-11	3.58676e-10	1.94426	1.82564	2.22391	1.6443	1.57271	1.07658
SLC7A5	-0.815041	1.25492e-164	8.27413e-162	246.105	242.853	234.465	150.626	148.73	146.33
FURIN	-0.814515	3.07421e-124	1.21616e-121	43.0739	43.9011	43.7608	28.3389	26.5597	26.8629
SUCLG2	-0.811956	3.42484e-54	2.51006e-52	38.3313	36.84	39.6797	23.1852	23.4105	23.4556
TMEM183A	-0.811907	7.83349e-77	1.10021e-74	51.4323	50.3541	52.5284	37.9024	36.2502	32.2057
CCDC167	-0.811857	9.59535e-21	1.53993e-19	32.3998	33.0738	34.3729	21.3665	19.8604	18.6105
UHRF1BP1	-0.811593	7.16973e-89	1.37243e-86	15.2313	15.0716	14.5048	9.60163	9.16784	8.97687
CLEC11A	-0.811548	4.75438e-08	2.7138e-07	3.49603	2.92577	2.65957	1.66555	1.57252	1.98799
AC004080.1	-0.811239	0.000463446	0.00158119	1.21118	1.33603	1.29147	0.41646	0.717577	0.591777
MID1IP1-AS1	-0.811043	5.609e-05	0.000220715	9.29614	8.69654	6.97983	5.00351	4.4668	3.42557
VWA1	-0.810686	1.61183e-21	2.71722e-20	7.14107	6.63476	7.04986	4.3636	4.04028	4.51588
VSIG10L	-0.810117	1.87831e-14	1.91675e-13	4.19071	3.78478	4.14948	2.76673	2.20611	2.45664
METTL27	-0.809717	5.37643e-09	3.36893e-08	4.99801	5.61581	6.32034	3.51166	3.13173	4.11098
SLC18B1	-0.808823	5.36245e-39	2.19454e-37	22.1032	20.9302	22.5434	13.5159	12.8832	13.6345
SUSD4	-0.808161	1.53414e-14	1.57706e-13	4.68021	4.81368	5.00574	2.77229	3.1642	3.5299
CYP2U1	-0.807397	1.33739e-14	1.38501e-13	2.51635	2.46033	2.50183	1.46861	1.41223	1.72942
AC079594.2	-0.807274	0.0001802	0.000658542	0.619925	0.559677	0.475024	0.307346	0.213868	0.312006
HMGCS1	-0.807204	6.23011e-94	1.34434e-91	163.964	159.601	166.554	101.596	101.417	94.2537
NXPE2	-0.807163	0.00071003	0.00234268	0.686715	0.511793	0.635227	0.166999	0.41508	0.156776
TPCN2	-0.806316	1.07964e-50	6.90734e-49	10.0703	10.9287	10.41	8.45429	7.5489	7.49648
GGACT	-0.80484	9.54328e-07	4.71718e-06	2.14597	3.12808	3.52235	1.88723	0.96291	1.56315
TBC1D22A	-0.804023	1.41133e-26	3.15437e-25	11.6041	11.8723	12.4468	6.856	7.94456	8.18266
CALR	-0.801749	8.47107e-131	3.79376e-128	894.873	867.708	885.546	550.308	549.092	554.277
LINC02600	-0.801111	0.000809801	0.00264394	0.110111	0.084956	0.111554	0.029461	0.004659	0.051281
C1orf127	-0.800824	0.00087593	0.0028442	0.337404	0.141796	0.383575	0.036572	0.078991	0.053177
PCP4	-0.799773	8.59185e-05	0.000328876	4.36208	6.91171	8.48182	3.85904	2.85508	3.78826
AP003108.5	-0.799576	0.000847453	0.00275815	1.03222	1.01867	0.745826	0.353686	0.534245	0.221174
UBE3B	-0.798608	6.87824e-59	6.04674e-57	19.3693	18.5924	19.7378	14.3343	15.7748	12.8323
PLA2G4F	-0.798013	9.76483e-11	7.25667e-10	1.71546	1.77207	1.842	1.13355	1.02261	1.45863
SREBF1	-0.797848	2.88923e-103	7.45421e-101	72.5322	76.3248	74.7031	51.6089	49.5324	51.041
FAM156B	-0.797828	0.000225373	0.000810402	3.45101	3.82216	4.34626	2.82014	2.04706	2.42758
FLG	-0.797488	4.02485e-08	2.32047e-07	0.308228	0.329887	0.281168	0.184757	0.181005	0.178219
MPP1	-0.795031	1.42928e-23	2.67551e-22	13.7748	12.8403	11.2856	8.28986	7.91896	7.39738
HSP90B1	-0.794795	1.66336e-97	3.83317e-95	1023.96	1002.65	1018.72	650.025	638.402	676.447
TEF	-0.794373	3.87042e-37	1.44447e-35	6.57281	7.08898	6.57985	4.32906	4.01824	4.21062
TM7SF2	-0.794298	1.8256e-43	8.77175e-42	31.0466	32.0294	34.1192	20.716	18.9292	21.0104
ACADS	-0.79378	2.20156e-24	4.36925e-23	9.64582	9.97083	10.6427	6.3178	6.68973	6.31257
HAGLR	-0.792399	5.30652e-11	4.05785e-10	2.11261	2.54811	1.8342	1.38545	1.41165	1.11423
AL391834.2	-0.791182	0.000882792	0.00286452	3.11246	2.69029	2.98565	1.20559	1.47031	0.916452
ADAM11	-0.790884	6.19813e-07	3.11957e-06	0.929621	1.08975	1.36494	0.895919	0.676464	0.831853
ERMARD	-0.790861	9.52153e-25	1.92671e-23	18.5617	21.1736	20.38	13.9111	12.7055	14.2705
APOBEC3F	-0.790019	8.59025e-31	2.38757e-29	13.7524	12.93	13.2438	10.7458	12.4496	10.0252
MXD4	-0.789333	1.26405e-32	3.85154e-31	9.7017	11.7804	12.6068	6.7979	7.4322	6.42282
TLCD1	-0.788357	6.33786e-17	7.7305e-16	15.0907	15.7731	14.6811	10.2967	9.91327	9.21405
DRAM1	-0.787113	3.84658e-38	1.51414e-36	19.8805	18.1687	20.5916	12.0753	12.164	14.1091
SPERT	-0.78702	0.00037397	0.00129679	0.130485	0.27519	0.22457	0.078141	0.028357	0
SH3PXD2A	-0.786077	3.79274e-20	5.86098e-19	2.14247	2.17777	2.52152	1.46314	1.33889	1.28121
SPINK4	-0.78533	0.000803422	0.00262528	4.42063	3.1674	3.50331	1.51167	1.41794	1.99369
SIRT3	-0.785177	1.91677e-39	8.1099e-38	28.1286	28.7399	28.7002	19.1161	17.6147	17.3544
AL031716.1	-0.784598	0.000637205	0.00212068	3.33511	4.10458	4.03079	1.54688	1.67781	2.20634
FP565260.3	-0.784123	2.84924e-32	8.52831e-31	13.0413	12.428	13.8268	8.63697	8.4298	8.35403
EVX1	-0.783786	1.22893e-15	1.36691e-14	4.21568	4.33034	5.19134	2.93456	2.94714	2.72548
TSR2	-0.78366	8.33466e-52	5.55706e-50	15.1956	14.7411	15.1651	9.34345	9.20568	9.66847
AC107027.3	-0.783605	7.99172e-07	3.98363e-06	1.14233	1.25096	1.34738	0.801779	0.688699	0.672533
BCL11A	-0.782646	4.01313e-18	5.37864e-17	6.70642	5.67192	7.02849	3.95739	3.5658	3.55623
TMEM102	-0.781602	7.54889e-30	2.00425e-28	13.0266	12.4198	12.8449	7.70481	8.26515	7.75384
INVS	-0.780977	4.43925e-38	1.73878e-36	13.7598	13.8515	14.5636	8.49513	8.33381	8.79037
DOCK1	-0.780846	3.32362e-79	4.9616e-77	24.9358	24.169	25.8978	16.6241	16.7211	15.3933
MEGF8	-0.780417	1.53343e-79	2.30365e-77	9.53669	10.3447	9.50006	6.50246	6.88705	6.70556
AC005324.3	-0.779577	1.40522e-06	6.81115e-06	1.09488	0.810587	0.694522	0.579315	0.463972	0.457298
GSTZ1	-0.779056	7.40992e-24	1.41726e-22	16.3241	16.7491	17.2902	9.54253	10.5516	9.83248
RFXANK	-0.779017	2.284e-41	1.03066e-39	54.1053	56.1654	59.2647	39.1417	35.034	42.215
VASH1-AS1	-0.778411	1.95767e-10	1.41109e-09	4.54794	4.63462	4.41765	3.68335	2.97091	3.08062
LEAP2	-0.77751	1.35187e-06	6.56733e-06	4.25151	5.41043	4.87602	2.91234	3.08089	2.62623
TESC	-0.776056	2.77877e-20	4.33641e-19	18.8757	17.9769	19.1621	12.1051	11.7391	10.843
TAB1	-0.773618	6.02979e-35	2.06229e-33	12.9221	12.6919	16.2595	8.94554	8.23565	9.3182
ASTN2	-0.773538	2.56591e-10	1.82731e-09	3.52876	3.51313	3.41147	1.94003	2.08633	1.93908
COQ8B	-0.773178	3.29944e-48	1.9195e-46	28.5248	28.8023	27.9585	18.0081	18.1202	16.1511
MAP1A	-0.773147	2.51019e-06	1.18101e-05	0.321771	0.25765	0.255361	0.177431	0.161056	0.151958
ARMC2	-0.772003	2.56461e-08	1.50677e-07	6.23075	6.14554	6.29635	4.37552	3.46631	3.18707
EIF3FP3	-0.771751	5.70641e-21	9.30271e-20	22.3994	20.9135	19.4256	12.3523	13.7351	13.1778
STEAP3	-0.771333	8.85851e-70	1.08946e-67	21.1624	21.0404	20.8719	13.3796	12.8676	13.4384
SMIM29	-0.771276	5.44933e-22	9.52468e-21	18.5764	18.2509	18.851	11.534	11.7294	11.4974
ZNF497	-0.770503	3.46185e-10	2.43468e-09	2.85885	3.37988	2.57616	1.96762	1.72132	1.54824
AXIN2	-0.770157	5.14045e-120	1.76832e-117	280.435	293.577	291.914	190.308	173.087	188.53
NCSTN	-0.769909	5.98215e-80	9.0441e-78	53.9556	56.8844	61.2053	42.0163	41.3646	40.7867
UGT8	-0.769704	2.42213e-46	1.3156e-44	33.2519	31.6801	32.7231	19.2705	18.7461	19.2118
GMEB1	-0.768667	3.05156e-36	1.09579e-34	13.373	12.4436	12.7767	8.04882	7.7475	7.66965
DLEC1	-0.768634	6.62579e-06	2.95731e-05	0.647729	0.756122	0.689566	0.484166	0.373034	0.520808
ALKBH3	-0.76808	6.08288e-27	1.38431e-25	23.8914	27.0563	26.0157	18.0257	17.3943	19.3132
PRR15L	-0.766901	1.48229e-19	2.19076e-18	20.5469	20.5794	22.6607	12.7204	11.8211	15.4118
AC018755.3	-0.766823	0.00110859	0.00353155	1.09085	1.58113	1.72909	0.814063	0.417166	0.764691
CSE1L	-0.766622	1.02388e-89	2.0085e-87	253.288	236.895	242.009	155.82	156.981	157.571
DLX3	-0.765592	3.75554e-05	0.000151087	0.695837	0.747977	0.879959	0.405385	0.421313	0.446172
EVX1-AS	-0.765267	0.000390089	0.00134855	2.80938	4.64843	3.71221	1.77196	2.21502	2.08519
PIWIL4	-0.764949	5.67165e-08	3.21371e-07	2.70732	3.03918	2.95625	2.03294	1.89773	1.64057
COASY	-0.76211	1.42324e-117	4.69195e-115	135.13	138.784	140.015	90.138	86.0668	87.8186
NEK3	-0.761148	3.478e-17	4.34723e-16	8.62304	8.41648	8.05588	5.96462	5.78068	6.04322
AC006254.1	-0.760807	2.24631e-06	1.06403e-05	0.848938	1.28372	0.937966	0.911579	0.471302	0.462832
HLA-DMB	-0.760716	4.79123e-05	0.000190461	1.36899	1.4379	1.61036	0.627565	0.873614	1.13069
CASTOR1	-0.760701	5.97464e-08	3.37171e-07	3.18567	3.48858	3.07707	2.15381	2.53974	2.52221
AC243960.7	-0.760585	0.000314203	0.00110178	0.391985	0.560705	0.476766	0.031826	0.045396	0
NAGA	-0.759963	1.62358e-50	1.03595e-48	24.208	24.3084	24.5965	15.3901	17.1894	16.005
PTGFRN	-0.759948	1.18188e-116	3.79096e-114	39.4513	39.4687	40.6155	25.5626	26.0538	25.3124
SIL1	-0.759578	2.12356e-33	6.74764e-32	28.4098	30.0767	30.8921	16.256	18.119	21.9971
TOR3A	-0.758971	5.39732e-57	4.37238e-55	50.9806	47.6723	47.252	32.0207	31.334	32.1671
GAS7	-0.758253	1.01423e-26	2.28188e-25	6.71135	6.41683	7.39593	4.46865	4.7874	4.92941
OSGEPL1	-0.757252	2.88423e-17	3.62606e-16	10.3202	10.0851	10.9181	6.88984	6.82874	6.62028
DDR2	-0.756641	2.4087e-06	1.13709e-05	0.558942	0.497375	0.437224	0.353981	0.476667	0.396011
AC104066.2	-0.754809	4.24258e-05	0.000169532	4.28408	3.87047	4.6793	2.49566	2.248	2.57362
PRKCQ	-0.75472	2.21993e-09	1.45038e-08	2.14872	2.43363	2.37838	1.65254	1.24339	1.40356
MPND	-0.75336	5.08519e-18	6.75823e-17	11.891	10.8334	11.5159	9.11082	7.58924	9.75854
SLC43A2	-0.752611	3.2579e-11	2.53789e-10	2.54734	2.29698	2.72225	1.74981	1.51654	1.57496
RFX3	-0.752532	8.3405e-12	6.8692e-11	1.63337	2.14646	2.19219	1.48139	1.48779	1.17816
AP003680.1	-0.752064	0.000772283	0.00253084	0.452091	0.271559	0.312193	0.191215	0.161184	0.166877
TMEM179B	-0.752037	4.72641e-27	1.08392e-25	31.8943	30.3185	29.4152	19.4554	20.7691	20.0477
MAP2K6	-0.752004	0.000215165	0.000776283	1.56723	1.13408	1.09992	0.917705	0.727513	0.677721
FAM86EP	-0.751556	5.52473e-06	2.49164e-05	3.13637	2.65436	2.2496	1.22478	1.65806	1.75713
FAM167A	-0.750766	0.00166447	0.00515498	0.164979	0.156355	0.194504	0.053846	0.093147	0.080574
BTBD8	-0.749668	1.30473e-12	1.15599e-11	2.63863	2.5932	2.97508	1.6472	1.92302	1.74635
KLF15	-0.749211	3.62847e-08	2.09704e-07	1.99308	2.02953	1.72376	1.40633	1.10891	0.935135
LTBP4	-0.748473	1.52849e-16	1.81764e-15	6.75691	6.35649	6.92501	4.62131	5.67341	5.13986
APEH	-0.748165	1.21871e-93	2.60607e-91	168.032	167.153	167.408	115.631	113.883	113.772
HSD17B4	-0.747558	8.60466e-76	1.17379e-73	125.658	112.326	129.118	73.7743	67.0158	74.0682
GMPR	-0.74749	1.29669e-12	1.15058e-11	6.86809	6.51724	7.17274	4.18536	4.5623	4.47022
NR4A2	-0.747381	4.17601e-10	2.91449e-09	2.36481	2.34978	2.21028	1.42321	1.34523	1.469
VCP	-0.746618	2.80881e-126	1.14948e-123	300.933	303.739	309.654	208.49	206.309	203.335
CLDN7	-0.746607	2.06686e-81	3.33734e-79	245.123	238.178	241.69	155.167	147.13	159.265
HDDC3	-0.746287	2.38633e-26	5.22528e-25	20.1403	19.6958	19.945	13.2538	13.4407	12.1519
AL691442.1	-0.744779	0.00154679	0.00481314	0.250166	0.370234	0.972467	0.253845	0.066827	0.091776
SOWAHA	-0.74402	0.000753041	0.00247154	0.338178	0.286028	0.429399	0.154646	0.207194	0.175653
REXO5	-0.743913	1.18137e-26	2.65038e-25	13.7901	13.2397	13.4291	9.17348	9.76277	9.66265
ABRAXAS1	-0.743614	8.41758e-25	1.70915e-23	15.7615	16.3779	17.2604	10.6026	9.97969	10.4856
FAM234B	-0.743212	7.25016e-17	8.8206e-16	3.30611	3.35871	3.5734	2.31113	2.16758	1.87817
ATG9A	-0.743106	6.89048e-67	7.78821e-65	31.4416	31.817	30.5918	21.7504	19.0763	19.3733
TCFL5	-0.743041	3.45239e-38	1.36349e-36	16.5938	17.5657	17.9412	11.3751	11.3712	10.5709
PRSS23	-0.74286	1.20129e-98	2.88019e-96	394.882	374.343	380.726	261.987	253.578	266.427
NLRP2	-0.742772	6.10655e-81	9.66301e-79	48.2513	45.7537	45.0136	32.335	32.7026	29.2359
ITGA9	-0.742321	1.93959e-14	1.97759e-13	1.65894	1.6478	1.47563	1.10015	1.16814	1.23891
FARS2	-0.742196	1.18295e-09	7.92954e-09	5.78845	5.02998	4.3639	3.03423	3.42102	3.04636
LAS1L	-0.741575	9.5473e-76	1.29494e-73	46.0076	45.6547	46.2795	30.8014	28.5038	29.3025
FTCDNL1	-0.741267	1.85684e-05	7.79658e-05	2.51702	2.6485	3.18461	1.4286	1.66037	1.54707
PUDP	-0.741227	4.73196e-30	1.26484e-28	16.2454	16.4666	15.8321	10.9256	10.0815	10.4947
GYS1	-0.740728	3.92652e-70	4.85416e-68	46.9276	47.1995	48.3259	34.3335	35.7559	32.626
2020-03-08	-0.740607	8.12952e-22	1.40438e-20	5.66786	5.97365	6.91076	4.07104	3.64745	3.79231
ST14	-0.739747	1.08394e-120	3.89822e-118	222.166	220.173	224.927	145.434	145.215	146.161
PTPN18	-0.73945	8.58496e-55	6.51031e-53	34.7829	35.0331	34.4398	23.4112	24.5208	22.5125
PCYOX1L	-0.739107	5.41409e-21	8.84438e-20	7.23245	7.52407	7.65528	4.77728	4.38278	5.33115
PROM1	-0.73877	1.90138e-13	1.79021e-12	4.42719	3.73663	4.44855	3.12223	2.93331	3.74358
PDIA4	-0.738734	1.209e-87	2.27752e-85	204.24	197.457	205.09	128.665	129.801	131.981
KDM7A	-0.738022	6.67431e-58	5.69861e-56	13.8683	15.9916	15.8083	10.3754	9.87376	8.85843
SLC16A9	-0.737329	4.47057e-21	7.34349e-20	7.44598	7.28632	8.01146	5.18912	4.48753	5.00459
SMAD6	-0.737146	1.32756e-08	7.99973e-08	1.00527	1.29956	1.16821	0.726927	0.661377	0.78919
ERP29	-0.736547	4.20155e-65	4.47211e-63	180.516	176.115	184.078	117.336	118.501	121.788
EPHB2	-0.736522	1.30238e-54	9.72115e-53	25.7829	26.4993	27.5112	17.3564	17.4999	18.2966
CRELD2	-0.736422	8.16732e-71	1.02571e-68	65.24	65.7818	65.938	41.8993	40.8576	41.7305
EFCAB8	-0.735827	0.00212665	0.00645501	0.185499	0.282341	0.220189	0.083323	0.226922	0.110426
CENPH	-0.73549	9.53397e-46	5.07395e-44	73.6291	69.9025	73.3154	47.1238	48.6911	48.0808
MKNK2	-0.735235	6.57086e-90	1.29972e-87	88.1133	91.3279	97.5357	71.2774	64.8615	68.7522
LRATD2	-0.735	7.3293e-47	4.06468e-45	21.2667	19.5207	19.5944	13.525	12.4859	13.9253
FAR2	-0.734137	6.19537e-36	2.2047e-34	26.7912	25.1065	27.3321	18.1079	17.9774	19.6084
MMAA	-0.73363	7.49198e-07	3.74299e-06	3.01956	2.72107	2.93582	1.68392	1.40612	1.77023
PBX1	-0.733027	1.33311e-06	6.48016e-06	2.19225	2.4866	2.39868	2.12534	4.29385	3.40271
PYROXD1	-0.732115	5.77592e-35	1.97831e-33	34.5873	32.8206	34.2203	24.8507	23.7526	23.6828
IL4I1	-0.732071	0.000896443	0.00290445	0.976899	0.866226	0.631264	0.496245	0.461085	0.486284
TPGS1	-0.731896	1.05688e-28	2.62957e-27	22.9477	22.4764	23.2208	15.035	13.4501	14.5954
KDM1B	-0.731856	1.14749e-43	5.60429e-42	19.6677	17.9542	18.4693	12.6007	12.3151	12.1191
HIST3H2A	-0.73168	2.30755e-06	1.09195e-05	4.68686	4.50172	4.29961	2.66591	3.02462	2.49521
ZSWIM4	-0.731157	5.62958e-18	7.46918e-17	3.43163	3.62309	3.85303	2.39154	2.47971	2.14433
EEFSEC	-0.73094	1.03221e-31	2.99151e-30	14.0863	14.126	14.2493	9.14522	9.13339	9.1683
OPLAH	-0.730938	1.24053e-10	9.10208e-10	1.90853	2.23875	2.09607	1.04255	1.51597	1.19309
ATG10	-0.730383	2.09306e-18	2.86181e-17	11.939	11.7698	11.9015	8.08667	7.96172	9.06266
DUOX2	-0.728351	0.00139326	0.00436459	0.106937	0.187724	0.206187	0.175647	0.072035	0.104401
LNCOC1	-0.728298	1.4222e-10	1.03741e-09	1.81622	1.85467	1.69722	1.22731	1.08473	1.17563
ABCA2	-0.72755	1.85107e-68	2.20788e-66	21.9514	24.7149	25.6781	16.5675	17.5438	14.8489
NUTM2A	-0.726986	0.00259966	0.00776463	0.198691	0.088386	0.193455	0.080301	0.018767	0.083955
INF2	-0.726893	6.11677e-119	2.07411e-116	119.674	127.134	126.693	96.955	94.1476	91.0509
PTPRG	-0.72592	8.38888e-51	5.39617e-49	12.2405	12.334	11.58	8.45352	8.51612	7.57751
SLC16A1	-0.725877	5.64212e-73	7.31811e-71	212.026	198.812	201.584	138.765	130.092	137.915
CEBPB	-0.72576	8.93283e-55	6.75253e-53	46.875	45.1768	47.966	30.7867	28.862	30.8453
GLB1L	-0.723852	6.32825e-09	3.92905e-08	4.48018	4.65113	4.86103	3.08765	3.04786	3.08724
TTC41P	-0.72316	0.000389815	0.001348	1.01113	1.44979	1.02806	0.47853	0.855469	0.807971
LENG9	-0.722521	1.35195e-11	1.08886e-10	3.81227	3.9942	4.59765	2.69778	2.50171	2.69427
MIR4442	-0.721642	0.00170892	0.00528093	72.9451	96.1079	69.8494	35.8181	55.1447	18.0717
STX1B	-0.721353	0.000178857	0.000654036	0.334697	0.659989	0.531581	0.366147	0.207233	0.618537
AC007192.1	-0.721047	0.000888897	0.00288314	1.09679	1.21028	1.05559	0.879518	0.532634	0.410745
CHDH	-0.720825	5.51021e-47	3.07019e-45	8.52752	8.43274	7.09552	5.95919	5.25551	5.22749
EPRS	-0.719096	6.06408e-101	1.53124e-98	213.509	205.583	204.968	134.685	141.107	132.747
ADORA1	-0.717926	0.00171056	0.00528396	0.484318	0.359551	0.337465	0.155298	0.135008	0.264262
RAG1	-0.71742	0.000847222	0.00275777	0.577823	0.294395	0.345222	0.203449	0.21959	0.466167
GPRC5C	-0.716389	1.04812e-11	8.54334e-11	6.30288	6.77189	6.49578	4.17937	4.35607	4.40183
SESTD1	-0.715403	3.65202e-14	3.6468e-13	9.72589	9.24136	9.16862	7.14231	5.17366	5.31018
LINC02593	-0.714425	0.00163146	0.00506003	0.190786	0.262057	0.253577	0.164973	0.121169	0.103433
RNF128	-0.714077	0.00289378	0.00856231	0.221652	0.159186	0.253995	0.058757	0.042271	0.162903
TTPA	-0.713644	9.22339e-10	6.25683e-09	6.18875	4.70844	4.67061	3.45624	2.75701	3.35151
KLHL24	-0.71281	2.53885e-15	2.76305e-14	9.54797	6.48478	7.29659	5.20079	5.39309	5.35874
AL139246.5	-0.712303	0.000192858	0.000701343	1.74552	1.65771	1.47219	0.875654	1.04378	0.930392
AC108047.1	-0.712249	7.30745e-07	3.65619e-06	3.25084	3.0113	3.89557	2.27236	1.78136	2.24581
SNORD17	-0.711737	5.66035e-05	0.000222514	28.7103	27.7525	35.0138	18.3275	17.4822	19.7702
TARS	-0.711537	1.19041e-76	1.6621e-74	284.562	274	279.582	180.225	177.289	186.503
AF129075.3	-0.711385	0.000500827	0.00169872	3.25766	4.55421	3.49696	2.51041	2.51363	1.4903
MVK	-0.710962	7.24035e-40	3.10211e-38	26.0417	26.2466	24.617	17.5569	17.9966	19.2306
TRAPPC9	-0.710613	1.56912e-28	3.85955e-27	6.29256	7.04768	7.09322	5.17379	5.32977	5.77979
SERPINC1	-0.709808	0.00234689	0.00706657	0.323926	0.221396	0.209618	0.078909	0.108422	0.082152
INTS5	-0.70896	3.30189e-58	2.87083e-56	20.8781	20.6613	20.6527	14.09	13.4334	13.5897
NPHS1	-0.708851	0.00103872	0.00332504	0.313513	0.398739	0.383737	0.299481	0.256474	0.207644
IGFLR1	-0.708553	8.27277e-08	4.58898e-07	5.87817	6.72099	8.45771	4.07779	4.40365	5.99386
AC000093.1	-0.708532	6.79044e-05	0.000264139	0.551515	0.713306	0.710766	0.524059	0.284889	0.355135
TMEM268	-0.707693	6.04257e-28	1.44292e-26	8.36225	9.28025	9.25852	6.29611	6.18634	7.48024
AC110285.6	-0.70757	3.44829e-05	0.000139364	1.59769	1.66144	2.00814	1.15342	1.04838	0.946463
ANXA6	-0.707543	1.82213e-64	1.89693e-62	73.3693	71.8277	74.8413	51.5721	47.6454	50.0141
MDH1B	-0.707444	0.0011701	0.00371255	1.29542	1.03746	0.930225	0.547545	0.770191	0.445285
MYORG	-0.707013	2.10806e-60	1.97774e-58	13.754	13.5217	14.0581	9.37573	9.14074	8.81072
CHCHD4	-0.706879	6.34569e-36	2.25481e-34	44.2674	43.0702	42.88	27.9672	27.1782	30.0903
SLC25A6	-0.706765	5.8314e-90	1.16314e-87	470.471	457.726	474.319	305.847	314.332	308.005
SLC4A8	-0.706325	5.52201e-20	8.45616e-19	3.85017	3.89063	3.90762	2.91586	2.51363	2.66696
XPOT	-0.702455	3.36845e-82	5.67047e-80	92.4373	89.5669	88.322	58.5086	60.1129	54.0714
B3GAT2	-0.702426	0.000251093	0.000895557	0.434396	0.43386	0.367172	0.24139	0.238931	0.235853
ZNF710-AS1	-0.701704	5.82526e-05	0.000228732	1.39271	1.45689	1.97467	0.785649	0.996407	0.812864
P2RX4	-0.70169	6.63878e-42	3.04205e-40	35.7072	37.5691	40.0149	23.1171	24.2267	27.387
ZNF235	-0.701436	1.58548e-07	8.56461e-07	2.6476	2.98331	3.06452	2.11809	1.50727	2.44992
PEX6	-0.70085	1.12889e-33	3.621e-32	10.0468	9.97733	9.49757	6.80783	6.34218	6.52368
ABCB10	-0.700345	1.19073e-39	5.06509e-38	26.6754	24.7831	25.7175	17.3594	16.7215	17.4269
ROM1	-0.700073	0.00022106	0.000796099	1.93291	2.75154	1.56225	2.62111	1.80045	1.84248
RTN2	-0.699957	2.20929e-09	1.44462e-08	4.70199	5.6922	5.99918	4.46511	3.6819	4.59569
PRMT6	-0.699916	6.04223e-39	2.46424e-37	17.5984	17.7955	17.8647	11.8714	11.5971	11.5858
LAMTOR2	-0.699524	1.14078e-34	3.85719e-33	75.6657	75.1869	79.3416	51.004	50.1913	51.2901
ENPP5	-0.699267	3.68579e-13	3.40545e-12	5.3781	6.03153	5.55737	3.64123	3.70809	3.5549
LSM2	-0.699009	3.84263e-39	1.589e-37	84.4455	82.1701	83.5885	53.4263	55.5937	58.0574
TANGO6	-0.698588	2.4324e-28	5.92767e-27	8.55994	7.96239	7.68481	6.36446	5.64841	6.31493
C2CD4C	-0.69785	0.00386437	0.0111479	0.155877	0.130849	0.13798	0.042132	0.053765	0.080854
ATR	-0.697432	5.05304e-68	5.93757e-66	23.4167	23.6969	23.6181	17.3915	15.9524	15.5938
PARP16	-0.697365	2.88158e-17	3.62465e-16	8.62551	8.9383	8.75545	5.87567	6.75643	6.3644
SYNJ2BP-COX16	-0.696918	2.14609e-10	1.53896e-09	15.4911	13.8499	14.0271	9.27249	10.9194	9.00875
VPS33B	-0.696676	2.06253e-14	2.09663e-13	8.58129	10.0681	9.54099	8.95163	8.6476	8.11008
AC009570.1	-0.696402	0.00385862	0.0111326	1.1676	1.0981	1.9424	0.609388	0.388925	0.785977
CRYL1	-0.695281	6.03021e-16	6.84847e-15	11.2894	10.5846	10.5432	7.51346	7.02196	7.22829
ALG6	-0.693725	4.79931e-19	6.82543e-18	17.5118	15.7118	15.9003	10.9589	11.021	11.5904
IARS	-0.693706	4.1792e-94	9.18496e-92	221.011	214.264	216.693	143.894	138.129	143.393
TPP1	-0.692976	5.63089e-80	8.56761e-78	42.7811	43.4205	43.8034	30.2812	30.3485	29.558
TTC12	-0.692645	5.04968e-16	5.77078e-15	12.718	16.5617	17.303	12.0634	10.7044	10.5427
STAC3	-0.692543	0.000436763	0.00149791	1.44861	2.42516	1.98721	1.69626	0.988432	0.741971
NPM1P27	-0.692031	0.0033089	0.00967956	1.52426	1.34739	1.4455	0.802097	0.656421	0.658667
SLC2A10	-0.691137	1.55225e-10	1.12639e-09	3.34554	3.55688	3.16331	2.57499	2.01682	2.39875
HACE1	-0.690757	1.4162e-14	1.46342e-13	6.09698	5.44406	6.46025	4.53311	3.67134	4.61717
SPON2	-0.690143	0.000749602	0.00246093	1.72251	1.65629	1.37826	0.715471	0.905871	0.835028
BCDIN3D	-0.690037	8.46981e-10	5.7654e-09	3.0383	3.41777	3.72849	2.57998	1.96455	2.72093
NIPSNAP1	-0.689943	3.05973e-43	1.46423e-41	61.9097	60.4346	65.3801	43.1797	42.0825	46.3073
P3H4	-0.686469	5.53819e-38	2.14795e-36	21.5914	23.7792	26.4112	18.2485	17.0742	16.98
RTN4RL2	-0.685935	1.04022e-05	4.50806e-05	2.50396	2.2082	1.69098	1.40213	1.03535	0.948363
AL118558.3	-0.685615	0.000904606	0.00292929	1.66287	1.32557	1.67356	1.09109	0.656199	0.889557
C17orf49	-0.685551	6.61435e-37	2.44927e-35	64.4699	67.7378	69.9083	44.1336	44.1351	46.1028
NOD2	-0.685479	2.85904e-09	1.84208e-08	1.76504	2.40993	2.36012	1.88331	1.42519	1.34553
RSL24D1	-0.685466	3.41125e-41	1.53062e-39	153.583	144.008	151.168	96.7809	95.5351	106.933
TMEM107	-0.685297	7.16237e-15	7.57265e-14	11.9442	11.2671	11.4581	7.89045	7.79929	6.9392
P3H3	-0.684993	0.00382176	0.0110384	0.261386	0.35632	0.202074	0.148377	0.298587	0.155476
AC012640.2	-0.684429	7.76533e-06	3.42726e-05	4.52401	4.49648	5.13076	3.13721	2.81041	2.88183
ATOH8	-0.684279	2.00487e-05	8.38695e-05	1.30178	1.12018	1.09019	0.652104	0.759124	0.504998
AC004877.2	-0.68422	0.0046076	0.0130899	1.62311	1.50554	1.30853	0.650002	0.809952	0.385041
ENTPD5	-0.683784	3.69687e-26	8.00629e-25	9.95869	9.0519	8.9774	6.02597	6.44941	5.59874
CNPY4	-0.68317	9.40828e-11	7.00047e-10	7.2069	7.77904	6.94563	5.90494	4.90383	5.07446
ZNF18	-0.68315	3.60776e-12	3.07592e-11	5.48017	6.2997	5.84582	3.80031	3.71041	4.223
EIF4B	-0.682374	7.14924e-76	9.80892e-74	347.373	341.12	352.763	236.04	234.358	229.674
SATB1	-0.681322	0.000220481	0.000794132	0.636228	0.638962	0.873196	0.89501	0.870026	0.673514
KRT74	-0.680813	0.00461553	0.0131089	0.112537	0.182199	0.176556	0.062107	0.080785	0.039488
PCSK9	-0.680754	7.3138e-12	6.06994e-11	2.43805	2.25483	2.34226	1.5855	1.51265	1.54363
PTP4A3	-0.680506	0.00335535	0.00980458	0.153979	0.130371	0.251426	0.068158	0.050368	0.027811
AC078777.1	-0.680132	0.0042945	0.0122694	1.60468	2.0215	2.50524	1.54306	0.319633	1.07883
BIK	-0.680115	1.23277e-30	3.41039e-29	54.6527	53.1531	53.6007	35.1241	34.8444	38.4945
MAN1A1	-0.680044	2.1201e-51	1.3863e-49	47.4302	44.6822	46.469	32.4027	29.0114	31.4371
CCDC117	-0.679754	1.08216e-38	4.35358e-37	25.5502	23.0235	25.5111	17.5785	15.7261	16.4547
VPS37D	-0.67929	0.00291266	0.00861493	0.527294	0.464588	0.554904	0.313	0.317108	0.178205
NUDT12	-0.678593	7.36003e-18	9.70003e-17	15.3853	12.994	13.5606	8.18434	8.48136	9.75284
HES7	-0.677903	1.63576e-12	1.43498e-11	12.1773	13.7472	14.9816	9.62582	8.95477	7.40595
FGD5	-0.677676	0.00485219	0.0137256	0.099512	0.290438	0.306797	0.09045	0.19653	0.03116
RHBDF2	-0.67631	2.99251e-20	4.65162e-19	12.4808	13.8186	15.1359	10.5388	8.59587	9.14121
OSBPL6	-0.675909	1.25956e-06	6.139e-06	1.96523	1.61294	1.87974	1.28089	1.57861	2.05005
D2HGDH	-0.675318	6.73139e-38	2.59377e-36	24.4611	27.9814	23.8355	17.8348	16.645	15.4619
BX537318.1	-0.675175	0.00041699	0.00143507	1.60558	1.60226	2.07714	0.882719	1.13762	1.19052
NAP1L1	-0.674956	5.72476e-62	5.59189e-60	816.315	783.238	806.458	521.143	529.843	535.865
TATDN3	-0.674609	6.05355e-11	4.6024e-10	9.20994	10.2831	9.31531	6.17098	6.96866	5.39433
SLC22A18	-0.674335	8.17631e-36	2.8709e-34	52.9167	62.4095	61.3898	41.6316	39.3165	40.1189
TMEM8B	-0.674233	1.15883e-12	1.03096e-11	3.17284	3.20836	3.22738	2.25761	2.45599	2.28278
TAF12	-0.674148	1.09224e-19	1.6367e-18	24.2343	22.8734	25.7586	16.4455	16.4531	16.0691
SRPK3	-0.674112	9.43485e-07	4.6665e-06	6.56836	7.07999	6.68127	4.21651	3.39198	2.94621
NDRG1	-0.674109	0.000216559	0.000780953	10.7698	9.5823	14.5443	7.11346	6.85513	7.83703
RBM12	-0.673442	3.9172e-68	4.6258e-66	78.5309	75.353	74.5825	55.7324	54.2779	54.8997
CTSB	-0.673264	6.45104e-82	1.07832e-79	161.565	160.206	166.033	112.593	115.605	110.906
RPL10A	-0.67295	1.21666e-86	2.25614e-84	1226.48	1193.23	1215.65	779.922	768.264	813.093
FZD1	-0.672636	2.6317e-07	1.38999e-06	0.949964	0.993136	0.99958	0.539841	0.694528	0.692846
RPS10-NUDT3	-0.672295	8.19302e-32	2.38906e-30	15.076	14.837	15.7412	11.2534	9.18647	9.95678
IGSF8	-0.672007	2.29975e-34	7.65593e-33	19.013	19.1817	20.1409	12.9007	12.978	12.7987
TP53I11	-0.671732	4.53049e-18	6.05494e-17	7.42167	8.04995	8.36799	6.43851	5.43312	5.70386
HGH1	-0.671109	1.4095e-40	6.24179e-39	26.3607	26.7913	25.6667	20.5663	20.0555	19.2922
SLC25A10	-0.670965	2.07867e-72	2.68149e-70	102.682	101.216	98.4846	69.8339	69.5764	73.28
SOX12	-0.670792	3.10745e-52	2.08357e-50	17.7298	17.4791	18.4222	12.3606	11.8164	12.0929
SLC66A3	-0.670702	1.29955e-12	1.1527e-11	11.2827	10.0905	9.19652	6.87721	6.58454	8.1302
MYADML2	-0.670135	0.00533567	0.0149419	0.340632	0.201985	0.1947	0.151545	0.084766	0.090424
SH2B3	-0.670073	5.82044e-21	9.47558e-20	4.13223	4.0231	4.16285	3.05639	3.02763	3.17128
AC098484.2	-0.670007	0.0035205	0.0102405	1.40943	0.628575	0.867982	0.38533	0.182637	0.079554
MEN1	-0.669602	6.39276e-78	9.25234e-76	50.1985	51.2746	50.1625	35.4838	34.3994	34.7309
PAQR8	-0.669021	0.00103259	0.00330675	0.499814	0.331676	0.469585	0.281516	0.217641	0.262109
LRRC23	-0.668353	1.2918e-11	1.04258e-10	9.22029	8.67634	9.57816	5.73301	5.54546	5.89184
TST	-0.667859	3.21851e-33	1.01185e-31	66.3931	63.5942	66.2049	41.2728	42.0848	47.1669
SERGEF	-0.66678	2.26373e-16	2.6482e-15	22.7446	18.2799	19.2994	15.4985	13.5248	16.4745
LINC00475	-0.666715	0.0051506	0.0144714	2.16539	1.11629	1.95126	0.727528	0.411051	0.805179
PABPC4	-0.665719	8.05076e-101	1.99055e-98	271.321	269.728	264.949	196.054	193.107	196.284
EIF4E2	-0.665675	5.40461e-54	3.93508e-52	117.808	112.466	118.735	82.7208	81.3053	84.4122
NOC4L	-0.665235	2.38524e-33	7.54882e-32	32.5935	33.1451	33.2487	23.5982	25.5306	21.3279
DENND4A	-0.665073	3.30876e-29	8.45389e-28	8.87594	8.47172	9.02237	6.93631	6.7881	7.34008
SOD2-OT1	-0.66489	0.00295376	0.00872671	0.578927	0.719452	0.777937	0.41642	0.454216	0.284527
SYNM	-0.664681	1.84448e-07	9.89616e-07	0.702901	0.924479	0.880516	0.623438	0.566678	0.531809
ZBTB45	-0.664478	1.5067e-41	6.83807e-40	45.2762	47.9337	48.0284	32.4395	31.876	31.3002
IRAK4	-0.664242	8.99788e-24	1.70586e-22	15.9199	15.9754	14.7222	10.1725	10.5268	11.4689
FKBP7	-0.664228	2.12112e-10	1.5229e-09	11.4809	11.7232	10.9757	5.92584	7.31767	7.65992
SHLD2P1	-0.663694	0.0054339	0.0151771	0.376004	0.700792	1.18913	0.25373	0.102207	0.736967
PODXL2	-0.663263	6.91628e-33	2.13201e-31	25.0577	24.1569	25.8979	16.8268	16.2537	17.7988
LYPD6	-0.662121	1.05183e-14	1.09597e-13	4.91532	5.00075	5.43861	3.63266	3.2189	3.6423
GLI1	-0.661714	0.00598999	0.0165786	0.74476	0.395668	0.225056	0.178397	0.328298	0.123729
MIF4GD	-0.661335	9.15639e-24	1.73453e-22	28.6409	29.4989	30.4682	21.0783	20.0925	23.5871
RNF135	-0.660433	3.03092e-24	5.94561e-23	14.6728	14.2694	15.0942	10.2986	9.93216	9.90704
TIMM13	-0.660032	2.11997e-56	1.69426e-54	97.6217	99.9893	108.27	66.8046	66.0061	64.7604
KLK11	-0.659859	0.00584368	0.016221	0.307022	0.26568	0.391981	0.08558	0.114631	0.118442
AC103760.1	-0.659574	0.00342004	0.00998009	0.331244	0.369714	0.645654	0.250828	0.211236	0.313704
LRRC20	-0.659546	1.40806e-25	2.97346e-24	11.1992	10.9932	11.6619	7.7918	7.25819	8.1532
BTG2	-0.658807	1.52064e-10	1.1048e-09	4.86356	4.45871	4.47209	2.98704	3.07055	3.53374
CXCL5	-0.65837	4.84552e-54	3.53887e-52	2148.21	1957.28	1980.96	1370.39	1343.6	1414.8
PCNA	-0.658047	6.24017e-60	5.74096e-58	519.126	490.268	496.385	334.992	339.988	351.809
DMRT2	-0.6579	1.16284e-05	4.99841e-05	2.15963	2.44965	2.60811	1.7988	1.40467	1.64067
ENTPD2	-0.657555	8.40675e-11	6.29869e-10	4.30607	4.76252	4.74945	3.38181	3.00904	2.74053
YTHDC2	-0.657401	2.2937e-62	2.30692e-60	35.8995	31.9781	35.006	26.733	24.5219	23.4924
SCGB2B2	-0.657327	0.00477927	0.0135355	0.307359	0.315564	0.366574	0.174759	0.172076	0.158058
EIF3L	-0.657274	4.47495e-77	6.32247e-75	315.87	315.705	328.063	219.736	217.035	228.354
FAM86HP	-0.657067	0.0041928	0.0120049	2.58559	1.88343	1.88779	1.29571	1.13149	0.922879
FAM227B	-0.656887	5.78001e-06	2.60084e-05	7.89839	6.93694	8.57621	4.88326	4.75108	5.3402
COQ3	-0.655973	8.98262e-22	1.54838e-20	33.4275	30.6913	32.9263	22.7238	22.3526	21.9018
AMACR	-0.655821	2.08502e-32	6.2725e-31	47.2153	43.0453	46.0136	32.0239	30.9022	32.3215
IPO11	-0.655681	1.63076e-45	8.64012e-44	31.9552	31.1934	32.464	22.2629	21.8752	22.1117
GADD45G	-0.65554	3.28033e-05	0.000132984	2.95391	3.03401	3.32295	2.20392	1.99725	1.84537
WRAP53	-0.655484	1.62955e-38	6.52259e-37	30.7075	30.1695	32.0539	20.008	20.1845	20.8954
NEIL2	-0.655164	2.28305e-23	4.22045e-22	16.0755	15.6543	16.2849	11.1491	9.6546	11.2648
NDST2	-0.654931	1.24147e-26	2.77996e-25	17.8899	17.215	18.5104	14.8896	13.9119	11.9739
RARS2	-0.653572	3.57453e-33	1.12081e-31	37.1417	37.3914	39.4005	26.3828	25.0521	28.2972
UGDH	-0.653451	2.38616e-66	2.64663e-64	188.962	186.896	189.206	133.136	126.799	121.774
DLEU2	-0.652178	1.11421e-10	8.21839e-10	10.6615	10.8564	11.4628	7.31496	5.93167	6.86664
POLR3G	-0.651232	4.95913e-27	1.1362e-25	37.7346	34.3515	35.4938	24.5761	25.1625	26.3008
DMGDH	-0.651223	0.00563116	0.0156687	0.842055	1.39981	1.1668	0.659041	1.06547	0.550705
IMPACT	-0.650762	1.27841e-28	3.16417e-27	28.0507	28.7947	30.7336	20.4983	20.0744	21.1069
SNX29	-0.650726	3.51604e-16	4.06709e-15	2.6591	2.90379	3.0662	2.20585	1.98054	1.86865
PRX	-0.650659	2.98565e-09	1.91845e-08	1.44658	1.45839	1.71082	0.99722	1.24392	0.926901
HAUS4	-0.650612	1.69242e-30	4.64944e-29	44.9686	45.7178	47.7515	35.725	33.8412	36.8801
HNF4G	-0.650044	4.66841e-07	2.39212e-06	2.13162	2.78188	2.55715	2.03851	1.61238	1.45819
TMEM246	-0.649989	8.68801e-17	1.05106e-15	5.30786	5.01641	4.68634	3.40148	3.40291	3.43458
PCDHAC2	-0.649806	3.49304e-08	2.02271e-07	1.26704	1.47267	1.52576	1.17734	1.14203	0.897681
MMP15	-0.649289	1.768e-59	1.58359e-57	35.8204	34.7061	35.1673	24.6535	23.8675	24.8737
TXNDC15	-0.649271	7.34877e-21	1.18338e-19	26.7185	24.0296	22.4158	15.9118	16.9612	18.7422
KLK15	-0.64912	0.00710337	0.0192979	1.10824	0.413178	0.670046	0.362562	0.309983	0.187965
ARV1	-0.648887	3.92969e-14	3.91584e-13	18.1184	16.7413	17.7065	11.999	11.8074	12.339
AL109917.1	-0.648849	0.00495802	0.013995	1.09823	1.00204	0.791865	0.511873	0.627875	0.406616
IGFL2	-0.648808	2.506e-15	2.72981e-14	39.7351	35.4029	39.4331	25.4531	26.8676	29.3386
LIG3	-0.648784	5.78069e-59	5.10076e-57	43.0587	42.3706	44.3989	30.2728	29.7516	26.8579
SARS	-0.648748	3.20022e-62	3.20508e-60	177.352	168.21	171.082	119.811	123.516	122.023
HGSNAT	-0.647965	2.27956e-24	4.51273e-23	9.3297	8.76946	8.79237	6.6861	5.78378	7.45493
CLIC4	-0.647779	4.72253e-50	2.94984e-48	91.7095	84.4887	85.9628	60.2388	59.6819	59.4419
LRP8	-0.647318	1.39644e-66	1.57089e-64	37.2035	37.8739	36.3694	24.8679	26.5445	23.9532
HACL1	-0.646949	2.09364e-24	4.16551e-23	23.3535	23.874	25.7312	16.488	16.7407	17.1898
ITGA5	-0.646825	2.02032e-27	4.71527e-26	10.6752	11.6547	13.9348	9.4535	9.8623	9.65393
SLC16A3	-0.646808	7.88574e-36	2.77298e-34	55.992	58.4312	64.3887	40.5858	39.9121	42.2309
FGFR3	-0.646778	3.1751e-12	2.71778e-11	4.3606	4.04397	4.51129	3.32802	3.5059	3.75892
CRNDE	-0.646666	2.26712e-31	6.47561e-30	34.253	35.1926	33.5249	18.7561	18.0127	17.9613
PRPF40B	-0.646368	1.89995e-19	2.78549e-18	11.4518	12.6029	12.309	8.75935	7.85244	9.39103
CD83	-0.644657	4.68751e-16	5.36983e-15	9.20634	9.34878	8.65585	6.29142	5.79673	6.53003
IMPA2	-0.644635	5.04938e-23	9.22649e-22	23.1362	23.509	24.5277	16.2378	16.1247	16.5944
ZSWIM9	-0.64454	1.59374e-12	1.40108e-11	5.44174	5.87707	7.39998	4.7046	4.46089	4.75432
PAH	-0.644466	6.55848e-05	0.000255452	2.82753	3.19256	4.37558	3.238	2.1586	2.31256
DPYSL2	-0.644441	1.39049e-59	1.25493e-57	49.7142	49.4064	51.8588	34.4454	35.6923	35.801
MMAB	-0.644391	3.67186e-27	8.45347e-26	32.9513	31.6226	30.9417	19.8866	20.4298	20.4105
PTPRJ	-0.643672	4.72678e-40	2.03991e-38	9.97636	10.1455	10.3942	7.32491	7.29805	7.15371
CCDC113	-0.64359	1.1151e-21	1.90967e-20	10.554	10.532	11.423	8.53748	7.35914	6.6045
SNX33	-0.643277	1.4716e-23	2.75039e-22	5.00666	5.44273	5.08995	3.82579	3.74723	3.49062
DEPTOR	-0.643227	0.00081119	0.00264811	0.85337	0.868733	1.33015	0.62865	0.663195	0.579589
SEMA4B	-0.643059	1.19511e-34	4.03514e-33	16.0136	17.7491	18.0086	13.1299	13.2754	12.0694
PALD1	-0.643026	3.39602e-69	4.13374e-67	33.4934	34.1901	35.421	24.393	23.6692	23.3855
HSPA1B	-0.642611	9.76305e-76	1.31668e-73	174.86	166.984	169.452	119.141	115.989	118.933
AC016747.4	-0.642299	0.00501558	0.0141389	0.32739	0.364703	0.236973	0.089634	0.117488	0.064352
LCN2	-0.642298	1.85195e-45	9.76841e-44	466.088	470.449	463.868	320.669	316.664	353.59
NOXA1	-0.642192	7.44246e-15	7.84782e-14	8.02117	9.2773	9.33696	6.3376	5.99148	5.95481
MYC	-0.642074	1.64131e-67	1.90039e-65	100.717	98.5956	99.1072	69.3759	69.2192	69.6478
AC008608.2	-0.641919	0.00285277	0.00845689	6.19641	4.35136	4.77393	3.04118	2.24591	3.57791
RPUSD4	-0.641324	5.46688e-49	3.29345e-47	40.824	40.2797	39.9184	31.7735	31.2226	31.2381
AP003559.1	-0.641322	0.000342474	0.00119456	1.29809	1.41425	1.2208	0.996432	0.81822	0.661833
MANF	-0.640874	1.98372e-51	1.30071e-49	260.665	251.629	253.836	175.021	179.496	172.468
SPEF2	-0.640581	0.000202553	0.000733344	1.63325	1.80633	2.2217	1.67312	1.24469	1.01203
BCKDHB	-0.640468	7.18139e-21	1.15991e-19	21.0974	19.114	19.938	13.658	14.1271	16.6983
GFI1	-0.640189	1.90991e-08	1.13732e-07	2.65568	3.18974	2.7103	2.107	2.577	2.2113
CHMP6	-0.640022	2.25296e-22	4.01173e-21	18.0445	19.4808	19.7107	13.1904	15.0463	14.8221
CARMIL3	-0.639928	0.00451156	0.0128385	0.198285	0.286811	0.28015	0.103699	0.193538	0.301117
AC012645.3	-0.639885	0.00211931	0.00643439	3.48017	4.84758	5.18402	3.10737	2.49581	3.21753
CCDC149	-0.639731	1.40824e-12	1.2426e-11	6.10567	5.3802	5.98846	4.21482	4.50698	3.8537
LINC01270	-0.638795	8.83051e-05	0.000337359	1.52366	1.7227	1.63691	0.754422	1.39155	0.922924
AL121832.1	-0.638771	0.00597949	0.0165554	2.07568	2.20437	1.67318	0.810582	1.14171	1.28462
NT5C	-0.638323	8.66532e-35	2.95093e-33	56.103	55.3068	53.9027	36.2948	36.7623	37.015
GTF2IP4	-0.637883	1.39319e-35	4.86304e-34	70.8768	65.227	71.8856	48.1593	49.0652	48.4514
DUSP18	-0.637865	1.9841e-12	1.72634e-11	7.26926	6.71909	6.46283	4.50582	4.77224	4.35361
SWT1	-0.637863	1.15839e-07	6.3412e-07	2.55638	2.72612	3.8414	1.82973	1.77162	1.81018
KCTD18	-0.63742	4.60771e-14	4.57035e-13	8.96202	8.43906	9.27487	5.88464	6.31052	6.6006
ZNF575	-0.637189	0.000558693	0.00188181	2.10851	1.78576	1.4574	0.918683	0.98285	0.903414
CEP63	-0.637078	2.86877e-24	5.63219e-23	26.6903	24.9987	28.4254	18.8544	19.2672	15.4188
HNRNPF	-0.636451	1.21993e-73	1.59979e-71	428.35	419.013	431.255	299.599	300.971	296.354
GNPTAB	-0.636324	1.61194e-45	8.55952e-44	22.1459	21.0365	22.5962	16.9413	15.5515	16.4044
TMEM192	-0.636289	1.10854e-38	4.45216e-37	18.4357	19.4067	20.4352	15.1754	13.2219	13.8406
CORO7	-0.636271	1.08536e-36	3.98179e-35	29.5724	30.4395	27.8349	26.5011	24.6187	25.9539
MCRIP1	-0.636213	2.10744e-22	3.75823e-21	20.9981	21.7385	22.3479	14.4458	13.7705	15.1879
GSS	-0.63607	1.72218e-51	1.13235e-49	60.2211	63.3612	64.0896	43.6512	44.4376	41.5051
SRI	-0.635918	3.15439e-34	1.0399e-32	122.027	120.783	127.119	88.7727	77.2311	87.6494
LARS	-0.635487	3.47542e-55	2.66105e-53	84.6998	79.9056	79.1621	56.0475	57.036	56.3347
SLC50A1	-0.635156	3.35688e-35	1.1615e-33	48.6579	49.9266	50.1519	36.5636	34.4471	37.3907
SNAI1	-0.634664	3.66049e-06	1.68939e-05	2.78631	2.9519	2.87599	2.34116	1.65654	1.73149
RPP25L	-0.63429	7.47882e-25	1.52245e-23	32.7484	33.4055	33.806	22.979	22.6044	21.9579
ENO4	-0.634087	0.00867871	0.0231716	0.249481	0.251433	0.199045	0.152652	0.139545	0.102612
FAM86DP	-0.633863	4.53832e-17	5.60174e-16	12.7568	13.3649	13.0561	8.60948	8.95148	9.93212
TCEAL8	-0.633622	2.65932e-17	3.35933e-16	33.1514	31.3233	36.2281	22.9148	22.151	22.8526
RASL11A	-0.633298	2.87787e-10	2.0403e-09	9.42318	7.24809	8.47583	4.51752	5.50309	4.48193
ERBB3	-0.633188	7.9105e-58	6.70584e-56	36.4358	38.5622	37.192	36.2513	32.1136	31.0953
GMPPA	-0.633106	2.46268e-46	1.33457e-44	44.8479	46.7154	45.9484	30.3718	30.3138	30.7224
WDCP	-0.632375	2.15334e-26	4.74875e-25	12.3224	12.7829	12.7013	8.93304	8.64354	7.90637
CD84	-0.632135	0.00883386	0.0235358	0.118926	0.075679	0.103001	0.053172	0.039152	0.030352
CD72	-0.632049	0.00556462	0.0155044	0.724468	0.864228	0.877449	0.578677	0.310801	0.65036
CGNL1	-0.63197	3.89725e-06	1.78996e-05	0.742645	0.71477	0.782876	0.4948	0.614845	0.42279
TNFRSF19	-0.630849	1.55852e-36	5.67379e-35	19.9702	18.8619	19.2264	13.7142	13.3958	13.5357
FCGBP	-0.6302	0.00734711	0.0199076	0.07609	0.057336	0.073165	0.03037	0.069629	0.027376
B4GALT2	-0.629845	3.85156e-45	1.99608e-43	42.8497	43.068	43.0473	30.2117	30.8548	31.3234
NMRK1	-0.62957	1.90311e-17	2.43254e-16	21.1901	20.8385	21.4185	14.8084	13.8727	15.5835
ERFL	-0.629384	0.00047275	0.0016099	0.828775	0.962845	0.945455	0.517418	0.662281	0.590236
GSTM4	-0.629223	2.82145e-48	1.65465e-46	75.052	77.238	71.4134	53.092	55.4922	46.0793
PPOX	-0.629135	1.76311e-13	1.6673e-12	10.4553	11.4082	9.85276	7.93498	6.6529	8.62739
PFKFB4	-0.62902	4.93897e-12	4.16601e-11	6.16591	7.12857	9.0196	5.29779	5.59051	5.46281
AC116407.1	-0.629007	0.0019927	0.00607718	1.21184	1.29436	1.07609	0.878025	0.808669	0.495796
AC073508.3	-0.628534	4.87972e-05	0.000193752	2.70515	2.9868	2.85321	1.95298	1.6188	2.11817
EREG	-0.62778	5.17464e-60	4.81668e-58	271.065	254.444	256.308	184.059	179.301	178.289
DYRK2	-0.627702	4.065e-34	1.32355e-32	9.80984	10.8454	11.0482	7.6681	7.91799	7.79281
ST6GALNAC6	-0.627373	4.15694e-15	4.47073e-14	8.99451	9.02082	10.16	6.94476	5.66395	6.79034
AL451165.2	-0.62688	0.000920284	0.00297681	9.01993	8.22891	9.48048	5.17373	6.96915	5.62925
ENDOD1	-0.626407	3.48754e-45	1.81536e-43	36.9321	34.4643	34.7789	25.2997	23.886	24.9885
RCOR2	-0.62605	0.00286289	0.00847935	0.359861	0.439145	0.580334	0.228404	0.278999	0.537445
BMF	-0.625827	4.00668e-07	2.0697e-06	2.3259	2.13516	2.74595	1.27292	1.28317	1.5331
TMEM62	-0.625425	4.93352e-28	1.18165e-26	23.9549	22.6698	25.6408	18.8349	17.1148	16.9525
NSMCE2	-0.625127	6.53493e-16	7.40397e-15	27.1572	26.298	27.0358	18.6499	20.784	19.3421
BET1	-0.624737	8.45071e-18	1.10821e-16	32.7252	30.3234	31.0355	19.6864	21.8959	22.8704
XKRX	-0.62473	3.28427e-06	1.52764e-05	2.01129	1.94613	2.16932	1.37209	1.48156	1.23832
IGFALS	-0.624706	0.00643008	0.0176506	0.495741	0.657735	0.553717	0.384353	0.224186	0.352945
SKAP1	-0.62467	1.0976e-11	8.93128e-11	15.2058	15.6348	16.1434	9.7527	9.2495	11.0295
NLRX1	-0.624548	5.38834e-21	8.80837e-20	8.64745	9.20245	9.36541	6.34432	6.29389	6.31964
ZNF771	-0.62376	2.43504e-13	2.27731e-12	9.10772	8.58833	8.64507	6.23151	6.31369	6.13189
CDON	-0.62365	2.56545e-15	2.79072e-14	5.98082	6.22448	5.98984	4.707	4.59542	3.79481
SERPINE1	-0.622844	0.000227156	0.000816442	0.788122	0.835245	1.00144	0.603722	0.598941	0.517493
TMEM101	-0.622755	1.65478e-19	2.43811e-18	19.1232	17.8625	18.7232	14.0488	13.6688	13.5221
RND1	-0.622398	0.000145709	0.000540568	2.00238	1.69095	1.69108	1.4136	1.20872	1.2392
ADCK1	-0.622053	3.81871e-11	2.95633e-10	7.91801	9.18545	9.98286	6.48951	5.86538	6.80498
PINX1	-0.622013	2.08242e-22	3.71642e-21	34.835	31.2305	31.7583	24.5303	21.3161	20.8608
CKAP4	-0.621504	3.41104e-67	3.91133e-65	92.5982	91.5195	94.7874	66.0447	63.9753	66.6109
AC068888.1	-0.621419	3.18722e-11	2.48365e-10	7.40979	6.64822	7.43922	5.07701	5.44757	4.58794
TLR5	-0.621262	0.000687703	0.00227471	1.57216	0.823281	0.926747	0.43158	0.665083	0.968454
JAM3	-0.621223	0.000349012	0.00121593	0.713987	0.873715	0.802824	0.566569	0.412808	0.537041
LEF1	-0.621154	3.86005e-49	2.34928e-47	56.0341	57.2711	56.2472	40.736	44.2116	42.9891
SLC41A3	-0.62115	2.04014e-45	1.07372e-43	37.7682	37.7162	37.4147	27.013	25.6709	25.7243
FDFT1	-0.621117	1.14003e-57	9.56176e-56	230.06	224.88	234.906	161.465	157.411	161.705
ATG16L2	-0.620844	2.98974e-14	3.00697e-13	10.1374	10.9588	10.4786	7.09447	8.92773	7.36984
LIX1L	-0.620811	0.00305923	0.00901869	0.46865	0.413571	0.301961	0.26728	0.229622	0.22485
IFT88	-0.619751	2.69937e-17	3.4081e-16	11.185	11.362	10.6585	7.8454	8.26467	8.11558
ABO	-0.619705	4.69914e-30	1.2589e-28	13.861	15.1058	16.1127	13.0494	9.61546	8.45271
LHPP	-0.61927	2.63914e-06	1.23849e-05	6.12661	6.8812	7.76932	4.61255	4.95538	4.10422
TLR3	-0.618737	2.36134e-14	2.39014e-13	10.4936	10.8249	10.5899	6.82422	6.49056	8.55513
TMEM17	-0.618708	4.28261e-06	1.96012e-05	4.2133	3.63618	3.57578	2.7856	2.63203	2.20606
CTSD	-0.618434	6.09545e-78	8.87617e-76	638.695	633.569	650.562	450.296	452.066	454.563
ADAMTS6	-0.618208	0.00616238	0.0170062	0.088552	0.140796	0.090298	0.014753	0.090815	0
SEPTIN4	-0.618165	0.000112789	0.00042488	3.34428	2.09355	2.07642	1.31974	1.5929	1.09003
UBE2J1	-0.616986	9.30146e-41	4.13444e-39	61.952	58.4228	61.668	42.254	40.8709	44.1294
RFT1	-0.616631	3.62424e-33	1.13489e-31	40.8366	38.9551	42.1891	27.1941	28.2451	26.5516
ITPR2	-0.616605	5.24853e-60	4.86637e-58	16.6986	17.219	18.394	14.2381	12.315	12.578
MRPS18AP1	-0.616585	0.0106826	0.0279933	0.941467	0.970621	1.7006	0.65786	0.413295	0.540132
HGD	-0.616565	0.00172896	0.0053373	2.13252	2.23464	1.75861	2.11808	1.4197	1.40172
MFSD3	-0.616446	2.40865e-24	4.75639e-23	26.6483	28.2226	29.6951	19.5848	19.6093	21.4047
ULK2	-0.616353	2.71678e-09	1.75566e-08	3.63719	3.61094	3.93492	1.91613	2.82577	3.16233
ZDHHC24	-0.616107	1.72573e-18	2.36911e-17	5.89725	6.16069	6.7623	4.98734	4.42798	4.85792
AP003774.2	-0.614674	0.010944	0.0286023	1.10838	0.953371	0.884021	0.435812	0.580601	0.333842
FGFBP1	-0.614256	2.97697e-12	2.55096e-11	13.0741	12.2643	13.3199	8.57121	8.83351	9.46417
KANK1	-0.613887	2.96094e-34	9.78841e-33	10.5879	11.46	11.2369	7.81841	7.8701	7.64052
ARNTL	-0.613781	1.07235e-17	1.39547e-16	13.2312	14.5086	15.1695	9.92931	9.55444	10.2194
NOX1	-0.613712	7.70348e-08	4.28722e-07	3.66738	3.72469	3.62421	2.58054	2.22481	2.66285
PRMT3	-0.613619	7.45861e-33	2.29621e-31	40.5504	37.9853	40.2539	27.8991	26.9585	27.1744
LYN	-0.613512	7.14584e-49	4.2847e-47	33.404	37.6302	36.8868	25.7464	25.8706	22.5981
LBR	-0.613459	1.87768e-48	1.10592e-46	111.114	102.603	105.606	82.9657	80.3269	84.2952
NOS2	-0.613217	5.33092e-07	2.71243e-06	1.27629	1.3021	1.38928	0.971708	0.895803	0.864374
AC103702.1	-0.612427	5.97872e-06	2.68567e-05	2.06717	2.07011	1.68415	1.42473	1.30386	1.23926
SSBP4	-0.612415	5.30145e-22	9.27304e-21	36.8187	34.5381	38.9124	24.5076	26.7165	28.0716
AP4B1	-0.612402	3.31376e-32	9.84422e-31	27.1126	28.6806	25.8924	20.4736	19.9629	18.1707
SLC26A4	-0.611844	0.00253226	0.00757953	0.485479	0.471126	0.494525	0.485026	0.594697	0.406568
AC008622.2	-0.611266	0.00155692	0.00483959	1.16311	1.4037	1.57454	0.851917	0.867877	0.955759
ZNF397	-0.610991	2.29668e-22	4.08651e-21	10.8105	11.4042	9.99204	8.43926	7.84889	7.68271
TDP1	-0.610865	1.49747e-28	3.68714e-27	28.1671	27.3191	26.9813	19.9358	19.1557	19.6124
VPS39	-0.610109	4.92199e-44	2.46994e-42	26.1196	24.3833	25.9027	17.538	17.1395	17.8028
RBMXL1	-0.610001	1.49914e-23	2.79966e-22	9.33405	8.43607	8.2699	6.12374	5.97662	5.62944
NDUFA7	-0.609566	2.3031e-21	3.84974e-20	68.9645	76.5267	80.2399	53.8936	53.4955	51.5123
DET1	-0.609081	0.000125115	0.00046819	2.0354	1.9263	1.33681	1.26554	1.05686	1.05903
ANKH	-0.608581	1.00328e-22	1.81095e-21	16.439	15.5439	14.606	10.9981	11.5189	10.8959
LONRF2	-0.608428	0.00126276	0.00398256	0.173033	0.158317	0.168854	0.1609	0.138027	0.183185
C4orf47	-0.608294	0.00647993	0.017773	2.19165	1.60631	1.82696	1.0726	1.19443	1.00212
MBOAT1	-0.608189	1.22891e-20	1.95375e-19	8.36618	8.04191	7.95369	5.79178	6.03941	5.26882
ACVR2B	-0.607681	9.72862e-19	1.35675e-17	2.35778	2.45167	2.29895	1.71271	1.6538	1.4977
AC004805.1	-0.607543	0.00287248	0.00850457	0.846011	1.06654	1.50673	0.766657	0.731936	0.635611
FIG4	-0.607528	5.93383e-24	1.1423e-22	16.1453	15.551	15.5128	10.8448	10.9796	10.8575
LDHD	-0.607386	0.00952872	0.0251892	0.340122	0.487096	0.434407	0.303307	0.159176	0.192788
KAZALD1	-0.607004	2.54499e-10	1.81297e-09	9.57114	9.19443	10.0334	7.32286	6.4358	7.69919
TAF15	-0.606838	4.18752e-81	6.71587e-79	276.939	287.809	285.81	206.977	207.06	203.129
RPS6KA1	-0.606503	1.19949e-54	8.98145e-53	67.3375	66.7999	69.5179	49.6862	51.7306	48.8575
PLA2G4A	-0.606381	3.6109e-06	1.66813e-05	3.93363	2.97995	2.92826	2.08315	2.25289	2.38509
SYT7	-0.605912	1.6248e-32	4.92544e-31	14.4134	14.8949	14.8649	11.0372	10.1107	10.3587
TSPAN3	-0.605857	3.05551e-13	2.8408e-12	19.4003	17.8434	16.3808	12.6206	12.7665	14.1055
TBC1D8B	-0.605784	1.60934e-17	2.0693e-16	8.2307	8.34979	8.9987	6.56918	6.31164	5.41798
ABCB7	-0.605613	1.02286e-31	2.96804e-30	30.3209	31.0229	30.0296	21.4209	21.7347	22.7669
MYO5C	-0.605475	7.01841e-57	5.66629e-55	22.6863	24.2742	21.9502	18.8431	16.9777	17.4986
SORBS1	-0.60513	3.18169e-28	7.71405e-27	13.6303	13.7889	14.4952	9.93822	9.40393	11.216
C19orf73	-0.604777	0.00588436	0.0163186	1.42263	1.8056	1.58303	1.03432	0.925208	0.944752
EIF5A	-0.60448	2.23545e-85	3.98953e-83	1386.9	1382.67	1384.31	967.774	956.92	980.194
ETAA1	-0.604185	4.80209e-29	1.21258e-27	12.8629	13.106	13.7807	9.50628	9.23999	9.3798
NAA80	-0.60379	8.91558e-15	9.32659e-14	15.0989	14.6935	15.6346	11.8955	10.5346	10.9259
NRSN2-AS1	-0.603671	5.8577e-05	0.000229778	2.19942	2.06852	2.46076	1.60056	1.4465	1.03118
RHOB	-0.60356	5.20541e-63	5.28016e-61	114.327	108.768	113.412	81.4085	78.4219	78.6676
PBXIP1	-0.602855	2.57839e-15	2.80351e-14	8.28847	7.55421	8.72079	5.59581	6.34228	6.51879
C1RL	-0.602675	6.76206e-13	6.11678e-12	11.0754	12.2324	12.3986	9.99319	9.57542	8.75217
PLB1	-0.602575	5.26675e-05	0.000208214	1.2131	1.45734	1.21875	0.733009	0.862316	0.96727
HYOU1	-0.602063	1.61427e-85	2.92491e-83	109.336	109.289	112.808	78.5142	79.097	78.8521
EXOC4	-0.601988	2.0781e-39	8.76125e-38	27.2933	26.9211	29.5233	21.7069	21.2869	21.8068
CALM3	-0.601714	1.02596e-64	1.08232e-62	297.35	292.312	302.391	217.149	212.777	216.588
FPGS	-0.601419	3.72784e-43	1.76968e-41	44.8217	51.2976	48.6649	46.5161	46.8639	41.0525
FAM114A1	-0.601097	1.51959e-21	2.57267e-20	22.6193	20.58	23.5984	14.6968	15.851	13.3842
TXNDC11	-0.60084	4.29174e-32	1.27018e-30	19.3481	19.6444	20.5977	14.3815	15.0328	14.9475
NDUFA10	-0.600361	4.35987e-62	4.32996e-60	166.855	166.589	169.372	115.626	112.641	115.943
TJP3	-0.598792	1.92499e-25	4.04351e-24	22.4981	25.9255	25.6231	17.5709	18.3003	20.5751
AC004130.2	-0.598653	0.0117847	0.0305507	1.54085	1.68103	1.60014	0.878717	1.09299	0.513486
AC097448.1	-0.598354	9.28657e-08	5.13096e-07	6.96424	6.50172	7.3834	5.15435	4.14998	5.07168
TXNRD3	-0.598335	2.60632e-24	5.1254e-23	17.2499	18.4522	17.9882	13.2986	12.17	12.6716
HMGN5	-0.598075	3.55766e-05	0.00014354	5.40296	5.49223	6.03548	3.14929	4.90939	5.33785
TSNARE1	-0.598031	1.22846e-09	8.21605e-09	5.53937	6.06177	7.24145	4.33348	5.03785	4.24809
AC008763.2	-0.597758	0.0105352	0.0276223	1.95948	2.61962	1.11197	0.689696	1.11533	1.6635
ERO1B	-0.597734	2.54167e-11	1.99567e-10	6.34676	6.54477	6.99561	5.0898	3.81881	5.2271
ZC3H10	-0.597718	1.36404e-15	1.51082e-14	4.27499	4.57352	4.06348	3.18903	3.60854	3.08971
TOP2B	-0.597703	1.08648e-53	7.7677e-52	51.2198	50.7499	52.7424	39.0853	35.5327	40.2794
CCDC189	-0.597119	7.4294e-06	3.29308e-05	5.17494	4.44808	4.88496	3.60385	4.2043	3.63085
AC007318.1	-0.596248	0.0113249	0.0294972	1.3018	1.00073	1.69982	0.735993	0.746851	0.666074
DIMT1	-0.595969	2.9381e-32	8.78321e-31	49.8434	51.6069	49.7741	37.0732	38.1154	38.1756
ALDH4A1	-0.595483	1.28714e-23	2.41706e-22	15.0811	13.1639	13.4437	11.1531	11.4282	10.8465
ARSD	-0.595353	7.58184e-16	8.55742e-15	6.75176	6.19808	7.16094	4.60528	4.49222	5.55311
C19orf48	-0.595287	1.63095e-55	1.26925e-53	193.347	199.378	193.826	139.632	139.568	144.357
AC112777.1	-0.595206	0.0134292	0.0343266	0.495181	0.364242	0.329429	0.160773	0.256815	0.191924
S100A14	-0.595141	5.43822e-38	2.11263e-36	302.08	290.529	317.374	212.919	212.147	226.066
AC068896.1	-0.595114	0.00742683	0.0201053	0.322102	0.257869	0.276846	0.156698	0.180523	0.173189
THTPA	-0.594965	1.85632e-12	1.6229e-11	8.38489	8.03167	7.75721	6.18282	5.15689	5.31797
WASHC5	-0.594407	5.93938e-46	3.19676e-44	41.761	38.9867	38.5126	30.2084	26.9423	30.1256
GJB2	-0.593885	4.84913e-42	2.2306e-40	58.5628	55.5212	56.3392	40.5896	40.0762	41.0213
AC026464.6	-0.593861	8.31162e-07	4.13595e-06	9.72083	9.77827	10.4249	7.07641	5.83647	7.99495
NEURL2	-0.593309	0.0124421	0.0320346	1.29055	0.73716	0.739663	0.762657	0.441285	0.513346
AL133367.1	-0.593284	0.00047552	0.00161843	0.58617	0.714708	0.691965	0.45243	0.546609	0.342657
TSPOAP1-AS1	-0.593281	1.10337e-08	6.71701e-08	6.84804	7.6245	5.87002	5.54715	4.76277	4.17328
CKLF	-0.5925	3.00186e-18	4.05995e-17	80.8493	73.9885	74.4524	54.1924	54.5607	50.0926
DCP1B	-0.592485	4.63077e-09	2.92096e-08	6.27016	6.02661	7.52387	4.87313	4.99782	5.0727
ST6GALNAC2	-0.592437	0.000778734	0.00254917	1.8735	1.74506	1.67409	1.39254	1.8411	1.56824
TEX19	-0.591715	0.00314847	0.00925245	0.040397	0.181582	0.13201	0.032327	0	0
MED11	-0.591326	2.46736e-14	2.49214e-13	26.2736	25.813	27.2291	19.1921	19.0738	19.1774
H2AFZ	-0.591022	4.94962e-49	2.99705e-47	1753.94	1638.23	1664.46	1174.7	1174.48	1246.03
SCRN2	-0.59045	1.40148e-18	1.93179e-17	18.0423	21.1078	22.8621	15.9461	15.1739	15.2396
LINC00896	-0.590284	1.48994e-06	7.20415e-06	2.4602	2.86084	2.65132	2.03502	1.62009	1.94949
AKAP1	-0.589553	1.23632e-44	6.31082e-43	42.7506	40.9895	41.2768	29.9575	30.6818	32.2602
PLCB2	-0.589026	0.00143666	0.00449164	1.25214	1.33254	1.57303	1.01148	1.24707	1.03983
AC063943.1	-0.588774	0.00535907	0.0149986	1.87275	0.760287	1.51594	0.365886	0.262634	0
MPZL2	-0.588658	1.19235e-28	2.96043e-27	37.9061	37.5645	40.8724	26.9231	27.1359	28.1501
MPI	-0.58865	3.2811e-24	6.42047e-23	38.3067	37.5392	42.0765	25.4734	24.7244	27.8564
ETFBKMT	-0.588439	0.00311942	0.00917391	0.921737	0.861523	0.599567	0.644255	0.592659	0.640835
DBP	-0.58817	3.52404e-13	3.26489e-12	13.6144	14.9395	16.6289	13.0282	12.7349	12.8787
GPX2	-0.587799	NA	NA	7.23898	1.38156	1.58813	0.715544	0.883633	0.569827
AASDH	-0.587119	3.43853e-15	3.71831e-14	8.24821	8.29665	7.84541	5.68326	5.34986	5.83899
USP48	-0.58679	7.49056e-50	4.65434e-48	47.7762	49.5348	51.0825	40.3712	38.494	37.0762
AC144652.1	-0.586568	0.0010526	0.00336582	1.60436	1.6885	1.40031	1.15355	0.792847	1.19718
AC079949.2	-0.586556	0.00421638	0.0120637	0.870936	0.722442	0.786062	0.332247	0.567592	0.618951
ZNF213	-0.586337	3.02192e-22	5.34488e-21	7.68313	7.69608	7.74935	5.69708	5.28866	5.10111
GK	-0.586333	6.93016e-17	8.4356e-16	12.8031	12.417	12.269	8.70978	8.60777	8.74944
POLA1	-0.586218	1.01588e-40	4.5071e-39	20.0242	19.5764	20.1582	14.7429	14.1828	14.6438
BCL7A	-0.585924	8.13574e-25	1.65334e-23	11.678	11.6956	10.3836	7.99797	7.51824	8.2268
SCARB1	-0.585617	5.15057e-53	3.57468e-51	51.1633	50.614	47.8813	39.8233	37.4667	33.2556
AGO4	-0.585535	3.30182e-12	2.8232e-11	4.22466	4.6707	4.72999	3.25452	3.47283	3.43112
THBS3	-0.585531	3.85073e-09	2.44977e-08	4.89707	5.33661	4.52088	4.35627	3.91214	3.73742
DHCR7	-0.585423	2.81242e-61	2.68095e-59	124.362	130.967	124.968	87.2848	91.1565	82.0147
TLE6	-0.585103	0.00075743	0.0024856	2.59369	2.78844	2.44861	1.8467	2.36209	2.30079
ANKRD9	-0.585003	6.92333e-27	1.57406e-25	18.0416	19.3448	19.3409	14.6193	13.7316	15.6602
AC083799.1	-0.584927	3.76769e-05	0.000151499	8.66005	8.53583	8.85602	6.09311	5.21509	6.53258
MMP13	-0.584925	0.00432056	0.012332	0.168069	0.089407	0.190267	0.041539	0.011462	0
IVNS1ABP	-0.584809	3.06701e-50	1.931e-48	76.4481	74.8977	78.6022	58.3584	56.526	56.0792
CDC42EP4	-0.584785	7.76974e-30	2.05599e-28	17.3822	17.7357	18.48	12.6182	13.0207	13.0628
RORA	-0.583592	1.80549e-52	1.22443e-50	43.8363	45.2317	46.5336	33.2812	33.5324	31.6634
EMP3	-0.583522	0.00903011	0.0239913	1.72498	2.28078	2.1591	1.06563	1.62788	1.04091
MX1	-0.582412	3.3718e-08	1.95632e-07	5.42918	5.78173	6.05094	4.04134	4.81389	5.04195
TNFAIP2	-0.582179	0.000664158	0.00220328	1.04304	1.03914	1.07442	0.666827	0.703245	0.529963
IL1RAP	-0.5819	6.13546e-08	3.45589e-07	4.42139	4.20365	4.24387	3.4069	3.60925	3.69601
MTMR4	-0.581783	1.29519e-58	1.13442e-56	39.4363	39.8535	40.1857	28.7933	28.2118	27.4824
FAM86C2P	-0.58141	0.00023169	0.000830645	2.93081	2.42073	2.37067	1.5477	1.84898	1.221
SLX1B	-0.5812	6.09642e-06	2.73699e-05	45.6985	40.0588	35.8575	29.3091	24.9291	31.1817
CCNB3	-0.580985	0.0151944	0.0383144	0.506856	0.496092	0.351575	0.451409	0.437449	0.05706
SLCO4A1	-0.580932	2.76502e-45	1.44561e-43	49.7149	51.6537	51.8349	40.3945	35.2857	35.2736
NRARP	-0.58078	2.00758e-25	4.20582e-24	15.5505	14.8131	15.2519	11.166	10.5518	10.8886
BBS9	-0.580656	3.77547e-07	1.9575e-06	4.37498	3.94629	5.95308	3.35292	2.98707	3.83399
BCKDK	-0.580433	4.0048e-32	1.18822e-30	39.1206	38.7171	41.6179	28.0012	28.9185	28.4427
LRRC28	-0.580081	5.13522e-12	4.32693e-11	15.8625	15.956	17.1848	13.7209	15.174	12.715
FAAH2	-0.579812	1.19148e-08	7.22189e-08	8.51218	8.29951	6.87864	6.93635	7.15272	6.17846
DRAM2	-0.579796	7.25505e-19	1.01837e-17	56.0307	50.0807	53.1243	38.7915	37.4992	39.672
THRA	-0.579663	6.23816e-24	1.197e-22	10.9666	11.1029	11.1582	7.86354	7.45427	7.58513
PHB2	-0.57908	9.44963e-63	9.54453e-61	375.38	367.966	364.962	270.973	273.724	271.936
LNCSRLR	-0.579043	0.0164983	0.0412519	1.973	1.05271	1.10948	0.542282	0.833725	0.619645
RAB11FIP4	-0.578965	4.40503e-45	2.27299e-43	29.5775	29.0315	30.8639	23.3706	22.4138	23.9944
PMM2	-0.578847	1.43001e-46	7.83897e-45	89.7681	88.389	90.0092	84.296	86.7634	85.8542
AC005326.1	-0.578824	0.0150153	0.037895	35.0409	18.1473	21.9158	9.91061	2.56426	18.4446
EML2-AS1	-0.578812	0.00708825	0.0192656	1.18176	2.07256	2.04996	1.01233	1.08054	1.27237
METTL15	-0.57842	6.64517e-21	1.07665e-19	15.3746	13.6318	13.7419	10.9195	10.4851	9.2935
ZNF672	-0.577951	5.17811e-29	1.30614e-27	15.9081	16.3633	17.0276	12.1254	12.118	11.7315
DISP3	-0.577926	0.00561716	0.0156342	0.623613	0.862597	1.09162	0.689346	0.516812	0.827751
AL445309.1	-0.577703	0.0130704	0.0334924	0.172866	0.186786	0.168056	0.065489	0.080345	0.032843
CCR10	-0.577627	0.012184	0.0314668	0.408223	0.356035	0.605672	0.34196	0.266918	0.273022
HIST1H4I	-0.57755	2.49328e-08	1.4685e-07	8.86806	8.34994	8.87663	6.1902	6.46204	5.7244
KBTBD4	-0.577504	1.10792e-20	1.76732e-19	14.9448	16.4873	15.8742	11.0185	12.7216	11.3871
PTMAP5	-0.577258	0.00782693	0.0210946	3.93667	5.40753	3.60525	2.18837	3.30333	3.45257
PIK3R4	-0.577151	4.09353e-39	1.68395e-37	20.8272	21.0906	21.8219	15.8583	14.0513	15.7958
SNAI3-AS1	-0.57662	3.3603e-05	0.000136109	3.47126	3.115	2.98251	2.30253	2.40865	1.78046
FGFRL1	-0.576191	3.33103e-57	2.71702e-55	50.5381	49.9497	47.5969	35.4243	35.495	36.2097
PARN	-0.575728	1.74134e-34	5.83791e-33	31.3998	33.0034	35.6028	23.7608	25.1219	23.0481
TMX4	-0.575253	1.56367e-43	7.54376e-42	42.2536	40.2786	42.5243	29.3188	31.3998	30.7021
ADCK5	-0.575208	8.07245e-10	5.50438e-09	5.60187	5.93078	6.22361	5.09665	4.74176	4.4404
SUCLG1	-0.575092	1.01479e-34	3.44595e-33	115.375	108.916	114.192	82.2274	81.218	85.8019
FAM27C	-0.574997	0.000623814	0.0020802	2.5364	2.95214	2.68788	1.82194	1.7627	1.53662
AC003072.1	-0.574704	0.00963909	0.0254554	2.45057	2.55251	1.77018	1.52097	1.34598	1.31818
HOXB4	-0.574573	1.17825e-15	1.31362e-14	16.1881	20.0693	17.2326	13.5857	13.142	11.7471
TOR2A	-0.574148	1.02327e-15	1.14514e-14	13.7066	13.0588	12.4152	9.47836	9.41128	9.43223
DCAF11	-0.573853	1.50419e-43	7.27157e-42	51.2391	50.8259	54.2425	37.0473	38.016	38.3194
POLR3GL	-0.573347	3.64898e-11	2.82954e-10	15.3172	16.7827	18.6435	12.1995	12.1787	12.6478
GPC2	-0.573256	0.000184894	0.000673725	1.59144	2.23098	1.91266	1.36352	1.45563	1.89799
TKT	-0.572794	2.44811e-65	2.65335e-63	392.945	378.097	385.149	275.845	275.692	274.676
TRMT10A	-0.572783	1.63435e-11	1.30704e-10	12.9014	14.027	13.4405	8.76603	9.32817	11.3229
APLN	-0.572627	0.00883973	0.0235488	0.287779	0.30381	0.341522	0.196259	0.206585	0.171642
FP671120.7	-0.572585	0.0177874	0.0441311	0.779632	0.511252	1.29588	0.519795	0.224556	0.498418
SLC25A15	-0.572452	1.77974e-30	4.87804e-29	19.4113	19.5906	19.6951	14.7338	14.066	12.677
EIF2S2P4	-0.572435	0.0109383	0.0285907	1.95069	1.33696	1.60759	1.03973	0.904142	0.973371
GTDC1	-0.571846	1.37538e-10	1.00511e-09	11.8007	10.9221	10.2022	7.66688	8.84898	6.98173
NDC1	-0.571595	1.27531e-42	5.99422e-41	66.8486	62.2484	64.6835	47.3094	49.5587	46.6022
VIPR1	-0.570805	3.63854e-29	9.26656e-28	24.4348	25.2126	24.3296	19.0037	19.7212	17.5934
WARS	-0.570765	6.45047e-53	4.43792e-51	185.583	172.896	176.315	131.385	124.858	128.142
NFS1	-0.570757	1.84067e-32	5.56562e-31	51.8575	47.3513	52.0803	38.3051	36.4903	37.0226
C1orf115	-0.570593	4.4351e-21	7.29027e-20	13.0944	12.4027	12.8037	9.1528	9.06638	9.48774
DNPH1	-0.570539	6.86142e-29	1.71796e-27	115.223	117.442	127.218	86.3998	85.9919	87.1898
LNP1	-0.570439	0.0151602	0.0382405	0.452464	0.59957	0.612152	0.439089	0.281282	0.213867
SCG5	-0.57034	1.20737e-07	6.59715e-07	10.0306	11.6353	12.8682	8.47865	7.56747	8.43364
PLEKHM1	-0.570179	8.9268e-47	4.92759e-45	36.4807	37.2989	36.8026	30.7138	26.9856	30.3223
MCM6	-0.570055	4.94709e-44	2.4773e-42	127.117	121.409	122.556	88.2123	88.0445	92.2674
CHST13	-0.569321	0.00814402	0.0218623	0.545802	0.527358	0.683983	0.323365	0.415076	0.330482
PDIA5	-0.569301	6.08829e-22	1.06102e-20	23.4093	23.5845	25.0022	19.1942	18.4264	18.3287
SLC27A5	-0.569255	6.63344e-08	3.71874e-07	10.3594	9.56223	8.90699	5.81523	6.05136	6.43668
RRNAD1	-0.569008	4.82691e-20	7.42043e-19	26.5001	27.139	28.5081	21.3091	17.9276	18.0488
AL590627.1	-0.568833	0.0135729	0.0346564	0.340426	0.460517	0.489738	0.265606	0.290733	0.209324
PLA2G10	-0.56869	0.0121481	0.0313932	1.02843	1.1842	1.27932	0.619421	0.950705	0.813936
HDAC11	-0.568435	9.21814e-14	8.89077e-13	9.74494	9.39283	10.5739	9.28936	7.36668	8.62823
WNT10B	-0.568418	0.000245301	0.000876218	1.41731	1.48587	1.66817	0.895949	1.26571	1.03965
SLC30A10	-0.568221	1.01371e-09	6.85119e-09	7.94649	7.11414	7.67042	5.16319	5.18747	5.54729
SHANK1	-0.567944	0.0159385	0.0400336	0.630161	0.478781	0.736011	0.327621	0.409197	0.178546
HIST1H2BK	-0.567901	1.277e-11	1.03133e-10	105.035	87.3868	91.1555	63.6505	66.8906	71.9708
NBAS	-0.567726	9.01634e-35	3.06607e-33	14.7395	13.8742	14.4715	11.2598	10.7327	11.533
CPLANE2	-0.567561	8.72535e-06	3.82536e-05	4.75966	4.91899	3.85499	5.16678	3.65282	3.28941
CDK2AP2	-0.567561	1.51824e-31	4.36811e-30	47.1715	46.9083	48.7865	34.8885	34.6353	34.1743
GCC2	-0.567191	9.52431e-46	5.07395e-44	90.4815	88.4039	91.0837	68.3762	61.4706	63.9017
ERLIN1	-0.567125	2.01177e-41	9.11285e-40	62.7585	58.6748	58.2378	44.2029	40.4802	41.4537
C16orf58	-0.566903	4.92693e-39	2.01979e-37	32.4357	32.2217	33.2488	25.0703	26.3946	24.1885
RPP25	-0.566797	2.46604e-05	0.000101922	1.3229	1.32818	1.27088	0.964037	0.877603	0.919983
AKR1A1	-0.56662	3.50521e-36	1.25679e-34	104.118	110.117	109.822	85.888	84.9768	91.2936
SPR	-0.566495	1.07511e-43	5.2616e-42	79.6423	77.3426	79.0094	58.3154	55.5834	57.4971
EFNA4	-0.566478	1.44206e-12	1.27102e-11	13.7698	14.2287	14.8718	10.8526	9.57174	10.6504
SPARC	-0.566369	0.0113117	0.0294692	0.92744	0.861709	0.97015	0.350316	0.854526	0.698063
SEMA6A-AS1	-0.566368	0.0115016	0.0299147	2.079	3.07728	2.77533	1.69063	1.92045	1.34493
SLC10A7	-0.566065	1.20622e-10	8.87225e-10	9.51586	7.15882	9.58773	6.03318	6.21713	7.19685
FRG1BP	-0.565941	0.00225108	0.00679964	4.21997	4.90013	7.0527	3.50846	3.43993	3.87042
RNF139	-0.565919	9.25827e-22	1.59242e-20	24.8185	22.8887	23.1113	18.8366	16.8242	16.6913
PSPHP1	-0.565855	0.00240769	0.00723221	22.4384	23.6077	26.9095	21.2166	14.6689	12.5344
NREP	-0.56573	7.91543e-07	3.94873e-06	5.26495	5.46568	6.45046	4.07704	3.50177	3.34586
FMNL3	-0.565532	6.90797e-19	9.72524e-18	4.4851	4.86121	4.87242	3.01925	3.05332	3.04585
XYLT2	-0.564812	7.28151e-26	1.55286e-24	14.0752	14.7379	15.6947	10.8917	11.7205	10.876
LMBRD1	-0.564763	6.98902e-19	9.83195e-18	28.0139	26.4631	30.7711	19.3698	19.2384	20.7967
RPIA	-0.564731	3.10229e-29	7.96063e-28	35.317	35.1004	34.8746	25.1632	25.8114	25.7108
PPA2	-0.564555	4.46791e-29	1.13423e-27	162.862	156.153	165.754	118.161	112.487	121.641
ADGRG5	-0.563721	0.0163953	0.0410202	0.305775	0.361335	0.365178	0.452279	0.29559	0.223647
ZNF516	-0.563377	5.97274e-14	5.88253e-13	2.55583	4.77542	4.49754	2.42889	2.18947	2.5898
PRMT7	-0.563325	2.41577e-39	1.01309e-37	54.3557	58.9849	56.316	42.4276	38.9715	40.3139
CIRBP	-0.562988	2.50699e-50	1.59106e-48	178.829	178.337	191.9	125.822	127.023	128.26
FZD3	-0.562943	8.97453e-18	1.1756e-16	6.47594	6.80523	7.45191	3.91949	5.26969	5.32143
AL365217.1	-0.562759	0.0133132	0.034052	0.423325	0.492141	0.52203	0.332747	0.188597	0.360525
KDELR1	-0.562637	1.82973e-59	1.63273e-57	255.856	248.72	253.255	185.721	183.403	188.615
COQ5	-0.562342	3.15117e-21	5.20502e-20	32.6706	33.1852	33.6767	24.0475	24.6467	25.4243
EBF4	-0.562209	0.00160014	0.00496679	2.03994	1.58727	1.99565	1.00156	1.26286	0.982812
FAM107B	-0.562087	8.60209e-29	2.14699e-27	31.7937	27.703	29.3679	21.6562	25.253	21.8755
AC010655.2	-0.561666	0.0191855	0.0472296	1.49812	1.70422	1.73875	0.776817	1.36526	0.529896
ARSE	-0.56155	2.45911e-07	1.30318e-06	8.05246	7.41002	7.43796	5.36597	4.3724	4.77577
ASAP3	-0.561262	1.13158e-08	6.88521e-08	3.30513	3.86771	3.70617	3.37953	2.59075	3.34087
AL121900.2	-0.561221	0.00518046	0.0145453	4.46008	3.62386	4.90648	2.15351	2.35779	4.16253
BCAT2	-0.560944	1.18782e-42	5.59405e-41	69.7	68.6054	69.5791	51.8508	51.8744	51.569
AC119674.2	-0.560116	0.0198978	0.0487605	0.859735	0.327704	0.401045	0.28344	0.273414	0.277131
CCDC114	-0.560087	0.0204396	0.0499489	0.204188	0.252519	0.427553	0.177222	0.202129	0.080206
TDO2	-0.560079	0.00490813	0.0138706	1.78239	1.5733	1.44437	1.08124	1.25613	1.07372
PROCA1	-0.560018	0.00182373	0.00560072	1.9448	1.44035	1.52447	1.15386	0.847618	1.04444
CORO1A	-0.559908	4.06739e-26	8.8007e-25	45.5968	45.9147	49.5292	32.2328	32.6516	37.6266
AL136116.3	-0.559719	0.000425031	0.00146062	4.46296	4.03704	3.78301	3.13566	2.27166	3.0799
CTSO	-0.559561	0.00177885	0.00547635	1.32076	1.15063	0.966142	0.720075	0.686945	0.932703
THEM4	-0.559501	1.8351e-18	2.51634e-17	14.579	15.6626	15.904	12.9072	12.022	11.0066
AC068580.3	-0.559299	1.75682e-09	1.15929e-08	4.98812	5.64092	5.47297	4.31332	3.52895	3.83494
TRAPPC11	-0.559116	9.38328e-36	3.28498e-34	25.141	24.8614	25.3918	20.3334	18.2134	16.7583
GCSHP5	-0.558459	0.0201082	0.0492	31.1537	18.2046	30.3229	16.221	18.6752	7.87943
YPEL1	-0.558458	0.00346699	0.0101071	1.89883	1.24112	1.86115	0.786191	0.715327	0.800735
UBQLN2	-0.557814	8.94218e-32	2.60431e-30	17.0007	16.8065	16.8161	12.5219	12.0956	12.4027
AC022384.1	-0.55765	0.000465891	0.00158908	6.34548	7.60339	7.58973	5.21036	5.80202	3.5672
OCEL1	-0.557546	8.00033e-08	4.44617e-07	10.143	9.90164	8.42451	7.14003	6.48981	7.49246
B9D1	-0.557357	1.49653e-15	1.65294e-14	34.8937	33.6581	34.5417	22.2455	24.9338	27.0591
C6orf120	-0.557267	1.90556e-25	4.00978e-24	27.2127	25.4491	27.1561	19.4982	18.8659	19.7817
RNASEK-C17orf49	-0.557245	0.010304	0.0270608	1.21519	1.48091	1.38744	0.757405	0.325078	1.51107
RPL15P3	-0.557072	0.0135692	0.0346507	0.759405	0.74971	0.459239	0.372996	0.17623	0.105434
SEC23A-AS1	-0.557048	0.0105666	0.0277014	0.377527	0.966885	1.07876	0.047946	0.204765	0.348568
FDXR	-0.557045	5.54954e-15	5.90161e-14	13.519	14.1584	16.3374	11.8261	10.6139	11.4375
MTFP1	-0.556971	2.09874e-24	4.17216e-23	49.9453	47.2819	49.2419	36.5904	37.0306	36.6332
FRAT1	-0.556808	1.01999e-05	4.42687e-05	2.03433	1.84186	1.98408	1.34157	1.27727	1.2972
NIT2	-0.556787	2.43713e-26	5.33159e-25	65.5557	60.1017	64.3211	49.9752	51.0476	46.8326
CPT2	-0.555994	3.75724e-30	1.01228e-28	23.0977	23.3187	23.5937	16.7499	17.2596	17.3971
RABL3	-0.555979	8.676e-25	1.75861e-23	36.5004	37.2976	39.6644	28.6665	28.2252	28.1738
S100P	-0.555873	1.18667e-18	1.64526e-17	91.1347	91.7999	92.8876	67.938	64.9236	69.1738
VAC14	-0.554892	2.04858e-33	6.52685e-32	22.1562	22.4773	21.5269	17.5852	18.8038	17.5169
B3GLCT	-0.554842	1.19687e-08	7.25272e-08	4.1696	3.58306	3.94648	2.78714	2.64973	3.08392
AL591846.1	-0.554347	0.0214506	0.0521724	1.66077	1.51818	1.84826	0.927368	0.53468	0.788992
CCDC85B	-0.554271	6.27205e-26	1.34605e-24	57.5672	54.2859	57.9819	42.0688	39.4866	42.1345
ZNF32	-0.554007	8.36753e-17	1.01384e-15	29.3968	28.4997	30.4468	20.5801	22.2056	21.0685
GATA3	-0.553913	0.0107293	0.0280968	0.319386	0.482899	0.649878	0.341547	0.251951	0.360714
ZNF697	-0.553752	1.37806e-11	1.10918e-10	3.10294	2.82236	2.84651	2.19352	2.14775	2.01322
DNAJC19P5	-0.55368	0.0217667	0.0528116	3.21244	3.69859	2.71584	2.14274	0.973631	1.45361
EFNB1	-0.552983	2.46968e-11	1.93979e-10	4.182	3.8589	3.85981	2.95842	2.86939	2.8127
AL356019.2	-0.552921	0.0185263	0.0457595	0.21292	0.278713	0.251864	0.113292	0.177651	0.157199
SHLD2P3	-0.552727	0.0199825	0.0489405	0.506574	0.463275	0.436297	0.419425	0.263026	0.096794
VDAC1	-0.552516	2.36326e-45	1.24103e-43	418.365	399.951	415.552	303.094	302.553	315.679
RIMS3	-0.551933	2.86844e-17	3.61195e-16	4.00958	4.39105	4.69697	3.49797	3.7488	3.79994
NUDT16	-0.551814	8.85605e-39	3.58715e-37	17.1661	17.9165	17.4747	13.5856	13.1292	12.9725
EML3	-0.551811	1.75884e-34	5.88828e-33	33.0375	36.4875	35.2818	30.6335	31.1891	27.5973
LNX1	-0.551495	9.8174e-18	1.28318e-16	12.3702	12.2314	13.6511	9.03673	8.59605	8.4734
DSC2	-0.551009	6.7893e-11	5.1371e-10	4.36135	3.94639	4.66423	3.01309	3.06555	3.10163
ARTN	-0.550645	0.00023735	0.000849736	3.17086	3.86259	4.24357	2.66314	2.32928	2.84677
NUBPL	-0.550598	6.08388e-10	4.193e-09	8.49307	7.86078	9.25063	5.87606	5.65099	6.18387
ENOX2	-0.550572	1.9623e-16	2.30808e-15	13.1273	12.6353	12.7842	8.53172	10.2487	9.95607
HHLA3	-0.550567	2.68059e-05	0.000110214	10.3853	9.27467	8.57796	7.04791	6.40748	6.75952
HACD3	-0.550563	3.36371e-44	1.69875e-42	107.536	100.535	101.89	78.0257	76.7286	75.9838
GCA	-0.550409	1.14522e-05	4.92979e-05	7.99385	7.83706	8.44314	6.18022	5.01896	6.12954
STK40	-0.550276	1.61723e-43	7.78631e-42	34.0143	33.3891	34.0433	23.7377	22.4713	23.0812
PAGR1	-0.550206	1.23119e-29	3.222e-28	20.3916	20.1379	21.5904	14.9785	15.5105	15.2471
BHLHE40	-0.550122	1.95814e-12	1.70626e-11	12.2921	12.8407	15.443	10.6565	9.87026	11.1063
CRB2	-0.549921	1.28599e-05	5.50183e-05	0.795764	0.893029	0.952635	0.594838	0.614788	0.702873
RAB4B	-0.549737	1.32941e-07	7.23902e-07	8.8272	9.2768	10.3161	6.63418	6.27252	7.23161
NQO2	-0.549734	8.81037e-19	1.23231e-17	40.4503	36.9651	37.9265	25.3368	27.0758	24.515
ALDH3A2	-0.549639	5.67742e-47	3.15595e-45	112.283	113.153	115.044	88.5583	89.4225	86.0093
UQCRFS1P1	-0.549504	2.24622e-11	1.77248e-10	30.4998	29.211	33.278	24.1159	20.3797	23.0126
TCTEX1D2	-0.549456	1.15993e-08	7.04684e-08	29.4782	30.2389	28.026	19.3802	22.2626	23.1703
REX1BD	-0.5494	8.16002e-27	1.84992e-25	60.6314	61.6024	65.8243	44.5402	46.566	44.1703
KIF26A	-0.549298	0.00191947	0.00586969	0.254398	0.331451	0.437888	0.231252	0.202452	0.26722
RAB3A	-0.549297	0.000251796	0.000897797	2.96577	2.63575	4.28634	2.47892	2.1661	2.10175
CCDC107	-0.549156	1.23011e-08	7.44275e-08	10.6563	11.2083	11.6158	7.37516	8.59841	8.06857
TMEM63C	-0.548605	0.0217542	0.0527973	0.368836	0.686641	0.67808	0.476423	0.233522	0.29418
SYCE1L	-0.548576	0.000899106	0.00291188	7.88884	6.27847	6.64099	5.52568	6.03288	3.99999
ALKBH7	-0.54849	4.20099e-22	7.3699e-21	54.375	51.7019	55.3454	39.7092	38.5113	42.9019
HNRNPA1P48	-0.548431	3.77707e-05	0.000151825	5.27142	5.43124	5.06412	4.35275	2.9961	3.88984
NDUFAF3	-0.548395	1.51441e-31	4.36238e-30	93.9729	90.4818	94.1786	69.07	68.6257	66.8899
GGPS1	-0.548309	1.84406e-15	2.02454e-14	33.1343	32.1361	33.2396	24.7842	23.2199	28.2177
PDAP1	-0.548092	7.08501e-51	4.58228e-49	268.631	266.907	275.459	197.916	206.674	190.854
TSPAN33	-0.548078	9.09723e-08	5.03338e-07	3.88784	3.63528	3.61666	2.6433	2.56846	2.47828
MIPEP	-0.548074	2.42088e-29	6.23232e-28	32.5994	31.6468	32.002	24.6743	24.7453	24.5057
C1GALT1C1	-0.547737	1.85271e-18	2.53757e-17	25.4244	25.5362	25.8994	18.8714	18.465	18.788
PODXL	-0.54768	3.34906e-62	3.34005e-60	46.4365	47.3532	46.0937	35.5319	36.3641	36.3173
DIAPH2	-0.54753	3.82503e-17	4.76342e-16	8.02937	7.97811	8.25745	5.99461	6.40545	5.7435
IFT74	-0.547431	1.91118e-11	1.51769e-10	15.4235	15.3567	17.3046	12.0885	10.5886	13.0138
DCST2	-0.547397	0.0234668	0.0563716	0.271311	0.45214	0.456744	0.101547	0.21209	0.144428
WASHC3	-0.547221	1.13096e-11	9.1902e-11	42.4956	39.3866	38.5957	27.3037	28.4242	30.5502
USP25	-0.547037	5.00349e-44	2.50027e-42	34.8781	35.5596	38.0671	28.1799	26.2745	26.5406
GTF2IP1	-0.546985	3.42149e-06	1.58587e-05	41.7926	47.9832	52.8921	37.9627	34.6604	37.6554
TMEM229B	-0.546651	0.019704	0.0483654	0.342859	0.273742	0.246709	0.233027	0.072301	0.191879
AL670729.3	-0.546575	5.62179e-14	5.5507e-13	4.11489	4.79919	4.31195	3.43331	3.33421	3.00063
RPUSD3	-0.546492	7.63544e-19	1.0705e-17	29.6632	30.3804	30.4666	21.8597	21.8633	23.3574
PDIA6	-0.546467	8.73879e-54	6.30468e-52	346.223	331.467	341.153	250.248	252.29	253.492
C14orf28	-0.545657	0.00285691	0.00846693	1.72599	1.56162	1.58009	1.23565	0.787376	0.947944
DLX6	-0.544907	4.1442e-07	2.13701e-06	5.47536	4.80485	4.99494	3.47488	3.50607	3.83215
HEATR5A	-0.544706	1.11846e-15	1.24872e-14	11.6842	10.1393	11.7694	9.5271	7.61249	7.97624
SCFD2	-0.54446	1.85097e-13	1.74621e-12	13.3547	11.6052	10.8999	8.91172	9.52333	9.32161
GMIP	-0.544064	3.24098e-29	8.30755e-28	17.3174	18.6112	18.1384	14.1006	13.2817	12.9802
APOBEC3C	-0.543802	2.73265e-39	1.14034e-37	54.584	56.5117	58.6113	43.0796	43.1645	43.2969
TENT5C	-0.54369	1.55269e-07	8.39513e-07	1.68124	1.76753	1.83475	1.37222	1.24109	1.22304
EIF3E	-0.543616	7.92044e-34	2.5613e-32	554.182	504.839	536.841	400.756	385.774	407.534
POLRMT	-0.543538	3.35649e-54	2.47421e-52	43.9687	45.1211	45.5184	35.8142	33.1753	34.5713
FKBP4	-0.542736	8.40794e-49	5.02698e-47	99.7529	95.8062	98.4707	75.6159	76.3762	78.2983
KBTBD3	-0.542714	2.42726e-05	0.000100389	6.29063	5.50352	5.53353	3.72174	4.43869	3.87961
TTLL12	-0.542584	1.23888e-57	1.03179e-55	117.674	114.221	111.827	89.5619	89.2914	85.7699
CHI3L1	-0.542572	9.5896e-08	5.28854e-07	6.0652	6.98403	6.14195	4.44515	4.90153	4.82357
NQO1	-0.542359	3.12886e-43	1.4913e-41	601.592	573.701	589.926	468.74	478.559	481.295
EFHD2	-0.542227	1.06982e-51	7.07336e-50	83.9296	82.8781	86.4792	63.4985	62.7152	62.6288
AC080112.1	-0.542054	5.35548e-06	2.41944e-05	2.82563	2.69596	2.77458	1.88398	2.08109	2.05473
BTN3A3	-0.541919	9.657e-09	5.90617e-08	4.92889	6.00451	5.54786	4.62356	4.28606	3.89379
RSRC1	-0.541772	1.1349e-24	2.27516e-23	44.398	43.3341	45.6179	33.3318	31.881	34.3661
RIBC2	-0.541626	0.000254058	0.000905183	5.52204	5.48325	6.06421	4.13776	4.38136	5.22435
ALDH1B1	-0.541517	8.98692e-43	4.24927e-41	80.7543	78.0201	80.3032	58.3531	59.311	59.6226
TMCC3	-0.541463	2.12193e-05	8.84392e-05	1.19237	1.28218	1.42455	1.05667	1.13585	0.884262
LCA5L	-0.540655	0.00612806	0.0169272	1.7648	1.56393	1.75044	1.37689	1.06093	1.41486
LRFN3	-0.540619	2.90076e-21	4.80813e-20	20.5266	20.9114	21.4277	14.5646	14.4124	14.3434
PIGH	-0.540337	4.04752e-09	2.56808e-08	16.2564	15.2792	15.3177	11.2667	12.4705	10.7165
CCDC25	-0.539873	4.39715e-35	1.51262e-33	56.5508	57.7802	57.6519	43.0169	43.5281	46.6822
ODC1-DT	-0.539412	0.00123504	0.00390189	1.20741	1.29135	1.23148	0.681179	1.00299	0.707972
EFCAB14	-0.539147	6.39015e-38	2.46628e-36	88.0757	85.8709	95.286	66.94	64.8404	70.896
ZW10	-0.538247	8.63508e-33	2.65495e-31	46.2182	43.0266	43.2768	33.3918	32.3188	31.0088
SLC12A2	-0.538213	1.66108e-55	1.28847e-53	231.79	226.379	229.449	180.835	175.217	178.565
SLC38A2	-0.53808	6.26914e-45	3.21392e-43	127.325	124.671	119.863	98.3427	93.617	92.1008
ZCCHC24	-0.537796	9.78033e-08	5.39122e-07	1.92969	1.91773	2.14001	1.54925	1.74433	1.34323
CBX2	-0.537782	9.39736e-40	4.00459e-38	19.9418	21.5787	21.6964	18.7602	17.8077	17.7099
AL590438.1	-0.537635	0.0260608	0.0617036	0.136025	0.113727	0.138676	0.057477	0.06305	0.077242
AC126474.1	-0.537606	0.0236982	0.056855	0.732743	0.970662	0.694803	0.679469	0.238881	0.466499
AL137002.1	-0.537412	0.0241988	0.0579015	15.7555	11.8106	12.9539	6.94511	7.04029	9.84612
KLKB1	-0.537053	0.0234758	0.0563876	0.440744	0.300232	0.162128	0.144728	0.093949	0.090866
HNRNPA1	-0.536755	2.82328e-48	1.65465e-46	2076.62	2007.55	2092.36	1476.08	1500.23	1531.1
ASF1B	-0.536353	6.48324e-34	2.10227e-32	87.3318	84.4587	84.2874	61.6841	64.546	62.9022
HADH	-0.536207	4.01764e-35	1.38608e-33	57.3944	55.8196	57.805	39.5639	40.4928	42.5368
SLC26A2	-0.535939	5.78138e-23	1.05478e-21	6.31656	6.35562	6.12878	4.86742	4.63525	4.46208
LINC01273	-0.535749	0.0128147	0.0328975	2.35812	1.87691	1.69133	1.52688	0.966158	1.30279
AC009779.2	-0.535701	4.68898e-05	0.000186522	3.68757	3.31119	3.50209	2.45621	2.41272	2.69585
MAP3K8	-0.535628	8.11389e-08	4.50506e-07	6.14732	6.64092	6.41028	5.96795	5.00283	4.81698
PTPRB	-0.535452	1.0236e-10	7.576e-10	3.1694	2.95659	2.84409	2.01697	1.98198	1.91158
AC078852.1	-0.535278	0.0200202	0.049025	4.09945	3.64843	3.0861	2.9206	1.43109	2.15804
MTHFR	-0.535046	3.42208e-24	6.67982e-23	11.0234	10.7729	10.3699	8.47947	8.33281	7.83085
ATP5MC1	-0.53476	7.24147e-36	2.5616e-34	250.062	242.071	243.73	175.923	174.253	180.392
ACSS1	-0.534733	1.20601e-10	8.87225e-10	4.61145	4.262	4.23685	3.10575	3.2293	3.35408
BHLHA15	-0.534407	0.000104058	0.000393865	5.77967	5.41558	5.00695	3.91171	3.64644	4.06836
NUTM1	-0.534187	0.0253653	0.0602733	0.148156	0.157014	0.134513	0.088575	0.069005	0.098388
RABL2B	-0.534179	4.30384e-13	3.95647e-12	13.0946	14.5108	13.8797	10.629	10.791	10.8177
SLC9B2	-0.534038	1.23454e-13	1.17872e-12	13.7657	13.9768	15.3721	10.6699	8.91266	11.2274
WWP1	-0.533955	4.1547e-35	1.43129e-33	39.5205	42.2471	42.215	32.4624	32.16	29.5954
RHEBL1	-0.533915	0.0002644	0.00093907	3.99514	3.79308	3.32411	2.91167	3.47997	2.58241
DYNC2LI1	-0.533472	6.42729e-13	5.82283e-12	25.5991	26.5946	28.4701	20.6475	19.1325	20.3663
AL024508.2	-0.533441	2.64847e-05	0.000108988	3.79972	3.55596	3.76538	2.51125	2.662	2.86629
EIF4BP6	-0.533338	0.0262675	0.0621187	0.336042	0.174805	0.302268	0.118324	0.078645	0.171828
C2CD2	-0.533335	1.47821e-29	3.85147e-28	15.135	14.4314	13.6382	11.5386	12.3352	10.9594
TSHZ1	-0.533163	4.71602e-17	5.81504e-16	5.62966	5.54496	5.81373	4.24026	4.10796	4.24978
RASIP1	-0.533011	0.000328115	0.00114768	1.24544	1.40833	1.16326	0.957731	1.18305	0.767889
TMEM53	-0.533008	5.89291e-10	4.06847e-09	11.0419	10.7881	11.868	8.10118	8.66516	8.25354
NOTCH1	-0.532773	4.27634e-12	3.62382e-11	2.69663	3.12279	2.4362	3.076	2.87458	2.46325
FOXO6	-0.532566	0.00107092	0.00341932	1.13041	1.12692	0.988986	0.829312	0.5994	0.872286
MED20	-0.531503	6.92875e-16	7.8352e-15	16.5088	15.5618	15.7366	11.7468	11.5631	11.0623
SRRM3	-0.531495	0.000246062	0.000878672	1.52728	1.33732	1.47677	1.06745	0.902684	1.11055
C7orf25	-0.531445	1.00844e-05	4.38155e-05	7.84702	6.97052	6.39604	5.88827	4.86265	5.52078
TCEANC	-0.5307	0.0057367	0.0159427	1.45643	1.11698	1.20896	1.02589	0.753258	0.660118
CYB561A3	-0.530544	1.02046e-26	2.29372e-25	29.8198	28.4295	26.4677	21.4025	22.5607	21.397
PLCB3	-0.530363	3.19804e-48	1.86967e-46	38.6159	41.5577	40.3839	32.5917	31.8799	31.5618
EFR3A	-0.530335	1.32221e-29	3.45259e-28	35.517	33.5138	34.4537	26.139	26.4348	27.4578
PTGS1	-0.530279	0.0208685	0.0508765	0.333631	0.26664	0.348938	0.196211	0.227579	0.179559
CNTF	-0.530277	0.0109278	0.0285662	0.921871	1.00323	0.736546	0.603176	0.666114	0.524654
AC126696.3	-0.530186	0.0181938	0.0450357	0.85782	0.778222	0.372404	0.129566	0.371124	0.134904
AC012651.1	-0.529918	0.0117462	0.0304807	0.405636	0.402497	0.472208	0.222206	0.277409	0.369796
MBTPS1	-0.529666	1.18196e-52	8.10837e-51	50.2817	49.9493	48.8591	39.4558	39.2608	38.7405
TRIM32	-0.529553	3.17775e-22	5.60797e-21	16.6341	16.0971	16.9745	12.4655	11.9336	13.4758
CBY1	-0.529512	1.48214e-14	1.52694e-13	32.9087	32.1761	33.7063	24.5386	24.8977	25.157
ZFP14	-0.529492	0.000165956	0.000609758	1.14608	1.54882	1.44737	1.06818	0.878771	0.766214
FUCA1	-0.529445	1.51625e-32	4.60227e-31	95.8259	92.0505	97.7531	69.3487	70.2401	73.5654
CNOT6	-0.52904	2.95522e-34	9.78314e-33	43.4346	40.6121	41.6433	32.4783	31.1898	32.3806
EDAR	-0.528435	0.00106676	0.00340652	0.761409	0.770991	0.856427	0.613502	0.458765	0.605912
H6PD	-0.528304	5.96461e-25	1.21838e-23	6.2069	6.27624	6.3296	4.71109	4.74255	4.81327
COPZ1	-0.527782	2.401e-36	8.66113e-35	153.43	144.112	149.919	128.399	126.601	129.121
RMND5B	-0.527666	3.20039e-27	7.4184e-26	36.1351	35.5245	35.2791	25.7835	25.7892	23.4079
ZSCAN26	-0.527386	6.61236e-12	5.51286e-11	9.49798	10.2729	11.5244	7.29703	8.05697	7.22783
AC079949.5	-0.527383	0.0289138	0.0676422	0.542948	0.355153	0.417629	0.177791	0.212913	0.272578
RPL12	-0.52705	2.94669e-53	2.06321e-51	3621.18	3518.24	3594.17	2587.79	2627.67	2732.15
TGFB3	-0.527001	2.43038e-06	1.14618e-05	6.02755	5.7929	5.54497	3.3602	3.50394	3.46333
AP5B1	-0.526972	2.29595e-37	8.65027e-36	11.0894	11.0608	11.0575	8.5749	8.35365	7.97234
KIF27	-0.526054	6.1428e-08	3.45921e-07	3.72777	4.14214	4.58407	3.1417	3.1367	2.8896
NXPH4	-0.525993	3.21553e-06	1.49743e-05	4.36235	3.88448	4.03052	3.33033	3.29847	2.58734
DNMT3B	-0.525895	2.30544e-07	1.2275e-06	2.07462	2.24518	2.52923	1.73195	1.65019	1.80222
NSMF	-0.525455	1.90934e-56	1.53109e-54	77.0245	77.9626	75.5436	57.0786	58.523	55.2842
TIGD6	-0.525442	6.92466e-05	0.000269052	2.02898	2.46421	2.11289	1.65312	1.76041	1.50865
ANKRD34A	-0.525246	0.000344571	0.00120116	1.11865	1.24686	1.20615	0.74425	0.961642	0.795281
UCK2	-0.525066	6.12697e-39	2.49451e-37	59.7254	63.3294	59.8595	48.505	45.1378	51.3389
AC005840.1	-0.524945	0.01829	0.0452551	1.09096	1.55905	1.18485	0.349557	0.593575	0.302917
EML5	-0.524629	1.04742e-07	5.76168e-07	1.40417	1.78222	1.63572	1.33429	1.34223	1.12274
AC025265.1	-0.524467	0.00418075	0.0119733	4.73741	5.68643	5.1425	4.28324	2.95762	3.72604
ZC3H12A	-0.524342	8.70872e-27	1.96306e-25	20.4749	22.2999	21.3292	18.515	18.7908	16.5408
LMBR1L	-0.524319	1.753e-16	2.06908e-15	24.0721	25.3837	22.7474	22.0093	19.6662	20.8199
FDPS	-0.524316	5.96262e-53	4.1262e-51	313.583	311.317	322.403	235.532	232.242	233.781
WNT11	-0.52427	0.021884	0.0530417	1.35967	0.739407	0.593378	0.459143	0.576804	0.610151
C2orf81	-0.523848	0.0139199	0.0354662	1.10758	0.735814	0.910962	0.607249	0.744087	0.336552
CCNY	-0.523631	1.50864e-26	3.36236e-25	36.0077	40.9889	45.6819	31.2434	28.5282	31.8357
MYH14	-0.523548	2.96189e-38	1.17761e-36	17.4563	17.2519	17.4634	14.058	14.4463	12.5613
AL662884.3	-0.523348	0.0217972	0.0528746	2.67266	2.68746	3.24131	2.68874	1.25538	1.36819
RSC1A1	-0.523176	6.4689e-07	3.25034e-06	7.29221	6.6638	6.89161	4.88837	4.82634	5.6741
CTDSP2	-0.522666	9.20439e-47	5.06903e-45	59.5329	61.9442	62.0643	47.3136	45.9323	45.7624
DNASE1L1	-0.522651	5.2446e-16	5.98777e-15	13.0123	12.5181	13.1273	10.326	10.1293	9.32275
AC012313.3	-0.522595	0.0261793	0.0619533	0.107821	0.082182	0.101284	0.035514	0.025514	0.067128
AC011912.1	-0.52243	0.016086	0.0403339	0.232975	0.261837	0.313397	0.186263	0.155887	0.184515
AC005332.6	-0.522005	6.00887e-19	8.47958e-18	17.5175	16.302	17.5174	13.1034	12.4119	12.8263
ANP32B	-0.521915	1.40562e-42	6.58063e-41	495.079	491.659	499.467	362.727	371.738	385.75
TEAD2	-0.52187	6.10272e-18	8.08338e-17	18.278	17.3731	19.2766	12.8702	13.2194	13.4006
TFAP2A-AS1	-0.521813	0.0247406	0.0589957	1.0133	1.07173	1.15473	0.528339	0.446146	0.927239
POLR2E	-0.521654	2.80245e-54	2.08523e-52	334.548	329.518	333.784	254.528	244.993	257.558
JMJD8	-0.521637	5.45542e-26	1.17611e-24	47.458	44.2075	45.1822	32.7164	33.8558	35.2532
ZNF225	-0.521581	5.44858e-07	2.76814e-06	3.73872	4.3079	4.83554	3.45147	2.99001	2.65276
TRIM7	-0.521365	0.000849199	0.00276307	1.45257	2.10003	1.49754	1.4596	1.25384	1.24285
SORD2P	-0.520891	4.99787e-13	4.57499e-12	15.1735	14.8407	16.0489	11.7574	11.0508	12.7996
RETREG3	-0.520842	1.32606e-24	2.64945e-23	18.1678	19.591	20.4305	16.6865	16.6822	14.0999
USO1	-0.520135	6.97944e-44	3.45854e-42	68.338	66.7819	68.2366	51.6301	50.0255	50.9385
STMN3	-0.520102	3.32712e-09	2.12807e-08	5.0752	5.01507	4.66027	3.7928	3.81571	3.72677
KCTD20	-0.519846	3.72556e-44	1.87352e-42	41.0888	41.6738	43.0121	32.2353	30.4121	31.6929
RAP1GDS1	-0.519753	2.12265e-32	6.37763e-31	67.2217	66.5393	70.0042	53.2105	54.3021	51.566
SUPT4H1	-0.519722	2.74738e-38	1.09416e-36	227.241	216.795	222.767	152.394	151.909	154.828
MRRF	-0.519038	3.06631e-28	7.44191e-27	67.8557	66.6666	69.6774	50.2417	53.9086	49.3448
JMJD4	-0.518822	2.01985e-24	4.02208e-23	22.113	22.2808	20.084	16.6059	16.7374	16.6154
HSPA13	-0.518739	1.32561e-15	1.46963e-14	24.586	20.6293	21.7892	16.927	15.9927	16.9049
IPO4	-0.518626	3.28666e-56	2.60041e-54	79.961	78.9482	77.9896	64.8797	62.8362	61.3806
PHLDB1	-0.518112	3.93589e-38	1.54673e-36	32.5067	33.2568	30.5574	26.9426	24.3018	25.6322
ARF3	-0.518036	5.88609e-54	4.27254e-52	165.328	165.448	165.939	119.022	124.435	119.989
AC092171.3	-0.517827	0.0010412	0.00333207	1.10516	1.101	1.00119	0.661954	0.818978	0.85039
LSP1	-0.516792	0.00632436	NA	0.356881	0.266927	0.160436	0.328882	0	0
THEM6	-0.516733	1.81098e-20	2.85428e-19	16.2688	16.3773	16.2226	11.973	12.5845	12.3613
NPM3	-0.51673	6.29558e-33	1.94573e-31	134.155	134.702	132.197	101.754	103.209	105.826
NFE2L1	-0.516676	2.11406e-57	1.74234e-55	78.4426	81.0297	80.4902	57.2293	58.8727	50.6817
EPHX2	-0.516576	1.2324e-09	8.23775e-09	10.9037	12.2462	11.9568	8.61205	7.88061	10.9175
MRPL24	-0.516516	1.97858e-22	3.53641e-21	83.8879	81.5044	83.9064	64.9471	65.5812	67.52
RWDD2A	-0.515782	3.41243e-07	1.7786e-06	3.30343	3.29495	3.26088	2.6563	2.12377	2.55931
AKNA	-0.515591	9.61051e-16	1.07652e-14	5.03976	4.97144	4.70104	3.62164	4.17755	3.34786
MSRB2	-0.515513	2.84257e-09	1.83246e-08	11.4903	10.5948	11.5088	7.8901	7.96917	7.0651
B3GAT3	-0.515419	7.17851e-18	9.47659e-17	25.1318	27.4492	26.8682	20.5534	19.4191	21.9146
GDI2	-0.515209	7.85322e-36	2.76564e-34	300.366	278.234	295.616	219.609	220.53	225.315
RPS7P1	-0.515163	0.0319615	0.0738009	3.06293	1.4638	1.53122	0.953336	1.59114	0.789303
LINC02576	-0.515127	0.0205419	0.0501679	0.479957	0.488429	0.279432	0.211327	0.088483	0.149881
ENPP1	-0.515052	2.85307e-09	1.83873e-08	3.38778	3.33322	3.47313	2.51975	2.53766	2.33773
AGAP2-AS1	-0.515015	1.17958e-09	7.91367e-09	8.87169	8.84857	9.92337	7.26975	6.75011	6.59741
CYB561	-0.514729	1.916e-28	4.68365e-27	37.5001	38.6632	40.0031	29.2046	28.5349	31.5919
USP28	-0.514674	8.8416e-27	1.99112e-25	34.9935	33.7194	33.8698	26.5416	27.6004	24.1364
REELD1	-0.514415	0.0252716	0.0600776	0.38329	0.423824	0.347505	0.291134	0.215955	0.22196
DHX29	-0.514362	5.82374e-32	1.71504e-30	34.0867	33.6705	34.222	26.2161	26.4139	27.0477
PMM1	-0.514232	1.60978e-14	1.65124e-13	18.4012	18.8063	18.1838	13.8799	13.7625	14.2615
TUT1	-0.514207	1.69751e-20	2.67899e-19	16.1354	16.7265	17.4283	12.1242	12.5733	12.3267
DCST1-AS1	-0.513929	0.00974619	0.0257068	2.07619	2.32797	2.26151	1.51046	1.60839	1.49698
GALK1	-0.513666	4.64812e-13	4.25812e-12	22.0707	21.5709	24.4103	16.5484	17.1899	17.9867
CBWD3	-0.513577	6.92722e-17	8.4356e-16	30.8207	35.6482	36.1153	23.9179	23.3811	25.0975
ACOX2	-0.513306	0.0298709	0.0696	0.374876	0.235832	0.618278	0.053409	0.165778	0.501614
NDUFS2	-0.513276	1.89259e-36	6.84795e-35	95.2888	86.8312	91.5925	74.4398	73.5152	74.8948
WDR31	-0.512977	0.000230791	0.000828377	1.68396	1.26679	1.21445	1.10693	1.10352	0.772266
AC010864.1	-0.512944	0.0170896	0.0425733	0.780088	0.806569	0.843385	0.597622	0.441993	0.569025
MVD	-0.512766	3.35558e-30	9.06121e-29	69.126	72.0174	70.2008	52.8596	52.9417	51.7944
AC010531.1	-0.512421	0.02897	0.0677402	0.480468	0.365888	0.421518	0.206791	0.307861	0
CSTF3	-0.511964	6.93249e-34	2.24488e-32	80.958	80.2771	83.1724	63.9759	62.4317	60.4883
ELFN1	-0.511861	0.00291494	0.00862061	0.610081	0.518411	0.661347	0.466854	0.398808	0.389776
HLF	-0.511751	0.0113886	0.02965	0.33001	0.404588	0.486333	0.294548	0.41367	0.230722
MFSD14B	-0.511643	4.10837e-40	1.78275e-38	63.245	60.4078	62.0271	48.0753	45.7576	46.7368
PIGS	-0.511607	4.8804e-25	1.00209e-23	32.4863	30.9299	29.9778	23.7686	25.3054	23.6657
TNFAIP8L3	-0.511145	0.00412361	0.0118282	1.28727	1.08284	1.21576	0.86173	0.843713	0.770624
TMEM218	-0.511038	1.87635e-10	1.35454e-09	15.7026	16.1034	14.7429	12.1772	10.7789	10.5288
CES2	-0.510808	2.55038e-31	7.25849e-30	23.115	22.6411	23.4002	18.1459	18.163	19.1641
PTGES3	-0.510076	1.05921e-32	3.23986e-31	663.785	614.3	645.1	476.151	473.623	499.563
AC093904.4	-0.509903	0.000745558	0.00245003	1.00641	1.03772	1.12806	0.828633	0.737907	0.730419
NANP	-0.5097	8.9505e-14	8.65373e-13	8.41475	8.07088	8.48119	6.44343	6.07376	6.22165
SELENOH	-0.50965	5.20715e-28	1.24594e-26	71.8944	69.5706	71.7267	58.6555	55.2159	56.5737
HHIPL2	-0.509605	0.0338822	0.0777632	0.374839	0.351031	0.432031	0.413875	0.608658	0.180857
QARS	-0.509572	7.14838e-49	4.2847e-47	176.121	185.662	188.324	145.708	149.354	153.872
PANX2	-0.509537	1.39694e-10	1.01993e-09	4.48452	4.8916	4.47053	3.62211	3.49061	3.41397
KIAA0232	-0.509495	4.34408e-36	1.55288e-34	16.7828	16.2223	16.0922	12.8963	11.8634	12.578
MGAT5	-0.509494	1.64717e-58	1.43739e-56	55.6893	59.2701	60.3956	43.0062	38.4547	39.6839
PRKCD	-0.509494	1.03529e-22	1.86588e-21	20.5121	20.6252	21.3343	15.497	16.4241	15.7915
ANKRD20A2	-0.509185	0.0264138	0.0624149	0.235882	0.414896	0.271661	0.064247	0.356412	0.042627
KDM4B	-0.509131	1.41975e-20	2.24661e-19	9.38347	9.70075	9.23358	7.94929	6.59718	7.12427
KLHL35	-0.508823	5.43074e-05	0.000214269	2.80427	3.48726	3.01216	2.23665	2.73972	2.24668
TMEM221	-0.508748	6.75875e-06	3.01129e-05	3.47503	3.48011	3.86902	3.03343	2.51127	2.74756
TBL3	-0.508433	3.93548e-39	1.62457e-37	45.0294	45.4419	48.7929	31.8327	29.309	30.3281
TMEM74B	-0.508338	0.0352718	0.080664	0.374844	0.344117	0.257074	0.185006	0.13355	0.193536
FAM86B2	-0.508258	0.0350548	0.0801987	0.405314	0.845163	0.642376	0.413961	0.656623	0.196017
POLRMTP1	-0.508176	0.0217618	0.0528104	0.271081	0.206329	0.238724	0.168874	0.146682	0.147739
SDHA	-0.508042	1.16514e-46	6.40182e-45	121.019	123.299	125.036	101.09	100.868	100.491
SYTL1	-0.508021	3.46387e-08	2.00778e-07	5.62446	6.33029	6.37528	3.8057	4.14672	4.05777
AC026803.2	-0.507721	0.0355664	0.0812202	0.79807	0.691007	0.651328	0.239152	0.613783	0.305572
CACNG4	-0.507583	0.00348729	0.0101601	0.701052	0.593164	0.559763	0.45501	0.458308	0.402048
LRRC10B	-0.50744	0.0255793	0.0606969	0.076446	0.127538	0.119667	0.018493	0.026283	0.076004
AC027796.2	-0.507342	0.0106548	NA	0.780714	1.59851	0.885434	0.195465	0.28821	0
C10orf95	-0.507271	0.000869947	0.00282593	2.15746	2.58801	2.3166	2.0638	1.58388	1.51074
SSH1	-0.507233	4.72698e-30	1.26484e-28	11.3659	13.2589	13.8325	9.83853	9.04692	8.17742
TBC1D32	-0.507108	1.88521e-07	1.01078e-06	5.10247	5.82146	4.81644	5.17462	4.35499	4.15657
JAK3	-0.507069	0.0174	0.0432703	0.173631	0.197302	0.213414	0.12671	0.140021	0.140408
SLC35C2	-0.507044	2.71248e-28	6.59665e-27	32.174	33.1314	32.489	25.8224	25.7177	26.5848
PPIB	-0.506942	5.38083e-38	2.09376e-36	583.598	564.424	590.247	430.608	432.212	457.617
IRF2BP1	-0.506834	4.28984e-26	9.27355e-25	25.9312	26.1862	27.1509	19.478	20.2124	20.3562
MRPL16	-0.50677	5.38203e-31	1.50824e-29	132.697	131.663	133.408	103.463	98.8213	107.329
FAHD2A	-0.50652	2.53254e-18	3.44286e-17	27.1365	28.992	27.5505	22.288	23.3879	21.2026
TOB1-AS1	-0.506326	0.0171566	0.0427268	1.12145	0.78698	0.814465	0.545074	0.564809	0.561294
ATP8B2	-0.506293	4.47652e-06	2.04375e-05	1.97724	1.47378	1.87401	1.28091	1.70296	1.0435
C9orf72	-0.50619	1.22564e-10	9.00398e-10	9.01172	9.02458	8.62666	6.32015	6.01751	5.92456
CLMN	-0.505985	3.48506e-05	0.000140754	2.09651	2.36045	1.98303	1.43359	1.87643	1.42512
AC118553.2	-0.505489	1.3975e-05	5.95532e-05	3.57332	3.85178	3.50578	2.58765	2.15685	2.81265
AC003102.1	-0.504821	0.00116985	0.00371225	1.85599	1.82186	1.81083	1.47498	1.34125	1.41174
ETV5	-0.50419	3.36085e-18	4.52999e-17	21.2956	18.8196	17.5292	13.113	14.4688	15.568
SLC25A13	-0.504006	3.92817e-34	1.28076e-32	59.3648	54.6681	54.1341	42.5935	42.0734	42.1392
EDA	-0.503684	0.000978031	0.00314774	0.930265	0.834657	1.0023	0.935665	0.810858	0.804987
SH2B2	-0.503613	0.000117811	0.000442604	3.40031	2.66326	2.87925	2.46941	1.96943	2.1722
TTC39A-AS1	-0.503559	0.0335154	0.0770406	1.09169	0.60921	1.01472	0.676694	0.141035	0.216666
NFKBIA	-0.503539	7.56042e-27	1.71562e-25	62.1478	63.4914	61.501	45.8252	48.3114	47.2295
CD276	-0.503443	2.55902e-42	1.18403e-40	67.1061	67.1229	67.3661	51.8941	54.264	54.2293
HDHD5	-0.503159	1.71174e-28	4.20165e-27	53.197	52.0647	53.936	39.7196	41.5267	40.8068
GORAB	-0.502845	1.65738e-08	9.91673e-08	8.17847	8.67557	8.40457	7.112	5.7704	6.69303
AKAP7	-0.502609	2.95487e-05	0.000120531	4.41764	4.84425	5.22413	3.20611	3.08171	4.32735
HOXB13	-0.50248	3.65649e-10	2.56777e-09	5.68249	5.55304	6.25516	4.24049	4.19997	4.7724
EIF5AL1	-0.502297	0.000261401	0.000928834	1.4463	1.27954	1.24742	0.962561	1.06898	0.895862
ARHGAP19	-0.502264	1.48184e-21	2.51415e-20	11.064	11.6211	13.6427	8.75699	8.34599	8.37373
AC083843.3	-0.502185	1.0629e-05	4.59711e-05	1.49871	1.6202	1.40364	1.10775	1.10803	1.17711
C11orf65	-0.502159	0.0170401	0.0424768	1.98618	2.02353	2.36677	1.15259	0.77596	1.06916
CFD	-0.502141	2.32137e-08	1.37133e-07	10.9661	11.4184	12.567	8.45667	8.68364	8.44258
HMGCR	-0.502005	7.78931e-37	2.87538e-35	85.1138	86.5934	85.3361	61.8757	64.0666	64.8033
NASP	-0.501959	1.46885e-48	8.71613e-47	359.731	367.339	380.11	281.136	279.446	286.824
STEAP2	-0.501536	3.13053e-23	5.76911e-22	14.878	14.4091	14.1837	11.4518	10.3618	9.13809
AL139011.1	-0.501524	0.0123065	0.0317336	3.09468	3.65078	2.96705	2.46405	1.95132	2.26201
PSRC1	-0.501373	1.35472e-27	3.18687e-26	40.6804	42.3698	42.0728	32.6421	30.5728	31.6364
TNFSF13B	-0.501361	0.0379455	0.0859312	0.701479	0.355578	0.629411	0.281159	0.092837	0.355962
AC068580.1	-0.501304	0.001117	0.00355594	35.449	36.9874	33.5677	26.919	27.8925	23.5737
PDIA3	-0.501301	6.08536e-38	2.35631e-36	556.696	530.855	551.741	409.065	405.265	415.486
CTDSP1	-0.501124	9.18556e-38	3.51659e-36	55.0111	56.4808	57.3808	43.8396	43.6127	41.6305
DENND11	-0.501106	7.67532e-31	2.13577e-29	11.3551	11.6266	11.2299	8.9426	8.45507	8.66155
COLGALT2	-0.500993	0.0108555	0.0283992	0.414135	0.466194	0.305495	0.376218	0.36753	0.200612
SKP2	-0.500989	1.96592e-23	3.64271e-22	42.2371	40.8974	43.507	30.656	31.8071	33.4832
AP1S1	-0.500877	2.55376e-35	8.87496e-34	274.283	276.267	281.649	205.501	208.142	217.581
FBXO44	-0.500857	1.43953e-12	1.26927e-11	11.6719	11.7567	11.9859	9.20909	9.4381	7.69366
TBK1	-0.500658	3.51221e-23	6.45246e-22	35.5256	33.01	34.2895	28.2489	25.8454	27.7783
C15orf56	-0.50051	0.0336951	0.0773862	0.321251	0.352944	0.566996	0.362725	0.219885	0.208589
CNOT6L	-0.500287	3.40594e-19	4.89367e-18	20.2567	18.3336	17.7641	16.5433	14.8833	14.7249
IL20RA	-0.499952	1.90571e-28	4.66329e-27	38.6598	38.0937	36.9279	29.8528	29.7276	29.1628
AC072054.1	-0.499856	0.0382803	0.0866425	2.91275	2.30171	2.52453	0.925022	1.32835	1.79569
ITGA2B	-0.499729	0.0365306	0.08319	0.336009	0.227238	0.177347	0.283522	0.212802	0.152477
AC096921.2	-0.4997	0.0316881	0.0732272	0.547257	0.555678	0.609564	0.318865	0.406926	0.34473
IGSF3	-0.499601	2.91734e-25	6.04768e-24	7.89269	8.15901	8.02075	6.70397	6.27261	5.71003
PLEKHJ1	-0.499561	2.60022e-36	9.36553e-35	95.6131	97.9637	96.1433	67.3276	68.1462	71.9438
URB1-AS1	-0.499232	0.000113143	0.000426122	6.86518	7.26149	7.97004	5.4812	5.25685	5.65059
SLC39A10	-0.499073	1.27641e-19	1.89593e-18	20.1553	21.2487	22.0715	16.2739	14.1047	16.4792
POP1	-0.499032	1.00666e-24	2.02836e-23	16.7716	17.3018	17.2129	12.574	13.4903	12.3255
EFL1	-0.498988	5.0068e-25	1.02627e-23	23.6008	23.5985	22.4635	18.8668	20.6935	16.7777
EIF4EBP2	-0.498987	5.02002e-47	2.81027e-45	53.8485	51.6856	52.4127	40.9357	39.6892	39.9313
EPB41	-0.498139	8.25352e-35	2.81473e-33	33.0745	33.8729	31.5525	25.5325	25.3597	26.3147
FEN1	-0.498094	8.65897e-34	2.79632e-32	107.203	102.465	102.796	78.4331	79.6906	81.3606
SEPTIN7P2	-0.498081	7.82188e-08	4.35005e-07	13.6673	13.9323	14.9813	9.69303	10.0726	11.0282
EEF2KMT	-0.49768	1.26723e-16	1.51379e-15	25.5899	25.2051	24.7649	18.5846	20.2135	19.9792
APOBEC3B-AS1	-0.497246	0.021347	0.0519417	0.469758	0.245804	0.483369	0.094336	0.127993	0.108344
BBS4	-0.497204	6.44706e-08	3.62109e-07	8.93885	8.58922	8.5852	7.48208	7.06764	8.04071
HMGCL	-0.497155	8.88013e-16	9.97062e-15	25.5545	24.5607	27.1402	19.6015	20.0877	20.2031
ZNRF3	-0.496971	6.79069e-32	1.98747e-30	17.1884	17.5712	17.2735	13.2015	12.0705	12.3388
LY75-CD302	-0.496881	0.0046218	NA	0.072073	0.031043	0.014899	0	0	0
ABHD14A-ACY1	-0.496803	0.0022265	0.00673053	1.49254	1.36259	1.0128	1.43288	0.997158	0.883692
AC108479.3	-0.496663	0.0384751	0.0870255	1.17517	1.18972	1.31534	0.953273	0.385466	0.721365
ERLIN2	-0.496475	1.20293e-31	3.47781e-30	45.7026	42.5772	43.3622	32.9446	33.6799	34.0417
SLC39A3	-0.49645	7.37262e-26	1.57088e-24	37.4028	38.7639	39.9157	29.5507	29.9856	30.0657
GSDMA	-0.496259	7.17475e-07	3.59282e-06	5.10597	5.3208	5.04115	4.21535	3.74055	4.13954
PCNX3	-0.49613	1.20397e-48	7.18025e-47	34.9203	36.4403	34.5079	31.3488	30.1942	30.2881
ABCG1	-0.496072	0.0376147	0.0852907	0.489841	0.254527	0.24714	0.228567	0.266855	0.12235
RPL13A	-0.495658	5.6842e-46	3.06637e-44	1860.52	1794.37	1848.03	1416.34	1410.01	1441.62
GPR108	-0.495582	5.18306e-27	1.18293e-25	52.7058	54.3806	55.5922	42.9286	41.4732	46.171
EIF3F	-0.495391	1.18447e-43	5.773e-42	311.986	317.359	314.657	238.608	239.55	253.193
COG7	-0.495198	5.09241e-16	5.81681e-15	11.805	12.2729	11.8706	10.669	9.53856	10.0707
RABEP1	-0.495136	8.60243e-41	3.83811e-39	45.2601	47.4474	47.3783	38.4629	40.5793	36.84
TMEM52	-0.495128	9.2752e-06	4.05146e-05	8.58668	8.25612	7.8631	7.12859	5.66225	5.63611
FAM189A1	-0.494965	1.53837e-21	2.60262e-20	9.92337	10.4982	12.0323	8.49981	8.21906	8.27705
ZFPM1	-0.494674	9.75102e-07	4.80985e-06	3.2186	4.41898	4.45727	1.83246	2.18515	1.99798
SPACA9	-0.494629	0.000211824	0.000764578	2.38957	2.50786	2.52348	1.46758	1.61153	1.89182
SELENON	-0.494564	3.33691e-38	1.32008e-36	24.3385	24.3893	24.4384	19.1066	18.4011	18.9409
MICOS13	-0.494471	4.24434e-14	4.22228e-13	41.8535	40.0564	43.0508	32.5876	30.9588	34.0409
FAM120B	-0.494429	2.34714e-25	4.89988e-24	16.9502	17.5565	17.4094	13.0347	13.0492	12.4093
G3BP2	-0.49436	2.10668e-33	6.70298e-32	158.88	146.797	148.872	119.83	116.247	117.862
FAM149B1	-0.494135	1.56819e-13	1.48608e-12	14.9225	14.7002	15.7584	11.6268	11.9853	10.862
SLC16A10	-0.494112	5.1228e-09	3.21679e-08	6.27018	6.57948	6.72645	4.53076	5.02261	4.58592
KBTBD6	-0.494082	4.83021e-20	7.42071e-19	10.4288	10.4832	9.88722	8.14435	7.4849	7.8768
EBP	-0.493963	1.0391e-29	2.7374e-28	128.047	122.521	122.865	95.3248	98.9461	96.2755
TMEM254	-0.493712	8.52518e-06	3.74244e-05	6.69115	6.76133	7.44253	6.61625	6.23053	6.06184
GCAT	-0.493538	8.14564e-16	9.17631e-15	33.7666	30.8016	32.5904	23.0503	25.9038	25.7477
C17orf58	-0.493221	1.48609e-09	9.88066e-09	13.4692	14.1093	13.8123	10.2238	10.1364	10.9863
CLIP2	-0.49316	9.7636e-22	1.6757e-20	11.4441	11.767	12.8669	9.65659	9.92226	9.65682
DUS2	-0.493022	4.87123e-16	5.5749e-15	21.8187	21.2574	20.3998	18.3082	18.3998	16.7964
SEC23A	-0.492623	2.17936e-30	5.95959e-29	61.8862	58.2223	59.126	46.6912	44.1395	46.4581
LINC00663	-0.492307	0.0350108	0.0801135	1.0903	0.923213	1.31411	0.348883	0.40826	0.222306
MT-TS1	-0.492268	0.00962656	0.025428	139.207	329.975	179.397	156.537	160.122	84.3484
KLK8	-0.492164	0.017815	0.0441903	0.395261	0.209047	0.374015	0.229921	0.153184	0
AL731566.2	-0.492147	0.00367926	0.0106566	1.44418	1.87317	2.00852	1.3907	1.2666	1.23025
TKFC	-0.491708	4.08192e-25	8.41776e-24	62.3499	64.0545	66.3565	49.5655	49.6087	52.6208
DHRS4L1	-0.491552	0.030747	0.0713333	2.91367	2.30423	2.28044	1.65549	1.50141	1.9842
PACRGL	-0.491461	2.81601e-12	2.42089e-11	19.33	18.4937	19.516	15.3074	15.9442	16.1321
CD99L2	-0.491296	1.96033e-17	2.50298e-16	11.5118	10.8901	11.6625	9.6341	9.20357	8.3613
TMEM258	-0.491156	2.26813e-20	3.56061e-19	127.983	125.796	131.48	96.6777	96.0444	100.608
PEX2	-0.491142	2.0613e-13	1.93847e-12	39.411	35.1616	38.2705	28.0795	29.2691	29.4164
AC012181.2	-0.490953	0.028792	0.0673707	0.331692	1.09283	0.970728	0.297998	0.393094	0.191979
HK3	-0.490877	0.0382477	0.0865771	0.729669	0.188933	0.180659	0.066348	0.187024	0.032299
IFT140	-0.490623	1.77979e-09	1.17347e-08	5.04065	5.63069	5.96549	3.8181	4.29563	4.08148
HSDL1	-0.490619	2.67094e-19	3.86805e-18	23.3647	22.4425	24.0231	17.1297	18.7039	18.1801
AL359715.3	-0.490603	0.0280093	0.0657205	1.07184	1.02674	0.918913	0.758104	0.498987	0.724614
CHPF	-0.490579	1.44667e-44	7.32155e-43	85.9031	83.5396	86.3594	67.8493	67.7961	64.6247
SESN1	-0.490472	2.28034e-08	1.3481e-07	4.95262	6.47887	5.6795	3.99416	4.79404	5.07678
AC079949.3	-0.49046	0.0246603	0.0588278	0.168824	0.124029	0.350028	0.096034	0.059108	0.024106
AL035661.1	-0.490432	1.39033e-06	6.74175e-06	10.4326	10.3932	11.1402	7.64174	8.20609	8.40764
DENND6A	-0.490416	3.35553e-17	4.20078e-16	16.2439	17.3567	14.9955	17.7507	14.91	14.2352
CHPT1	-0.490377	2.26922e-17	2.88188e-16	33.3441	32.4805	35.3019	25.9761	23.6777	26.657
RPS6KA2	-0.490306	2.17554e-08	1.28871e-07	3.76733	3.53761	3.64571	2.34639	2.26588	3.32878
PEX7	-0.490158	2.00204e-08	1.1901e-07	13.0858	12.3618	12.8081	9.59722	8.97215	10.2142
APEX1	-0.489907	2.26988e-34	7.56711e-33	263.666	258.972	256.273	189.889	198.163	198.695
ST3GAL1	-0.489897	1.34241e-08	8.081e-08	3.6112	4.13846	4.22005	3.94995	3.73744	2.42013
TSFM	-0.488749	6.51735e-19	9.18622e-18	59.1411	56.9997	61.2781	45.0295	45.4453	44.7028
POFUT2	-0.488669	1.52686e-25	3.21861e-24	28.5849	30.3947	28.2925	24.8054	19.3038	18.9416
ARPIN-AP3S2	-0.48851	1.31577e-14	1.36321e-13	11.8678	11.8269	12.6244	9.62104	9.22675	9.00617
EDEM3	-0.488461	1.54083e-21	2.60493e-20	11.3181	10.8462	11.0777	8.88316	8.4421	7.88927
CYP2J2	-0.488423	2.93257e-17	3.68098e-16	25.3086	25.6512	26.3612	19.7239	18.7233	20.678
CCDC116	-0.488387	0.0379173	0.0858865	0.502463	0.481464	0.369259	0.19856	0.38051	0.2095
PHKB	-0.488367	5.98972e-20	9.13701e-19	20.4748	20.4557	20.08	17.1067	17.0401	19.2987
ACADSB	-0.488267	1.1869e-17	1.542e-16	22.7837	21.6252	23.333	17.5508	16.2494	20.5509
RSU1	-0.488231	4.90424e-20	7.52957e-19	30.3645	28.3831	28.5006	21.2913	21.3973	22.8868
CEP120	-0.488169	7.27633e-17	8.8479e-16	9.72919	10.3253	9.94771	7.86845	7.55137	7.26781
PPFIA3	-0.488115	1.66212e-11	1.32835e-10	11.2229	10.9381	12.8437	8.9992	9.84513	9.02079
DTD2	-0.488075	2.53584e-09	1.64365e-08	15.3245	15.1238	14.6553	11.9329	9.55632	11.788
CARNMT1	-0.48804	1.79294e-22	3.21186e-21	39.9774	36.715	36.7047	28.4167	27.1987	27.758
SLC17A7	-0.48768	0.00483575	0.0136824	0.698364	0.858797	0.906506	0.572562	0.642601	0.624822
AC010719.1	-0.48762	0.0195914	0.0481339	2.82557	2.48039	2.2033	2.01256	1.44434	1.67601
HSPE1	-0.487616	3.59026e-27	8.28972e-26	1311.9	1252.97	1251.67	931.964	935.255	1043.08
PYGB	-0.487527	8.45411e-40	3.60911e-38	35.8077	36.2741	36.4064	28.6862	28.1052	28.8338
AC012640.1	-0.487492	0.029649	0.0691441	0.748427	0.403319	0.384151	0.127525	0.271465	0.114823
SRR	-0.487262	6.38991e-06	2.86171e-05	13.8989	13.421	12.253	11.7442	10.7092	10.6523
SERF1B	-0.487035	9.73701e-07	4.80494e-06	32.3584	27.8822	30.9561	23.3412	25.8096	25.7758
AL121928.1	-0.486932	0.00972358	NA	0.457691	0.394404	0.782527	0	0.205901	0
SNX4	-0.486694	9.24021e-17	1.11616e-15	27.041	24.9206	25.783	20.3201	19.2627	20.0637
SNPH	-0.486343	1.29969e-05	5.55645e-05	1.48509	1.86068	1.76987	1.37097	1.01356	1.43445
LSS	-0.486161	6.29867e-48	3.61998e-46	51.6879	56.1284	51.4567	48.4775	45.595	44.7628
ADGRF4	-0.486065	2.41548e-10	1.72484e-09	6.62164	6.51333	6.65253	4.92343	5.28889	4.88943
CBLC	-0.485979	1.86275e-08	1.11007e-07	10.212	11.6413	12.4737	8.75454	9.84442	8.3762
TNFRSF11B	-0.485902	0.0122806	0.031677	1.16441	1.37218	1.6865	0.883303	1.06095	1.47194
AARS2	-0.485809	2.15471e-26	4.74875e-25	12.6762	12.7525	12.863	10.1609	10.2098	9.47702
ZNF524	-0.485748	4.82883e-10	3.36022e-09	14.6476	13.8052	12.5791	10.2452	10.6851	10.394
MTHFD1L	-0.48569	9.8587e-37	3.63363e-35	65.4446	62.1996	62.1656	49.054	51.1006	51.6572
TRPM4	-0.485549	1.98706e-22	3.5489e-21	38.471	48.0203	42.2878	33.521	31.4942	29.9811
HEMK1	-0.485317	1.15104e-15	1.28449e-14	11.3788	12.294	11.3248	9.42265	9.38536	8.95905
CD81	-0.485288	3.26708e-48	1.90534e-46	412.51	410.862	409.978	312.459	314.07	318.848
MOB3A	-0.485235	3.46017e-12	2.95433e-11	10.427	9.42766	10.1201	8.70106	7.94904	7.19129
AK7	-0.484418	0.0422775	0.094438	0.80466	0.431849	0.450083	0.395933	0.333325	0.369788
NUTM2E	-0.484288	0.0419954	0.0939494	0.035478	0.163819	0.240385	0.103714	0.040563	0.07693
CCDC191	-0.484055	0.000424264	0.00145834	2.23585	2.80452	2.41327	1.70091	1.83745	2.40785
ARL4D	-0.483783	0.00256929	0.00768358	2.02285	1.79544	2.14238	1.43228	1.33651	1.60809
LMLN	-0.483766	8.70356e-12	7.15084e-11	4.12977	4.32993	4.67301	3.52659	3.20797	3.32332
CMTR1	-0.483695	4.9968e-33	1.55241e-31	31.2264	32.007	32.5366	26.8667	25.6326	26.2575
PAXIP1	-0.483646	1.52455e-27	3.57577e-26	21.7619	22.3136	20.3797	17.7495	16.8847	16.1156
IL17C	-0.483639	0.00318112	0.00933338	2.23759	2.5823	2.56227	1.75601	1.78682	1.95355
DEPDC7	-0.483224	4.8626e-05	0.000193105	5.65913	5.78838	6.62865	4.43855	4.15779	5.02077
GET1	-0.483219	8.36821e-20	1.26193e-18	44.9564	44.265	44.9572	35.504	34.3873	34.2168
HES6	-0.482743	5.29953e-09	3.3225e-08	9.15832	10.3235	10.9074	8.07487	8.34766	7.64883
NEB	-0.482728	5.33936e-05	0.000210874	2.01293	3.06128	2.55464	2.15656	2.63033	2.57556
IARS2	-0.482492	7.09584e-36	2.51384e-34	111.305	104.858	108.24	84.445	82.7082	84.0941
CCND2	-0.482219	0.0454351	0.100526	0.084532	0.062464	0.185798	0.038518	0.023822	0.04805
AC018682.1	-0.482153	0.0458517	0.101316	0.361678	0.379364	0.430961	0.169525	0.243329	0.252434
ZACN	-0.482057	0.0254947	0.0605247	3.81018	3.62529	4.1018	4.08274	2.28726	2.71289
ALG1L	-0.4819	8.49443e-09	5.21996e-08	29.0881	25.8506	27.8921	21.9231	18.9479	22.327
CCT8P1	-0.481696	0.0435062	0.096882	0.501143	0.547679	0.752003	0.446256	0.447697	0.166703
NAT16	-0.481362	0.0358323	0.0817646	0.367184	0.385795	0.24028	0.248662	0.225749	0.166688
NUDT2	-0.481219	7.01457e-10	4.80929e-09	22.8558	22.4092	20.7218	16.3949	17.4603	16.5995
SEMA4D	-0.481118	4.59875e-24	8.91068e-23	20.191	19.4697	20.0174	14.7905	16.311	14.8263
ENTPD7	-0.481105	2.44907e-18	3.33512e-17	6.82035	6.44607	6.31202	5.06928	5.04947	4.82281
BCAS4	-0.480974	7.92666e-07	3.9535e-06	6.0665	6.85807	7.16945	5.0903	5.56729	5.58805
PLA2G4D	-0.480966	0.0158005	0.0397121	0.536251	0.531814	0.564919	0.369804	0.302497	0.670822
RPS3AP6	-0.480691	0.0254261	0.0603815	2.64087	1.98188	2.37694	1.63442	1.58955	1.51177
ALDH9A1	-0.480526	5.0472e-27	1.15526e-25	56.1601	55.2165	54.7317	41.2651	45.0025	42.0637
MCM5	-0.480339	1.21402e-34	4.09318e-33	129.212	127.108	136.46	103.482	104.34	105.217
AL121832.2	-0.480325	0.00656485	0.0179706	4.31917	3.78211	3.16259	2.95405	2.49348	2.64376
AC003688.1	-0.479949	0.00129558	0.00407773	12.9264	14.4373	16.8663	13.8892	10.1246	8.78097
AC100847.1	-0.479944	0.0404398	0.090846	1.33418	1.71251	1.18847	0.939941	0.606686	0.256526
LRBA	-0.479896	6.88077e-40	2.95338e-38	21.407	20.936	21.1108	16.9456	15.8389	16.701
FHOD3	-0.479722	0.000385125	0.00133333	1.14565	1.00961	1.00077	0.829796	0.91393	0.722828
TAZ	-0.479692	2.14937e-13	2.0181e-12	19.2263	21.5709	21.0938	15.5824	15.6665	15.8483
HMGA1	-0.479624	2.34679e-60	2.19305e-58	721.03	721.775	727.125	570.012	573.624	544.109
OGDHL	-0.479538	0.000747225	0.00245449	1.28146	1.48288	1.20882	0.881303	1.20363	1.25873
KDM1A	-0.479237	4.52977e-43	2.14608e-41	199.189	196.109	203.278	157.665	151.553	156.865
TMEM50B	-0.478922	3.2008e-15	3.46915e-14	22.5929	23.3181	22.727	17.6131	17.0627	14.6355
ACSM3	-0.47885	0.000260592	0.000926236	6.16611	4.74824	5.50676	4.65902	3.86223	5.42417
PHYKPL	-0.478684	1.51515e-15	1.67195e-14	37.5446	48.576	44.8308	36.5204	34.5567	33.6263
VARS	-0.478608	2.84472e-56	2.26584e-54	187.143	187.591	190.484	163.447	161.761	159.225
NRN1	-0.478511	0.0476434	0.10477	0.322128	0.404954	0.447704	0.114083	0.244855	0.300403
WFS1	-0.478449	1.31247e-44	6.67085e-43	47.4496	49.9143	48.6602	40.7977	39.535	36.0116
ST6GALNAC3	-0.478394	0.0302189	0.070266	0.273239	0.523736	0.593129	0.395005	0.252062	0.469623
OAS1	-0.478303	9.37559e-11	6.97833e-10	20.9562	19.9861	22.0791	16.6126	15.6129	19.0845
TAF5	-0.477866	1.15443e-12	1.02743e-11	9.91118	9.38465	10.1383	7.62594	7.3044	7.64386
THNSL1	-0.477556	1.25766e-13	1.20031e-12	12.4324	12.2357	13.3232	9.69976	9.26866	10.2736
C19orf44	-0.477539	5.83265e-06	2.62254e-05	2.84588	3.49652	3.15811	3.07162	2.12233	1.7247
P4HB	-0.477476	3.3791e-45	1.76277e-43	424.746	421.845	425.251	339.868	345.414	337.493
REEP6	-0.47741	2.16024e-12	1.87547e-11	16.8303	18.1687	19.1117	14.6873	13.75	13.1346
DHRS4	-0.47734	2.13659e-07	1.14144e-06	13.8956	12.0016	14.0205	11.5478	9.94999	10.4289
AC117378.1	-0.477121	0.0126795	0.0325892	5.15066	5.11979	4.83764	3.08296	3.73398	4.08682
LINC00853	-0.477017	0.0466941	0.102938	0.929798	1.4035	1.46598	0.697707	1.13019	0.448601
VPS54	-0.476907	4.35999e-30	1.17201e-28	39.0354	36.6826	36.3853	29.966	29.5154	30.1016
EPHX3	-0.476876	0.0445693	0.0988504	0.207265	0.154813	0.192321	0.132313	0.050333	0.077621
HSPE1P3	-0.476546	0.0474175	0.104358	2.56483	3.69201	2.6137	1.62243	1.95026	1.1438
RPS9	-0.476397	6.72118e-42	3.07387e-40	1379.14	1330.08	1377.01	1030.52	1014.98	1074.14
ALDH5A1	-0.476337	3.23249e-20	5.01479e-19	18.6864	19.0097	21.9061	15.525	15.1923	15.2511
PLGLB1	-0.4763	0.00827474	0.0221856	3.53226	2.90631	3.53006	2.17873	2.53411	2.49901
CENPX	-0.476292	1.01395e-33	3.26112e-32	142.095	142.843	139.46	114.906	110.435	108.728
ATPAF1	-0.476015	2.69034e-21	4.47183e-20	91.8714	85.1919	89.1484	73.9761	71.7096	76.2444
RAB1A	-0.475864	2.1054e-34	7.03857e-33	321.624	309.079	319.399	245.466	241.116	249.523
ALDH1L1-AS2	-0.475763	0.0437789	0.0974068	0.495972	0.329323	0.337378	0.20934	0.157817	0.205614
CALM1	-0.475409	7.27994e-40	3.11345e-38	620.946	602.044	620.64	439.795	462.041	451.242
LPIN1	-0.475309	7.42927e-20	1.12534e-18	14.2162	12.6407	12.7168	10.6989	9.72979	9.47353
MCAT	-0.4752	4.96382e-18	6.61175e-17	30.0026	29.9266	32.5189	24.0337	23.3269	23.8105
PAAF1	-0.475123	1.74548e-11	1.39216e-10	17.0156	17.1319	18.2546	12.7627	13.2667	13.1515
NKRF	-0.474892	1.53842e-19	2.2723e-18	17.3887	17.1469	17.8104	13.1829	13.7561	13.8139
DHODH	-0.474885	5.27089e-13	4.81192e-12	15.1828	13.8022	14.5556	10.4871	9.43583	11.0905
ZDHHC12	-0.474828	2.42399e-17	3.06857e-16	44.7716	42.4749	47.1532	34.4112	34.5465	34.8709
COL9A2	-0.474568	0.00498968	0.0140709	0.679702	0.914055	0.807677	0.651374	0.71279	0.741037
NTHL1	-0.474506	1.62441e-16	1.92689e-15	37.3282	38.0189	38.5544	30.7052	30.2553	30.115
FUBP1	-0.474485	3.69316e-34	1.20579e-32	109.627	109.664	109.427	91.7044	90.3506	91.1292
TIFA	-0.474376	2.48213e-09	1.61237e-08	16.922	14.7801	17.7384	12.8101	11.5519	13.4162
AP003419.1	-0.474365	0.00715491	0.0194179	7.52168	4.72867	6.28017	3.30688	4.93035	5.31735
MMD	-0.474167	2.89853e-19	4.18743e-18	48.7005	47.4603	46.3791	42.7401	37.2099	40.8121
TRMT10C	-0.47402	7.93338e-16	8.94144e-15	59.6944	58.067	60.1428	44.4953	41.4357	49.4713
CCDC57	-0.47398	7.74087e-14	7.5364e-13	40.0122	40.5465	44.3868	30.7346	31.4844	26.2035
P3H1	-0.473765	1.57315e-21	2.65578e-20	21.8609	22.6625	21.9384	18.1115	17.4035	18.906
DKKL1	-0.473508	0.0476104	0.104724	0.868865	0.691726	0.38218	0.202057	0.431485	0.612275
AC108063.2	-0.473424	0.0307298	0.0713004	0.200518	0.14423	0.147108	0.092171	0.071037	0
BLOC1S2	-0.473359	1.48105e-17	1.91264e-16	33.4531	32.035	31.3311	23.172	27.1229	25.7946
FAM124A	-0.473216	0.0005175	0.00175227	1.5561	1.78299	1.94071	1.23336	1.47108	1.29084
RAB37	-0.47306	0.0314273	0.0727264	0.713305	0.487971	0.43759	0.391923	0.429169	0.411641
SNN	-0.473031	9.25555e-13	8.28705e-12	8.97645	8.80458	9.57397	6.95987	6.93889	7.34004
TUBB4B	-0.472935	1.25346e-44	6.38456e-43	877.284	855.859	877.594	663.777	684.751	673.362
CCDC92	-0.472933	5.02311e-08	2.85988e-07	7.85217	7.08866	7.36902	5.9682	5.11114	5.83707
AC006128.1	-0.472711	8.98771e-06	3.93239e-05	4.90276	5.94965	5.91097	3.95486	4.77035	4.225
FCAMR	-0.472626	0.00621837	NA	0.062901	0.055217	0.038265	0	0	0
B4GAT1	-0.472343	8.1724e-11	6.12697e-10	11.8917	10.8248	11.396	8.83344	9.19021	8.28043
LRRC3	-0.472071	1.70323e-05	7.17952e-05	1.07167	1.12676	1.19082	0.94788	0.866675	0.774569
HNRNPH3	-0.471923	9.55233e-44	4.69429e-42	324.877	323.365	333.939	245.286	245.219	243.42
AC007686.3	-0.471567	0.00471782	0.013371	0.760574	0.834888	0.91949	0.705906	0.495307	0.65884
VAMP4	-0.471233	1.87541e-06	8.96572e-06	5.76521	5.54266	6.09023	5.0129	3.89348	4.63057
SNRNP35	-0.470987	5.90307e-10	4.07312e-09	21.4583	20.9178	21.5187	17.5649	17.4796	17.9846
AC095055.1	-0.470945	0.0503466	0.109898	0.633235	0.537275	0.686423	0.475613	0.325882	0.119951
EXOC6B	-0.470894	4.90667e-28	1.17641e-26	17.5027	16.804	17.4685	13.0353	12.7369	12.7036
NXT2	-0.470788	2.8182e-10	2.00038e-09	13.7819	12.7976	12.9168	9.91563	9.59544	9.95452
AL606760.1	-0.470754	0.0463125	0.102182	0.411099	0.739203	0.646388	0.414693	0.373168	0.479886
CSNK1G2-AS1	-0.470719	0.0503602	0.109917	0.395876	0.386515	0.164901	0.181523	0.142604	0.207093
TECPR1	-0.4706	2.81041e-18	3.80753e-17	9.98834	9.7147	10.4399	8.67101	8.34076	7.63192
MYT1	-0.47052	0.0514121	0.111966	0.118895	0.119849	0.097525	0.058386	0.050536	0.097963
PANK1	-0.470507	2.64266e-13	2.46759e-12	13.0276	13.7614	13.9276	10.9542	10.413	11.9164
AC011445.2	-0.470451	0.0241178	0.0577543	4.27172	5.17161	4.66172	1.56091	0	2.21503
ZNF573	-0.47028	0.00556844	0.0155132	3.9544	4.36644	7.2988	3.05538	5.38767	2.12501
CTSL	-0.470193	1.58279e-31	4.54833e-30	94.7164	93.2693	93.8889	71.2283	71.3859	71.6967
SOBP	-0.470121	0.0114898	0.0298873	1.01844	0.870958	0.815605	0.823407	0.544462	0.441843
IKBKE	-0.469825	1.01093e-17	1.31988e-16	14.1495	14.3541	14.778	11.4028	12.224	11.2015
NRGN	-0.469795	7.36101e-11	5.54318e-10	17.2274	16.4664	16.4585	12.7944	13.2126	12.8287
MED16	-0.469611	4.15249e-32	1.2305e-30	43.358	41.1278	42.7013	34.0419	31.5639	34.5915
SYNGR4	-0.469594	0.00628862	0.0173143	5.16166	5.62446	4.65066	3.14015	3.6006	3.50853
MED31	-0.469421	9.20166e-07	4.55401e-06	24.8003	22.1063	24.5226	19.5576	17.4668	18.1863
PIGU	-0.469347	3.11604e-18	4.20719e-17	31.8109	31.2307	30.9671	24.8178	25.0852	23.6167
AC105935.1	-0.469011	0.0515348	0.112182	2.03611	2.10743	1.33002	1.02533	1.26411	1.14448
GSTA4	-0.468975	0.0426353	0.095112	0.94585	0.932154	1.11205	0.744804	0.383804	0.49895
SLC5A6	-0.468731	2.01439e-32	6.06771e-31	58.4875	59.7452	55.0268	46.8981	45.6914	42.9485
TEX101	-0.468684	0.0185645	NA	0.165408	0.149018	0.109894	0.051908	0	0.032417
NCS1	-0.468642	1.29773e-21	2.20651e-20	22.2741	20.7755	20.9973	15.9874	16.7549	15.6807
RPL12P16	-0.468634	0.0523968	0.113808	1.13815	1.29999	2.0038	0.827312	0.739752	0.832921
VGLL4	-0.468211	6.64004e-22	1.15548e-20	22.8586	22.9274	22.9611	19.0662	18.5748	17.7064
RPA2	-0.468065	2.83098e-18	3.8332e-17	70.7552	64.4699	63.4938	49.3126	51.8317	50.6013
THAP8	-0.467771	0.000489063	0.00166143	3.34998	4.45492	5.08665	3.65167	3.2226	3.15114
AL139353.2	-0.467667	0.0375891	0.0852407	0.657997	1.06573	1.57417	1.00307	0.760083	0.600437
AC106820.2	-0.467582	0.0269791	0.0635736	0.487585	0.365245	0.309922	0.24627	0.335782	0.233441
FOXN3	-0.467436	8.33452e-24	1.58516e-22	16.3828	15.7329	17.6728	13.4516	14.0874	13.4037
XXYLT1	-0.46736	6.99205e-19	9.83195e-18	19.3901	19.4758	19.729	16.7222	16.3637	16.542
ISCA1P4	-0.467308	0.0339204	0.0778208	10.2209	9.58497	9.84493	5.11167	2.10813	2.74906
IGF2	-0.467227	7.90485e-18	1.03892e-16	7.38912	6.88228	7.32126	5.69487	5.47172	5.32527
CHD1L	-0.466895	2.50428e-24	4.9329e-23	40.8829	42.7297	44.194	34.5173	32.5733	34.3782
ILKAP	-0.466755	3.62988e-27	8.37306e-26	66.1892	68.1726	65.8918	53.6646	53.4946	54.1587
SPIDR	-0.466747	9.78686e-25	1.97582e-23	48.7646	51.2762	52.579	37.7007	35.5931	42.7396
BANK1	-0.466662	0.006786	0.0185098	1.41003	1.27361	1.50716	1.16983	1.01936	1.23803
FUT3	-0.466551	6.98504e-08	3.90202e-07	7.9207	7.29167	6.4908	5.83033	5.2748	5.85193
GPCPD1	-0.466287	8.87799e-10	6.03114e-09	6.29104	7.47438	8.7318	5.17988	5.88743	5.14624
AC006122.1	-0.466265	0.0320486	0.0739627	0.497881	0.364555	0.70594	0.116692	0.303247	0.113534
G3BP1	-0.466154	2.86143e-31	8.12427e-30	273.965	257.647	265.334	198.006	196.439	201.11
TMBIM4	-0.466147	2.58277e-14	2.60649e-13	72.9932	68.2397	62.0077	52.5453	50.3694	53.3267
AC000061.1	-0.466078	0.0191953	NA	0.950937	0.754409	1.18001	0	0.251793	0.304249
AC016586.1	-0.465975	0.0062641	0.0172548	3.6197	4.15065	4.23612	3.42405	2.80976	2.60225
GNAT2	-0.465956	0.0302993	0.0704167	0.17417	0.213647	0.447511	0.053925	0.021278	0.195293
PTPN13	-0.465642	9.47603e-28	2.24474e-26	14.5807	14.7253	16.4452	10.547	10.4678	11.4949
PIK3C2B	-0.465356	4.33374e-33	1.35528e-31	23.1185	25.1069	25.8363	20.3173	20.7	20.2657
IDE	-0.465123	2.54447e-34	8.44691e-33	45.0768	47.7014	50.2628	34.4258	32.1979	34.2891
ARPC4	-0.464987	3.43697e-33	1.0791e-31	143.175	137.637	135.305	110.283	107.02	106.541
AP000697.1	-0.46448	0.026749	0.0631002	7.65696	6.43087	5.83745	4.13048	6.00032	3.79662
ATP5F1D	-0.464464	5.07228e-31	1.42312e-29	320.286	309.114	319.846	232.561	233.599	246.864
CDK5RAP3	-0.464429	7.15044e-27	1.62414e-25	96.0511	106.362	106.342	83.3312	85.1004	91.8991
RNPEPL1	-0.464377	5.78349e-36	2.06121e-34	39.9053	38.0001	41.5884	29.2369	30.6598	29.6833
KLHL13	-0.464352	0.045587	0.100806	0.075948	0.121191	0.117958	0.049391	0.171961	0.046921
INTS10	-0.464276	1.31158e-34	4.41583e-33	73.582	79.5996	78.6773	67.1818	63.7935	63.6248
AL589666.1	-0.464265	0.0032838	0.00961325	6.45393	6.72764	6.84907	4.07736	4.89027	6.24444
CGREF1	-0.464259	1.53731e-13	1.45842e-12	18.2147	16.5901	17.677	14.0432	13.5374	13.7288
CPNE3	-0.464006	3.48276e-28	8.43539e-27	77.4457	76.1463	71.3062	66.4468	61.081	66.9442
RXRA	-0.463991	1.6339e-25	3.4412e-24	15.5887	15.5007	15.9389	11.4582	11.8402	11.4171
PCBP1	-0.463893	2.4903e-50	1.58471e-48	570.692	565.203	562.868	440.374	449.32	439.284
PLA2G6	-0.463844	1.18085e-07	6.45671e-07	12.7559	12.9922	11.049	8.9874	7.57833	6.32894
LYPLA1	-0.463796	3.53598e-19	5.06824e-18	97.7345	91.8861	94.0543	78.2957	71.1183	76.9283
MBLAC1	-0.463713	0.000409022	0.0014099	4.38987	3.83105	4.45331	3.10318	3.56668	2.99161
CLDN3	-0.463547	3.51877e-10	2.47398e-09	18.0016	16.1722	18.217	13.5848	13.1335	13.9261
PAQR6	-0.463276	3.42186e-08	1.98391e-07	8.61819	10.5786	9.53459	8.23263	7.45072	6.70146
ZNF233	-0.463203	0.0234647	0.0563716	0.998081	0.869273	0.749681	0.744573	0.584083	1.08774
HMGB1P5	-0.46303	5.17747e-13	4.73027e-12	81.5802	84.0611	83.9022	64.988	59.5729	70.3766
AL645929.1	-0.462993	0.020143	0.0492801	1.5639	2.03466	1.59828	1.29261	0.968772	1.55352
TUBA4A	-0.462665	4.76326e-32	1.40798e-30	144.232	140.423	138.869	111.5	114.342	115.335
CYP4X1	-0.462555	0.0546588	0.11803	0.311479	0.227654	0.389003	0.151937	0.193291	0.147794
WDR70	-0.462431	2.06134e-14	2.09631e-13	23.0726	22.7946	21.8696	16.6807	19.0344	20.1011
METTL25	-0.462391	0.000217537	0.000784006	4.7352	5.38645	5.66835	5.07676	3.83855	3.97468
DIO3	-0.462387	0.000568101	0.00191025	2.25736	2.06597	2.02047	1.48617	1.73388	1.62375
PPM1H	-0.462372	1.11621e-21	1.9102e-20	11.4404	10.4844	10.8373	9.11251	9.11432	8.16437
AC025048.4	-0.462332	0.0553516	0.119341	0.65188	1.35406	1.15235	0.693767	0.69369	0.541068
MMUT	-0.462205	2.27333e-17	2.88555e-16	19.7592	18.6396	19.9621	15.4585	14.5244	15.4072
FOXA3	-0.462157	0.00187336	0.00574053	1.71529	1.98355	1.92865	1.48071	1.5231	1.33159
C1GALT1	-0.461757	3.5591e-13	3.29609e-12	29.279	27.7757	26.2801	24.2437	21.4977	22.137
HSD17B7	-0.461698	3.80373e-15	4.09829e-14	30.0629	30.8508	32.7279	23.4173	24.7461	23.655
AC113410.4	-0.461546	0.0540208	0.116886	0.99339	0.879234	0.672474	0.61453	0.504435	0.421175
RASAL1	-0.461506	0.019212	0.0472897	0.565716	0.590327	0.765329	0.534845	0.371824	0.395501
ZNF846	-0.461455	0.00404765	0.0116299	3.66153	5.43102	5.61859	3.88236	3.96867	2.98145
HBP1	-0.461441	4.80707e-14	4.76411e-13	16.9563	17.4521	20.5533	14.7088	12.7049	11.8062
RBM14	-0.461216	1.46783e-32	4.46673e-31	69.5603	65.9567	63.4296	54.8888	54.661	51.8216
AC138811.2	-0.460789	2.83232e-05	0.00011589	19.1509	17.7816	16.3409	16.0522	12.3416	12.4898
NRBP1	-0.460713	3.65175e-34	1.19391e-32	73.5208	71.8568	71.1337	58.3832	58.4108	57.6728
GATD3B	-0.460215	5.95653e-23	1.08507e-21	72.8661	70.3752	70.183	55.187	57.4193	53.7312
PGAM1	-0.460109	5.44435e-44	2.70916e-42	577.844	561.309	588.324	455.43	450.988	454.792
TBCD	-0.459682	3.09029e-32	9.2034e-31	60.8164	60.7489	61.1611	56.9506	52.4722	51.5812
PTPRM	-0.459428	0.000200648	0.000727443	3.32382	3.36903	3.61052	2.89399	3.31834	3.58723
CASC2	-0.459265	0.0188453	0.0464787	0.642854	0.615848	0.549586	0.523257	0.659492	0.354318
EXTL2	-0.459153	2.16039e-14	2.18954e-13	19.9055	19.383	18.6624	17.0461	16.3845	16.2486
RNF185-AS1	-0.459026	0.057088	0.122539	3.44053	2.17261	6.46815	2.83933	1.6253	2.71222
ZNF688	-0.458967	7.69703e-06	3.40217e-05	5.91206	7.05599	6.06253	5.29475	5.20817	6.67463
TMEM14C	-0.458892	7.66176e-20	1.15982e-18	110.712	103.866	103.257	83.9862	84.02	83.1646
AC008734.1	-0.458826	0.0361646	0.0824754	0.411326	0.511106	0.93623	0.323872	0.188933	0.085718
FSTL4	-0.458765	0.0561768	0.120901	0.324169	0.462604	0.437623	0.244052	0.238839	0.134761
AC010531.6	-0.45852	0.0461068	0.101756	3.27145	2.72223	3.56144	2.50949	1.92272	1.76786
RNF141	-0.458497	1.26637e-16	1.51353e-15	27.2954	26.4776	28.7864	20.9225	21.8488	21.0959
B3GNT3	-0.458075	3.33851e-22	5.88292e-21	27.1388	26.139	25.8757	20.7285	21.7266	20.4586
ABITRAM	-0.458004	1.8261e-13	1.7248e-12	32.4359	30.6254	31.1921	25.7724	24.3853	27.219
LIPG	-0.457858	1.15892e-27	2.73041e-26	35.8559	37.6014	38.1301	29.387	29.3237	27.4546
NINJ1	-0.45776	1.72637e-13	1.63385e-12	30.676	28.9999	28.3688	21.779	23.2225	23.5682
MRO	-0.457354	0.0583396	0.124763	0.188816	0.125298	0.160814	0.176583	0.114059	0.092869
ATP7B	-0.457342	8.94267e-09	5.48201e-08	3.47729	4.07475	4.20002	3.31045	2.62355	3.13023
OXSM	-0.457338	7.17314e-11	5.41717e-10	23.5363	23.2789	26.1297	19.9111	20.6373	19.8689
AC124067.2	-0.457295	0.0292363	0.0683102	3.46369	3.28321	2.77217	1.91505	2.57244	2.41279
LTC4S	-0.457284	0.0169082	0.0421922	3.6639	4.10612	3.59361	2.60554	2.95148	2.69825
AC004918.4	-0.45721	0.00836486	0.022412	4.86049	3.57832	4.07852	2.72223	3.09471	3.40133
AC091196.1	-0.457155	0.0584704	0.124976	0.146049	0.21683	0.169925	0.114228	0.117644	0.077633
ACTG1P1	-0.457152	0.0199551	NA	0.298316	0.119274	0.096499	0.016203	0.046326	0.028639
RGPD8	-0.457127	0.000298908	0.00105109	2.03094	1.96331	2.30449	1.74767	1.36746	1.63072
ATP1A3	-0.457004	1.68236e-09	1.11264e-08	5.34777	6.05922	5.29792	3.96003	4.85088	3.66834
NSFP1	-0.456988	3.75e-08	2.16517e-07	12.7039	13.4923	14.1494	11.2915	10.5325	9.55438
LCN12	-0.4569	0.000633058	0.00210806	6.74482	7.11508	5.47565	4.85946	5.04411	5.37335
ZNF627	-0.456856	8.02644e-09	4.9446e-08	9.02691	8.41573	8.54825	6.6823	6.84567	6.55499
PSKH1	-0.456838	1.64109e-19	2.41974e-18	14.0672	13.1381	15.4129	9.87165	9.80142	10.359
ICA1	-0.456626	4.89503e-14	4.84522e-13	28.158	28.9538	28.6143	25.4976	25.9817	23.0147
LAT	-0.456624	0.00123442	0.00390045	3.09623	3.97643	3.43247	2.72225	2.88677	2.59614
DPY19L1	-0.456582	9.92394e-23	1.79265e-21	35.2985	37.612	35.2052	28.877	30.1572	31.0929
JOSD2	-0.45653	1.05338e-11	8.58328e-11	32.252	31.6716	29.0607	23.3098	25.8591	24.3124
NKAPD1	-0.456412	2.58768e-18	3.51178e-17	25.1088	22.1791	24.3608	16.8233	15.8834	16.4788
AUTS2	-0.456247	0.00518784	0.014564	0.982436	1.01269	2.14602	0.910462	0.758405	0.988817
IL1R1	-0.456039	6.76889e-05	0.000263387	2.6269	1.81801	2.02733	1.62183	1.62809	2.00333
IQCH	-0.455632	0.0121752	0.0314531	1.35273	1.30557	1.18777	1.21828	0.882855	1.35551
PSIP1	-0.455584	6.9223e-31	1.93076e-29	160.116	152.658	159.644	128.462	127.441	136.568
DCBLD1	-0.455569	4.72565e-29	1.19582e-27	44.106	44.1476	43.5439	32.9661	33.5812	35.276
L3MBTL2	-0.455479	1.23243e-28	3.05674e-27	29.7355	29.823	28.471	23.0327	22.9711	22.1191
SRP54-AS1	-0.455134	0.0587372	0.12541	2.39884	1.42883	1.37309	1.02039	0.983011	1.02803
SLC29A1	-0.45506	3.77419e-31	1.06648e-29	66.9372	68.9201	68.2915	53.9375	55.0115	53.1987
KYAT1	-0.455013	0.00060462	0.00202216	2.86399	4.12212	4.12208	2.85328	3.1583	3.30183
TXNDC5	-0.454919	2.60519e-45	1.36505e-43	184.179	180.021	180.273	144.557	142.785	142.365
PASK	-0.45491	1.76505e-19	2.59252e-18	20.1154	22.6422	19.7312	16.2717	16.5453	15.7598
VLDLR-AS1	-0.454848	0.0597454	0.12722	0.577881	0.643295	0.653417	0.090868	0.216262	0.24016
EXTL3	-0.454698	2.44008e-22	4.33516e-21	12.4227	12.2082	12.6653	8.32808	9.31133	9.42388
GPC1	-0.454577	1.77361e-40	7.83954e-39	44.1617	42.4504	41.6978	36.0746	35.4092	33.9761
AC005256.1	-0.454348	0.0119014	0.0308033	8.19974	9.01236	10.4646	6.60536	5.09124	7.61264
OXCT1	-0.454232	8.09924e-23	1.47088e-21	42.2694	40.2367	42.2442	36.626	34.2993	34.363
SLC6A8	-0.454184	1.22932e-05	5.26937e-05	4.33704	4.2074	4.92772	3.50879	2.81603	3.87297
RNF145	-0.454182	1.91506e-25	4.0262e-24	49.2219	47.4879	51.3374	40.0769	38.7291	40.449
CYP3A5	-0.453862	0.000519625	0.00175846	2.29192	1.77623	2.05785	1.75065	1.61531	1.57334
ZDHHC2	-0.453854	3.53452e-20	5.47263e-19	30.6673	29.7225	31.7702	26.0522	29.2065	28.0104
AC245100.7	-0.453461	0.00361512	0.0104913	2.87734	2.91089	3.17205	2.50444	2.32605	1.87161
AL133500.1	-0.453281	0.0593856	0.126578	0.400783	0.231837	0.595687	0.237938	0.243272	0.237354
Z93930.2	-0.453224	0.0520328	0.11311	3.40735	2.70205	2.84693	2.11382	1.96017	1.60853
EIF3K	-0.453063	4.35122e-33	1.35895e-31	330.031	333.723	334.308	259.963	265.197	274.677
ROPN1B	-0.453057	0.0580637	0.124252	0.610372	0.583007	0.702654	0.351485	0.399506	0.396344
RTN4R	-0.452987	1.58334e-12	1.39244e-11	11.8334	11.97	11.613	9.1403	9.61866	9.0235
MIR194-2HG	-0.452944	0.0411366	0.0922454	0.265837	0.244328	0.203592	0.162856	0.170183	0.170637
UQCRFS1	-0.452928	1.39674e-29	3.6432e-28	62.2013	60.9475	61.1191	47.9356	48.1182	49.3402
PSMD3	-0.452634	3.65845e-44	1.84367e-42	208.38	203.813	204.575	162.042	163.86	160.617
AC004812.2	-0.452594	0.0023751	0.00714065	1.75269	1.94253	1.66218	1.43656	1.3801	1.27893
DDX11L9	-0.452567	0.0182679	NA	0.110659	0.115046	0.123897	0	0	0.071793
PRUNE1	-0.452416	8.03485e-13	7.23777e-12	12.9606	12.751	13.5914	10.5575	10.0162	10.1731
AC006064.3	-0.45238	0.0520269	0.113108	0.959893	0.74695	0.783853	0.472701	0.269307	0.33782
INHBE	-0.45232	0.0455441	0.100741	0.192564	0.137555	0.112429	0.052968	0.084594	0.012175
MYO9B	-0.45228	3.10448e-37	1.16411e-35	39.4735	40.5369	38.4301	36.0815	31.9175	30.746
ACTR1B	-0.452257	1.05848e-28	2.6308e-27	46.0774	45.7677	45.2792	37.3265	36.5071	36.383
EMC2	-0.452126	3.62543e-15	3.91507e-14	82.1926	80.6398	82.6972	64.2477	66.4003	62.6808
DHDH	-0.451907	0.0514436	0.112024	1.3196	0.930195	0.799704	0.873119	0.599513	0.699555
NOD1	-0.451891	1.26197e-08	7.62969e-08	5.87747	5.3748	5.43709	4.70293	4.94883	4.38904
TMPRSS2	-0.451808	4.08141e-18	5.46706e-17	16.5248	17.6623	18.7529	14.4042	14.6165	13.2559
MANSC1	-0.451805	2.03927e-16	2.39505e-15	24.3935	23.8668	24.5084	19.9275	19.966	16.7638
PXYLP1	-0.451766	5.05895e-06	2.293e-05	7.05714	9.19827	8.90226	4.54162	4.81107	5.07695
FOXH1	-0.451727	0.0535585	0.116002	0.299757	0.51442	0.559235	0.226289	0.138258	0.441582
SMS	-0.451372	3.27767e-24	6.41905e-23	146.515	138.683	141.166	110.568	108.553	116.812
BST1	-0.451264	0.0522349	0.113487	0.518834	0.980262	0.678193	0.705444	0.296656	0.463215
MEX3B	-0.45106	0.00971197	0.0256365	0.797992	0.663834	0.58942	0.523894	0.528165	0.510567
STARD5	-0.450953	4.76527e-06	2.16683e-05	5.85724	5.54644	5.09289	4.17402	4.57754	3.41969
CPEB3	-0.450924	0.0014929	0.00465338	0.648962	0.745505	0.748568	0.586736	0.5065	0.553371
NUDT13	-0.450851	0.00168202	0.00520459	2.95815	3.27068	3.40774	2.84454	1.95996	2.09108
EEF1AKMT4	-0.45085	7.18388e-11	5.42205e-10	12.0048	11.7101	12.6252	9.91828	9.61111	9.05937
GLB1	-0.450814	1.15785e-21	1.97718e-20	60.4723	57.3908	60.2552	45.7342	48.6273	52.1683
PSMD14	-0.450391	1.3497e-25	2.85529e-24	201.461	191.768	197.842	150.619	155.687	159.478
ARHGEF9	-0.450325	1.06581e-05	4.60885e-05	3.33923	3.77327	4.33428	2.20211	1.98958	1.8753
GNAL	-0.450242	1.36091e-09	9.0712e-09	5.40408	5.55956	5.20173	4.4493	5.09967	5.50806
TRIB2	-0.450053	1.29868e-06	6.32187e-06	4.77935	4.26946	4.94458	3.27194	2.97542	3.00504
FUT1	-0.449964	4.14215e-13	3.81203e-12	6.68745	7.11332	7.2932	6.02908	6.09089	5.86158
AC126696.2	-0.449624	0.0562839	0.121088	1.11869	0.637315	1.14874	0.603965	0.516368	0.193386
NARS2	-0.449615	2.8054e-19	4.05536e-18	30.5845	30.6345	30.4924	26.0276	24.9901	24.4389
ARHGAP44	-0.449402	8.1512e-10	5.55171e-09	5.38922	5.65719	5.77089	4.70557	4.24962	4.30709
OSGEP	-0.4494	1.23272e-20	1.95849e-19	41.1872	45.3994	47.6851	36.1579	37.3449	36.2416
AMIGO1	-0.44933	5.98603e-07	3.02307e-06	3.17116	2.75847	2.88516	2.38429	2.55922	2.03879
C9orf50	-0.449272	0.0550959	0.118833	0.226659	0.288029	0.254345	0.170508	0.135774	0.151509
SPPL2B	-0.449086	2.0482e-16	2.40436e-15	69.2824	85.2024	80.303	65.1395	62.4892	52.1612
RASD2	-0.449028	0.0617484	0.130999	0.057972	0.105772	0.174647	0.054594	0.04767	0.080736
FECH	-0.4485	8.96051e-22	1.54569e-20	40.6569	39.101	38.8156	30.7123	34.1952	33.2175
HABP4	-0.448203	9.02703e-13	8.0916e-12	13.1928	12.9474	14.1734	10.6198	10.9255	10.0497
COMMD8	-0.448176	6.45468e-11	4.8964e-10	51.7184	45.3092	46.2613	36.0961	35.3497	39.8224
C6orf62	-0.447985	1.91313e-20	3.00928e-19	184.025	174.285	187.995	143.922	137.047	144.217
VPS35L	-0.447971	1.23075e-19	1.83153e-18	29.5871	28.4996	29.0255	23.8615	25.2001	26.7696
DLAT	-0.447946	1.17594e-30	3.25695e-29	67.0331	64.1486	67.291	52.8988	52.1336	50.1328
AC022098.1	-0.447858	0.00367167	0.0106359	1.29463	1.71926	1.45446	1.33334	1.19006	0.972518
RPUSD2	-0.447624	1.03427e-10	7.64782e-10	16.6176	17.0103	14.7486	11.2105	14.4959	13.2326
MAGIX	-0.447465	0.00440631	0.0125556	2.1422	2.16388	1.61234	1.05834	1.32061	1.45564
CD164L2	-0.447309	0.0589376	0.12577	0.266747	0.25925	0.259461	0.093314	0.155802	0.119423
RNF170	-0.447076	2.94592e-14	2.96541e-13	23.2164	22.7317	20.7053	18.4591	19.4666	19.3942
PDCL	-0.446594	1.85353e-13	1.74793e-12	22.4512	19.7166	22.1563	16.9173	17.4293	16.8408
ZNF555	-0.446532	0.000172614	0.000632572	2.60619	2.19214	3.01287	2.23183	1.84301	1.70159
TRPM7	-0.446397	7.90136e-25	1.60708e-23	26.5905	25.9386	26.2893	21.4684	21.9758	22.1829
CASP10	-0.446272	1.68646e-13	1.59672e-12	9.98444	10.8311	11.8867	9.39282	9.50844	8.18786
MATR3	-0.445986	1.2255e-26	2.74679e-25	306.082	285.931	292.77	236.684	235.66	253.96
AIFM1	-0.445851	1.17867e-26	2.64683e-25	74.1215	72.4829	73.9082	57.2806	57.5271	59.8402
ANKZF1	-0.445437	7.34877e-17	8.93141e-16	30.9745	33.6211	34.3281	27.829	27.6991	26.7428
SCYL1	-0.445436	1.44909e-30	3.9856e-29	59.3848	60.1353	60.4103	48.7913	51.1199	48.0908
NADK	-0.44542	1.01332e-30	2.80983e-29	80.6021	82.4464	77.993	66.083	64.2292	60.323
ZCCHC12	-0.445035	0.0444937	0.0987473	0.39781	0.493885	0.572022	0.360828	0.380332	0.273815
RHOT1	-0.444968	9.29712e-15	9.70433e-14	20.5877	20.7304	21.1505	16.5909	16.4443	16.8408
LINC01923	-0.444777	0.0653125	0.13758	0.970926	1.48738	0.696998	0.571339	0.707993	0.892029
IKBKB	-0.44475	9.95771e-21	1.59485e-19	32.7296	34.3469	29.4687	27.2937	28.1445	23.0404
GAS6-AS1	-0.44467	0.0142757	0.0362571	0.250192	0.358128	0.277681	0.251457	0.24932	0.168246
NPM1	-0.444666	9.65711e-28	2.28536e-26	4421.28	4176.68	4338.35	3371.17	3381.22	3429.42
PTMS	-0.444364	6.30218e-21	1.02388e-19	93.2	98.579	106.733	80.0643	80.2073	77.5474
AC129510.1	-0.444009	0.0613172	0.130205	0.928472	0.913748	0.835416	0.715334	0.320896	0.375621
EEF2K	-0.443935	1.16692e-23	2.19652e-22	11.3159	11.8439	12.5311	10.8225	9.73057	9.57433
RPL7A	-0.443933	2.36559e-40	1.04174e-38	2242.06	2206.57	2250.54	1739.8	1761.02	1801.72
LINC01132	-0.443811	0.0600917	0.127877	0.235829	0.172912	0.268045	0.107911	0.19435	0.1417
ITGB1BP2	-0.443788	0.0135791	0.0346684	2.28159	2.8048	1.9053	1.92008	2.46991	2.0767
HDAC4	-0.443689	3.56284e-14	3.56224e-13	11.4798	10.6174	9.05686	7.86614	7.66093	7.33191
UMAD1	-0.443578	9.75022e-09	5.96012e-08	16.1748	15.1538	15.074	13.3108	13.4052	13.8083
PAOX	-0.443479	0.0660975	0.138914	0.379748	0.279891	0.340994	0.373499	0.141415	0.27533
RTN3	-0.443412	3.54925e-28	8.58767e-27	103.048	95.9783	98.6707	80.4815	78.4056	78.8866
PFDN6	-0.443299	1.12132e-21	1.91755e-20	159.769	154.34	164.63	117.888	119.078	124.373
CENPS	-0.443293	1.60918e-11	1.28734e-10	39.3208	41.0385	37.9081	30.4788	31.6825	31.0058
AC006486.2	-0.44328	0.0242538	0.0580214	0.762527	0.745958	0.753785	0.668851	0.456641	0.527928
ABTB1	-0.443092	2.92187e-06	1.36657e-05	4.00877	4.25658	5.17142	3.67725	3.81047	3.68211
DHX40P1	-0.44302	0.0606823	0.128972	0.548797	0.627363	1.1607	0.501518	0.527517	0.492622
AC074212.1	-0.442804	0.0560474	0.120699	3.00126	2.94047	4.89958	3.38497	1.75685	2.09173
PLCB4	-0.442665	5.82094e-19	8.21927e-18	25.0503	25.5612	23.7488	21.864	19.3686	17.1159
HS1BP3	-0.442467	3.09004e-14	3.1039e-13	15.5725	17.4775	15.838	14.2811	14.8363	12.6863
WNT8B	-0.442408	0.0441947	0.0981571	0.546688	0.443343	0.517513	0.399151	0.400811	0.233147
SLC6A7	-0.44226	0.0608977	0.12936	0.155216	0.239958	0.20059	0.161522	0.093245	0.088322
ZNF586	-0.44224	6.66115e-08	3.73163e-07	9.40785	9.18105	9.47496	8.05427	8.00835	7.89367
FBL	-0.442097	3.43433e-26	7.46495e-25	404.517	401.916	407.464	305.42	316.228	332.521
DDX11L2	-0.441827	0.0117922	0.0305601	1.74417	1.64178	1.59735	1.13761	1.18671	1.47654
PAPOLA	-0.441802	1.03946e-31	3.00885e-30	208.785	200.435	202.482	184.402	181.54	184.399
HSP90AB1	-0.441736	3.18365e-40	1.38655e-38	2143.13	2066.91	2115.46	1662.06	1680.85	1686.02
CCDC3	-0.441474	3.66015e-24	7.13278e-23	26.2809	26.6046	25.7206	20.9491	21.1011	20.3893
BICRAL	-0.441042	6.38738e-10	4.39452e-09	3.75446	3.6924	3.56682	2.87625	3.0769	2.78033
ABHD16A	-0.441026	3.50815e-18	4.71782e-17	34.2947	34.732	36.6109	32.5476	31.4118	31.2573
AC015802.1	-0.440969	0.0381002	0.0862514	0.188784	0.21761	0.134914	0	0.140467	0.057552
TRIQK	-0.440933	0.0010632	0.00339605	3.96305	4.24142	3.7279	3.60162	3.24152	3.83126
HLA-F	-0.44091	1.27649e-07	6.96202e-07	12.3504	13.0526	13.4773	10.8808	9.28175	9.84599
HMGB3	-0.440884	1.3916e-24	2.77571e-23	172.524	171.994	186.83	133.096	136.884	136.022
CISH	-0.44081	1.32952e-06	6.46538e-06	4.10916	4.00951	4.02615	3.2781	3.11492	3.21554
SETMAR	-0.440766	6.10774e-09	3.79909e-08	11.954	13.0798	14.6107	11.3806	10.7171	9.79676
UBAC2	-0.440741	1.33976e-20	2.12287e-19	51.2502	47.235	50.1301	38.1954	40.139	39.7202
RPS6KA3	-0.440729	1.85076e-29	4.80104e-28	42.5306	40.3737	42.2254	36.0566	34.7828	35.1953
FLG-AS1	-0.440626	0.0357095	0.0815223	1.06434	0.84101	0.731414	0.566271	1.4257	0.606414
SEPTIN5	-0.440397	0.000231684	0.000830645	4.22043	4.40053	5.56888	3.46057	4.17377	3.49081
ZNF587B	-0.440231	1.22652e-13	1.17154e-12	11.0111	11.6402	11.1636	9.64904	9.05051	8.8704
COQ8A	-0.440028	1.70556e-23	3.17765e-22	25.7286	26.5302	25.6476	22.5821	22.2083	22.9882
RAB43P1	-0.439904	0.0358155	0.0817351	2.77881	3.52219	3.11449	1.634	2.72926	2.59463
TMEM109	-0.439607	1.05194e-24	2.1142e-23	50.1614	47.2844	48.6131	38.3289	38.3989	38.7867
PLD2	-0.439407	2.95799e-12	2.53652e-11	13.7215	17.4243	15.0656	17.1021	14.7577	14.0938
HSP90AB3P	-0.439276	0.0508199	0.110849	0.135351	0.110619	0.132051	0.0616	0.037823	0.046436
TP53BP1	-0.439217	1.06718e-32	3.26004e-31	25.6027	26.0066	24.5998	23.0979	23.8081	21.2948
TMX2	-0.438708	6.92361e-26	1.47787e-24	102.127	98.523	95.3926	84.6167	82.9832	82.5567
SEMA4F	-0.438592	1.73119e-12	1.51685e-11	10.9562	9.99605	9.61775	8.11575	8.40411	7.80473
TNIP1	-0.438475	9.66528e-26	2.05569e-24	76.8153	77.8593	82.6195	63.7812	66.0341	63.7359
CDH26	-0.438456	0.0682298	0.142587	0.180727	0.309265	0.469715	0.355581	0.122638	0.286582
TMEM151A	-0.438414	0.0694111	0.144655	0.107877	0.173165	0.207882	0.102111	0.106954	0.084702
RTN4IP1	-0.43828	6.19489e-09	3.85027e-08	8.97446	9.92091	9.03578	7.50323	8.43875	7.54867
ZC3H11B	-0.438239	0.000565241	0.00190198	1.54295	1.36997	1.33992	1.21309	0.980137	1.10296
AC009299.3	-0.43819	0.0605538	0.128756	1.68902	2.11093	1.59506	0.982358	1.45318	1.37076
ZNF197	-0.438133	9.65714e-16	1.08124e-14	11.8432	11.7167	10.7964	8.89917	9.17458	8.58027
KLRK1	-0.438024	0.0605161	0.128699	0.630624	0.561785	0.584722	0.415084	0.337453	0.426774
PTCD3	-0.438004	5.24031e-33	1.62594e-31	113.401	120.295	110.732	97.8672	95.7765	99.789
MTPN	-0.437865	1.72221e-23	3.20614e-22	119.072	108.166	114.814	92.0644	88.1333	91.9038
FRAT2	-0.437821	2.68823e-06	1.26053e-05	5.42946	5.21467	4.9993	3.79378	4.29724	4.26395
OTULIN	-0.437369	4.15255e-18	5.55608e-17	20.2694	17.267	19.6323	14.7995	17.7719	15.4165
ID3	-0.437339	8.21011e-12	6.77355e-11	73.2314	74.1612	84.1874	58.8843	58.4684	65.9409
ULK1	-0.437012	2.15283e-21	3.60363e-20	12.7755	14.5794	14.2284	12.3453	12.0213	10.9665
POLD3	-0.436983	9.82282e-21	1.5743e-19	34.5562	36.6052	34.5218	25.9502	28.7291	26.8178
ZNF436-AS1	-0.43698	0.00192288	0.0058786	3.13022	3.17867	2.81073	2.548	2.00781	3.01911
NET1	-0.436905	1.74862e-26	3.88263e-25	64.8828	63.0185	62.4103	47.0655	49.125	48.4101
NFIA	-0.436845	4.90197e-17	6.03805e-16	11.6109	11.2074	11.5985	8.92778	9.55789	9.70416
RAB43	-0.436761	1.5571e-10	1.12956e-09	8.65166	10.7241	9.85842	8.72931	9.91019	9.70117
PDE6D	-0.436754	3.33146e-06	1.54816e-05	18.4388	18.4206	23.0394	15.9001	15.5412	17.4865
CHCHD1	-0.436494	5.76181e-19	8.14061e-18	95.3914	91.2722	92.305	73.3693	74.8876	71.7643
ZSCAN2	-0.436308	1.71607e-06	8.24213e-06	7.79064	7.60989	6.76061	5.75573	7.08894	6.28025
TACSTD2	-0.436285	8.55781e-27	1.93455e-25	54.4182	53.8424	54.1321	43.1781	43.458	42.6824
MIR6753	-0.436283	0.0640054	0.135163	15.9953	18.1426	21.7034	15.0082	11.4923	10.8331
AK4	-0.436144	1.8512e-17	2.37001e-16	23.8122	23.4341	26.2808	19.1449	20.7628	19.3961
DESI2	-0.436121	1.99554e-29	5.17098e-28	54.6557	54.0542	52.2696	44.3541	43.2936	42.8491
GGCX	-0.435913	3.63406e-17	4.53512e-16	27.0113	28.6914	28.7646	22.1086	21.1352	23.6997
PCOLCE	-0.435749	0.000290424	0.00102293	7.73164	9.02488	9.61734	7.41861	7.42926	6.56192
CD46	-0.435632	1.23261e-31	3.55926e-30	212.897	205.163	206.099	168.314	164.263	170.446
PLAAT1	-0.435579	0.033504	0.0770219	1.48125	1.67848	2.07914	1.05486	1.23982	1.71104
PTGES	-0.435479	4.34859e-14	4.32237e-13	24.8918	24.5624	26.2908	19.6248	20.8201	19.9137
C1orf159	-0.435418	1.68942e-14	1.72845e-13	15.4419	15.6985	14.5845	14.3097	13.0523	13.454
AL160291.1	-0.435415	0.0476317	0.104761	0.234766	0.270128	0.246876	0.111233	0.069316	0.098219
LINC00653	-0.435272	0.0607575	0.12912	0.573047	0.618351	0.884845	0.371391	0.49369	0.531342
EIF5A2	-0.434935	5.62884e-13	5.12686e-12	31.1071	30.0038	33.181	25.1492	31.6144	26.0881
ADAMTS13	-0.434906	0.00923202	0.0244922	0.512183	1.17573	1.04229	1.01085	0.771122	0.845154
CSNK1G2	-0.434862	5.77642e-32	1.70534e-30	63.4064	68.4955	69.6433	56.0776	54.6115	50.5305
EARS2	-0.434792	4.09534e-21	6.74113e-20	23.7531	22.7917	21.6044	18.2665	19.8829	18.3921
ATG7	-0.434741	4.71327e-12	3.97987e-11	20.1746	22.4508	22.0819	16.5186	17.8801	16.1631
AC100810.1	-0.434683	1.27742e-05	5.46618e-05	16.032	17.7202	18.5544	10.6835	12.387	14.1691
CPO	-0.434655	0.0696557	0.145031	0.30824	0.353557	0.425866	0.167051	0.239613	0.177579
LINC02606	-0.434349	0.0713886	0.147912	0.63569	0.71968	0.334376	0.465206	0.45401	0.66037
AMD1	-0.434057	4.61224e-25	9.48666e-24	158.33	150.554	152.169	124.682	126.396	123.213
XPC	-0.434012	3.68394e-28	8.88637e-27	27.0513	30.6914	30.7453	26.5963	24.5114	24.6131
SLC15A4	-0.433976	9.30647e-12	7.62508e-11	12.1377	12.8475	13.1478	11.8355	10.2246	10.0825
COMTD1	-0.433867	4.28212e-20	6.59574e-19	70.5169	75.4139	72.2266	55.729	58.1729	60.1828
MAP4K3-DT	-0.433672	0.00101384	0.00325459	5.10576	5.09694	6.42002	4.45422	4.07424	4.10888
NUCKS1	-0.433605	8.20487e-27	1.85831e-25	217.936	213.291	208.402	180.735	172.376	196.963
CALML3-AS1	-0.433586	0.0391313	0.0883665	0.178287	0.184646	0.488605	0.097035	0.13031	0.207967
TUBB8	-0.433573	0.0716583	0.148303	0.133307	0.180698	0.305528	0.147071	0.057601	0.201919
MAPK15	-0.433427	0.00952719	0.0251879	2.78104	4.27166	2.9436	2.54189	2.64746	2.88453
ANKRD16	-0.433165	4.94707e-08	2.81794e-07	10.3978	10.2829	11.0489	8.03845	7.67072	8.10327
ARHGAP1	-0.432954	2.13777e-25	4.46675e-24	27.8557	27.152	27.0012	24.0738	22.3896	22.5091
AL096701.4	-0.432929	0.05199	0.113048	1.28173	1.56656	1.33741	0.930179	0.835125	1.2142
HOXD1	-0.432713	0.0692929	0.14444	0.120997	0.203941	0.278322	0.107078	0.120351	0.0781
SLC27A1	-0.432648	1.62434e-07	8.76454e-07	4.96279	5.22426	5.39115	4.76615	4.49171	4.14093
BPHL	-0.432601	4.66779e-07	2.39212e-06	10.856	11.8056	9.72227	9.68531	10.2874	9.08653
AL023284.4	-0.432413	0.0720778	0.149028	1.73895	3.23014	3.86636	2.25563	1.79897	1.44175
CITED1	-0.432407	0.0728954	0.150443	0.302902	0.513248	0.638098	0.279241	0.307947	0.312273
COPS7A	-0.4323	7.18345e-21	1.15991e-19	44.3928	47.0059	44.8793	36.0374	37.882	39.9372
GPT	-0.432099	0.00675353	0.0184297	2.38067	3.04962	2.76463	1.98523	1.75603	1.92271
LRRC37A16P	-0.431967	0.000149023	0.000551826	2.25401	2.03987	1.98882	1.61614	1.77299	1.55648
CAPN9	-0.431936	0.0699187	0.145463	0.302594	0.341492	0.332211	0.341243	0.696398	0.440974
DHX40	-0.431866	4.89427e-15	5.22819e-14	18.901	17.0685	18.4381	13.9297	14.7881	14.1145
LYRM9	-0.431672	0.0446166	0.0989368	0.964102	2.25914	2.01267	1.05017	1.07075	0.914877
TCERG1	-0.431537	2.3306e-31	6.64892e-30	97.9112	101.182	96.4493	84.1727	73.5291	84.1978
AC090510.3	-0.431523	0.0671318	0.140739	0.352983	0.483969	1.15254	0.214086	0.583726	0.201897
ITPKC	-0.431493	2.16718e-12	1.88081e-11	8.18298	8.4803	9.06991	6.52944	6.61966	7.10861
LRRCC1	-0.431406	7.43328e-08	4.14559e-07	8.20556	7.83786	7.51115	6.02426	6.29168	5.98087
ZNRD1	-0.431348	4.61511e-12	3.89838e-11	45.0568	46.8576	42.949	36.4607	33.7863	35.2379
NR4A3	-0.431342	0.00208583	0.00634329	0.827763	0.916631	0.886988	0.734962	0.668982	0.657483
PDCD4	-0.431118	2.36013e-13	2.20812e-12	85.3626	70.1257	85.0997	54.465	65.1469	61.1583
GNL3	-0.430991	2.74663e-27	6.37905e-26	222.216	228.807	227.748	195.736	193.77	203.218
MARCKS	-0.4309	4.3214e-28	1.03819e-26	85.6548	82.1905	87.9708	69.883	65.7296	68.2207
MCM7	-0.430813	2.19685e-33	6.97118e-32	229.513	227.685	230.267	185.658	185.88	193.253
TSEN15	-0.430788	5.2972e-16	6.04201e-15	47.2047	45.5039	44.9412	35.0709	34.9933	38.2231
UBR5-AS1	-0.43071	0.0190257	0.0468848	1.22315	1.10217	1.38087	0.924512	0.876399	0.96453
LINC01605	-0.430572	0.0486596	0.106756	3.02364	4.27252	3.7877	4.96418	2.43841	0.822011
CREB3L4	-0.430552	7.67906e-06	3.39486e-05	10.089	9.76011	9.60017	8.33916	7.93732	7.93102
CHCHD10	-0.430531	2.82747e-26	6.17413e-25	171.163	169.514	163.777	137.079	129.686	133.909
R3HDM1	-0.430504	3.28815e-31	9.30244e-30	60.9837	56.4779	60.3242	45.3994	43.5826	46.7354
CANT1	-0.430502	1.4494e-34	4.87293e-33	75.0179	81.2729	84.362	65.3715	65.4903	60.1868
PHLDA1	-0.430416	4.59498e-40	1.98664e-38	78.3491	77.1783	79.6178	63.3654	62.5487	61.5321
ASS1	-0.430391	1.97981e-26	4.37957e-25	162.2	160.848	169.327	132.413	127.109	133.831
SUOX	-0.430386	1.49176e-10	1.08582e-09	10.3721	10.8815	10.505	9.31124	9.42575	8.17124
PRDX1	-0.43037	4.01451e-31	1.13169e-29	1460.95	1373.65	1417.47	1127.77	1132.66	1157.96
AC010422.6	-0.43025	0.0362935	0.0827172	0.407352	0.289375	0.580598	0.403085	0.262876	0.247985
ADGRA2	-0.429991	0.0401711	0.0903486	0.121106	0.165639	0.182845	0.112801	0.125446	0.137596
RPARP-AS1	-0.429891	5.39124e-09	3.37732e-08	12.636	12.0359	13.0753	9.45896	9.47792	9.91056
BMP8B	-0.429857	1.09957e-09	7.40406e-09	4.04076	3.95952	4.18473	3.31057	3.22258	3.17781
RHOXF1P3	-0.42961	0.0697122	0.145123	0.305155	0.238932	0.202141	0.18845	0.194636	0.107026
ZFP69	-0.42956	2.80311e-05	0.000114774	4.9343	4.44287	4.94376	3.75916	4.36704	3.45361
JADE3	-0.429496	1.82889e-12	1.5995e-11	9.62698	8.904	9.60609	7.63401	6.90803	7.52356
KAT8	-0.42947	2.40123e-20	3.76013e-19	47.7355	47.3837	49.2126	40.0418	38.7223	38.6972
RDM1P5	-0.429436	0.0688926	0.143706	0.569586	0.631088	0.273345	0.249144	0.213329	0.171685
MAPK9	-0.429261	2.69936e-27	6.27543e-26	64.9458	66.6244	66.9922	52.7387	49.3218	51.0254
SNX5	-0.429036	3.03124e-31	8.59611e-30	286.418	275.21	284.837	224.322	217.171	231.737
SURF4	-0.428811	1.25126e-29	3.2709e-28	130.119	123.982	120.423	100.505	96.081	99.677
KATNB1	-0.428718	2.62087e-17	3.31251e-16	23.9746	22.4663	22.7315	18.3208	17.3494	19.3874
IFT43	-0.428446	6.06651e-06	2.72408e-05	19.9593	22.084	23.3299	15.9603	16.4534	19.826
B4GALT5	-0.428445	3.8858e-28	9.34481e-27	29.1559	29.2021	29.5269	23.4566	23.4828	23.6359
TUBD1	-0.428399	2.51601e-08	1.48079e-07	16.1768	16.8314	15.6503	14.2089	13.44	16.121
FGGY	-0.428386	0.000260637	0.000926257	6.56488	5.59337	6.33131	4.62458	4.36049	5.07752
PMPCB	-0.42827	2.84934e-22	5.0547e-21	78.9542	77.6695	81.4409	64.1324	62.6796	63.1637
PRICKLE3	-0.428092	2.77381e-12	2.38721e-11	18.0832	20.974	19.9596	16.9711	17.3891	14.9991
PEX12	-0.428062	6.84627e-06	3.04655e-05	5.16508	5.25374	5.21738	3.80392	4.29229	4.30964
S1PR2	-0.428061	2.25743e-05	9.36755e-05	2.64751	2.5101	2.44365	2.14461	2.13242	1.72438
BRD3	-0.428049	2.50424e-19	3.63329e-18	14.307	13.7586	13.1481	11.3902	10.3812	10.4103
KIZ	-0.428014	1.41435e-14	1.46215e-13	26.7186	27.2132	27.673	23.3907	22.3045	21.6585
MEGF9	-0.427925	5.2232e-11	3.99671e-10	5.22431	4.85804	4.85309	4.0551	3.97873	3.86891
HARBI1	-0.427815	0.000275966	0.000976348	4.26627	3.94866	4.63571	3.58713	3.88411	3.6084
PRDM16	-0.427675	0.0618542	0.13118	0.449862	0.407848	0.204487	0.26068	0.22575	0.06479
COX18	-0.427517	6.80746e-10	4.6754e-09	16.766	15.5297	16.7137	13.7017	12.7245	12.6772
AP001458.2	-0.427474	0.075347	0.154589	2.2995	1.09309	1.00929	0.88679	0.79958	1.01675
AC008105.2	-0.427263	0.0422752	0.094438	2.52454	2.57519	1.97132	1.50934	1.56142	1.15179
CNOT8	-0.427199	1.75195e-16	2.06887e-15	48.5026	45.9507	48.8076	35.32	37.6335	38.1653
GEMIN4	-0.42709	4.33791e-25	8.9379e-24	53.3103	51.6255	50.4529	42.4159	43.4176	42.8511
C1orf210	-0.426834	5.59338e-08	3.17239e-07	13.3208	12.8378	14.9153	10.6494	11.2239	10.2691
AC008267.5	-0.426657	0.045572	0.100782	3.81728	2.97859	2.34477	2.09828	2.15092	1.48718
AP002807.1	-0.426566	0.00259674	0.00775688	11.1494	11.8659	10.1397	7.53003	7.95408	9.32654
LRTOMT	-0.426507	0.000384075	0.00133028	8.56713	7.14192	8.44428	7.73658	5.19412	7.05715
ZNF558	-0.426305	8.14218e-14	7.89795e-13	15.7692	18.3962	18.0815	15.0188	13.1274	13.5943
SMIM1	-0.426243	0.0740005	0.1523	1.43129	1.6393	1.77515	1.04827	0.783731	1.32642
AL390195.1	-0.426166	0.0187079	0.0461688	6.54039	5.49038	5.24242	5.31725	5.68992	4.39401
CYP4F3	-0.426048	0.00462782	0.0131395	1.22422	1.20789	1.20383	0.737907	0.991612	1.10184
SLC33A1	-0.425941	3.37646e-15	3.65285e-14	22.609	21.6226	23.3085	19.0253	14.9486	18.7492
AL132780.2	-0.425901	0.0577889	0.12382	1.56855	1.87328	2.11499	1.26677	1.76301	0.863723
ALG5	-0.425631	1.68598e-12	1.47778e-11	47.501	44.7249	43.3067	35.7158	36.8334	36.7204
EFCAB11	-0.425584	4.79669e-06	2.18028e-05	17.9916	18.4183	18.8791	13.8398	13.4226	14.0797
GON7	-0.425551	5.95448e-07	3.00842e-06	18.4437	18.9412	17.1891	14.5096	14.7813	14.0096
TRIM14	-0.425541	1.37378e-21	2.33357e-20	14.914	15.6571	14.7665	13.7141	13.3313	13.1026
AL354694.1	-0.425007	0.0674428	0.141303	2.02263	1.70864	1.78091	1.27303	1.30005	1.15996
INTS9	-0.424946	5.68223e-13	5.17351e-12	18.8298	18.3826	20.592	16.3377	15.4995	14.839
STIMATE-MUSTN1	-0.424825	4.16008e-05	0.000166431	4.89042	5.26367	4.86951	5.26114	4.00827	4.53363
LRRC9	-0.424773	0.0781042	0.159227	0.089517	0.167452	0.148102	0.069501	0.055618	0.076355
FBXL20	-0.424519	1.97216e-08	1.17321e-07	6.19507	6.60322	7.31873	4.54543	4.76531	5.43603
TUBGCP5	-0.424454	2.77175e-11	2.16915e-10	13.484	12.6523	11.9671	10.1791	11.1514	11.1652
USP6NL	-0.424342	6.33654e-26	1.35744e-24	28.2016	28.3711	28.8891	24.576	25.0421	24.8488
TMSB4XP4	-0.424313	0.0781875	0.159339	0.749346	1.0928	1.38878	0.703692	0.567008	0.547053
[truncated: 38,687 more rows]

## Sheet: Table S6.2
Gene Name	log2(FC)	p-value	p-value adjusted	DLD1-S + Uracil (DSU)			DLD1-S + 5FU + IRR (DS5I)
				TPM1	TPM2	TPM3	TPM1	TPM2	TPM3
DDIT4	-3.89843	3.4692e-277	1.20818e-273	94.4264	94.4984	112.67	7.07268	6.01995	6.37301
ASNS	-2.54087	0	0	170.727	164.08	172.214	38.2191	33.8246	31.4594
ADM2	-2.42382	2.51667e-64	2.53518e-62	1.79464	1.97664	1.75782	0.270267	0.405919	0.323999
RPL22L1	-2.34584	0	0	693.469	650.452	651.956	139.288	148.739	137.085
CHAC1	-2.14143	6.70476e-171	6.81036e-168	22.897	21.7339	20.9557	5.49529	5.4189	5.64691
PIR	-2.13333	1.45636e-59	1.30048e-57	9.12894	9.2481	9.73312	2.06003	2.84544	2.07176
FGF20	-2.1131	2.00961e-22	3.39503e-21	1.77194	2.35658	1.91781	0.188639	0.658778	0.32624
CEMP1	-2.06678	2.15535e-16	2.49492e-15	0.558742	0.664668	0.955546	0.138638	0	0
PCK2	-2.02127	0	0	46.3467	49.0015	46.7377	13.4839	12.0121	12.4171
AC006449.7	-2.01927	9.73406e-16	1.07423e-14	3.27583	4.4809	5.52753	0	0.118681	0
SLC6A9	-1.99316	7.76967e-116	3.00649e-113	10.4833	11.0756	11.577	3.15707	3.01558	3.37843
DPEP1	-1.97478	2.60758e-23	4.6638e-22	2.1401	1.81917	2.23063	0.514977	0.639801	0.553835
KCNQ1	-1.95314	8.82701e-51	5.6479e-49	4.0917	4.58335	4.29021	1.65589	0.983365	1.72495
ADRA2C	-1.8961	1.09286e-59	9.86735e-58	5.25128	5.46753	5.66164	1.62687	1.29802	1.60522
SLC22A11	-1.89472	3.38756e-18	4.38334e-17	1.21624	1.32725	1.24069	0.15946	0.196304	0.270623
VLDLR	-1.86084	7.37119e-71	8.68091e-69	4.93107	5.23989	5.3128	1.34301	1.39702	1.28163
DIPK1B	-1.83799	9.20121e-35	2.91687e-33	2.43948	2.85222	2.47484	0.634913	0.667141	0.853067
SLC16A13	-1.83414	1.73949e-97	4.24053e-95	11.9476	11.7421	11.8103	3.45349	3.95644	3.80814
CRAT	-1.82584	6.50456e-58	5.39347e-56	54.133	53.9623	57.7113	17.685	14.389	18.5014
RAB26	-1.75204	1.17111e-55	8.97776e-54	9.44917	11.0744	12.0449	4.09384	3.09477	3.3309
MLXIPL	-1.69614	7.88402e-38	2.83894e-36	6.46659	8.0159	7.29509	2.4867	1.51787	2.701
PHOSPHO1	-1.65273	3.09118e-17	3.7754e-16	2.33417	1.57742	2.34174	0.490604	0.769431	0.511532
CXCL2	-1.59328	1.84692e-42	8.46319e-41	18.5053	18.5605	16.7333	5.29107	7.79229	6.0516
PHGDH	-1.58437	2.23689e-77	3.15207e-75	230.669	219.226	216.637	81.749	64.5209	87.296
PKP1	-1.55509	1.86494e-10	1.33559e-09	0.178817	0.286017	0.2449	0.039284	0.04291	0.083826
KNDC1	-1.54636	2.73101e-12	2.31249e-11	1.86102	2.55096	1.99029	0.32022	0.753176	0.240763
NOTUM	-1.54426	2.16692e-19	3.04819e-18	1.95983	2.09384	1.99209	0.868152	0.575717	0.577
CLYBL	-1.54106	2.15817e-17	2.68018e-16	5.08792	4.5482	5.33663	1.59846	1.0706	1.28218
CXCL3	-1.53904	3.10636e-109	1.03735e-106	49.4171	47.3003	43.1429	16.2901	18.364	16.5143
RPS3AP26	-1.53746	3.1627e-14	3.12907e-13	8.30022	5.47811	6.94326	2.50491	1.31133	2.03822
ZNF775	-1.53262	1.13365e-29	2.82001e-28	4.11461	4.32336	4.59661	1.92583	1.24425	1.39796
HSD17B8	-1.52389	1.19694e-49	7.38708e-48	15.2154	15.3623	15.2384	5.65203	5.41599	5.8309
LFNG	-1.51218	2.53347e-38	9.40043e-37	4.6395	4.48514	4.5862	1.83134	1.99608	1.80446
TMEM143	-1.47419	5.13936e-25	1.01529e-23	3.77402	3.72303	3.68585	2.18891	1.76346	1.23625
SLC43A1	-1.47102	2.574e-83	4.61389e-81	15.3843	14.8922	14.0867	7.28514	6.27498	6.57374
INSIG1	-1.46396	5.03809e-133	2.66997e-130	49.9781	49.1893	56.4638	20.6839	19.9184	21.0629
SLC1A4	-1.45199	4.91203e-231	9.97878e-228	37.6582	35.4861	35.0931	14.8888	14.9916	14.9589
SLC7A11	-1.45191	4.17815e-128	1.99716e-125	15.4373	14.7419	14.1374	5.68179	6.2735	5.77763
CYP4V2	-1.44536	1.35784e-87	2.69118e-85	9.50023	8.71864	10.0538	2.92239	3.94876	2.72414
PYCR1	-1.44495	1.9701e-302	9.60543e-299	139.605	137.804	140.214	57.0886	54.6849	57.1914
AL354743.2	-1.43878	7.92842e-13	7.02067e-12	3.81879	4.63583	4.43763	1.63092	0.92205	1.46394
CDKN1C	-1.41903	2.48886e-57	2.02921e-55	12.7613	12.9416	13.7422	5.58383	4.90569	5.6576
CCDC121	-1.41794	1.3604e-15	1.48318e-14	2.95424	2.89165	3.25443	1.34769	0.909081	0.743979
SPRYD3	-1.38887	6.53165e-140	3.98071e-137	21.4614	22.3212	24.0159	9.53432	9.67237	9.56829
HCFC1R1	-1.38741	1.197e-57	9.8251e-56	22.743	21.6755	24.1044	8.55225	9.36847	9.62767
CUTC	-1.38435	4.27358e-57	3.43833e-55	25.0675	23.6019	26.2811	11.5892	10.8665	10.3522
AC104958.2	-1.3816	2.08101e-21	3.31358e-20	5.95584	6.40968	7.12872	2.52272	2.18557	2.80661
TTLL1	-1.38096	4.8075e-18	6.16179e-17	3.40082	3.04691	3.00116	1.15664	1.13801	1.20881
CLDN2	-1.37237	2.54526e-130	1.24097e-127	25.0732	26.0375	25.7694	10.8874	10.0041	11.6575
APCDD1	-1.36337	3.53762e-24	6.65432e-23	4.14076	3.45603	3.28423	1.38278	1.40878	1.85507
H19	-1.353	3.23007e-40	1.32341e-38	178.416	187.985	205.788	80.6089	73.6909	84.632
VIL1	-1.34577	8.29489e-62	7.9926e-60	8.05826	8.65964	8.05336	3.63086	4.32604	3.59554
AP003068.1	-1.33318	1.14717e-07	6.24792e-07	2.16418	2.00211	1.20742	0.316793	0.170145	0.261667
YPEL2	-1.33179	8.51418e-14	8.10459e-13	1.01176	0.918066	0.892718	0.311777	0.376915	0.24989
PRSS2	-1.31288	1.94152e-22	3.28683e-21	11.3385	12.7082	11.731	5.0082	4.03066	5.73191
PDGFRB	-1.30834	1.40671e-08	8.43613e-08	0.306072	0.345912	0.28984	0.217814	0.120442	0.185935
EGLN3	-1.30499	2.5588e-38	9.48001e-37	12.2435	11.158	14.4202	6.23024	5.42784	5.39236
STPG3	-1.30451	6.06686e-09	3.77966e-08	1.72831	1.61262	1.51664	0.631417	0.404529	0.512897
OMA1	-1.30104	1.83143e-48	1.07066e-46	19.7703	18.6966	20.7873	9.41925	10.1723	8.5724
H1FX	-1.28837	3.83745e-171	4.06736e-168	98.5666	103.402	108.896	47.3403	46.0855	47.1408
CCDC170	-1.28072	2.0496e-07	1.0888e-06	0.422128	0.253514	0.263009	0.202066	0.054724	0.217444
SLC2A4	-1.27797	3.57469e-08	2.04659e-07	0.341421	0.423151	0.504492	0.119348	0.158966	0.122077
PSAT1	-1.27208	4.12069e-206	6.27839e-203	258.32	241.239	240.527	107.242	117.084	112.887
ADAMTS19-AS1	-1.27009	3.72598e-07	1.92156e-06	1.59448	0.821423	0.739766	0.247531	0.249709	0.121776
TCP11L2	-1.26194	1.48119e-11	1.17007e-10	2.24426	2.90627	4.62368	0.92765	1.43599	0.899731
FBXO4	-1.26049	1.99961e-34	6.19398e-33	14.6993	13.7507	17.3666	7.49275	6.57159	7.03585
AC073111.4	-1.25698	3.39447e-40	1.38611e-38	12.1871	13.4553	14.4479	6.91428	6.58397	6.24045
CST1	-1.2564	3.45724e-07	1.78977e-06	2.18983	1.67089	2.08182	0.429971	0.116859	0.89533
GEMIN8	-1.25618	3.52789e-17	4.28515e-16	5.68523	5.95969	6.10738	2.45675	2.40519	2.07384
KBTBD7	-1.24547	2.23766e-45	1.16311e-43	5.45511	5.04345	5.63986	2.41018	2.36333	2.5271
SLC25A48	-1.23823	4.84758e-11	3.66205e-10	2.51799	1.83312	2.26708	0.722159	0.753683	0.825183
CADPS	-1.23666	8.17399e-53	5.58167e-51	8.69533	9.86352	8.88389	6.08414	5.37811	5.20254
CARS	-1.23653	4.59005e-226	7.99259e-223	80.1464	79.4222	77.7064	36.3195	37.872	39.8637
SESN2	-1.23148	1.09691e-84	2.01057e-82	10.7025	10.5396	10.8429	5.12342	4.91612	4.92116
TMEM141	-1.23027	7.05765e-75	9.05533e-73	108.482	105.291	120.049	56.5399	48.0692	56.0009
GARS	-1.22854	4.32907e-261	1.05534e-257	256.786	247.859	251.928	122.629	117.619	118.9
HSD3B1	-1.226	2.49967e-19	3.50213e-18	7.50861	6.24422	7.91813	4.10464	2.6073	4.38623
BBC3	-1.22433	2.22371e-35	7.19916e-34	9.88124	10.4526	11.1369	5.63212	4.17475	6.14835
AC018413.1	-1.22172	1.57775e-08	9.41093e-08	2.9455	4.63202	4.51316	1.67671	2.24178	1.64686
FAM27E3	-1.21772	1.34314e-09	8.87827e-09	1.95199	1.88213	1.63663	0.929435	0.730512	0.464056
SCD	-1.21552	5.41411e-215	8.79902e-212	168.868	164.567	172.574	79.3631	76.9406	84.1512
KIF21B	-1.21428	1.17069e-58	9.90939e-57	3.82866	4.03206	3.81537	1.86955	1.61151	2.09205
CEMIP	-1.21402	4.1644e-105	1.23805e-102	25.7187	24.1297	24.2456	12.3125	11.1928	12.7499
PRKAG1	-1.20752	1.23237e-94	2.8612e-92	43.3199	42.1657	41.4566	22.8308	22.8166	23.4151
SEC24D	-1.20748	2.55018e-124	1.11015e-121	30.2516	30.1389	31.5246	15.0227	13.935	15.9235
CDRT1	-1.20291	1.88655e-29	4.61751e-28	12.8141	14.3036	11.7905	5.42657	6.07605	5.76615
FGF21	-1.19865	1.08077e-06	5.2927e-06	0.469717	0.35018	0.420777	0	0.055423	0.037261
FOXO4	-1.19655	6.98004e-19	9.51143e-18	3.05307	2.78966	3.0028	1.3516	0.917673	2.11181
FBXW10	-1.19587	2.04016e-08	1.20104e-07	0.707799	1.03823	0.766526	0.437626	0.211115	0.452667
NUPR1	-1.19551	1.71322e-08	1.01816e-07	1.40874	1.67286	1.77293	0.416817	0.173775	0.541736
EFNA3	-1.1949	1.41191e-19	2.00697e-18	4.78539	5.31928	6.57711	2.97835	2.28299	2.65063
SELENBP1	-1.19384	2.67661e-29	6.51851e-28	102.936	109.767	111.108	56.3233	45.3909	57.7958
LINC00173	-1.19016	2.52789e-08	1.47287e-07	2.93139	2.19915	1.72802	1.25395	0.798419	1.47934
TSC22D3	-1.18592	3.08716e-35	9.94171e-34	8.59988	8.44054	8.42065	3.9186	3.78195	4.09622
H1F0	-1.18586	6.36973e-156	4.85254e-153	77.527	79.0523	83.4184	36.3082	40.3381	39.9011
HFE	-1.18444	5.94159e-48	3.40809e-46	13.8843	15.119	14.0466	6.19015	5.10028	6.36884
ENTPD8	-1.17828	1.52653e-18	2.03132e-17	3.27328	3.2679	3.97851	1.3707	1.33713	1.76568
PRSS1	-1.17653	1.74266e-07	9.32863e-07	2.65692	2.04513	2.72048	0.799488	0.283605	0.851426
BAG1	-1.17314	4.06843e-125	1.83667e-122	85.5893	81.1447	83.9985	39.6762	41.4145	37.8198
ITIH4	-1.17085	2.84893e-09	1.82334e-08	1.74778	3.05651	2.17674	1.97558	1.58877	2.37791
NT5M	-1.16963	5.23369e-12	4.31328e-11	3.27816	3.3651	3.12517	1.92143	0.905529	1.24596
RSAD1	-1.16707	2.10691e-78	3.09411e-76	22.8411	23.8773	22.3327	12.7692	13.0611	11.4972
C6orf223	-1.16671	1.10759e-42	5.13324e-41	5.74041	5.78815	6.6244	2.64979	2.92906	3.37588
CCDC61	-1.16599	1.46411e-41	6.4079e-40	12.9318	15.3784	15.4072	8.32321	10.0529	8.81757
FBXL22	-1.16338	3.62913e-06	1.67242e-05	0.290459	0.49373	0.448366	0.10912	0.120507	0.13731
NTRK2	-1.16209	1.56939e-09	1.03052e-08	0.441974	0.427398	0.447998	0.154213	0.204741	0.179184
DNASE2	-1.15838	6.84356e-121	2.82766e-118	41.7645	42.671	44.6858	20.4819	23.6455	21.0638
MMP11	-1.15536	3.3822e-11	2.58468e-10	1.66894	1.68226	1.5742	0.811428	1.03466	0.841539
STPG3-AS1	-1.15415	8.24712e-07	4.09551e-06	0.577377	0.789797	0.829022	0.31113	0.161183	0.279071
ADGRL1	-1.15337	3.34128e-105	1.0056e-102	17.694	18.7313	17.3602	8.52049	9.31795	9.67811
MYCL	-1.15306	1.70345e-30	4.43189e-29	3.83045	3.87343	3.96286	1.8519	1.93938	1.8431
SLC1A5	-1.15261	1.63329e-285	6.63607e-282	247.917	243.755	234.597	122.692	118.832	119.011
EAF2	-1.15167	3.76844e-13	3.43428e-12	8.23816	7.00185	8.36302	3.50709	3.77914	3.44588
SP6	-1.15155	1.09494e-13	1.03379e-12	1.06523	1.05749	1.18321	0.553945	0.437526	0.492744
TGM3	-1.15001	3.55597e-06	1.64026e-05	0.156604	0.174939	0.250525	0.023357	0.013532	0.027604
TMTC4	-1.1499	3.87469e-51	2.51216e-49	11.7781	13.1716	13.3123	6.51388	5.60684	7.1281
JDP2	-1.14931	1.42909e-42	6.57327e-41	13.5603	13.9392	14.2541	6.55825	7.60791	6.75425
SMPD2	-1.13783	3.14246e-41	1.35587e-39	13.9474	13.5785	14.3451	6.93129	6.40541	6.79117
ACOT13	-1.13507	2.07994e-59	1.83049e-57	29.3395	25.8257	28.5033	12.1458	10.0221	12.1137
SNHG25	-1.13502	1.14466e-15	1.25526e-14	124.049	114.937	113.944	85.7239	59.1265	101.995
FLG	-1.1344	9.88848e-12	7.9532e-11	0.308228	0.329887	0.281168	0.135896	0.115052	0.166416
FDXACB1	-1.13388	3.13236e-23	5.58193e-22	4.19546	4.67332	4.74264	2.03185	2.05993	2.48603
NKD1	-1.13189	6.40187e-76	8.62237e-74	8.89545	11.1804	11.0476	5.61308	7.31197	6.96267
TOLLIP-AS1	-1.1314	6.23354e-10	4.2471e-09	3.37939	3.16567	3.75632	1.40804	1.5628	1.53228
YTHDF3-AS1	-1.13132	4.76871e-08	2.69663e-07	3.8002	3.57313	4.05733	1.79505	1.10427	1.61245
CADM1	-1.1301	9.20134e-53	6.26565e-51	16.4826	13.7932	13.4003	7.95638	6.73471	8.60877
MARS	-1.12945	9.4142e-267	2.54999e-263	201.833	205.743	199.785	116.349	118.77	121.78
AC120114.4	-1.12823	1.22013e-10	8.8736e-10	7.42786	7.46575	9.35313	3.57511	4.13338	3.25787
MISP3	-1.12727	3.08546e-22	5.14483e-21	5.03624	5.32127	6.356	2.44883	2.42798	3.00272
CD14	-1.12704	1.54639e-09	1.01639e-08	2.18848	1.8422	3.68803	1.08147	1.16232	1.16406
AL121832.1	-1.12567	6.08911e-06	2.72851e-05	2.07568	2.20437	1.67318	0.53717	0.645815	0.403856
CAMKK1	-1.11964	1.42618e-43	6.88466e-42	5.59197	6.36705	6.58801	3.01202	3.19346	3.08472
SP8	-1.1193	5.87115e-09	3.66063e-08	0.937071	0.904028	0.870286	0.409773	0.388914	0.495097
C20orf204	-1.11751	4.31612e-10	2.98746e-09	0.799024	0.795007	0.922796	0.365132	0.583025	0.346132
SLC37A4	-1.1151	3.73882e-88	7.5954e-86	23.2717	25.1583	25.4344	12.7858	11.8235	11.2775
AARS	-1.11061	7.05016e-179	8.59344e-176	74.5068	75.5782	79.7277	38.5724	39.4658	40.5006
RIMKLA	-1.10999	2.5329e-30	6.54101e-29	3.07237	2.79821	2.87379	2.02156	1.40496	1.68601
GALNT12	-1.10991	2.63058e-95	6.22604e-93	26.7536	27.2006	27.8634	14.8808	14.8967	15.7834
AC079781.5	-1.10967	2.77432e-21	4.38886e-20	4.33724	5.10029	4.20199	1.87929	2.63296	2.54394
KDM7A-DT	-1.10525	1.26822e-30	3.32795e-29	6.11278	6.35057	6.75996	3.2053	3.24751	3.16081
YARS	-1.10371	1.80281e-233	3.99536e-230	287.19	294.805	301.042	148.81	141.611	153.913
AL022328.4	-1.10027	5.37782e-09	3.36242e-08	2.43154	2.53574	2.72764	1.19174	1.0152	1.2024
CTTNBP2	-1.10026	1.43194e-23	2.59731e-22	2.36812	3.09652	2.92763	1.5056	2.00288	1.92521
PBX1	-1.0996	8.49586e-12	6.88309e-11	2.19225	2.4866	2.39868	1.58671	1.82985	2.4047
C11orf71	-1.09592	6.51207e-10	4.43192e-09	2.4236	1.93866	2.39582	1.04751	1.0185	0.93749
SHMT2	-1.09494	2.64662e-156	2.08126e-153	203.927	203.111	202.853	110.296	102.191	110.564
XBP1	-1.09443	1.85354e-146	1.25516e-143	90.8563	88.4011	89.2856	45.9641	46.065	45.4637
AGXT	-1.09124	4.26078e-06	1.94804e-05	0.528486	0.80109	0.971094	0.195222	0.104058	0.481856
SLC45A2	-1.08954	1.77181e-09	1.15583e-08	1.9311	1.77007	1.7915	1.02183	0.6273	0.845941
EGFL7	-1.08954	1.72189e-14	1.73671e-13	4.47156	4.15924	4.97936	2.22971	2.2955	1.97964
AC110285.6	-1.08871	6.69444e-09	4.15259e-08	1.59769	1.66144	2.00814	0.748206	0.80862	0.800126
BTN3A2	-1.07997	2.19321e-35	7.10986e-34	6.85268	6.73494	6.62796	3.19591	3.6471	3.33536
THOC6	-1.07955	3.74514e-52	2.50821e-50	32.7593	32.1437	31.8397	17.9673	14.601	18.5122
ZC3H6	-1.07911	2.75264e-26	5.76824e-25	2.96997	3.34268	2.58798	1.35316	1.26681	1.82379
KREMEN1	-1.07766	1.22472e-111	4.32698e-109	23.3725	20.5582	23.4972	10.3841	10.5898	11.4382
FAM171A2	-1.07626	4.84714e-13	4.37643e-12	2.03878	1.75927	2.14882	1.00566	0.733237	0.984744
TTC39B	-1.07175	1.48586e-54	1.07166e-52	10.9694	10.7635	10.8583	5.08772	5.1892	6.19799
NDUFA4L2	-1.06944	2.00998e-05	8.40902e-05	0.930404	1.84276	1.42021	0.111468	0.157991	0.657429
LMF1	-1.06515	3.25366e-11	2.49035e-10	5.01186	4.95563	4.41837	2.30224	2.29623	2.67963
ASCL2	-1.06329	1.11486e-133	6.03958e-131	113.727	112.308	113.427	62.3879	57.4058	60.3844
ST6GALNAC4	-1.06306	3.90028e-20	5.73468e-19	8.04855	7.65561	8.27051	4.25541	2.78938	4.11254
NUDT18	-1.06164	1.09343e-28	2.57045e-27	8.47422	8.70877	9.13741	4.93634	4.10151	4.46793
ZNF862	-1.06104	2.11557e-36	7.13324e-35	6.89621	6.65048	6.19485	3.17582	3.30859	3.4136
ESPN	-1.06074	6.39992e-06	2.85641e-05	0.844118	0.794092	1.22214	0.622624	0.170056	0.783497
GABRR2	-1.06057	4.25728e-11	3.23214e-10	2.2486	2.08528	2.00046	0.813584	0.969483	0.819057
TMEM187	-1.06038	6.64599e-16	7.42171e-15	7.00306	6.00689	6.51847	4.05796	2.73576	4.36641
IL4I1	-1.05903	8.36385e-06	3.67046e-05	0.976899	0.866226	0.631264	0.347962	0.307599	0.250921
C6orf141	-1.05854	4.32826e-26	9.01062e-25	15.6544	15.8915	15.3752	7.93367	8.43082	7.87671
ZNF25	-1.05778	7.72944e-16	8.59618e-15	3.26453	2.76001	2.73787	1.51804	1.48836	1.46212
NIPSNAP2	-1.05764	5.49906e-89	1.15566e-86	43.6384	44.5781	44.7426	23.882	23.2326	24.1602
ASRGL1	-1.05736	3.19323e-29	7.75344e-28	11.4812	12.0453	11.3603	6.59527	6.47454	7.05134
SMIM19	-1.05415	5.34655e-29	1.28412e-27	25.822	23.7513	26.5023	10.9093	10.7941	12.1968
GDPD1	-1.05279	3.26207e-11	2.49581e-10	2.25902	2.59312	3.4943	0.987075	0.893034	1.26559
SFXN2	-1.05085	1.27897e-64	1.30454e-62	20.0388	20.4621	19.4239	9.36746	8.88952	9.99452
AC009570.1	-1.05077	2.96461e-05	0.000121362	1.1676	1.0981	1.9424	0.357063	0.309065	0.262203
TNFRSF1B	-1.0505	2.37863e-28	5.50677e-27	3.58721	3.73528	4.37731	2.0666	2.0075	2.00752
GPT2	-1.04905	6.78374e-112	2.46827e-109	28.3879	30.3104	27.5906	16.8133	15.9029	19.1215
CXCL8	-1.04747	1.23304e-24	2.37246e-23	22.167	20.8139	17.8574	9.25461	11.9082	9.78726
OTULINL	-1.04162	2.34093e-07	1.23532e-06	0.40361	0.355955	0.441536	0.191279	0.185971	0.153908
GLT8D1	-1.04085	2.76249e-78	4.00857e-76	60.1275	61.6441	66.4471	36.3844	31.674	34.9289
LONP1	-1.03962	9.15518e-199	1.31285e-195	106.368	110.831	114.385	62.3302	60.5056	62.3653
GALNT6	-1.03904	7.75528e-157	6.30194e-154	51.1907	55.861	55.3156	28.2355	28.6071	30.3205
ATF4	-1.03796	3.30978e-195	4.48254e-192	447.967	429.171	438.1	236.595	231.524	236.487
IDH2	-1.03537	6.51264e-20	9.44366e-19	43.8041	40.6191	47.6081	25.3979	21.1879	24.6928
VSNL1	-1.03306	1.59815e-27	3.53536e-26	11.423	11.877	11.3004	7.41253	5.73196	5.80408
HES2	-1.03244	6.97632e-07	3.4843e-06	0.619541	0.678505	0.754873	0.240572	0.386158	0.168415
MYH7B	-1.02916	6.4866e-14	6.22806e-13	1.1536	1.35297	1.22668	0.787366	0.883076	0.848311
AL121594.1	-1.02586	6.65173e-12	5.43782e-11	11.5298	8.72413	11.2844	4.72421	5.82769	5.3929
HSPA5	-1.02425	9.48479e-151	6.60629e-148	409.32	389.873	393.289	218.002	206.343	225.377
LARGE2	-1.02273	2.81262e-80	4.54079e-78	27.6257	28.274	27.1916	17.6156	15.5021	17.23
FZD1	-1.01956	7.01641e-14	6.70768e-13	0.949964	0.993136	0.99958	0.483775	0.575429	0.468509
OARD1	-1.01953	4.3667e-41	1.86757e-39	25.1986	24.9431	25.9166	14.8428	15.3759	13.9684
BTN3A1	-1.01945	5.39469e-29	1.29441e-27	8.41312	9.83373	9.72016	5.88597	4.45002	6.92235
AC116407.1	-1.0193	3.095e-06	1.43687e-05	1.21184	1.29436	1.07609	0.522414	0.635765	0.415351
GMEB1	-1.01837	5.74257e-50	3.58955e-48	13.373	12.4436	12.7767	6.19728	7.22782	5.83129
KLHDC9	-1.0162	1.94604e-08	1.14773e-07	3.29208	3.6141	4.52877	1.57245	2.1176	1.80702
LONRF1	-1.01595	3.57418e-41	1.53942e-39	12.2816	11.8356	12.4005	6.77613	7.61077	6.78171
DHFR2	-1.01355	8.91929e-19	1.20396e-17	3.34908	2.99444	3.42716	1.6149	1.57598	1.86997
CEBPA	-1.0135	5.13491e-33	1.49735e-31	6.20905	6.39718	6.71637	3.60049	3.46246	3.37319
LGALS8-AS1	-1.00911	4.14909e-05	0.000166414	0.626272	0.589604	0.491204	0.203686	0.204176	0.208643
ANG	-1.00907	4.98959e-07	2.53779e-06	2.83711	2.82898	3.59079	1.13446	1.26785	2.24523
AL118558.3	-1.00855	4.23306e-06	1.93609e-05	1.66287	1.32557	1.67356	0.617408	0.732397	0.660868
PNRC1	-1.00762	2.60869e-31	7.01929e-30	22.6804	21.3688	24.5348	14.0826	11.4422	13.3361
CDPF1	-1.00697	7.94019e-19	1.07596e-17	6.98652	8.13948	8.19488	4.10173	4.27409	3.73353
SLC5A1	-1.00692	3.33233e-05	0.000135505	0.451915	0.321131	0.700475	0.197303	0.097443	0.161478
ANK2	-1.00637	3.42697e-08	1.96571e-07	0.689873	0.564541	0.971208	0.207508	0.245827	0.524722
MAMDC4	-1.00466	4.01083e-57	3.24838e-55	19.0023	23.8392	22.3433	11.9351	15.6838	11.969
CXCL1	-1.00261	9.21361e-27	1.97546e-25	20.5352	19.0285	17.6691	10.2834	11.1595	10.035
ELAC1	-1.00232	7.91293e-23	1.37984e-21	9.42479	9.78385	9.0286	5.2321	4.57692	4.76828
CTH	-1.00162	3.16406e-23	5.63429e-22	8.13739	8.07301	8.92899	4.78619	5.14605	4.43951
LEAP2	-0.99876	1.53166e-08	9.14495e-08	4.25151	5.41043	4.87602	2.69312	2.43186	2.18515
RNF125	-0.997794	1.2492e-20	1.89267e-19	2.94718	2.67822	2.8882	1.32227	1.46146	1.63818
NUDT3	-0.997265	4.61016e-79	6.93744e-77	6.72029	6.59405	6.72325	3.69094	3.62862	3.71232
TRIB3	-0.996828	2.72218e-144	1.79355e-141	89.2475	88.0919	89.6597	50.9534	50.4089	48.9329
PDK1	-0.996359	3.20825e-52	2.16052e-50	14.9819	13.3034	16.5199	8.97245	7.11927	8.19146
PTPRU	-0.995435	7.19343e-83	1.26159e-80	13.3703	14.2574	14.6211	8.45483	8.44377	8.64643
AL121758.1	-0.994575	6.15595e-05	0.000241347	0.145579	0.358013	0.260237	0	0.093003	0.070524
C1QTNF1	-0.992821	3.8267e-33	1.12259e-31	12.2822	12.6581	11.3093	9.52746	9.76244	10.5404
MAFG-DT	-0.990677	1.7676e-09	1.15339e-08	1.68854	1.97801	1.78419	1.03155	0.955866	0.807368
HIST3H2A	-0.988955	3.36927e-09	2.14286e-08	4.68686	4.50172	4.29961	2.15645	2.37814	2.35615
CLEC11A	-0.985561	4.09165e-10	2.84096e-09	3.49603	2.92577	2.65957	1.63449	1.39645	1.59008
ACY1	-0.982281	2.16829e-48	1.26456e-46	24.6846	26.0433	26.0501	14.54	14.1321	13.174
PRR15L	-0.981849	3.33935e-39	1.29628e-37	20.5469	20.5794	22.6607	12.1537	10.8828	12.1008
GNG2	-0.981636	2.12539e-15	2.28956e-14	4.13308	3.84839	4.03955	2.09519	2.20422	2.50173
ASB13	-0.981169	3.36439e-52	2.25943e-50	13.3513	13.2422	13.2145	6.80114	7.28511	7.43659
ORAI3	-0.980693	1.63769e-26	3.48373e-25	7.12958	6.92686	7.82341	3.77631	4.30411	4.16703
MAGED1	-0.978088	7.96159e-72	9.56097e-70	36.5443	34.6007	36.3895	20.9801	18.3497	21.4167
G6PC3	-0.977803	8.47215e-95	1.9859e-92	64.3769	62.7915	66.073	37.1476	36.2897	34.4575
ASMTL	-0.977753	1.80664e-59	1.60154e-57	25.8812	25.0498	26.303	15.5425	15.019	15.826
MTHFD2	-0.976846	3.73993e-120	1.51954e-117	230.088	211.071	215.52	119.5	126.311	120.189
SDF2L1	-0.974668	5.93491e-86	1.13032e-83	104.172	99.1218	104.257	57.9879	58.8945	57.0093
DDN	-0.974065	3.98469e-05	0.000160268	0.233668	0.237604	0.28046	0.085175	0.110201	0.110219
GGACT	-0.973523	1.29419e-07	7.01105e-07	2.14597	3.12808	3.52235	1.44629	0.881157	1.40817
TBL1X	-0.973453	4.07274e-104	1.19621e-101	18.8252	20.0097	21.3	11.6247	10.0957	10.1935
SEMA3F	-0.972874	6.6745e-19	9.10526e-18	37.8289	40.0192	40.1013	23.5314	21.7209	24.0516
PEX11G	-0.972839	6.28846e-06	2.81027e-05	1.44103	1.46869	1.91731	0.812615	0.611753	0.81242
TMEM37	-0.971846	0.000108777	0.000409225	0.359305	0.402743	0.260812	0.100952	0.053104	0.089082
C19orf73	-0.971022	5.74624e-05	0.000226267	1.42263	1.8056	1.58303	0.782697	0.722873	0.371587
CYP4F23P	-0.969069	6.756e-05	0.000262843	0.599203	0.665286	0.688962	0.51255	2.59378	0.353949
C17orf49	-0.968745	1.10506e-61	1.0606e-59	64.4699	67.7378	69.9083	39.0003	37.3165	38.8024
LRRC26	-0.967931	3.29748e-13	3.01749e-12	5.33188	5.07409	5.88869	2.83609	2.61345	3.29215
MRPL23-AS1	-0.966717	5.1468e-06	2.3317e-05	0.742717	0.807507	0.859091	0.358997	0.464893	0.313057
HIST1H1C	-0.965795	1.21169e-35	3.98633e-34	65.6104	60.2011	61.1116	36.4162	31.9646	36.0385
APOL6	-0.964096	2.55372e-61	2.41297e-59	5.46808	5.444	5.4791	3.04254	2.97613	3.17628
TYMSOS	-0.96374	3.19635e-06	1.48195e-05	2.28845	2.73445	3.35945	1.3028	1.35152	1.04191
NLRP6	-0.963198	4.06254e-06	1.86089e-05	0.857795	1.13129	0.765534	0.65482	0.277844	0.410151
ZNF624	-0.96075	3.20665e-11	2.45591e-10	2.52089	3.00282	1.94404	1.813	2.17029	1.86985
ULBP1	-0.960049	7.16778e-20	1.03517e-18	4.54262	4.2764	4.09307	2.46855	2.36264	2.28623
AL365217.1	-0.95994	9.60174e-05	0.000364119	0.423325	0.492141	0.52203	0.148505	0.088205	0.282761
ETFDH	-0.95972	4.71502e-42	2.11681e-40	23.6602	22.9216	23.0233	13.9998	16.8162	13.0189
TBCCD1	-0.95793	7.67261e-31	2.03529e-29	10.8136	10.7883	11.8897	6.77353	7.37649	5.69341
ABHD14B	-0.957316	9.08688e-61	8.52e-59	25.1966	27.365	26.1153	15.3973	15.6118	14.8672
CD84	-0.957243	0.000131838	0.000490304	0.118926	0.075679	0.103001	0.033465	0.010603	0.015904
SQLE	-0.956408	9.93908e-111	3.41261e-108	79.0954	74.0418	75.6907	44.4289	45.2681	50.0219
SEMA5A	-0.955697	7.27236e-48	4.16163e-46	4.24619	3.9704	3.64302	2.20064	2.64534	2.09348
TDRD3	-0.953453	4.74553e-34	1.44608e-32	11.5871	12.2792	13.6581	6.58836	7.08046	8.23472
DNAH5	-0.953446	5.3602e-05	0.000211853	0.601039	0.46985	0.620433	0.252873	0.234937	0.333685
HNRNPH2	-0.950396	8.39224e-98	2.09665e-95	104.546	98.6645	106.453	58.9008	57.0537	60.7606
MKX	-0.950236	7.32594e-09	4.52131e-08	1.64771	2.07503	1.83369	0.867629	0.846487	1.13988
IDH1	-0.94902	2.51437e-124	1.11015e-121	201.133	192.513	205.58	115.157	112.994	117.508
AXIN2	-0.948711	7.88669e-140	4.68931e-137	280.435	293.577	291.914	166.418	161.282	173.227
CCDC167	-0.94862	1.11687e-24	2.15575e-23	32.3998	33.0738	34.3729	19.0912	19.1595	18.1614
TMEM145	-0.948337	6.35741e-06	2.83796e-05	0.883761	0.917541	0.909438	0.372565	0.420898	0.487247
TMEM102	-0.941936	1.92627e-39	7.54962e-38	13.0266	12.4198	12.8449	7.19462	7.04156	7.49431
MPP1	-0.941777	1.57881e-24	3.01869e-23	13.7748	12.8403	11.2856	8.09247	6.11386	7.88752
HDDC3	-0.940991	1.48383e-32	4.21104e-31	20.1403	19.6958	19.945	13.3909	11.1102	10.332
ASIC1	-0.939605	1.81767e-46	9.97998e-45	12.1857	12.6966	12.6618	8.68761	9.70083	8.19099
AC080112.1	-0.939355	3.60229e-12	3.01464e-11	2.82563	2.69596	2.77458	1.51635	1.31923	1.69458
AC026954.2	-0.938272	0.000191484	0.000697547	0.241613	0.288622	0.307665	0.052553	0.049465	0.168266
RNASE4	-0.937493	1.15379e-05	4.98353e-05	1.60826	1.89512	2.74185	1.59953	0.901804	0.738631
BTBD3	-0.934168	1.06532e-28	2.5068e-27	6.36696	6.14837	6.48417	4.20969	3.85182	2.94261
PCP4	-0.933534	1.43311e-05	6.11847e-05	4.36208	6.91171	8.48182	3.09924	2.68051	3.60073
MOCOS	-0.933338	2.1599e-79	3.33253e-77	20.5298	20.9819	16.0707	10.4086	9.41667	8.84847
DMRT2	-0.932634	1.28839e-08	7.75707e-08	2.15963	2.44965	2.60811	1.30881	1.34597	1.16199
EDEM2	-0.929464	1.07998e-38	4.08815e-37	17.2766	16.5419	18.4372	9.68096	10.1118	10.2964
LINC01137	-0.92896	8.11098e-08	4.4857e-07	2.45559	2.4349	2.26672	1.17131	1.25237	1.3304
MAML3	-0.92867	1.8131e-06	8.67e-06	0.417497	0.36626	0.343398	0.368538	0.168035	0.156731
LINC02749	-0.928201	8.80329e-05	0.000336374	2.7594	2.78986	3.46065	1.21491	1.45522	1.05338
MIR210HG	-0.925282	9.77084e-05	0.000370153	6.63054	8.52531	15.1107	4.71236	3.27287	4.98487
FRA10AC1	-0.924398	9.50291e-54	6.71484e-52	23.6556	22.0356	22.0665	13.2281	14.8774	14.6233
MYB	-0.924229	1.84321e-49	1.12616e-47	21.8739	22.5502	24.1304	12.2269	12.3283	14.6543
SREBF1	-0.924007	1.04906e-106	3.19675e-104	72.5322	76.3248	74.7031	50.3317	41.6876	49.5947
BLMH	-0.923044	3.11849e-81	5.17161e-79	50.8879	49.6684	49.8356	30.4951	31.0762	28.8156
HERPUD1	-0.922524	2.01822e-69	2.30986e-67	65.8875	58.257	57.8393	31.7392	36.8096	35.7911
IER5L	-0.922449	2.03209e-46	1.11322e-44	11.5926	12.1585	12.2638	7.1226	7.1612	6.66238
ACADS	-0.921124	1.47679e-29	3.63648e-28	9.64582	9.97083	10.6427	5.84492	6.03652	6.16565
RPL32P29	-0.919608	4.09443e-08	2.32721e-07	22.4029	19.885	17.8257	12.8241	8.8055	10.3164
STEAP3	-0.918505	5.28498e-88	1.05604e-85	21.1624	21.0404	20.8719	12.4797	12.1996	12.0097
FAM86C1	-0.917731	3.77077e-30	9.61545e-29	12.4011	13.2241	13.054	8.19955	7.51616	7.40953
BX537318.1	-0.917698	1.34563e-05	5.76821e-05	1.60558	1.60226	2.07714	1.08968	0.887	0.602456
DERL3	-0.917487	8.91359e-05	0.000340215	1.01139	0.96611	1.02847	0.469744	0.453132	0.563615
EIF4EBP1	-0.916606	1.05496e-102	3.02563e-100	131.31	131.633	131.116	76.7811	77.5244	77.6763
UNC5B	-0.915059	5.56876e-11	4.17837e-10	0.822428	1.02706	1.12423	0.604024	0.455816	0.61504
TEF	-0.913408	1.15541e-41	5.12121e-40	6.57281	7.08898	6.57985	4.08466	3.65524	4.46607
PRSS12	-0.911584	8.38164e-13	7.40049e-12	2.2784	2.85876	2.72139	1.88819	1.26446	1.76759
GRB10	-0.910827	1.7359e-93	3.88236e-91	28.3375	29.7493	28.0427	16.623	16.8092	17.8362
AL590438.1	-0.910517	0.000261222	0.000932642	0.136025	0.113727	0.138676	0.022919	0.03983	0.027007
SLC7A5	-0.910041	2.75154e-191	3.53037e-188	246.105	242.853	234.465	143.055	143.157	141.824
AC117378.1	-0.908442	3.1276e-05	0.000127691	5.15066	5.11979	4.83764	2.85608	1.46987	2.84496
TRIM34	-0.907899	2.98299e-15	3.19085e-14	5.23531	5.27481	5.23116	3.10025	2.46743	3.05414
PRF1	-0.907045	4.03638e-05	0.000162133	0.68363	0.573959	0.529293	0.245081	0.214481	0.371981
AC046134.2	-0.905484	3.59658e-07	1.85954e-06	3.42132	3.26208	4.7028	2.02635	2.27494	1.9733
CNBD2	-0.903855	4.49945e-06	2.05177e-05	4.93511	4.50575	3.67411	1.94116	2.66938	2.32564
ATP8A1	-0.903061	7.39749e-43	3.46134e-41	6.84865	7.29908	7.74198	5.47585	5.5144	5.83249
CHURC1-FNTB	-0.902068	0.000115311	0.000431872	2.7716	1.6127	0.801261	0.447482	0.6502	0.849099
GADD45G	-0.901142	4.71756e-07	2.40646e-06	2.95391	3.03401	3.32295	1.70521	2.05046	1.28785
PELI3	-0.900667	2.15766e-30	5.60165e-29	7.22602	6.95885	6.56613	4.07255	4.26997	4.06363
ROM1	-0.899539	1.45075e-05	6.18833e-05	1.93291	2.75154	1.56225	0.976593	0.840842	2.31772
RFX2	-0.899259	3.77837e-20	5.55879e-19	7.35985	6.48317	8.51161	5.12177	5.4386	3.97609
FGD5	-0.898106	0.00034477	0.00120551	0.099512	0.290438	0.306797	0.09487	0.08178	0.053442
AMACR	-0.897598	5.80303e-54	4.12438e-52	47.2153	43.0453	46.0136	28.2775	25.7272	28.7207
MAP2K6	-0.897094	2.88415e-05	0.000118307	1.56723	1.13408	1.09992	0.506867	0.552948	0.808401
PTMA	-0.895735	1.75552e-168	1.646e-165	3655.94	3488.92	3607.89	2095.88	2164.91	2193.31
TFAP2A-AS1	-0.89549	0.000242267	0.000868656	1.0133	1.07173	1.15473	0.456417	0.235443	0.541708
NAGLU	-0.894945	5.20485e-77	7.20931e-75	33.4723	36.0562	35.5419	21.7739	21.3687	23.6661
PTPN18	-0.893954	9.15027e-70	1.05718e-67	34.7829	35.0331	34.4398	21.5855	20.7941	22.0433
CHST13	-0.892974	0.000117852	0.00044071	0.545802	0.527358	0.683983	0.296849	0.24689	0.250034
FAM114A2	-0.89261	4.19027e-29	1.01039e-27	14.1661	13.6392	14.2859	7.45274	7.6777	7.23941
DENND5A	-0.889513	1.5451e-88	3.19208e-86	28.0587	32.311	32.5746	20.976	19.6488	19.8943
CCDC149	-0.88946	9.68337e-19	1.30565e-17	6.10567	5.3802	5.98846	3.58396	3.10149	3.67117
SLC25A23	-0.887565	8.27398e-112	2.96622e-109	47.8135	48.4141	47.927	31.2936	31.1407	30.1215
RPL3	-0.886835	2.33913e-158	1.96632e-155	1855.15	1843.05	1895.52	1170.39	1146.88	1156.56
ERMARD	-0.886826	8.76814e-33	2.52063e-31	18.5617	21.1736	20.38	13.4235	13.1968	13.4129
FAM78A	-0.886235	2.20772e-08	1.29624e-07	0.943127	1.21943	1.27764	0.55269	0.615567	1.01885
LENG9	-0.885249	4.14234e-14	4.05224e-13	3.81227	3.9942	4.59765	2.21322	2.73829	2.31652
PRSS23	-0.885214	7.61159e-161	6.87242e-158	394.882	374.343	380.726	237.025	230.596	244.722
EVX1-AS	-0.884573	0.000116134	0.000434685	2.80938	4.64843	3.71221	1.93101	1.38057	1.83154
OAF	-0.88412	5.02795e-45	2.58045e-43	20.2503	21.3632	22.5896	13.8473	12.5343	13.3158
TNFRSF11B	-0.881458	2.24522e-05	9.3355e-05	1.16441	1.37218	1.6865	0.635216	0.573482	0.880227
TMEM179B	-0.879559	2.59605e-32	7.3079e-31	31.8943	30.3185	29.4152	19.9047	17.5355	19.0882
SNORA50C	-0.878502	0.000364297	0.00126942	12.6167	33.523	51.1668	3.02972	17.4193	2.80515
ZNF821	-0.877776	1.69642e-05	7.16482e-05	1.43904	2.10855	1.88607	1.31461	1.16826	1.86911
AC008622.2	-0.877731	2.87707e-05	0.000118036	1.16311	1.4037	1.57454	0.635493	0.736768	0.761938
TUBE1	-0.876392	2.63305e-25	5.28736e-24	19.3952	21.9474	23.4427	11.575	13.582	10.6891
GXYLT2	-0.875602	7.00426e-27	1.51106e-25	9.50707	11.7998	12.7624	6.05998	7.27348	6.09437
LURAP1L	-0.875142	3.05605e-09	1.95231e-08	2.58346	2.63385	2.97453	1.47296	2.24397	1.63442
AL139246.5	-0.874404	2.02362e-05	8.46025e-05	1.74552	1.65771	1.47219	0.629242	0.76314	0.938885
HLA-DMB	-0.873626	2.65579e-05	0.000109511	1.36899	1.4379	1.61036	0.671754	0.603226	1.25582
PARPBP	-0.873246	5.01619e-40	2.02794e-38	23.4443	23.2006	25.5769	15.2331	15.4941	14.7514
TAB1	-0.871902	4.06021e-40	1.64966e-38	12.9221	12.6919	16.2595	7.12017	7.86994	8.21007
BMF	-0.870142	1.87269e-11	1.46416e-10	2.3259	2.13516	2.74595	1.54972	1.98118	1.27364
SLC5A4-AS1	-0.869344	6.77046e-06	3.00529e-05	0.37675	0.457168	0.434528	0.25911	0.209289	0.202365
STEAP1	-0.869342	7.589e-36	2.50684e-34	43.3661	41.1732	40.9	25.2465	27.406	23.5648
SLC4A8	-0.867801	1.10145e-25	2.24509e-24	3.85017	3.89063	3.90762	2.66328	2.37759	3.34301
ACSS2	-0.865303	4.68984e-58	3.91538e-56	38.8796	41.4724	42.069	29.4755	27.3026	27.0823
TLCD1	-0.864269	5.3631e-18	6.85948e-17	15.0907	15.7731	14.6811	9.50674	11.1054	10.9044
CXCL5	-0.863906	2.97497e-25	5.95923e-24	2148.21	1957.28	1980.96	1154.02	1324.06	1154.83
AC144652.1	-0.863722	5.40295e-06	2.44049e-05	1.60436	1.6885	1.40031	0.881975	0.726212	0.917747
AL117339.5	-0.863285	4.50927e-06	2.05548e-05	0.902197	0.982693	0.908706	0.517045	0.319774	0.658006
INSR	-0.862879	4.35957e-17	5.26387e-16	1.71529	1.92785	1.75457	1.23831	1.81341	0.982106
SHPK	-0.862171	2.13632e-56	1.67998e-54	11.9457	12.2977	12.3672	7.31539	7.44564	7.5158
LSM2	-0.862055	9.96366e-56	7.68652e-54	84.4455	82.1701	83.5885	51.6893	49.198	52.5308
SND1	-0.860359	2.43933e-137	1.38293e-134	128.541	128.457	127.143	76.5045	82.1195	81.7237
VSIG10L	-0.860284	1.78037e-15	1.92641e-14	4.19071	3.78478	4.14948	2.5096	2.35034	2.4699
EML2	-0.860233	3.93105e-52	2.62551e-50	40.3401	43.5995	42.7538	30.2929	25.7801	38.0282
FPGT	-0.859372	4.49346e-30	1.13987e-28	18.839	17.7707	17.938	11.7462	9.59577	10.2169
NEK3	-0.858976	4.56858e-19	6.30515e-18	8.62304	8.41648	8.05588	5.09429	5.5659	5.64119
TESC	-0.858741	1.65933e-20	2.49391e-19	18.8757	17.9769	19.1621	12.2765	11.4311	11.2129
AC078852.2	-0.857722	1.18681e-05	5.11892e-05	5.08977	5.56341	4.57203	2.54391	2.96763	2.7851
GMDS	-0.852209	3.7904e-38	1.39581e-36	38.5075	31.3282	34.298	22.2167	17.8052	22.1262
ANO7	-0.85215	4.71859e-13	4.26985e-12	3.84078	3.77207	3.17566	2.05455	2.22727	2.30566
TNKS1BP1	-0.850385	5.1079e-68	5.71195e-66	29.2106	31.9823	28.9502	23.9716	19.4757	24.4029
PYROXD1	-0.849125	1.03333e-51	6.80825e-50	34.5873	32.8206	34.2203	21.5731	21.8507	22.0333
NALT1	-0.847995	2.43705e-06	1.14559e-05	4.12574	5.5756	6.18158	2.73896	2.66072	2.95833
ZBTB45	-0.846957	1.77998e-58	1.50147e-56	45.2762	47.9337	48.0284	30.9592	30.1932	29.7457
TLE6	-0.846291	1.04204e-05	4.52009e-05	2.59369	2.78844	2.44861	1.7062	1.12201	1.97625
VCP	-0.846175	1.20034e-151	8.60644e-149	300.933	303.739	309.654	198.422	192.06	199.912
NR4A2	-0.846091	1.46724e-10	1.05918e-09	2.36481	2.34978	2.21028	1.2532	1.20925	1.49061
DBP	-0.845737	1.30973e-22	2.2406e-21	13.6144	14.9395	16.6289	10.9313	14.789	10.3948
COASY	-0.843791	4.00834e-114	1.50331e-111	135.13	138.784	140.015	84.3009	85.301	86.665
FAM222A	-0.843764	7.9306e-17	9.43084e-16	3.47657	3.03798	3.08092	1.952	1.67484	2.04318
AL035078.4	-0.841998	0.000546687	0.00186524	27.0468	31.6776	31.0152	15.1081	6.92012	16.9168
ADA	-0.841263	3.63835e-17	4.41052e-16	8.47347	9.3537	8.67049	5.55881	5.12146	6.00242
PCED1B	-0.840191	5.68954e-06	2.56045e-05	1.22896	1.48436	1.6787	0.83804	1.21989	0.806688
PIWIL4	-0.840139	6.59711e-09	4.09431e-08	2.70732	3.03918	2.95625	1.66424	2.67233	2.19787
NT5C	-0.839014	2.78212e-49	1.67877e-47	56.103	55.3068	53.9027	33.6104	33.5322	30.8316
UHRF1BP1	-0.838977	1.78164e-88	3.64982e-86	15.2313	15.0716	14.5048	9.07822	9.56739	9.14864
MID1IP1	-0.838817	6.17721e-90	1.33264e-87	44.832	44.1303	43.6393	27.5722	29.6626	27.9645
AC008764.4	-0.83837	9.65957e-06	4.20878e-05	8.64558	15.834	15.448	8.20876	8.4181	4.82424
AC138811.2	-0.838344	8.83225e-10	5.92821e-09	19.1509	17.7816	16.3409	8.08432	10.2027	13.4675
FURIN	-0.838071	1.68388e-97	4.14642e-95	43.0739	43.9011	43.7608	28.1	25.5525	28.9967
ZNF235	-0.837275	1.16171e-10	8.46388e-10	2.6476	2.98331	3.06452	1.73938	2.26111	1.95778
SGPP2	-0.835966	2.89706e-34	8.89478e-33	7.66834	7.50575	7.20247	4.24838	5.04426	4.57536
DDX60	-0.83396	3.80063e-07	1.9584e-06	1.14206	1.24118	0.825211	0.650822	0.734775	0.978245
ZNF771	-0.83292	1.09025e-18	1.46516e-17	9.10772	8.58833	8.64507	6.14539	5.35766	5.53795
FAM86JP	-0.830597	1.14857e-12	1.00358e-11	5.09608	4.70215	4.61752	2.87103	3.25232	3.09181
MLEC	-0.829775	4.64221e-111	1.61668e-108	158.918	154.422	152.269	123.107	118.286	126.521
LINC02600	-0.829686	0.000872271	0.00287393	0.110111	0.084956	0.111554	0.021135	0.007344	0.04977
TPCN2	-0.82829	1.51789e-45	8.00931e-44	10.0703	10.9287	10.41	7.02713	8.20474	6.76211
KLF15	-0.828043	2.63625e-08	1.53344e-07	1.99308	2.02953	1.72376	1.00946	1.18567	1.08472
TMEM183A	-0.827144	2.57763e-75	3.37836e-73	51.4323	50.3541	52.5284	35.4783	34.4765	36.0016
SNTB1	-0.82706	5.7476e-84	1.03789e-81	30.8191	29.6335	30.1287	18.9028	19.4391	20.7235
RFXANK	-0.826686	1.20874e-39	4.79131e-38	54.1053	56.1654	59.2647	39.3507	35.6909	39.3292
AC006538.2	-0.826317	8.68262e-07	4.30038e-06	9.03645	7.68929	9.62159	4.68953	5.65329	4.91181
AL021546.1	-0.825448	0.000984767	0.00321632	1.09083	1.03508	1.6883	0.377169	0.313124	0.478515
RTN2	-0.825376	1.65093e-10	1.18616e-09	4.70199	5.6922	5.99918	4.25353	3.10712	4.32207
NLRP2	-0.824899	1.14955e-60	1.06961e-58	48.2513	45.7537	45.0136	29.7447	29.5403	32.7877
INTS5	-0.824813	2.10323e-64	2.12749e-62	20.8781	20.6613	20.6527	13.1522	12.5127	13.1596
AC005332.4	-0.823443	3.41675e-07	1.77032e-06	2.04414	1.96428	1.89374	1.03258	1.19548	1.22221
TNFRSF9	-0.823116	3.55523e-16	4.04808e-15	5.41914	4.3617	4.44197	2.45993	2.45256	2.4957
CRELD2	-0.822721	2.1414e-79	3.32504e-77	65.24	65.7818	65.938	40.8191	41.8358	39.9006
SLC16A14	-0.822371	1.80193e-11	1.41065e-10	2.8311	2.88496	2.45461	2.02407	1.53006	1.78262
MID1IP1-AS1	-0.821002	9.89251e-05	0.000374297	9.29614	8.69654	6.97983	3.747	5.62831	4.36322
SUSD4	-0.820962	3.1613e-13	2.89723e-12	4.68021	4.81368	5.00574	2.74676	3.16604	3.03387
AC009133.2	-0.82049	2.07316e-05	8.65994e-05	6.77211	6.11595	5.03048	3.96459	2.47696	3.53594
BCDIN3D	-0.819925	1.47834e-12	1.27934e-11	3.0383	3.41777	3.72849	2.27258	2.09175	2.20013
ERP29	-0.819248	3.6231e-72	4.39422e-70	180.516	176.115	184.078	118.752	107.993	118.903
PYCR3	-0.819032	5.38515e-38	1.9682e-36	24.6534	24.3772	24.9644	17.0494	14.4734	17.2703
DPH6	-0.81668	7.94416e-11	5.88819e-10	15.5719	14.241	14.8772	11.0994	7.59067	7.80419
NXPE2	-0.81637	0.000861569	0.00284097	0.686715	0.511793	0.635227	0.218057	0.226172	0.340966
AL355312.2	-0.815926	0.000813002	0.00269431	1.72639	1.16089	1.42599	0.454166	0.18763	0.898052
TMEM231	-0.813315	6.78022e-17	8.10237e-16	4.55559	5.49525	4.838	3.12445	3.05757	3.07605
MPND	-0.809503	3.17604e-18	4.12495e-17	11.891	10.8334	11.5159	8.70797	9.38905	7.40239
ADORA1	-0.808177	0.000915339	0.00300608	0.484318	0.359551	0.337465	0.220244	0.193428	0.095905
HAGLR	-0.807821	3.33221e-10	2.33427e-09	2.11261	2.54811	1.8342	1.65153	1.87959	1.19346
ZNF497	-0.80666	2.64069e-10	1.86539e-09	2.85885	3.37988	2.57616	1.80248	1.7008	2.01526
CALR	-0.806517	1.95325e-132	9.92006e-130	894.873	867.708	885.546	569.689	554.471	571.557
IGFL2	-0.805518	6.27776e-23	1.09863e-21	39.7351	35.4029	39.4331	23.5541	25.4195	25.0654
PSPH	-0.805461	1.81808e-65	1.88601e-63	75.0234	76.0768	75.2109	46.2967	46.0531	44.9627
COQ8B	-0.799952	9.14755e-44	4.4869e-42	28.5248	28.8023	27.9585	19.2788	16.3877	17.9642
ALKBH3	-0.799833	1.52285e-29	3.74234e-28	23.8914	27.0563	26.0157	15.8618	18.4598	20.2783
HMGCS1	-0.799577	1.19108e-95	2.84667e-93	163.964	159.601	166.554	101.078	101.949	104.895
TBC1D16	-0.797526	8.3393e-50	5.18611e-48	10.5639	11.0267	11.2972	6.31456	6.46423	7.14037
ENPP5	-0.79738	4.55932e-15	4.80948e-14	5.3781	6.03153	5.55737	3.61554	3.28393	3.54889
TOR3A	-0.797314	2.61632e-59	2.27788e-57	50.9806	47.6723	47.252	32.2944	31.4631	30.9609
LRRC20	-0.797252	1.29032e-35	4.23358e-34	11.1992	10.9932	11.6619	6.83317	7.13124	7.5175
INF2	-0.794974	7.39032e-122	3.16072e-119	119.674	127.134	126.693	93.9757	94.2084	94.9729
LINC01219	-0.794186	0.00126998	0.00406241	0.551816	0.502268	0.638738	0.069435	0.365393	0.027344
PTRH1	-0.793804	2.82614e-18	3.67836e-17	18.7272	18.5669	20.5921	12.544	12.8243	11.1827
SLC25A6	-0.793415	1.47753e-108	4.80256e-106	470.471	457.726	474.319	307.183	295.485	301.828
AP001469.1	-0.79283	0.00163088	0.00512604	0.97739	1.18002	0.89808	0.349283	0.281511	0.443167
MED11	-0.791403	1.73592e-20	2.6042e-19	26.2736	25.813	27.2291	17.0459	18.3256	15.779
EIF3FP3	-0.791335	3.21404e-18	4.17209e-17	22.3994	20.9135	19.4256	13.5486	11.59	14.4628
CARMIL3	-0.79074	0.00123355	0.00395678	0.198285	0.286811	0.28015	0.10342	0.036532	0.325795
ALKBH7	-0.790612	1.15073e-38	4.34924e-37	54.375	51.7019	55.3454	36.3181	33.2185	34.9741
MCRIP1	-0.790567	8.88197e-32	2.42198e-30	20.9981	21.7385	22.3479	12.9489	13.4916	13.391
APEH	-0.790056	2.8989e-74	3.66163e-72	168.032	167.153	167.408	118.663	105.036	116.76
LAS1L	-0.78957	2.49872e-76	3.42212e-74	46.0076	45.6547	46.2795	29.2083	29.5016	29.5738
WRAP53	-0.789055	7.50036e-50	4.67631e-48	30.7075	30.1695	32.0539	19.4149	19.0008	19.0657
SMIM29	-0.788789	1.14844e-18	1.54081e-17	18.5764	18.2509	18.851	12.0484	11.9728	10.3971
SSBP4	-0.788613	1.61787e-32	4.57546e-31	36.8187	34.5381	38.9124	25.4978	28.6545	23.4936
HIST1H2BK	-0.787801	2.44733e-17	3.01928e-16	105.035	87.3868	91.1555	60.1303	53.7998	64.4679
TGFB3	-0.787343	5.14925e-09	3.22944e-08	6.02755	5.7929	5.54497	3.38541	2.62579	3.8139
ARRDC3	-0.787024	2.35713e-13	2.1733e-12	4.0589	4.79122	4.8428	2.7333	2.16342	2.91598
AC011912.1	-0.786175	0.000850919	0.0028089	0.232975	0.261837	0.313397	0.122102	0.181656	0.101738
VPS33B	-0.785033	2.64285e-18	3.44163e-17	8.58129	10.0681	9.54099	8.35235	9.5774	7.97882
AC072061.1	-0.78321	0.000901622	0.00296423	0.674371	0.597255	0.542292	0.307415	0.172987	0.391315
MFSD3	-0.783183	4.11879e-38	1.51445e-36	26.6483	28.2226	29.6951	19.0013	18.5186	18.1378
PPM1J	-0.782094	1.25107e-09	8.29542e-09	4.0038	3.21005	4.09024	2.31991	2.12279	2.21821
AC010422.6	-0.782055	0.000451665	0.00155716	0.407352	0.289375	0.580598	0.216883	0.143284	0.300405
HOXB4	-0.77969	2.75422e-26	5.76824e-25	16.1881	20.0693	17.2326	10.8631	11.8524	11.7451
LTC4S	-0.77927	0.000207802	0.000753278	3.6639	4.10612	3.59361	2.17374	2.15729	1.75517
IRF2BP1	-0.779164	2.63179e-61	2.47714e-59	25.9312	26.1862	27.1509	17.0237	16.9307	17.2246
REXO5	-0.779072	1.29045e-24	2.47901e-23	13.7901	13.2397	13.4291	8.57735	9.05598	10.1006
HSP90B1	-0.779034	1.90465e-98	4.88753e-96	1023.96	1002.65	1018.72	669.957	654.627	706.13
RNASEK-C17orf49	-0.778793	0.000218625	0.000790044	1.21519	1.48091	1.38744	0.513561	0.710126	1.49612
IL20RA	-0.778315	3.44547e-62	3.34636e-60	38.6598	38.0937	36.9279	25.6658	25.7955	26.7795
PRKCQ	-0.77781	9.03282e-10	6.05783e-09	2.14872	2.43363	2.37838	1.3756	1.49498	1.49501
GAS7	-0.777593	7.52367e-25	1.4673e-23	6.71135	6.41683	7.39593	5.01185	4.68351	5.35819
MSRB1	-0.776182	1.94153e-41	8.43682e-40	33.5713	33.5528	34.5335	22.455	20.993	22.44
MYT1	-0.775489	0.00198163	0.00613204	0.118895	0.119849	0.097525	0.046544	0.018204	0.04399
RAB43P1	-0.775477	0.000627173	0.0021188	2.77881	3.52219	3.11449	2.1875	1.1106	1.65674
DISP3	-0.775293	0.000497356	0.00170744	0.623613	0.862597	1.09162	0.592708	0.39551	0.47681
VEGFA	-0.775106	1.12947e-81	1.88591e-79	48.2871	52.1646	49.7788	35.7055	35.6163	36.4467
LITAF	-0.77472	4.40017e-72	5.31026e-70	61.9786	60.7794	63.3192	38.1282	39.8011	40.9241
SLC7A1	-0.77316	1.61355e-75	2.12622e-73	39.5033	38.0192	34.9113	23.8364	25.8856	24.3964
ZNF18	-0.772879	3.96375e-15	4.19576e-14	5.48017	6.2997	5.84582	3.94331	3.55782	3.7463
UFSP1	-0.772238	1.05081e-06	5.15425e-06	3.99763	3.80227	3.70031	2.26903	2.03201	2.67502
PROM1	-0.772116	4.35533e-14	4.24697e-13	4.42719	3.73663	4.44855	3.17641	2.99803	3.61522
DCST1-AS1	-0.771531	0.000395532	0.00137139	2.07619	2.32797	2.26151	1.34984	1.38117	0.953906
ULK2	-0.77137	1.75508e-12	1.51131e-11	3.63719	3.61094	3.93492	2.55388	3.2292	1.89219
LAMTOR2	-0.77132	2.23775e-30	5.79723e-29	75.6657	75.1869	79.3416	53.7131	47.5117	47.965
DNHD1	-0.770916	3.88185e-30	9.87805e-29	6.65412	8.27172	7.2039	5.3823	6.55155	6.25032
KLHL35	-0.769279	3.2009e-08	1.84291e-07	2.80427	3.48726	3.01216	1.7688	2.27813	1.67638
PAGR1	-0.768065	1.215e-47	6.92036e-46	20.3916	20.1379	21.5904	13.7457	12.6597	13.8041
BCL11A	-0.767416	1.45612e-16	1.70414e-15	6.70642	5.67192	7.02849	3.90474	5.3111	3.38745
SUCLG2	-0.765833	5.1599e-46	2.77678e-44	38.3313	36.84	39.6797	23.767	24.7623	26.0476
UBE3B	-0.764455	5.70473e-52	3.78937e-50	19.3693	18.5924	19.7378	13.9636	13.3789	15.6403
HDAC4-AS1	-0.763503	0.00231194	0.00707867	2.29197	2.65717	2.42927	1.29123	1.12486	0.61882
AC078852.1	-0.763422	0.00166071	0.00521107	4.09945	3.64843	3.0861	1.24625	2.50438	1.6468
SLC25A10	-0.763329	1.2493e-73	1.56987e-71	102.682	101.216	98.4846	71.2424	68.3934	68.4977
APOBEC3F	-0.762764	4.5483e-30	1.15258e-28	13.7524	12.93	13.2438	10.5152	11.1843	12.6354
SIRT3	-0.762488	8.47417e-35	2.70044e-33	28.1286	28.7399	28.7002	18.1915	18.1873	18.6438
IGFLR1	-0.762308	1.03507e-07	5.66648e-07	5.87817	6.72099	8.45771	3.51859	5.67318	4.47413
RPL10A	-0.762115	3.77417e-108	1.19489e-105	1226.48	1193.23	1215.65	782.209	750.717	779.045
ZNF524	-0.761919	3.55367e-19	4.94471e-18	14.6476	13.8052	12.5791	9.03556	8.71734	8.71051
EIF4B	-0.761247	5.65153e-89	1.17755e-86	347.373	341.12	352.763	226.626	212.903	231.203
ST14	-0.761077	2.22849e-116	8.7623e-114	222.166	220.173	224.927	148.565	145.131	148.939
AL031716.1	-0.760171	0.00169973	0.00532528	3.33511	4.10458	4.03079	2.40746	1.17958	1.7956
NXPH4	-0.759708	7.72639e-10	5.21756e-09	4.36235	3.88448	4.03052	2.97018	2.12959	2.70338
AL451165.2	-0.75929	0.00017896	0.00065492	9.01993	8.22891	9.48048	5.03959	3.99032	5.07017
ITGA9	-0.759077	1.09039e-10	7.96569e-10	1.65894	1.6478	1.47563	1.22373	0.873778	1.1499
TIMM13	-0.759055	5.3237e-71	6.30005e-69	97.6217	99.9893	108.27	62.4742	59.2489	65.7416
ZNF575	-0.758939	0.000232719	0.000836884	2.10851	1.78576	1.4574	1.21009	0.775902	1.08114
ARHGEF37	-0.758217	3.45109e-09	2.19319e-08	1.94426	1.82564	2.22391	1.15441	1.14803	1.3572
AP003680.1	-0.757804	0.00121257	0.00389512	0.452091	0.271559	0.312193	0.162983	0.166215	0.192334
KDM1B	-0.756638	1.47725e-43	7.10301e-42	19.6677	17.9542	18.4693	12.8215	12.6696	12.3913
RTN4RL2	-0.756369	2.44099e-06	1.14722e-05	2.50396	2.2082	1.69098	0.939235	1.00897	1.01605
LINGO1	-0.755542	0.00219135	0.00673739	0.144207	0.145797	0.169934	0.053128	0.021412	0.028947
PARP16	-0.75551	7.89661e-22	1.28679e-20	8.62551	8.9383	8.75545	6.35102	6.82948	6.23066
MMAA	-0.755497	7.11989e-06	3.14664e-05	3.01956	2.72107	2.93582	2.11758	1.19572	1.67325
SESN3	-0.755068	2.25595e-15	2.42485e-14	2.84984	2.58068	2.84528	1.59591	1.60889	2.11698
EML5	-0.753658	1.28739e-12	1.12046e-11	1.40417	1.78222	1.63572	1.10541	1.30958	1.33455
AL096701.4	-0.752549	0.0018124	0.00565142	1.28173	1.56656	1.33741	0.831216	0.430408	0.757894
CHDH	-0.75247	4.24824e-50	2.683e-48	8.52752	8.43274	7.09552	4.95291	5.16539	4.85979
PRMT6	-0.752458	3.8647e-40	1.57285e-38	17.5984	17.7955	17.8647	11.279	12.0884	11.5484
EPRS	-0.752374	8.20799e-97	1.98113e-94	213.509	205.583	204.968	137.222	134.073	140.956
PTGFRN	-0.751967	2.94706e-100	7.80907e-98	39.4513	39.4687	40.6155	25.8851	26.4337	26.9018
ZC3H10	-0.751361	5.43392e-21	8.44821e-20	4.27499	4.57352	4.06348	3.00245	2.62073	3.70319
GSTM4	-0.75135	9.57874e-66	1.01087e-63	75.052	77.238	71.4134	47.0347	49.3907	47.3728
AC064807.1	-0.751328	5.80523e-06	2.60818e-05	2.57078	1.97203	2.27499	1.89802	1.44547	1.32729
UGT8	-0.750733	4.64984e-41	1.97481e-39	33.2519	31.6801	32.7231	19.5142	19.5023	20.2388
UGT1A3	-0.749947	0.000944893	0.00309563	1.02895	0.705186	0.747247	0.453855	0.235099	0.602173
LY6G6D	-0.7497	1.45966e-05	6.22309e-05	12.0578	12.702	15.9397	8.31935	6.45131	9.91729
SCGB2B2	-0.749121	0.0023218	0.00710529	0.307359	0.315564	0.366574	0.125946	0.130841	0.187413
AC005288.1	-0.748708	0.00278904	0.00841683	0.841202	0.737694	1.24221	0.582118	0.293752	0.148393
AL133325.3	-0.748615	0.00230828	0.00706836	0.271847	0.277879	0.306365	0.120984	0.052342	0.216366
TSR2	-0.748581	6.86571e-49	4.09223e-47	15.1956	14.7411	15.1651	9.92049	9.77572	9.95226
MAP1A	-0.74834	7.08762e-05	0.000274649	0.321771	0.25765	0.255361	0.203229	0.106167	0.182869
SRI	-0.748311	2.49389e-36	8.38566e-35	122.027	120.783	127.119	84.6927	69.8413	81.4494
FAM156B	-0.747802	0.00120909	0.00388497	3.45101	3.82216	4.34626	2.76978	3.22695	2.8583
AC006486.2	-0.747293	0.000384066	0.00133468	0.762527	0.745958	0.753785	0.424932	0.476184	0.394457
HSPA1B	-0.746799	5.73994e-79	8.58456e-77	174.86	166.984	169.452	114.576	108.339	116.23
LINC00896	-0.745637	8.04021e-08	4.44857e-07	2.4602	2.86084	2.65132	1.94835	1.75271	1.36618
CIRBP	-0.745151	1.47639e-73	1.84571e-71	178.829	178.337	191.9	113.235	100.248	116.758
TPGS1	-0.744629	4.48793e-28	1.02249e-26	22.9477	22.4764	23.2208	14.452	15.4532	14.8998
SEMA6B	-0.744172	1.1312e-09	7.5304e-09	1.581	1.80273	1.89166	1.07594	1.01185	1.02289
ZNF688	-0.743608	3.53137e-11	2.69614e-10	5.91206	7.05599	6.06253	3.89475	4.2544	3.49703
ETV7	-0.743233	0.00106609	0.00346014	0.917946	0.744253	0.852967	0.473959	0.523447	0.511346
MEGF8	-0.742599	4.86509e-77	6.77721e-75	9.53669	10.3447	9.50006	6.56404	6.96457	6.98295
CCDC85B	-0.742566	9.54806e-39	3.61995e-37	57.5672	54.2859	57.9819	38.3311	38.1784	36.1494
AC012640.2	-0.741696	4.9141e-06	2.23001e-05	4.52401	4.49648	5.13076	2.76802	3.06218	2.94089
INVS	-0.740761	1.06552e-32	3.0416e-31	13.7598	13.8515	14.5636	9.07135	8.31756	8.68346
CCDC117	-0.740351	7.07103e-43	3.31495e-41	25.5502	23.0235	25.5111	16.5129	16.2602	15.1641
SEPTIN4	-0.740247	2.01844e-05	8.4415e-05	3.34428	2.09355	2.07642	1.45583	1.06941	1.54114
MKNK2	-0.739747	2.468e-50	1.56272e-48	88.1133	91.3279	97.5357	74.5479	63.8302	74.2736
CLDN7	-0.7396	4.3168e-82	7.30798e-80	245.123	238.178	241.69	163.612	152.459	162.066
PTMAP5	-0.73943	0.00146089	0.00462635	3.93667	5.40753	3.60525	3.04857	2.46873	2.60293
RRNAD1	-0.738306	8.65146e-27	1.85983e-25	26.5001	27.139	28.5081	17.4256	17.0641	17.5945
LRP8	-0.737425	2.1553e-72	2.6403e-70	37.2035	37.8739	36.3694	24.4859	24.8275	24.5235
SLC50A1	-0.737411	3.9857e-42	1.80601e-40	48.6579	49.9266	50.1519	33.6048	35.0236	34.7174
TPP1	-0.737249	5.88006e-83	1.03872e-80	42.7811	43.4205	43.8034	30.7048	29.0501	29.8206
TMEM246	-0.737139	2.5702e-18	3.34881e-17	5.30786	5.01641	4.68634	3.3446	3.29018	3.46713
RNF122	-0.737034	9.14131e-07	4.51381e-06	2.81821	2.48161	2.97988	1.98359	1.49619	1.66325
FBXL20	-0.735675	1.17753e-19	1.68166e-18	6.19507	6.60322	7.31873	4.21068	3.62003	3.73787
TTC25	-0.735124	3.80293e-05	0.000153312	1.29401	1.46053	1.48512	0.891772	0.589663	0.746105
HSD17B4	-0.734185	7.09208e-79	1.04782e-76	125.658	112.326	129.118	85.523	75.9818	78.5424
AL590708.1	-0.734177	0.000388148	0.00134771	0.738638	1.03056	1.03099	0.529079	0.444619	0.665974
AL137002.1	-0.733809	0.00346994	0.010269	15.7555	11.8106	12.9539	7.95764	4.77422	4.26281
IMPA2	-0.733342	8.6845e-25	1.68694e-23	23.1362	23.509	24.5277	17.1722	14.5598	15.8528
CEP63	-0.731685	5.64241e-27	1.22485e-25	26.6903	24.9987	28.4254	16.8931	17.1308	18.8331
NTHL1	-0.731201	1.50422e-31	4.07897e-30	37.3282	38.0189	38.5544	25.9872	27.0774	25.3184
STAC3	-0.730511	0.000264824	0.000944117	1.44861	2.42516	1.98721	1.16219	1.34699	1.61932
MEN1	-0.730376	1.04773e-82	1.81146e-80	50.1985	51.2746	50.1625	35.0285	34.6137	34.2614
SOD2-OT1	-0.729998	0.001865	0.00580007	0.578927	0.719452	0.777937	0.302148	0.448206	0.374092
DRAM1	-0.728809	3.19395e-31	8.57511e-30	19.8805	18.1687	20.5916	14.9415	13.0192	14.6884
NAGA	-0.728799	3.54978e-53	2.47247e-51	24.208	24.3084	24.5965	16.0803	17.0945	16.7482
AL024508.2	-0.728474	3.35619e-07	1.74116e-06	3.79972	3.55596	3.76538	2.70353	1.99504	2.30369
CENPH	-0.727602	1.09971e-44	5.56199e-43	73.6291	69.9025	73.3154	49.344	50.0994	47.8835
CD72	-0.727582	0.002578	0.00783232	0.724468	0.864228	0.877449	0.50275	0.481009	0.30448
AP003559.1	-0.727557	0.000110474	0.00041535	1.29809	1.41425	1.2208	0.789799	0.678908	0.897644
XPOT	-0.727322	2.1338e-84	3.88193e-82	92.4373	89.5669	88.322	57.1185	61.4296	56.6681
FP565260.3	-0.727119	6.55339e-25	1.28527e-23	13.0413	12.428	13.8268	8.98675	8.90886	9.01752
DDR2	-0.726973	2.77656e-05	0.000114143	0.558942	0.497375	0.437224	0.222113	0.438466	0.219017
AP003419.1	-0.726812	7.14343e-05	0.000276636	7.52168	4.72867	6.28017	4.46678	3.92766	2.87361
NOC4L	-0.726565	7.60531e-45	3.86255e-43	32.5935	33.1451	33.2487	22.8567	23.1493	22.4472
URAD	-0.726546	0.00334635	0.00993877	1.21847	0.658991	0.875493	0.368615	0.366263	0.521243
GPRC5C	-0.726508	9.27489e-11	6.82885e-10	6.30288	6.77189	6.49578	4.38738	3.46308	4.30623
MIF4GD	-0.726077	5.5054e-29	1.31967e-27	28.6409	29.4989	30.4682	19.4263	21.0971	20.4156
P3H4	-0.725224	6.60184e-32	1.81034e-30	21.5914	23.7792	26.4112	17.8322	15.1297	16.9005
JAK3	-0.725085	0.00156562	0.00493747	0.173631	0.197302	0.213414	0.10234	0.099066	0.122964
PLA2G4F	-0.725011	1.85644e-08	1.09686e-07	1.71546	1.77207	1.842	1.1538	1.06801	1.31679
AC243960.7	-0.724723	0.000946108	0.0030992	0.391985	0.560705	0.476766	0.04133	0	0.048647
RHBDF2	-0.724624	2.94311e-22	4.92431e-21	12.4808	13.8186	15.1359	8.92578	8.94107	10.0032
ANKRD20A2	-0.724558	0.00139804	0.00443998	0.235882	0.414896	0.271661	0.000705	0.038477	0.194509
MMP15	-0.724497	1.63117e-48	9.55883e-47	35.8204	34.7061	35.1673	25.4551	22.6254	24.6541
VASH1-AS1	-0.723933	6.76128e-09	4.18979e-08	4.54794	4.63462	4.41765	3.40604	3.58352	3.56855
AC140479.2	-0.723513	2.27105e-05	9.43646e-05	1.02423	1.1192	1.09959	0.611336	0.78324	0.665047
KBTBD4	-0.723392	2.75412e-27	6.04863e-26	14.9448	16.4873	15.8742	10.3947	10.5731	11.9462
ST7-AS1	-0.722937	0.000176519	0.0006469	1.18094	1.30816	1.25246	0.895273	0.601857	0.755933
KLHL24	-0.722904	1.33407e-13	1.25422e-12	9.54797	6.48478	7.29659	4.55014	5.54606	5.58256
ATG9A	-0.722597	6.79614e-51	4.3599e-49	31.4416	31.817	30.5918	21.9748	18.7555	23.376
AC099343.3	-0.722512	5.22292e-05	0.000206796	1.07683	1.30663	1.39717	0.736491	0.903299	0.723714
SMAD6	-0.72249	3.29179e-07	1.70921e-06	1.00527	1.29956	1.16821	0.795801	0.597111	0.722166
ANXA6	-0.722355	2.10504e-60	1.93648e-58	73.3693	71.8277	74.8413	51.5457	50.1433	53.582
MYC	-0.721343	8.38682e-93	1.85867e-90	100.717	98.5956	99.1072	65.0035	67.0527	66.0759
SNORA14B	-0.721016	0.00262343	0.00795943	46.9062	32.9173	53.5608	24.8438	20.6245	21.9548
EEFSEC	-0.719767	6.43561e-29	1.5366e-27	14.0863	14.126	14.2493	9.38017	9.30946	9.49366
NDRG1	-0.719237	9.20205e-05	0.000350074	10.7698	9.5823	14.5443	6.75732	6.70425	6.49708
CDC42EP4	-0.719205	2.04919e-37	7.23989e-36	17.3822	17.7357	18.48	12.4526	11.272	11.9644
SEC23A-AS1	-0.719103	0.00103256	0.00336027	0.377527	0.966885	1.07876	0	0.113242	0.074486
NEURL2	-0.718976	0.00398814	0.0116644	1.29055	0.73716	0.739663	0.568076	0.327741	0.642358
SLC43A2	-0.718789	4.60584e-09	2.89907e-08	2.54734	2.29698	2.72225	1.6937	1.39204	1.80766
SPEF2	-0.718373	8.99081e-05	0.00034284	1.63325	1.80633	2.2217	1.08346	0.723566	0.711504
DEPTOR	-0.718323	0.000536822	0.00183363	0.85337	0.868733	1.33015	0.922918	0.499362	0.522171
NTN3	-0.718313	0.00350346	0.0103599	0.321633	0.284774	0.264072	0.157918	0.139277	0.122321
ADCK1	-0.717884	2.28351e-13	2.11022e-12	7.91801	9.18545	9.98286	6.36202	6.51906	5.96036
THEM6	-0.717821	1.36045e-36	4.60627e-35	16.2688	16.3773	16.2226	11.075	11.1882	10.7186
OSBPL6	-0.717454	1.26862e-06	6.16924e-06	1.96523	1.61294	1.87974	2.001	1.26668	1.44547
JAM3	-0.717404	0.000120006	0.000448215	0.713987	0.873715	0.802824	0.540344	0.475466	0.585349
AC022384.1	-0.71734	5.46163e-16	6.14131e-15	6.34548	7.60339	7.58973	4.65489	4.19959	5.16101
KAZALD1	-0.717018	2.52873e-12	2.14792e-11	9.57114	9.19443	10.0334	7.03686	6.68447	5.97635
AC010655.4	-0.716648	2.44531e-05	0.000101208	8.38205	8.30798	10.0767	6.06033	3.95044	6.57202
AC004877.2	-0.716417	0.0043856	0.0127186	1.62311	1.50554	1.30853	0.908701	0.396461	0.331411
NFS1	-0.7164	3.07136e-39	1.19607e-37	51.8575	47.3513	52.0803	35.4605	32.0713	34.9001
CCDC107	-0.716233	1.02814e-11	8.25559e-11	10.6563	11.2083	11.6158	7.68647	8.8849	6.50009
MXD4	-0.715641	8.25203e-26	1.69476e-24	9.7017	11.7804	12.6068	7.31074	7.06291	7.95412
EIF4E2	-0.715471	1.15747e-62	1.1332e-60	117.808	112.466	118.735	82.5099	80.8471	84.2225
AC103760.1	-0.715365	0.00264601	0.00802095	0.331244	0.369714	0.645654	0.307728	0.157678	0.320168
AL118516.1	-0.714996	1.38569e-08	8.31212e-08	12.9029	12.6912	13.4114	7.75565	9.31191	8.63293
NDST2	-0.714884	6.183e-27	1.33981e-25	17.8899	17.215	18.5104	15.4868	12.3779	12.2932
AC026803.2	-0.714749	0.00447452	0.0129518	0.79807	0.691007	0.651328	0.203506	0.379924	0.256443
SARS	-0.714414	2.84492e-71	3.3831e-69	177.352	168.21	171.082	120.876	120.733	120.02
AC004812.2	-0.714191	1.96142e-05	8.21713e-05	1.75269	1.94253	1.66218	0.943587	1.18281	1.29042
KCTD18	-0.712843	1.81817e-16	2.11568e-15	8.96202	8.43906	9.27487	6.28998	5.73069	5.95227
EIF3L	-0.712811	2.57075e-91	5.64591e-89	315.87	315.705	328.063	215.609	196.809	221.757
SYNM	-0.712694	3.99201e-07	2.05224e-06	0.702901	0.924479	0.880516	0.59208	0.455789	0.563218
AL731566.2	-0.712329	0.000146854	0.000542918	1.44418	1.87317	2.00852	1.23097	1.17797	0.902005
MTHFR	-0.712316	1.24533e-34	3.91723e-33	11.0234	10.7729	10.3699	7.15745	7.02068	7.12462
JMJD8	-0.711959	2.73036e-49	1.65163e-47	47.458	44.2075	45.1822	29.9998	29.3254	29.7896
AP003065.2	-0.711817	0.000710593	0.00237984	2.59455	2.4262	1.92321	1.49686	1.26982	1.32096
GSTZ1	-0.710909	5.00459e-17	6.0397e-16	16.3241	16.7491	17.2902	11.2181	9.33273	11.2785
SOX12	-0.710864	6.09373e-47	3.40718e-45	17.7298	17.4791	18.4222	12.402	11.5316	12.2724
REX1BD	-0.71075	3.38263e-36	1.12961e-34	60.6314	61.6024	65.8243	43.5731	40.5016	44.4506
MCM6	-0.710082	4.53659e-80	7.2283e-78	127.117	121.409	122.556	85.1089	81.499	83.4938
AC008608.2	-0.70975	0.0023846	0.00728011	6.19641	4.35136	4.77393	3.87359	2.60678	1.72348
PCNA	-0.709612	3.27458e-81	5.39376e-79	519.126	490.268	496.385	343.737	348.204	333.054
AL163051.1	-0.709597	0.000459243	0.00158217	1.28055	1.39198	1.8291	0.998592	0.799367	0.854399
AL645929.1	-0.70937	0.000891427	0.00293269	1.5639	2.03466	1.59828	1.22327	0.881215	0.993435
ENTPD5	-0.709297	1.07513e-22	1.85227e-21	9.95869	9.0519	8.9774	5.88752	7.03401	5.53176
TCFL5	-0.709137	4.11359e-32	1.14215e-30	16.5938	17.5657	17.9412	11.5639	12.4088	11.3633
TTC41P	-0.708918	0.000684459	0.00229894	1.01113	1.44979	1.02806	0.730871	0.520109	0.684253
FAM234B	-0.708696	3.57221e-14	3.5171e-13	3.30611	3.35871	3.5734	2.24313	2.38577	2.05824
MEX3B	-0.70865	0.000185411	0.000677246	0.797992	0.663834	0.58942	0.458993	0.412306	0.413689
SHANK1	-0.707994	0.00443317	0.0128428	0.630161	0.478781	0.736011	0.355636	0.170627	0.470073
ATG16L2	-0.707942	4.81599e-16	5.4379e-15	10.1374	10.9588	10.4786	6.77427	7.33354	8.12223
ZNF672	-0.707906	2.19889e-38	8.1839e-37	15.9081	16.3633	17.0276	10.3471	12.4946	12.0938
NAA80	-0.707825	3.09063e-18	4.01831e-17	15.0989	14.6935	15.6346	10.3344	10.6946	10.7783
TOR2A	-0.707825	1.12155e-18	1.50557e-17	13.7066	13.0588	12.4152	9.38982	8.44979	8.06621
ZNF213	-0.707333	8.7344e-28	1.96609e-26	7.68313	7.69608	7.74935	5.32186	5.11075	5.27407
CHCHD4	-0.706315	1.37803e-38	5.19222e-37	44.2674	43.0702	42.88	29.5259	30.3275	28.2348
FPGS	-0.704088	4.05564e-48	2.33732e-46	44.8217	51.2976	48.6649	43.9471	44.9753	41.8914
WNT11	-0.704075	0.00372424	0.0109557	1.35967	0.739407	0.593378	0.385179	0.326284	0.446137
ST6GALNAC1	-0.703772	0.0012488	0.00399884	0.976595	0.639055	1.32987	0.831948	0.659821	0.594
UBQLN2	-0.703754	2.40228e-44	1.20252e-42	17.0007	16.8065	16.8161	11.1763	11.2822	11.8043
NLRX1	-0.703495	2.85897e-21	4.51692e-20	8.64745	9.20245	9.36541	6.69656	5.08629	6.08549
AC010547.4	-0.703299	0.00159432	0.00502149	0.059747	0.075476	0.124158	0.025568	0	0
AC006254.1	-0.703181	2.43369e-05	0.000100745	0.848938	1.28372	0.937966	0.600739	0.684331	0.701081
TSPOAP1-AS1	-0.70285	7.19039e-12	5.85854e-11	6.84804	7.6245	5.87002	4.52452	5.25014	4.20223
LRATD2	-0.702583	1.72013e-40	7.14367e-39	21.2667	19.5207	19.5944	13.1627	14.6809	12.8534
VPS37D	-0.702175	0.0031943	0.00953246	0.527294	0.464588	0.554904	0.316766	0.265174	0.246441
NPHS1	-0.701456	0.00215671	0.00663842	0.313513	0.398739	0.383737	0.137462	0.243556	0.292238
TM7SF2	-0.701291	1.50607e-28	3.51339e-27	31.0466	32.0294	34.1192	24.3995	20.2929	22.8299
RARS2	-0.70111	2.33048e-40	9.64557e-39	37.1417	37.3914	39.4005	28.0121	24.5723	26.8847
TMEM101	-0.700927	1.91922e-20	2.87036e-19	19.1232	17.8625	18.7232	13.7726	12.9001	12.9912
AC107027.3	-0.699811	2.34843e-05	9.73971e-05	1.14233	1.25096	1.34738	0.765881	0.737588	0.872035
ANKRD9	-0.699793	4.53062e-37	1.56441e-35	18.0416	19.3448	19.3409	14.3664	14.0092	13.7377
SIL1	-0.699651	1.01892e-28	2.40458e-27	28.4098	30.0767	30.8921	19.833	17.8218	20.4077
CCL20	-0.699547	8.62604e-08	4.76082e-07	13.3786	13.0463	12.9045	7.71882	8.91851	8.81419
C19orf48	-0.69936	1.80678e-77	2.5608e-75	193.347	199.378	193.826	137.641	130.083	137.299
RHEBP1	-0.699222	0.00527214	0.0150514	1.85502	2.76084	2.88975	0.659938	1.88048	1.14601
TBC1D22A	-0.699028	2.98273e-25	5.96987e-24	11.6041	11.8723	12.4468	8.16809	8.41196	7.79768
AC118553.2	-0.69866	2.37374e-06	1.11756e-05	3.57332	3.85178	3.50578	1.73493	1.96293	2.9544
CASTOR1	-0.698415	2.79184e-06	1.30282e-05	3.18567	3.48858	3.07707	2.55234	2.74005	2.34869
PABPC4	-0.697666	1.31339e-116	5.24884e-114	271.321	269.728	264.949	194.709	198.901	206.627
HTR7P1	-0.697645	9.15947e-05	0.000348509	0.931901	0.779101	0.837103	0.836923	0.457288	0.618166
CSE1L	-0.697534	1.55849e-79	2.43544e-77	253.288	236.895	242.009	165.831	171.635	166.874
PDIA4	-0.697332	8.81108e-85	1.63967e-82	204.24	197.457	205.09	139.423	136.172	140.609
AP001056.2	-0.696794	0.00454526	0.0131363	0.184936	0.258515	0.282058	0.072421	0.193968	0.111824
RTN4R	-0.696511	2.4892e-22	4.17057e-21	11.8334	11.97	11.613	8.46679	7.69044	7.85184
FGF19	-0.69602	0.00534356	0.0152232	0.839186	0.403064	0.292521	0.173456	0.201862	0.327734
KMT2E-AS1	-0.694277	0.000269927	0.000960818	3.05196	3.44214	3.18623	2.22033	1.92159	1.89112
BAMBI	-0.693909	3.59986e-33	1.05859e-31	40.1415	39.7741	42.4457	27.0727	26.2021	29.8233
AC083799.1	-0.693884	5.86157e-06	2.63155e-05	8.66005	8.53583	8.85602	6.08181	5.99988	4.71625
HGH1	-0.693793	1.89083e-39	7.42265e-38	26.3607	26.7913	25.6667	20.1257	20.6642	19.172
EVI5L	-0.693146	4.07613e-14	3.99068e-13	4.39231	4.99399	5.18124	3.63742	2.94864	3.17366
STX1B	-0.692876	0.000667078	0.00224521	0.334697	0.659989	0.531581	0.350679	0.719486	0.21832
SOWAHA	-0.692688	0.0026803	0.008116	0.338178	0.286028	0.429399	0.229856	0.175268	0.168305
HIST1H4J	-0.692611	0.00160774	0.00505917	7.38999	6.83229	8.58497	5.65556	3.27666	4.0797
GPR153	-0.69212	6.57034e-09	4.07977e-08	1.55471	1.94012	2.13857	1.22981	1.25568	1.29153
MSMO1	-0.691983	1.07957e-36	3.67566e-35	90.4717	86.0526	96.2545	63.4571	67.5795	61.8655
ARV1	-0.691775	2.63531e-14	2.62005e-13	18.1184	16.7413	17.7065	12.0685	13.0297	11.68
NCSTN	-0.691656	1.54559e-54	1.11146e-52	53.9556	56.8844	61.2053	43.6106	40.1123	45.0184
NOS2	-0.691505	1.59751e-07	8.58554e-07	1.27629	1.3021	1.38928	0.825135	0.857307	0.961112
CYP2U1	-0.691431	9.43728e-11	6.94003e-10	2.51635	2.46033	2.50183	1.74539	1.74001	1.74988
AC084337.2	-0.691232	0.00527336	0.0150532	0.697575	0.781108	1.0714	0.262932	0.298102	0.379442
ANKRD34A	-0.6904	3.06254e-06	1.42261e-05	1.11865	1.24686	1.20615	0.893977	0.685984	1.02656
ANP32B	-0.689967	1.23015e-86	2.38005e-84	495.079	491.659	499.467	350.57	331.975	343.18
C17orf113	-0.689746	9.31508e-05	0.000353979	0.623592	0.637457	0.752551	0.405856	0.453313	0.428109
CTSB	-0.689613	1.55778e-82	2.67433e-80	161.565	160.206	166.033	119.525	111.009	114.305
PCYOX1L	-0.689436	2.38777e-12	2.03386e-11	7.23245	7.52407	7.65528	5.20859	3.95585	5.75088
PEX6	-0.689392	5.21789e-23	9.20418e-22	10.0468	9.97733	9.49757	6.94165	6.01085	7.28606
SCG5	-0.689295	2.13066e-09	1.37775e-08	10.0306	11.6353	12.8682	8.76586	7.23459	7.48053
EVX1	-0.688392	1.48812e-11	1.17478e-10	4.21568	4.33034	5.19134	2.73466	3.29848	3.15337
LNP1	-0.688379	0.00484737	0.0139203	0.452464	0.59957	0.612152	0.302393	0.261759	0.25946
CEND1	-0.688242	0.00609448	0.0171997	0.431099	0.21061	0.361037	0.2167	0.097892	0.065992
AC007686.3	-0.688182	0.000173609	0.000636619	0.760574	0.834888	0.91949	0.617063	0.387551	0.566039
HNRNPF	-0.688153	3.08875e-101	8.3664e-99	428.35	419.013	431.255	296.358	286.213	291.699
CREB3L1	-0.687045	0.0060446	0.0170787	0.364975	0.242682	0.193859	0.099962	0.413848	0.053513
DET1	-0.686782	5.15342e-05	0.000204243	2.0354	1.9263	1.33681	1.11048	1.09048	1.16136
TLE2	-0.686569	0.000105822	0.000398907	1.40732	1.62413	1.75345	0.755614	1.05572	0.971395
RPUSD4	-0.686563	1.22824e-48	7.26746e-47	40.824	40.2797	39.9184	30.123	32.3125	31.8493
BCKDK	-0.686357	7.22415e-42	3.22546e-40	39.1206	38.7171	41.6179	27.5215	26.3928	27.1185
PROZ	-0.685661	0.000478701	0.00164572	1.58862	2.02161	2.09423	0.717741	1.83495	1.44433
SLC7A11-AS1	-0.685535	0.00407521	0.0118934	2.01083	1.52912	0.485317	0.743465	0.249424	0.851553
BIK	-0.685517	1.13614e-29	2.82333e-28	54.6527	53.1531	53.6007	36.9463	34.6781	39.2042
TP53I11	-0.685371	5.89013e-15	6.15209e-14	7.42167	8.04995	8.36799	6.48834	5.8403	6.11167
ZSWIM4	-0.684484	1.26963e-11	1.00916e-10	3.43163	3.62309	3.85303	2.52284	2.18082	2.84866
MVK	-0.684192	6.93496e-32	1.89742e-30	26.0417	26.2466	24.617	18.6152	15.9938	18.7414
EIF4BP6	-0.684011	0.00579313	0.0164081	0.336042	0.174805	0.302268	0.12435	0.050025	0.10079
AKAP1	-0.683998	4.40552e-59	3.80843e-57	42.7506	40.9895	41.2768	31.1417	26.2828	28.4579
CORO7	-0.683442	5.53413e-38	2.01661e-36	29.5724	30.4395	27.8349	26.7663	28.6953	28.7608
RASL11A	-0.682585	7.01997e-09	4.34347e-08	9.42318	7.24809	8.47583	5.44007	3.56237	5.91488
PMM1	-0.682401	8.32802e-20	1.20059e-18	18.4012	18.8063	18.1838	12.7529	11.9856	13.0975
AC003102.1	-0.682371	0.000101426	0.000383166	1.85599	1.82186	1.81083	1.10497	0.921891	1.43781
ANK3	-0.682195	1.02422e-23	1.87733e-22	9.83338	9.47934	9.07821	6.63452	5.71605	7.28424
ASF1B	-0.682099	1.95524e-49	1.19162e-47	87.3318	84.4587	84.2874	61.3154	57.3964	56.9388
GYS1	-0.682032	9.82232e-56	7.60154e-54	46.9276	47.1995	48.3259	36.8936	36.93	39.9848
PARTICL	-0.681865	0.000550563	0.00187636	1.82071	1.83819	1.83062	1.14859	1.33915	0.949263
PODXL2	-0.68166	2.92702e-32	8.19229e-31	25.0577	24.1569	25.8979	17.4056	16.2757	17.8938
HAUS4	-0.680923	9.39894e-33	2.69562e-31	44.9686	45.7178	47.7515	35.0793	33.9806	35.6889
MANEA	-0.680643	1.36231e-18	1.81975e-17	14.867	14.3328	13.671	8.84181	11.6142	11.3613
RAB3A	-0.680621	2.06065e-05	8.61008e-05	2.96577	2.63575	4.28634	2.01511	2.10243	2.29291
LRRC75B	-0.680241	6.79836e-09	4.20956e-08	4.28149	5.30546	5.39095	3.68847	3.26501	3.91988
LIG3	-0.679887	8.63164e-60	7.82238e-58	43.0587	42.3706	44.3989	29.4656	27.0097	26.3383
CACNG4	-0.679614	0.000330808	0.00116186	0.701052	0.593164	0.559763	0.383664	0.336561	0.441037
P2RX4	-0.679259	1.68069e-35	5.47021e-34	35.7072	37.5691	40.0149	26.1803	23.2826	26.5657
RPP25L	-0.678594	4.4874e-25	8.88659e-24	32.7484	33.4055	33.806	22.9015	21.9986	22.0616
C1orf127	-0.67836	0.00643542	0.0180532	0.337404	0.141796	0.383575	0.023618	0.138648	0.046581
AP003774.2	-0.678054	0.00705241	0.0196148	1.10838	0.953371	0.884021	0.326594	0.505149	0.430186
GMPPA	-0.677992	5.5327e-41	2.3416e-39	44.8479	46.7154	45.9484	33.572	30.5131	30.9048
UBE2Q2L	-0.677887	0.0070644	0.0196414	1.72154	1.8207	2.07762	0.509773	1.59828	0.925222
EIF5A	-0.677469	2.34653e-141	1.50536e-138	1386.9	1382.67	1384.31	937.735	974.468	951.399
IKBKE	-0.677438	3.9347e-31	1.05291e-29	14.1495	14.3541	14.778	10.5124	10.1117	9.99265
LRRC23	-0.676853	5.99426e-10	4.09322e-09	9.22029	8.67634	9.57816	6.64541	5.76597	6.03373
SLC41A3	-0.675988	1.05222e-49	6.51042e-48	37.7682	37.7162	37.4147	25.9217	25.169	25.039
GSS	-0.675965	1.4871e-48	8.75667e-47	60.2211	63.3612	64.0896	45.6334	42.4735	44.9674
LINC01003	-0.675746	3.64825e-06	1.68059e-05	2.63401	2.69398	2.3663	1.75331	1.54598	1.78834
PMM2	-0.675369	5.70792e-60	5.19208e-58	89.7681	88.389	90.0092	81.7282	85.0456	83.5571
CEBPB	-0.674831	2.11265e-47	1.19495e-45	46.875	45.1768	47.966	32.1387	33.319	31.9901
SESTD1	-0.674806	1.07244e-11	8.58866e-11	9.72589	9.24136	9.16862	5.85518	6.04559	7.042
TARS	-0.674795	9.35263e-76	1.24022e-73	284.562	274	279.582	188.293	181.97	195.753
LINC02361	-0.674792	0.00338958	0.0100476	0.767159	0.683372	0.695288	0.472101	0.414178	0.326366
TMEM268	-0.674739	6.93778e-24	1.2842e-22	8.36225	9.28025	9.25852	6.24514	5.8765	6.74003
MCM5	-0.674384	2.57604e-67	2.84158e-65	129.212	127.108	136.46	97.8277	84.0162	95.4457
SLC30A10	-0.674254	2.1979e-11	1.70693e-10	7.94649	7.11414	7.67042	5.0768	5.28798	4.65336
POLR3GL	-0.674217	1.01447e-13	9.60418e-13	15.3172	16.7827	18.6435	11.6358	12.1047	11.477
NRGN	-0.673863	1.14849e-17	1.44394e-16	17.2274	16.4664	16.4585	11.9248	11.071	11.2546
MICOS13	-0.673842	4.55792e-18	5.85421e-17	41.8535	40.0564	43.0508	32.9372	26.9995	29.6718
TMEM62	-0.673701	3.21582e-30	8.24345e-29	23.9549	22.6698	25.6408	17.7321	17.0674	16.4386
LAT	-0.673678	6.97041e-05	0.000270609	3.09623	3.97643	3.43247	2.88752	2.5181	1.41771
ZSWIM9	-0.672823	2.00037e-11	1.55898e-10	5.44174	5.87707	7.39998	5.00185	4.7882	4.70221
EML2-AS1	-0.672802	0.0035528	0.0104944	1.18176	2.07256	2.04996	1.12215	1.4642	0.666707
POGLUT2	-0.672634	1.41108e-09	9.31723e-09	5.14509	5.53644	6.26637	3.73416	4.5701	3.82305
DPYSL2	-0.672605	3.37318e-65	3.48438e-63	49.7142	49.4064	51.8588	35.5526	35.4083	36.6685
BCYRN1	-0.671826	2.51742e-78	3.67483e-76	7257.89	7078.21	7434.12	5378.16	5329.59	4901.11
AC005324.4	-0.671575	0.00728384	0.0201797	0.653908	0.395008	0.618192	0.402068	0.039281	0.298553
ZNF233	-0.671523	0.00206775	0.0063783	0.998081	0.869273	0.749681	0.665867	0.498525	0.444394
MTFP1	-0.671476	9.61043e-29	2.27018e-27	49.9453	47.2819	49.2419	34.3615	36.1046	31.4433
HIST1H3H	-0.671366	0.000506163	0.00173499	2.08479	2.09637	2.166	1.16067	1.44086	1.42024
PCSK9	-0.670089	2.65618e-09	1.70446e-08	2.43805	2.25483	2.34226	1.64747	1.34827	1.75165
THEM4	-0.669941	6.86674e-23	1.19998e-21	14.579	15.6626	15.904	11.473	12.0836	10.8303
SEMA4B	-0.669786	1.20248e-34	3.78733e-33	16.0136	17.7491	18.0086	13.1658	12.6523	12.9045
CALM3	-0.669555	2.36705e-79	3.62918e-77	297.35	292.312	302.391	211.714	200.44	214.501
RBMXL1	-0.66942	1.21421e-25	2.46873e-24	9.33405	8.43607	8.2699	5.51928	5.91559	6.13971
TRIM5	-0.669192	3.18173e-38	1.17344e-36	25.0522	26.7907	27.9599	20.7422	20.6424	20.7409
FAR2	-0.669073	5.99445e-30	1.5112e-28	26.7912	25.1065	27.3321	18.8318	18.3452	19.1077
CCDC189	-0.668425	1.74875e-06	8.38038e-06	5.17494	4.44808	4.88496	4.0465	2.99512	2.59254
IARS	-0.668158	3.51874e-80	5.64341e-78	221.011	214.264	216.693	151.077	145.79	147.607
PIGR	-0.667766	0.00703443	0.019567	0.251364	0.153156	0.163778	0.054039	0.108012	0.248183
CRB2	-0.667483	1.77674e-05	7.48782e-05	0.795764	0.893029	0.952635	0.70032	0.387181	0.653882
PRX	-0.666916	2.0473e-08	1.20437e-07	1.44658	1.45839	1.71082	1.12566	0.973061	1.01925
MIR4442	-0.666542	0.00520169	0.0148642	72.9451	96.1079	69.8494	42.707	37.9401	30.7286
TANGO6	-0.665915	9.77012e-21	1.49046e-19	8.55994	7.96239	7.68481	6.03513	5.41194	5.3871
ST6GALNAC6	-0.665697	4.89046e-16	5.51432e-15	8.99451	9.02082	10.16	7.13337	6.29323	7.12855
DMGDH	-0.665539	0.00687247	0.0191624	0.842055	1.39981	1.1668	0.595613	0.569276	0.907312
NDUFA7	-0.66543	1.79274e-22	3.03918e-21	68.9645	76.5267	80.2399	53.4504	54.5478	49.8603
SLC18B1	-0.664675	4.83027e-26	1.00386e-24	22.1032	20.9302	22.5434	15.5972	15.2549	14.4355
B9D1	-0.66461	2.01808e-21	3.21969e-20	34.8937	33.6581	34.5417	23.3639	24.8296	21.387
OR2A7	-0.664367	0.000124493	0.000464193	1.88289	2.06049	2.22294	1.2252	1.44126	1.20036
IGSF8	-0.664174	4.17914e-31	1.1171e-29	19.013	19.1817	20.1409	13.9105	12.7524	14.0867
AC074212.1	-0.66381	5.32364e-05	0.00021051	3.00126	2.94047	4.89958	2.40556	2.49923	2.2154
NAP1L1	-0.663663	1.78417e-67	1.97703e-65	816.315	783.238	806.458	538.105	542.65	520.766
SH2B2	-0.663129	2.39013e-06	1.12441e-05	3.40031	2.66326	2.87925	2.071	2.06158	2.34469
SULT1C4	-0.663041	0.0017321	0.00541695	1.01194	1.24788	1.67173	0.901471	0.438072	0.610842
MED16	-0.663035	3.65113e-53	2.53582e-51	43.358	41.1278	42.7013	31.0987	29.2589	28.9638
LNCOC1	-0.662771	2.52584e-08	1.47203e-07	1.81622	1.85467	1.69722	1.1377	1.23253	1.28544
HES6	-0.662509	7.72731e-14	7.37286e-13	9.15832	10.3235	10.9074	6.90458	7.15968	7.49079
PUDP	-0.661583	2.16119e-22	3.64605e-21	16.2454	16.4666	15.8321	11.4415	11.1403	10.7397
TMEM53	-0.661402	1.31719e-12	1.14558e-11	11.0419	10.7881	11.868	7.63932	7.81392	8.46413
TKT	-0.660811	3.06919e-82	5.23221e-80	392.945	378.097	385.149	273.773	249.204	269.555
AC005840.2	-0.658817	3.75285e-06	1.72617e-05	6.73125	6.36766	7.06222	4.7205	5.51853	5.14317
AC104066.2	-0.658345	0.000832081	0.00275193	4.28408	3.87047	4.6793	2.04283	3.12107	3.06195
TXNDC11	-0.658108	8.82549e-35	2.80505e-33	19.3481	19.6444	20.5977	14.2453	13.2187	15.0699
AKR1A1	-0.658001	1.36388e-52	9.23577e-51	104.118	110.117	109.822	85.6363	84.1849	85.1711
RPS3AP6	-0.656622	0.00617105	0.0173836	2.64087	1.98188	2.37694	1.65744	0.578093	1.55626
PMF1-BGLAP	-0.656529	0.000684225	0.00229848	2.92394	2.87188	3.51728	2.63592	1.80137	1.98606
AC092171.3	-0.656386	8.18896e-05	0.00031428	1.10516	1.101	1.00119	0.622239	0.84831	0.682792
TATDN3	-0.655796	3.5317e-08	2.0234e-07	9.20994	10.2831	9.31531	7.20639	6.36604	5.59582
OCEL1	-0.655714	6.2695e-09	3.89793e-08	10.143	9.90164	8.42451	7.04892	5.92695	6.86252
MTMR4	-0.655164	1.19594e-55	9.13937e-54	39.4363	39.8535	40.1857	27.7329	25.3561	30.0433
SH2B3	-0.655102	3.68542e-17	4.46537e-16	4.13223	4.0231	4.16285	2.94265	2.79347	3.49648
ABRAXAS1	-0.654853	3.78067e-19	5.25457e-18	15.7615	16.3779	17.2604	11.1979	11.367	11.6536
PLEKHJ1	-0.654811	2.94149e-66	3.15893e-64	95.6131	97.9637	96.1433	63.0256	65.1141	63.636
FTCDNL1	-0.654804	0.000319345	0.00112467	2.51702	2.6485	3.18461	1.80318	1.59789	1.51799
TNFAIP2	-0.654245	0.00039026	0.00135427	1.04304	1.03914	1.07442	0.692901	0.878147	0.53038
PINX1	-0.65423	1.52218e-20	2.29202e-19	34.835	31.2305	31.7583	25.1872	22.8009	22.0996
RHOB	-0.65407	2.01082e-56	1.5864e-54	114.327	108.768	113.412	81.7611	78.7605	76.558
TTLL10	-0.653802	0.00891707	0.0242369	0.897044	0.365921	0.493681	0.623975	0.256321	0.154573
RBM14	-0.652791	4.96082e-60	4.5294e-58	69.5603	65.9567	63.4296	47.8019	52.0055	52.2426
VAC14	-0.652542	6.07649e-41	2.55842e-39	22.1562	22.4773	21.5269	16.8057	15.9193	16.4467
AC003965.2	-0.652519	0.00124161	0.0039787	18.8158	18.267	16.4908	12.0344	10.0081	12.2291
TIAM1	-0.65216	4.71537e-23	8.32378e-22	6.05877	6.13756	5.95259	4.04218	4.31572	4.27445
LCN2	-0.65156	5.09909e-44	2.52654e-42	466.088	470.449	463.868	361.362	318.592	342.468
FAM86EP	-0.651202	0.000158402	0.000583753	3.13637	2.65436	2.2496	2.09938	1.48714	2.56626
ZNF436-AS1	-0.650756	1.56317e-05	6.64349e-05	3.13022	3.17867	2.81073	1.62942	1.54484	1.84256
NAT16	-0.650695	0.0080048	0.0219778	0.367184	0.385795	0.24028	0.167306	0.226564	0.115879
KAT5	-0.650683	4.44247e-38	1.62855e-36	40.5213	40.4479	43.1921	31.6838	31.9507	29.5309
ARMC2	-0.649996	2.73969e-06	1.2802e-05	6.23075	6.14554	6.29635	4.63391	4.29778	3.36442
HMGN5	-0.649848	3.68539e-06	1.69642e-05	5.40296	5.49223	6.03548	4.12912	3.74198	2.61311
DLEC1	-0.649124	0.000235038	0.000844847	0.647729	0.756122	0.689566	0.427826	0.565565	0.592199
ACSS1	-0.649081	8.33429e-12	6.75668e-11	4.61145	4.262	4.23685	3.18113	2.58727	3.3043
ZDHHC12	-0.648957	2.28381e-28	5.29226e-27	44.7716	42.4749	47.1532	31.9912	33.1008	31.5904
MBLAC1	-0.648875	6.86156e-06	3.04129e-05	4.38987	3.83105	4.45331	3.04519	3.21011	2.66603
TCTEX1D2	-0.648857	3.5392e-11	2.70042e-10	29.4782	30.2389	28.026	19.7488	23.4287	20.1249
LHPP	-0.64881	8.06278e-06	3.54562e-05	6.12661	6.8812	7.76932	5.93944	3.74227	5.49732
IRAK4	-0.648618	5.46035e-22	8.93971e-21	15.9199	15.9754	14.7222	10.8742	11.0731	11.2233
ADAMTS19	-0.648572	6.97115e-05	0.000270609	1.45614	1.22094	1.08614	0.814139	0.549843	1.17768
FKBP7	-0.647681	5.41503e-10	3.72167e-09	11.4809	11.7232	10.9757	7.53371	6.50249	7.32586
CTSD	-0.647659	2.4953e-77	3.496e-75	638.695	633.569	650.562	463.928	443.754	453.44
SLC6A8	-0.647483	1.64295e-09	1.07724e-08	4.33704	4.2074	4.92772	3.35788	3.07404	3.31124
ADAM11	-0.647373	9.41635e-05	0.000357502	0.929621	1.08975	1.36494	0.674946	0.834834	0.576732
TCAF2	-0.647063	0.00462623	0.0133449	0.31385	0.218545	0.248453	0.15974	0.089124	0.177764
RND1	-0.646761	0.000176912	0.000648242	2.00238	1.69095	1.69108	1.20255	1.26484	1.0683
HNF4G	-0.646035	4.3314e-06	1.97884e-05	2.13162	2.78188	2.55715	2.61918	2.25712	2.14954
POLRMT	-0.644739	5.82064e-63	5.74476e-61	43.9687	45.1211	45.5184	33.0255	31.7945	34.921
H2AFZ	-0.644728	3.85618e-73	4.79623e-71	1753.94	1638.23	1664.46	1192.28	1222.07	1172.84
AC010719.1	-0.643608	0.00371513	0.0109309	2.82557	2.48039	2.2033	1.64096	1.31552	1.54366
SLC66A3	-0.643158	8.83151e-11	6.5221e-10	11.2827	10.0905	9.19652	6.88347	7.49181	7.9094
PLA2G4A	-0.643019	1.27957e-05	5.49568e-05	3.93363	2.97995	2.92826	2.40422	1.67347	2.50142
TST	-0.643001	1.83649e-35	5.96932e-34	66.3931	63.5942	66.2049	47.1485	43.8247	46.5367
SPARC	-0.642873	0.00606419	0.0171281	0.92744	0.861709	0.97015	0.37469	0.585974	0.623297
CHMP6	-0.642105	9.41943e-22	1.52779e-20	18.0445	19.4808	19.7107	14.5201	13.9008	13.6071
FAM86C2P	-0.641743	0.000137951	0.000511947	2.93081	2.42073	2.37067	1.49708	1.35624	1.55352
AC126696.2	-0.641307	0.0083709	0.0228953	1.11869	0.637315	1.14874	0.283823	0.367615	0.273895
SPON2	-0.641122	0.00260848	0.00791603	1.72251	1.65629	1.37826	1.30573	1.22298	1.32367
2020-03-08	-0.640999	1.34671e-15	1.46957e-14	5.66786	5.97365	6.91076	3.79928	3.4952	3.86992
DLG5-AS1	-0.64077	0.00684094	0.0190832	1.42442	1.46147	1.34928	0.754441	1.05314	0.89147
MMAB	-0.640407	9.21547e-24	1.69423e-22	32.9513	31.6226	30.9417	19.5372	22.4837	20.0317
TJP3	-0.640332	2.08941e-23	3.75355e-22	22.4981	25.9255	25.6231	19.1231	18.4809	22.0955
ENDOD1	-0.639989	2.45707e-48	1.42616e-46	36.9321	34.4643	34.7789	24.9794	24.8867	25.473
ANKH	-0.639867	3.75231e-21	5.89014e-20	16.439	15.5439	14.606	10.4317	7.92526	11.2544
IL1RAP	-0.639449	1.71559e-08	1.01932e-07	4.42139	4.20365	4.24387	3.73011	3.48506	3.1882
RNF135	-0.639291	4.73635e-21	7.38253e-20	14.6728	14.2694	15.0942	10.3197	10.9503	10.3874
PRKCQ-AS1	-0.639212	0.000141768	0.000525549	4.48409	4.85446	3.84534	3.16132	2.74067	2.09984
TMEM17	-0.639206	1.22449e-05	5.27677e-05	4.2133	3.63618	3.57578	2.08137	2.80034	2.80438
FDXR	-0.638853	1.46083e-16	1.70884e-15	13.519	14.1584	16.3374	11.3453	10.8711	11.1578
FAM124A	-0.638605	1.26745e-05	5.44743e-05	1.5561	1.78299	1.94071	1.46324	0.940672	1.25542
NEIL2	-0.638576	1.53918e-24	2.94753e-23	16.0755	15.6543	16.2849	11.3297	11.4327	11.6075
NIPSNAP1	-0.637801	1.52846e-37	5.42371e-36	61.9097	60.4346	65.3801	47.3269	47.0495	46.302
EPHB2	-0.637715	3.35536e-42	1.52606e-40	25.7829	26.4993	27.5112	20.379	19.1504	20.1626
AP4B1	-0.637471	2.61285e-30	6.74031e-29	27.1126	28.6806	25.8924	20.8345	21.3738	20.0679
AC108047.1	-0.637009	2.34626e-05	9.73237e-05	3.25084	3.0113	3.89557	2.17843	2.72911	2.00288
TNFSF13B	-0.636899	0.0111652	0.0296885	0.701479	0.355578	0.629411	0.327309	0.161934	0.109168
RBM12	-0.63689	1.44194e-60	1.33657e-58	78.5309	75.353	74.5825	57.084	54.4201	60.1876
CYB561	-0.636745	1.01292e-43	4.9386e-42	37.5001	38.6632	40.0031	28.6116	26.6189	27.9916
ZNF32	-0.636545	1.02577e-19	1.46836e-18	29.3968	28.4997	30.4468	20.1286	20.248	20.8686
TMEM117	-0.636253	4.80462e-08	2.71631e-07	5.82251	5.44468	5.43848	4.29416	3.48591	3.6686
BTG2	-0.634867	3.71126e-10	2.58642e-09	4.86356	4.45871	4.47209	3.31155	3.28872	3.21372
SELENOH	-0.634862	1.15835e-31	3.14808e-30	71.8944	69.5706	71.7267	55.2434	48.645	50.7306
VWA1	-0.634028	3.21758e-13	2.94659e-12	7.14107	6.63476	7.04986	4.47444	5.11714	4.90033
NQO2	-0.633454	4.84911e-24	9.05143e-23	40.4503	36.9651	37.9265	22.476	25.1172	25.0367
B4GALT2	-0.633407	1.03089e-45	5.48711e-44	42.8497	43.068	43.0473	31.0764	33.5817	30.726
DIMT1	-0.632682	2.75933e-38	1.0192e-36	49.8434	51.6069	49.7741	35.5461	40.1198	38.2242
FAAH2	-0.632593	3.2517e-09	2.07079e-08	8.51218	8.29951	6.87864	5.95242	3.82354	4.73823
SORBS1	-0.632174	1.48409e-26	3.16251e-25	13.6303	13.7889	14.4952	9.88134	8.40813	9.48522
NQO1	-0.631963	2.00718e-66	2.16509e-64	601.592	573.701	589.926	455.214	449.432	455.338
ADCK5	-0.631932	3.02393e-10	2.12565e-09	5.60187	5.93078	6.22361	4.66805	5.11227	5.8682
ERBB3	-0.631096	7.76132e-47	4.32964e-45	36.4358	38.5622	37.192	33.237	28.8244	33.9039
RCOR2	-0.630964	0.00448783	0.0129829	0.359861	0.439145	0.580334	0.184275	0.291203	0.328076
LARS	-0.630836	5.41141e-55	3.97347e-53	84.6998	79.9056	79.1621	60.0828	64.9453	59.6573
EBP	-0.630326	5.82641e-48	3.34991e-46	128.047	122.521	122.865	91.9813	92.8958	90.1194
CKAP4	-0.629812	3.95085e-75	5.12307e-73	92.5982	91.5195	94.7874	66.5288	67.0032	67.6038
PRMT7	-0.629639	2.57324e-40	1.06143e-38	54.3557	58.9849	56.316	38.1848	37.0809	42.1105
DHCR7	-0.62958	6.18099e-79	9.18782e-77	124.362	130.967	124.968	88.678	86.8817	88.4541
CNFN	-0.629123	0.00450951	0.0130407	3.74201	3.3125	4.58961	2.4659	1.40452	3.07205
SPINK4	-0.628511	0.00957832	0.0258726	4.42063	3.1674	3.50331	2.31695	2.17542	1.74516
TAF12	-0.628382	9.89258e-16	1.09123e-14	24.2343	22.8734	25.7586	16.8942	16.6216	18.0258
LRRC45	-0.627947	3.99698e-42	1.80776e-40	34.1937	35.8436	34.0992	27.3335	28.3605	26.1817
GLB1L	-0.627802	1.91426e-06	9.12691e-06	4.48018	4.65113	4.86103	3.70227	3.7776	2.50821
ALDH3A2	-0.627631	6.11682e-59	5.21384e-57	112.283	113.153	115.044	83.0044	86.2401	85.7143
EXOC3-AS1	-0.627527	1.16421e-05	5.02587e-05	2.95165	3.06562	3.46098	2.25657	2.06803	2.16189
RPS10-NUDT3	-0.627332	8.08512e-29	1.91917e-27	15.076	14.837	15.7412	11.0492	10.8785	12.2815
CD83	-0.626938	5.28069e-15	5.53213e-14	9.20634	9.34878	8.65585	6.26258	6.54761	6.54517
LINC02593	-0.625979	0.00882882	0.0240184	0.190786	0.262057	0.253577	0.200305	0.089156	0.100448
USP48	-0.625872	5.20089e-53	3.59171e-51	47.7762	49.5348	51.0825	38.7559	39.9567	38.0757
CRNDE	-0.625768	4.80222e-26	9.98879e-25	34.253	35.1926	33.5249	19.2297	18.1718	21.4182
KIF26A	-0.625716	0.000705379	0.00236497	0.254398	0.331451	0.437888	0.209522	0.253095	0.225148
AC073111.3	-0.625642	0.00409277	0.0119432	3.03004	3.41831	2.82977	2.23859	1.76374	1.86387
IGFL1P1	-0.62519	6.73288e-06	2.99078e-05	25.1058	26.7997	26.7548	16.7064	17.4096	21.1481
CENPX	-0.624658	1.15469e-48	6.8489e-47	142.095	142.843	139.46	104.358	104.316	102.176
DYRK2	-0.624322	1.19729e-30	3.14861e-29	9.80984	10.8454	11.0482	7.82033	7.62384	7.27798
INHBE	-0.623755	0.00700323	0.0194869	0.192564	0.137555	0.112429	0.04939	0.088107	0.020196
CEBPA-DT	-0.623691	0.00146548	0.00463969	0.805433	0.800821	0.837576	0.49996	0.599453	0.509171
RPS6KA1	-0.623583	2.71809e-57	2.20872e-55	67.3375	66.7999	69.5179	50.8448	51.3433	49.7466
ITGB1BP2	-0.623528	0.0015226	0.00480864	2.28159	2.8048	1.9053	1.76509	2.19354	1.68877
TNFRSF19	-0.623449	6.02775e-31	1.6007e-29	19.9702	18.8619	19.2264	14.3194	13.0443	13.653
GNPTAB	-0.623156	5.85581e-42	2.62414e-40	22.1459	21.0365	22.5962	17.3782	15.8029	16.0832
PHB2	-0.623061	2.2798e-85	4.28372e-83	375.38	367.966	364.962	270.428	272.927	272.317
FCHO1	-0.622969	0.00391578	0.0114734	0.770374	0.675844	1.13857	0.792831	0.603339	0.755155
AC092803.1	-0.62293	0.000969114	0.00316817	1.20768	1.11172	1.30536	0.672047	0.896344	0.842156
MYH16	-0.622816	0.00455952	0.0131728	0.381708	0.342617	0.311095	0.229263	0.197351	0.185572
ST6GALNAC2	-0.622816	0.000788254	0.00261799	1.8735	1.74506	1.67409	1.81343	1.21604	0.926796
TAF15	-0.622504	3.8218e-67	4.17793e-65	276.939	287.809	285.81	206.979	201.308	212.827
AC006252.1	-0.622405	0.012053	0.0318374	1.22272	0.704202	0.653379	0.373582	0.346466	0.619252
DCP1B	-0.622273	3.68486e-10	2.56876e-09	6.27016	6.02661	7.52387	4.35795	5.24934	5.01685
POLR2E	-0.622186	2.50839e-79	3.82185e-77	334.548	329.518	333.784	242.993	249.158	252.452
CENPS	-0.621683	6.18817e-17	7.42032e-16	39.3208	41.0385	37.9081	26.9657	27.5208	30.826
AF129075.3	-0.62152	0.00278459	0.00840549	3.25766	4.55421	3.49696	2.20479	3.04429	2.29618
PAXIP1	-0.621312	1.32059e-38	4.9835e-37	21.7619	22.3136	20.3797	15.76	15.0645	15.9288
AC068631.2	-0.621245	0.00398718	0.0116636	39.6943	45.3634	37.535	34.3107	18.1283	24.661
PROCA1	-0.620959	0.00103288	0.00336086	1.9448	1.44035	1.52447	1.03071	0.765114	1.04978
RIBC2	-0.620943	6.63952e-05	0.000258973	5.52204	5.48325	6.06421	3.89969	4.71192	4.44311
ABCB10	-0.620262	1.27077e-30	3.33106e-29	26.6754	24.7831	25.7175	18.9361	19.2608	18.4587
HNRNPA1	-0.62001	8.37094e-83	1.45762e-80	2076.62	2007.55	2092.36	1462.15	1405.59	1474.46
ALG6	-0.619588	3.61776e-14	3.55763e-13	17.5118	15.7118	15.9003	11.585	12.4001	10.9043
AP002387.2	-0.61941	7.34025e-05	0.000283672	7.21507	7.68169	8.67185	4.99667	5.99673	5.37045
KANK1	-0.618924	4.01938e-32	1.11727e-30	10.5879	11.46	11.2369	7.79307	7.15654	8.16638
SLC39A3	-0.618097	2.38371e-34	7.36503e-33	37.4028	38.7639	39.9157	28.3363	28.1	29.3669
AP003108.5	-0.617982	0.0126497	0.0332301	1.03222	1.01867	0.745826	0.433937	0.383212	0.667433
HTRA2	-0.617616	9.85183e-33	2.82218e-31	44.6981	44.9913	46.7246	33.4229	31.5219	32.2944
AC026202.3	-0.617432	0.00859434	0.0234276	0.847287	0.696442	1.09488	0.526124	0.594014	0.445603
RNF128	-0.617118	0.0130158	0.0340778	0.221652	0.159186	0.253995	0.08642	0.132285	0.046837
MYO5C	-0.61696	4.30298e-53	2.98006e-51	22.6863	24.2742	21.9502	17.7771	17.0713	18.1393
CDK2AP2	-0.61693	5.60967e-33	1.63189e-31	47.1715	46.9083	48.7865	35.6075	36.0745	33.9725
CTDSP1	-0.616749	1.127e-46	6.2441e-45	55.0111	56.4808	57.3808	42.7392	39.6138	41.1062
SERGEF	-0.616094	5.45181e-13	4.89497e-12	22.7446	18.2799	19.2994	14.1387	18.5152	13.9559
PLB1	-0.615995	7.10819e-05	0.000275403	1.2131	1.45734	1.21875	0.788281	1.14045	1.3688
ALDH4A1	-0.615778	7.65319e-19	1.03881e-17	15.0811	13.1639	13.4437	10.9523	10.0601	11.7719
FEN1	-0.615579	1.12929e-59	1.01586e-57	107.203	102.465	102.796	75.7704	75.3815	76.2112
PGLYRP1	-0.615283	0.0144742	0.0374538	0.551564	1.53304	1.1703	0.790778	0.175661	0.506198
RPUSD3	-0.615214	3.26335e-23	5.79839e-22	29.6632	30.3804	30.4666	22.8473	21.5685	21.136
DLEU2	-0.615052	5.71389e-09	3.56613e-08	10.6615	10.8564	11.4628	6.26302	8.116	6.6746
PCNX3	-0.61418	8.10505e-65	8.33691e-63	34.9203	36.4403	34.5079	30.5061	28.0381	31.5551
MYORG	-0.612928	7.09639e-40	2.84533e-38	13.754	13.5217	14.0581	9.92476	9.66905	10.3407
AC126474.1	-0.612787	0.0127661	0.0334996	0.732743	0.970662	0.694803	0.58427	0.40894	0.329604
FLACC1	-0.612379	0.0123042	0.0324097	1.62861	1.07807	0.951819	0.624908	0.98662	0.875749
DEPP1	-0.612242	0.00827394	0.0226581	0.659553	0.983687	1.03951	0.786634	0.556245	0.441022
IKBKB	-0.612151	4.23149e-37	1.46527e-35	32.7296	34.3469	29.4687	20.7192	23.6503	22.0746
GMPR	-0.612045	9.35694e-09	5.71115e-08	6.86809	6.51724	7.17274	5.0897	4.8189	5.23447
XKRX	-0.611961	1.73613e-05	7.32239e-05	2.01129	1.94613	2.16932	1.30537	1.36094	1.58338
MAN1A1	-0.611686	6.43296e-51	4.1378e-49	47.4302	44.6822	46.469	32.5359	34.0371	33.6616
TUT1	-0.611575	5.25779e-25	1.03785e-23	16.1354	16.7265	17.4283	12.355	12.1837	11.3151
NPM3	-0.611452	1.33903e-41	5.88162e-40	134.155	134.702	132.197	99.1192	94.9813	98.879
AC078777.1	-0.611323	0.00958689	0.0258929	1.60468	2.0215	2.50524	1.01125	1.25494	1.36867
LMBR1L	-0.61087	1.13415e-16	1.33825e-15	24.0721	25.3837	22.7474	21.2274	18.5044	20.2042
SHLD2P1	-0.610841	0.0125395	0.0329688	0.376004	0.700792	1.18913	0.337853	0.418729	0.3158
TDP1	-0.610647	8.85981e-27	1.90295e-25	28.1671	27.3191	26.9813	20.3804	18.3495	19.7799
MYCN	-0.610022	0.00205731	0.00634768	0.930117	0.938807	0.753074	0.580523	0.56742	0.635378
AC097709.1	-0.609919	1.70989e-15	1.85178e-14	14.0999	16.5412	15.6633	11.3276	11.2611	10.9489
COQ3	-0.609462	1.24362e-17	1.56112e-16	33.4275	30.6913	32.9263	23.2748	22.6254	23.1251
UGDH	-0.609274	7.34236e-62	7.10286e-60	188.962	186.896	189.206	136.601	120.956	136.501
PFKFB4	-0.609093	9.58797e-11	7.04447e-10	6.16591	7.12857	9.0196	5.72374	5.75131	5.31101
AP001160.3	-0.609023	0.0108512	0.028939	1.26418	1.72998	2.52949	1.01812	0.859037	1.40428
BCAT2	-0.608967	1.59861e-41	6.97155e-40	69.7	68.6054	69.5791	52.7568	51.2965	49.257
B3GAT3	-0.608966	1.23206e-24	2.37245e-23	25.1318	27.4492	26.8682	19.2843	19.8125	19.2794
AL121832.3	-0.608802	1.9081e-07	1.01674e-06	1.71977	2.07501	1.8834	1.37385	1.37723	1.33186
ZNF397	-0.608589	5.75192e-21	8.92489e-20	10.8105	11.4042	9.99204	8.33384	8.85744	7.9488
PRPF40B	-0.608538	4.76456e-14	4.63489e-13	11.4518	12.6029	12.309	10.859	8.13961	9.23947
IFT88	-0.6079	6.88469e-15	7.16326e-14	11.185	11.362	10.6585	7.52192	7.12944	8.53396
HYOU1	-0.607807	8.13014e-80	1.28699e-77	109.336	109.289	112.808	79.8621	80.4036	80.6656
AC068888.1	-0.607776	1.10068e-09	7.33527e-09	7.40979	6.64822	7.43922	4.97719	6.20062	5.06816
C9orf72	-0.607705	2.98726e-12	2.51636e-11	9.01172	9.02458	8.62666	5.09821	7.12548	6.64929
ATP5MC1	-0.607667	3.36256e-40	1.37538e-38	250.062	242.071	243.73	182.195	167.769	174.377
FDPS	-0.607583	1.35048e-65	1.41296e-63	313.583	311.317	322.403	232.084	226.866	228.84
D2HGDH	-0.607438	2.00115e-24	3.80531e-23	24.4611	27.9814	23.8355	18.4265	17.2776	18.0469
SAPCD1	-0.607383	0.0068566	0.0191226	3.59271	4.18293	3.88354	2.15329	2.25674	4.54445
NDC1	-0.607163	1.41047e-45	7.4749e-44	66.8486	62.2484	64.6835	46.5987	48.9245	46.4105
RHOXF1P3	-0.606279	0.0156239	0.0400587	0.305155	0.238932	0.202141	0.168039	0.159138	0.053458
URB1-AS1	-0.606278	1.99025e-05	8.32932e-05	6.86518	7.26149	7.97004	5.6082	5.47106	4.50041
ARPIN-AP3S2	-0.606189	2.4517e-19	3.4369e-18	11.8678	11.8269	12.6244	8.56796	8.91341	8.88176
NREP	-0.606165	2.17857e-06	1.03044e-05	5.26495	5.46568	6.45046	3.71961	3.66814	2.83041
AL606970.1	-0.606021	0.00619078	0.0174352	0.590586	0.599831	0.554479	0.33675	0.432274	0.33994
GTF2IP4	-0.605416	1.01472e-29	2.53451e-28	70.8768	65.227	71.8856	52.9699	45.1653	50.4741
KDELR1	-0.605403	6.21391e-75	8.01496e-73	255.856	248.72	253.255	185.727	185.779	187.089
NSMCE2	-0.605227	1.97543e-13	1.83526e-12	27.1572	26.298	27.0358	18.9555	22.1854	20.8125
LRFN3	-0.604894	1.31516e-23	2.38904e-22	20.5266	20.9114	21.4277	13.9518	15.6654	14.9638
TXNDC15	-0.604672	1.72079e-17	2.14685e-16	26.7185	24.0296	22.4158	17.4597	18.5011	17.3226
ALDH1L1	-0.604473	9.40477e-14	8.92794e-13	7.56427	7.45776	8.25196	6.02321	5.43217	5.4385
AL109917.1	-0.604444	0.0134215	0.0350256	1.09823	1.00204	0.791865	0.298014	0.730576	0.651786
ATG10	-0.604132	2.97452e-12	2.50823e-11	11.939	11.7698	11.9015	8.34147	10.2258	9.31826
MBTPS1	-0.604067	1.03314e-53	7.25815e-52	50.2817	49.9493	48.8591	38.4948	35.8917	37.1322
DENND4A	-0.60305	2.93328e-21	4.62832e-20	8.87594	8.47172	9.02237	7.02726	6.08312	7.02898
MRPS18AP1	-0.602967	0.0152157	0.0391358	0.941467	0.970621	1.7006	0.154716	0.343526	0.936784
C1orf115	-0.602963	6.07573e-22	9.94055e-21	13.0944	12.4027	12.8037	9.36575	8.95089	9.42073
VPS39	-0.602755	2.36599e-40	9.77596e-39	26.1196	24.3833	25.9027	18.1018	18.1833	19.0199
C2CD4C	-0.602587	0.0165458	0.0421389	0.155877	0.130849	0.13798	0.048893	0.085862	0.077427
HOXB-AS1	-0.60244	0.00579071	0.0164032	2.74886	2.11989	2.38041	1.62631	1.25875	1.94414
CCND2	-0.60243	0.0157616	0.0403439	0.084532	0.062464	0.185798	0.028666	0.043421	0.016875
SNX33	-0.602243	1.52408e-19	2.16138e-18	5.00666	5.44273	5.08995	3.79896	3.89289	4.08282
RBM44	-0.602191	0.0129517	0.0339318	0.191914	0.280724	0.276668	0.186202	0.152249	0.181922
AP5B1	-0.602076	1.30412e-41	5.73859e-40	11.0894	11.0608	11.0575	8.20508	7.92488	8.13871
FAM167A	-0.601494	0.0148818	0.0383661	0.164979	0.156355	0.194504	0.148524	0.136858	0.085811
MANF	-0.601219	9.38009e-51	5.98607e-49	260.665	251.629	253.836	181.522	175.582	192.051
LEF1	-0.601141	1.3641e-36	4.61221e-35	56.0341	57.2711	56.2472	43.2942	42.5678	47.6089
PYGB	-0.600903	6.055e-59	5.17926e-57	35.8077	36.2741	36.4064	26.7226	26.1065	26.7409
MDH1B	-0.600636	0.00848247	0.0231641	1.29542	1.03746	0.930225	0.855713	0.632448	0.513474
C1GALT1C1	-0.600556	5.23035e-18	6.6932e-17	25.4244	25.5362	25.8994	18.743	19.6558	17.1513
CXCR2	-0.600216	0.00679548	0.0189695	0.836278	0.903283	0.915166	0.765311	0.497951	0.375803
BCL7A	-0.600188	7.83352e-25	1.5265e-23	11.678	11.6956	10.3836	7.84458	7.8775	7.71626
TCEANC	-0.599764	0.00224774	0.0068951	1.45643	1.11698	1.20896	0.774961	0.933108	1.00166
PCBP1	-0.599634	6.24698e-87	1.21831e-84	570.692	565.203	562.868	408.776	432.236	406.377
SYNJ2BP-COX16	-0.598806	6.74506e-08	3.76359e-07	15.4911	13.8499	14.0271	10.118	10.5858	11.6006
CMPK2	-0.598552	0.000989993	0.0032321	1.6685	1.5578	1.79967	0.858632	1.2395	0.867807
SWT1	-0.598374	1.82066e-06	8.70103e-06	2.55638	2.72612	3.8414	1.87977	1.71566	1.75922
FUCA1	-0.598231	3.75282e-46	2.02852e-44	95.8259	92.0505	97.7531	70.3939	68.5407	70.0907
VARS	-0.598118	9.22511e-73	1.14157e-70	187.143	187.591	190.484	155.076	150.817	154.361
B3GLCT	-0.598074	3.1912e-09	2.03386e-08	4.1696	3.58306	3.94648	2.82784	2.93069	2.61272
FGFRL1	-0.597783	5.48387e-50	3.43666e-48	50.5381	49.9497	47.5969	35.9457	33.083	37.4372
FARS2	-0.597741	6.11884e-07	3.07874e-06	5.78845	5.02998	4.3639	3.37762	4.01988	3.48581
PDAP1	-0.59762	3.04728e-58	2.55281e-56	268.631	266.907	275.459	202.234	198.991	201.44
CNPY4	-0.597539	6.69435e-08	3.73871e-07	7.2069	7.77904	6.94563	5.36484	5.85525	6.24472
TMX4	-0.597466	8.2424e-48	4.7057e-46	42.2536	40.2786	42.5243	32.0668	26.9661	33.4439
MRPL24	-0.597395	1.37969e-24	2.64835e-23	83.8879	81.5044	83.9064	64.2703	58.6746	67.0773
AC000120.3	-0.597266	7.03374e-05	0.000272778	3.9576	2.77781	3.81897	2.04001	2.46519	2.83021
HMGCL	-0.596797	1.32129e-18	1.76689e-17	25.5545	24.5607	27.1402	20.0258	18.568	18.4209
NRARP	-0.596701	3.67934e-22	6.10585e-21	15.5505	14.8131	15.2519	11.0515	10.4568	11.707
EIF5AL1	-0.59664	0.000142802	0.000528902	1.4463	1.27954	1.24742	0.994359	1.09272	0.705663
RHEBL1	-0.596549	0.000111372	0.000418535	3.99514	3.79308	3.32411	2.54252	2.61809	3.74157
ACVR2B	-0.59631	5.0469e-15	5.29859e-14	2.35778	2.45167	2.29895	1.76194	1.53836	1.71893
RSL24D1	-0.596163	1.02411e-37	3.65529e-36	153.583	144.008	151.168	104.181	114.424	108.561
GTDC1	-0.596145	4.27637e-11	3.24303e-10	11.8007	10.9221	10.2022	6.84658	7.82602	7.22654
TLR5	-0.596141	0.0013515	0.00430454	1.57216	0.823281	0.926747	0.769976	0.632624	0.631246
EPHX3	-0.596079	0.0151952	0.0390911	0.207265	0.154813	0.192321	0.081372	0.173152	0.067791
TTPA	-0.595858	6.85672e-08	3.82501e-07	6.18875	4.70844	4.67061	4.17229	3.06864	3.28092
SYNGR4	-0.595854	0.00182731	0.00569206	5.16166	5.62446	4.65066	3.32797	2.65881	2.89528
C1QL4	-0.595838	0.0169435	0.0430483	0.268618	0.252444	0.26891	0.094794	0.16694	0.164224
AC079305.1	-0.595735	0.0158243	0.0404876	1.1093	0.816306	1.08593	0.437106	0.099176	0.592436
SYBU	-0.595707	4.00068e-21	6.27597e-20	13.7509	13.964	15.8047	10.8548	10.8185	10.4035
CAMTA1-DT	-0.595641	0.0164859	0.0420125	2.1846	1.47353	1.50051	0.958565	0.782461	0.309072
GFI1	-0.595176	7.79933e-07	3.88025e-06	2.65568	3.18974	2.7103	1.99714	2.88694	2.07865
AL136116.3	-0.595128	0.000305977	0.00108072	4.46296	4.03704	3.78301	3.02435	2.4153	3.01164
PIGCP1	-0.59487	0.000568329	0.00193313	3.91889	3.88437	4.19567	2.87139	2.74884	2.67005
SPR	-0.594794	2.61416e-41	1.12993e-39	79.6423	77.3426	79.0094	56.5978	56.923	60.0618
WARS	-0.594404	4.17897e-55	3.08712e-53	185.583	172.896	176.315	127.62	121.995	124.966
RPL12	-0.594366	2.36919e-61	2.24732e-59	3621.18	3518.24	3594.17	2669.02	2565.53	2652.43
DCAF11	-0.594235	5.80802e-34	1.76544e-32	51.2391	50.8259	54.2425	40.1694	38.5349	37.5342
FZD8	-0.594145	0.00185191	0.00576363	0.460168	0.554414	0.612601	0.386096	0.27774	0.427482
ZDHHC24	-0.594144	1.16181e-13	1.09565e-12	5.89725	6.16069	6.7623	4.61693	4.19089	4.67766
NDUFAF3	-0.594102	7.45568e-32	2.03761e-30	93.9729	90.4818	94.1786	70.2405	69.2435	66.5778
LINC02672	-0.594053	0.0154264	0.0396192	0.789802	0.557067	0.787799	0.479673	0.207319	0.462201
PSMD3	-0.59383	5.31119e-63	5.26326e-61	208.38	203.813	204.575	154.022	146.715	153.432
YIF1B	-0.593767	2.22724e-25	4.48353e-24	40.4366	38.2233	38.9119	27.3588	27.6509	28.5163
GPR108	-0.593602	1.28209e-34	4.02249e-33	52.7058	54.3806	55.5922	39.9214	38.6177	44.0699
RMND5B	-0.593243	1.27793e-29	3.16922e-28	36.1351	35.5245	35.2791	24.9082	23.538	25.3443
CCDC103	-0.593222	0.0119334	0.0315489	1.43116	1.23715	1.68037	0.644659	0.561811	1.01129
SUCLG1	-0.593121	9.19205e-37	3.14724e-35	115.375	108.916	114.192	84.8667	83.4047	83.4127
SCRN2	-0.593001	1.40072e-15	1.52509e-14	18.0423	21.1078	22.8621	16.3372	14.4479	15.7002
AC010260.1	-0.592667	0.0180072	0.0453866	1.02026	1.73547	1.329	0.861387	0.770279	0.631228
AC004678.1	-0.592601	0.0181904	0.0457869	0.400322	0.684999	0.864566	0.248278	0.291126	0.462008
COQ5	-0.591953	4.438e-22	7.3101e-21	32.6706	33.1852	33.6767	24.615	24.3621	25.3999
LINC00235	-0.591918	0.000460236	0.00158537	1.16828	1.25755	1.1777	0.828629	0.747488	0.919326
MX1	-0.591916	1.00048e-07	5.48697e-07	5.42918	5.78173	6.05094	4.36118	4.41474	5.25735
THAP8	-0.59185	4.13581e-05	0.000165909	3.34998	4.45492	5.08665	3.07579	3.08979	3.35484
AC013356.2	-0.591622	0.00756268	0.0208744	0.863615	0.251315	0.255507	0.076605	0.128708	0.042768
PODXL	-0.591517	1.11053e-54	8.05731e-53	46.4365	47.3532	46.0937	36.9129	34.0415	36.2753
AC241585.2	-0.591434	6.45548e-05	0.00025236	4.15584	4.61384	4.682	3.14833	3.87437	2.62218
TIGD6	-0.591307	4.87606e-05	0.000193913	2.02898	2.46421	2.11289	1.73756	1.48634	1.47626
TMEM107	-0.590932	4.17044e-10	2.89155e-09	11.9442	11.2671	11.4581	8.93388	7.8961	7.36993
HES7	-0.59092	9.89123e-09	6.02821e-08	12.1773	13.7472	14.9816	8.91768	8.25049	11.7921
AC138932.2	-0.590587	0.00790009	0.0217172	0.328252	0.049256	0.418773	0.069713	0	0.073775
ZNF710-AS1	-0.590412	0.00111075	0.00359171	1.39271	1.45689	1.97467	1.20586	0.98929	0.899639
RFT1	-0.590344	7.37347e-30	1.84738e-28	40.8366	38.9551	42.1891	29.2996	28.9275	27.8369
IMPACT	-0.590244	3.18708e-28	7.32277e-27	28.0507	28.7947	30.7336	22.7579	22.0711	21.6956
IPO4	-0.589661	1.81785e-49	1.11346e-47	79.961	78.9482	77.9896	61.3346	57.2733	61.7814
COG7	-0.589392	2.01292e-18	2.65392e-17	11.805	12.2729	11.8706	10.1464	9.62071	9.61453
THTPA	-0.589274	1.57748e-10	1.13439e-09	8.38489	8.03167	7.75721	5.95978	5.57331	5.38026
ZC3H12A	-0.589177	4.07277e-22	6.72214e-21	20.4749	22.2999	21.3292	19.5651	15.9061	17.893
GMIP	-0.5888	8.69137e-33	2.50447e-31	17.3174	18.6112	18.1384	13.7096	14.0534	15.0822
ATR	-0.588775	5.27499e-41	2.23641e-39	23.4167	23.6969	23.6181	17.8259	17.1269	19.3962
TBC1D8B	-0.588655	3.94998e-18	5.09215e-17	8.2307	8.34979	8.9987	6.24303	6.25368	6.36372
NIT2	-0.588413	9.6311e-28	2.15204e-26	65.5557	60.1017	64.3211	49.9061	44.9687	47.9877
CBX2	-0.588304	5.72095e-39	2.19977e-37	19.9418	21.5787	21.6964	18.6241	18.412	17.0165
SLC16A1	-0.588173	1.43605e-53	1.00598e-51	212.026	198.812	201.584	149.434	152.811	160.827
SRPK3	-0.588092	1.47406e-05	6.28109e-05	6.56836	7.07999	6.68127	4.17626	4.15644	3.95578
BTN3A3	-0.587786	8.05369e-09	4.94915e-08	4.92889	6.00451	5.54786	3.88667	4.3068	4.50326
STARD5	-0.587464	3.20154e-08	1.84291e-07	5.85724	5.54644	5.09289	3.83964	4.14775	3.76536
VMO1	-0.58736	0.0174646	0.044188	1.1384	1.06969	1.36966	0.735131	0.515602	0.821306
PARN	-0.587334	1.79674e-34	5.57974e-33	31.3998	33.0034	35.6028	23.1632	25.3554	24.6396
KLK15	-0.587278	0.0195883	0.0488715	1.10824	0.413178	0.670046	0.535611	0.200264	0.305632
WASHC5	-0.58727	8.08553e-44	3.982e-42	41.761	38.9867	38.5126	29.414	29.3967	32.1902
MINCR	-0.586844	0.000114824	0.000430245	6.39641	8.95621	9.2741	5.42454	5.91396	7.2634
LTBP4	-0.586629	2.5468e-11	1.96598e-10	6.75691	6.35649	6.92501	4.82918	4.40484	6.01522
POFUT2	-0.586627	5.45936e-33	1.59006e-31	28.5849	30.3947	28.2925	19.5932	20.7713	21.6
RPP25	-0.586041	3.63548e-05	0.000146901	1.3229	1.32818	1.27088	0.920715	0.933954	0.947912
SNAI1	-0.585524	2.16352e-05	9.01577e-05	2.78631	2.9519	2.87599	1.95303	1.86073	2.33983
CDON	-0.585142	1.58361e-12	1.36704e-11	5.98082	6.22448	5.98984	4.50937	4.36463	4.76381
RPIA	-0.585005	2.84976e-27	6.25305e-26	35.317	35.1004	34.8746	24.8667	25.3301	27.4784
CYB561A3	-0.584976	9.17454e-31	2.42578e-29	29.8198	28.4295	26.4677	22.3029	23.0752	21.0544
MCM7	-0.584937	9.65002e-66	1.014e-63	229.513	227.685	230.267	177.257	166.747	173.926
TTC39A-AS1	-0.584932	0.0192028	0.0480376	1.09169	0.60921	1.01472	0.304214	0.512747	0.229566
PLEKHM1	-0.58492	2.63096e-34	8.09819e-33	36.4807	37.2989	36.8026	29.4659	25.97	32.6858
UQCRFS1P1	-0.584762	2.89849e-12	2.44835e-11	30.4998	29.211	33.278	22.6649	21.8331	23.3964
PLA2G6	-0.584168	5.17868e-11	3.90009e-10	12.7559	12.9922	11.049	7.58625	5.81047	7.52866
C6orf120	-0.58398	3.26248e-27	7.13938e-26	27.2127	25.4491	27.1561	19.4809	19.7554	19.3754
RNPEPL1	-0.583773	3.33182e-47	1.87582e-45	39.9053	38.0001	41.5884	27.4045	26.7009	27.5762
MAGIX	-0.583644	0.000501637	0.0017202	2.1422	2.16388	1.61234	1.32115	1.09939	1.11215
STARD4-AS1	-0.583231	0.00378127	0.0111011	0.626041	0.655863	0.562978	0.541209	0.418773	0.372896
TSHZ1	-0.583143	1.24322e-17	1.56112e-16	5.62966	5.54496	5.81373	3.99826	4.01858	4.51027
CYB561D2	-0.583109	1.77654e-19	2.50918e-18	31.3537	29.7855	29.6591	23.894	22.9323	23.172
CSNK1G2-AS1	-0.582983	0.0190443	0.0476752	0.395876	0.386515	0.164901	0.138648	0.162538	0.112387
UBE2J1	-0.582493	1.59433e-38	5.98537e-37	61.952	58.4228	61.668	43.5865	47.1409	43.2092
NFKBIA	-0.582321	1.65232e-38	6.17795e-37	62.1478	63.4914	61.501	46.872	47.9659	46.9529
ABCA2	-0.582315	1.86899e-33	5.57676e-32	21.9514	24.7149	25.6781	19.9692	17.3042	21.6794
TMEM109	-0.582258	8.47055e-40	3.39073e-38	50.1614	47.2844	48.6131	36.2323	35.1721	36.2483
NINJ1	-0.581959	2.13512e-21	3.39751e-20	30.676	28.9999	28.3688	22.3225	21.2197	20.9188
MRPL16	-0.58186	5.57167e-45	2.84155e-43	132.697	131.663	133.408	102.341	100.868	99.2596
AC015802.1	-0.581791	0.0103179	0.027665	0.188784	0.21761	0.134914	0.070091	0	0.051892
FRAT2	-0.581339	6.73907e-10	4.57491e-09	5.42946	5.21467	4.9993	3.87047	3.87373	3.72586
C15orf56	-0.581045	0.0182542	0.0459286	0.321251	0.352944	0.566996	0.234388	0.299439	0.180805
RPL13A	-0.580969	5.27183e-59	4.54122e-57	1860.52	1794.37	1848.03	1430.23	1349.68	1403.17
PIGH	-0.58089	4.83563e-09	3.03744e-08	16.2564	15.2792	15.3177	10.7693	12.7633	9.67132
HNRNPA1P48	-0.580561	2.01672e-05	8.43574e-05	5.27142	5.43124	5.06412	3.90784	3.13854	4.20867
NUDT16	-0.580194	8.84433e-40	3.53454e-38	17.1661	17.9165	17.4747	13.5938	13.3496	13.4891
AC007009.1	-0.57995	0.0210466	0.0520148	1.58564	2.16105	2.18615	0.761214	1.49717	1.00203
RABL2B	-0.579742	7.38685e-14	7.05906e-13	13.0946	14.5108	13.8797	10.7624	11.1195	11.4897
ZNF324B	-0.579708	1.23209e-08	7.43278e-08	5.19756	5.51828	4.74717	4.01896	3.15086	3.93405
SEPTIN7P2	-0.579687	2.70069e-08	1.56943e-07	13.6673	13.9323	14.9813	8.90689	12.474	9.24553
EIF2S2P4	-0.579288	0.0149737	0.0385865	1.95069	1.33696	1.60759	1.0984	1.21837	0.701344
YPEL1	-0.579211	0.00337213	0.0100031	1.89883	1.24112	1.86115	0.941233	0.560521	1.15766
PLCB2	-0.578748	0.00336319	0.00998028	1.25214	1.33254	1.57303	1.02522	0.933482	1.0551
LHX9	-0.578616	0.0181528	0.045711	0.220747	0.237147	0.383491	0.205001	0.078426	0.145427
ZNF697	-0.578145	9.92487e-10	6.63418e-09	3.10294	2.82236	2.84651	2.38484	1.96973	2.02619
AP004609.3	-0.577954	0.0129939	0.0340241	0.570294	0.479746	0.514443	0.297442	0.390484	0.289707
ALAD	-0.576771	2.13041e-16	2.4684e-15	12.5156	13.0083	12.9886	10.4178	10.3628	11.0523
ZBTB12	-0.576488	3.0275e-08	1.74768e-07	5.18998	5.66709	5.45297	4.47278	3.49457	3.94094
EEF1AKMT4	-0.576348	8.88873e-15	9.18175e-14	12.0048	11.7101	12.6252	9.18989	8.86242	8.80732
NRSN2-AS1	-0.576279	0.000205467	0.000745813	2.19942	2.06852	2.46076	1.39519	1.45935	1.75459
PALD1	-0.576129	1.10548e-44	5.5796e-43	33.4934	34.1901	35.421	25.8853	24.7262	26.2304
MC1R	-0.576002	2.24519e-08	1.3157e-07	3.25055	3.7051	3.32731	2.57789	2.29847	2.47318
NOXA1	-0.575833	1.91026e-11	1.49257e-10	8.02117	9.2773	9.33696	6.47516	6.70314	6.62513
AC132192.2	-0.575787	0.000112748	0.000423247	4.62554	4.78801	5.92707	3.63573	4.05666	3.23234
ATPAF1	-0.57564	3.6365e-33	1.06808e-31	91.8714	85.1919	89.1484	70.086	73.3657	71.0531
FSIP1	-0.575322	0.0032144	0.00958241	1.16057	0.98171	0.916135	0.679279	0.577193	0.718557
AC010531.6	-0.575162	0.0172745	0.0437615	3.27145	2.72223	3.56144	1.69031	2.16188	1.91314
SRR	-0.574209	4.28496e-07	2.1959e-06	13.8989	13.421	12.253	13.298	10.9155	14.0706
ODC1-DT	-0.574091	0.0011361	0.0036688	1.20741	1.29135	1.23148	0.730986	0.890188	0.888512
NUTM2E	-0.57396	0.0205683	0.0509515	0.035478	0.163819	0.240385	0.037139	0.079164	0.068456
XYLT2	-0.573853	1.10854e-23	2.02731e-22	14.0752	14.7379	15.6947	10.6313	10.7612	12.0119
WDCP	-0.573265	2.43487e-21	3.86692e-20	12.3224	12.7829	12.7013	9.2747	9.00487	9.04893
AC018755.3	-0.572944	0.0181079	0.045612	1.09085	1.58113	1.72909	1.04872	0.870895	0.664968
SLC27A5	-0.572784	1.38013e-06	6.68352e-06	10.3594	9.56223	8.90699	6.24947	5.36169	6.36136
RPUSD2	-0.572653	2.32842e-18	3.04519e-17	16.6176	17.0103	14.7486	12.2918	11.1423	12.2411
NOP53	-0.572611	5.23515e-40	2.11295e-38	92.1822	95.09	100.338	73.6655	72.1556	67.5683
ZCCHC24	-0.572416	2.61256e-07	1.37113e-06	1.92969	1.91773	2.14001	1.60888	1.2525	1.56763
TKFC	-0.572381	1.15361e-30	3.03701e-29	62.3499	64.0545	66.3565	51.0798	47.04	48.7377
BCAS4	-0.572317	2.41578e-08	1.41058e-07	6.0665	6.85807	7.16945	5.35642	4.61087	4.73218
FGFBP3	-0.572303	0.00020463	0.000742997	1.59281	1.54651	1.66483	1.18183	1.26548	0.98078
TOP2B	-0.571844	1.46132e-45	7.72756e-44	51.2198	50.7499	52.7424	35.9181	38.6357	39.4787
LBR	-0.571586	4.02775e-37	1.39671e-35	111.114	102.603	105.606	84.2564	87.7991	85.4423
TBL3	-0.571546	1.78367e-49	1.09527e-47	45.0294	45.4419	48.7929	32.8337	35.1835	33.7524
CTDSP2	-0.571435	4.46997e-55	3.29211e-53	59.5329	61.9442	62.0643	46.5185	42.6846	49.5601
CPT2	-0.571233	3.54726e-29	8.5874e-28	23.0977	23.3187	23.5937	17.1712	18.2003	16.5329
APEX1	-0.57074	1.16268e-55	8.94124e-54	263.666	258.972	256.273	192.087	193.267	184.987
RNF139	-0.570694	2.8993e-20	4.29139e-19	24.8185	22.8887	23.1113	18.5256	20.1364	18.187
PPIB	-0.570489	3.0985e-55	2.33134e-53	583.598	564.424	590.247	433.092	425.376	446.929
ETFBKMT	-0.570424	0.00634639	0.0178425	0.921737	0.861523	0.599567	0.671534	0.690165	0.70451
TSPAN12	-0.57032	1.39335e-05	5.96017e-05	4.15374	4.17444	4.29405	3.36733	3.82384	2.14624
C10orf95	-0.570165	0.000254961	0.000911621	2.15746	2.58801	2.3166	1.58695	1.7064	1.83138
PPP1R3G	-0.570106	0.0195644	0.0488268	0.194778	0.114082	0.230272	0.092591	0.11362	0.106402
AAAS	-0.569914	1.84342e-30	4.79093e-29	37.0011	37.3954	38.3698	29.876	28.4358	27.4825
ACOX2	-0.569902	0.0193714	0.0483947	0.374876	0.235832	0.618278	0.125593	0.080784	0.244221
CES2	-0.569789	1.26048e-32	3.58973e-31	23.115	22.6411	23.4002	17.5846	16.5429	18.2055
DOCK11	-0.569593	6.05713e-05	0.000237702	0.921081	1.11207	0.949888	0.717921	0.644417	0.758684
CCDC3	-0.569549	5.48269e-32	1.50854e-30	26.2809	26.6046	25.7206	20.2324	19.6425	18.8685
SUPT4H1	-0.569057	6.5366e-53	4.48871e-51	227.241	216.795	222.767	152.379	149.279	146.49
ABO	-0.568727	1.55122e-25	3.13303e-24	13.861	15.1058	16.1127	11.5157	11.1482	11.8849
RBBP8NL	-0.568518	2.15501e-09	1.39276e-08	3.5763	3.7633	3.83288	2.84042	2.51527	2.87403
ATP5F1D	-0.56851	1.30948e-44	6.59558e-43	320.286	309.114	319.846	234.026	225.327	226.653
TMED1	-0.567918	2.07459e-21	3.30552e-20	30.8295	28.906	31.1656	22.1592	21.5189	20.7675
ZFP36L1	-0.567906	1.29514e-86	2.48606e-84	157.988	160.597	159.898	117.972	119.234	119.723
NFE2L1	-0.567815	4.5263e-60	4.14821e-58	78.4426	81.0297	80.4902	57.1013	49.9695	57.3165
BCKDHB	-0.567319	5.7314e-15	5.99657e-14	21.0974	19.114	19.938	16.2111	13.4452	15.9636
CKLF	-0.567254	5.66237e-15	5.92689e-14	80.8493	73.9885	74.4524	54.4444	61.0025	55.8922
LRRC37A16P	-0.567222	3.13212e-06	1.45327e-05	2.25401	2.03987	1.98882	1.47958	1.67365	1.45849
NUDT12	-0.567125	5.60146e-13	5.01847e-12	15.3853	12.994	13.5606	9.7548	10.8416	9.13559
TTLL12	-0.5671	2.15989e-59	1.89403e-57	117.674	114.221	111.827	88.3538	88.8117	87.1092
RAB11FIP4	-0.566715	7.48708e-38	2.7e-36	29.5775	29.0315	30.8639	25.0538	22.8531	23.5915
UGT1A5	-0.566692	6.83919e-06	3.03303e-05	4.23428	3.33416	3.65556	2.78369	2.6863	2.64111
ATP5MF-PTCD1	-0.566512	1.23066e-11	9.79788e-11	11.9584	10.8152	10.9856	8.56025	9.08474	7.32988
TMEM258	-0.566451	1.3093e-21	2.10541e-20	127.983	125.796	131.48	101.302	93.8849	92.3618
ARSE	-0.566436	1.00686e-06	4.94964e-06	8.05246	7.41002	7.43796	7.45535	5.10228	4.87245
MOB3A	-0.566298	2.02138e-14	2.02871e-13	10.427	9.42766	10.1201	9.04915	9.28128	7.72544
ITGA5	-0.566221	3.15146e-20	4.66179e-19	10.6752	11.6547	13.9348	10.1985	10.7693	9.40667
POLA1	-0.565795	1.11229e-35	3.66424e-34	20.0242	19.5764	20.1582	14.58	14.7504	15.0943
C16orf58	-0.565774	6.74725e-30	1.69572e-28	32.4357	32.2217	33.2488	26.9057	23.7892	25.4021
EFNB1	-0.565558	2.05172e-10	1.46462e-09	4.182	3.8589	3.85981	2.72655	3.1026	3.03199
PMVK	-0.56551	1.45616e-13	1.36584e-12	23.2594	23.5701	25.1462	18.7122	16.9985	17.9946
AC106786.1	-0.56544	0.0218721	0.0538258	0.582634	0.811074	0.707401	0.169689	0.454946	0.280179
ZSCAN26	-0.565366	2.60165e-12	2.20678e-11	9.49798	10.2729	11.5244	7.30059	6.75849	8.36958
NRBP1	-0.564909	5.77727e-45	2.94025e-43	73.5208	71.8568	71.1337	56.6497	53.5865	55.2476
ZNF627	-0.564869	1.25033e-10	9.08241e-10	9.02691	8.41573	8.54825	6.92806	5.9961	6.36824
MYH14	-0.564853	2.47154e-41	1.07018e-39	17.4563	17.2519	17.4634	13.5789	15.2612	13.496
IVNS1ABP	-0.564305	3.99613e-49	2.39356e-47	76.4481	74.8977	78.6022	59.58	58.4659	60.2119
GSTA4	-0.564262	0.0193303	0.0483116	0.94585	0.932154	1.11205	0.491374	0.385642	0.653523
LINC00475	-0.564008	0.0203026	0.0504061	2.16539	1.11629	1.95126	0.929401	0	0.605496
OSGEPL1	-0.563828	1.09505e-08	6.64886e-08	10.3202	10.0851	10.9181	6.84729	8.15868	8.95177
S1PR4	-0.563377	0.0129225	0.0338627	0.113817	0.096691	0.344867	0.071465	0.02108	0.014159
CHI3L1	-0.563337	1.58044e-07	8.49571e-07	6.0652	6.98403	6.14195	5.00312	4.39543	5.06849
CFD	-0.563017	3.53467e-09	2.24513e-08	10.9661	11.4184	12.567	8.43203	9.27177	8.56288
MPI	-0.56297	1.07543e-24	2.0774e-23	38.3067	37.5392	42.0765	26.2356	29.6859	26.2669
TSNARE1	-0.562955	1.02775e-07	5.6315e-07	5.53937	6.06177	7.24145	5.60525	4.9605	5.52879
PAAF1	-0.562937	3.33241e-15	3.55059e-14	17.0156	17.1319	18.2546	13.4798	11.0301	13.5125
FHIT	-0.562898	0.000581257	0.00197434	2.52917	3.0418	3.07777	2.065	1.80951	2.00121
AC027644.3	-0.562569	0.0104947	0.0280864	6.21556	3.94537	5.3655	2.09506	4.5086	3.76659
LINC01089	-0.561965	2.34363e-08	1.37141e-07	10.883	11.9252	11.1769	8.71525	8.62759	8.13973
SSH1	-0.561643	2.09232e-33	6.23553e-32	11.3659	13.2589	13.8325	8.87117	8.78693	8.36252
KCTD20	-0.56155	1.99973e-51	1.30346e-49	41.0888	41.6738	43.0121	30.4511	30.7206	33.6289
AKAP7	-0.561438	2.27181e-06	1.07143e-05	4.41764	4.84425	5.22413	3.41184	3.26683	3.45012
TAF6L	-0.561215	5.94045e-20	8.6303e-19	26.0487	28.5077	27.5418	22.1211	18.8251	19.7639
MED20	-0.561143	6.7753e-14	6.49247e-13	16.5088	15.5618	15.7366	11.6087	13.0189	11.8036
AP000812.5	-0.560749	0.0250312	0.0605477	0.571012	0.355444	0.246681	0.401923	0.068449	0.387771
JOSD2	-0.560702	4.62757e-15	4.87937e-14	32.252	31.6716	29.0607	23.9338	22.9749	23.7849
COPZ1	-0.560549	4.4577e-42	2.00498e-40	153.43	144.112	149.919	133.372	132.615	131.513
NEBL-AS1	-0.560246	0.0255801	0.0616563	0.974646	1.23007	1.10852	0.425369	0.829725	0.481014
AP1S1	-0.56014	3.38059e-55	2.52797e-53	274.283	276.267	281.649	210.767	197.906	206.261
UNG	-0.55993	1.43776e-41	6.30391e-40	58.891	56.7083	57.6049	42.5666	44.8558	43.6706
VDAC1	-0.559372	1.94247e-60	1.79369e-58	418.365	399.951	415.552	310.586	321.417	312.813
RPL9P7	-0.559368	0.0252624	0.0610294	1.102	0.96378	2.14191	0.455253	1.08771	0.540159
MIPEP	-0.559288	1.60427e-29	3.93847e-28	32.5994	31.6468	32.002	23.3326	27.2495	24.655
TLR3	-0.559078	1.88114e-10	1.3464e-09	10.4936	10.8249	10.5899	8.40015	6.5475	7.87231
LYPD6	-0.559035	1.01717e-10	7.44866e-10	4.91532	5.00075	5.43861	3.85513	3.71609	3.98656
HIST1H4I	-0.559031	6.24542e-07	3.13916e-06	8.86806	8.34994	8.87663	5.7097	6.46363	7.06118
ITPR2	-0.558927	3.01407e-46	1.64011e-44	16.6986	17.219	18.394	13.1503	13.0363	13.8764
NMRK1	-0.558676	5.2756e-13	4.7422e-12	21.1901	20.8385	21.4185	15.8589	14.6051	15.6036
JMJD4	-0.558601	1.7016e-27	3.76079e-26	22.113	22.2808	20.084	15.8269	17.2335	16.0102
ALDH1B1	-0.558274	9.41999e-44	4.61126e-42	80.7543	78.0201	80.3032	61.4588	58.3756	59.761
RWDD2A	-0.557818	2.33794e-07	1.23418e-06	3.30343	3.29495	3.26088	2.68848	2.1068	2.44974
IGFALS	-0.557693	0.0173803	0.0440066	0.495741	0.657735	0.553717	0.333537	0.454708	0.423055
GLI3	-0.557558	0.0241575	0.0587385	0.157495	0.152533	0.09948	0.184208	0.083209	0.11815
PPA2	-0.557219	5.51729e-35	1.76742e-33	162.862	156.153	165.754	122.025	120.08	117.491
SLC26A4	-0.557217	0.00889339	0.0241752	0.485479	0.471126	0.494525	0.369204	0.33969	0.530574
MSRB2	-0.556908	2.32745e-09	1.50062e-08	11.4903	10.5948	11.5088	7.55795	7.3282	8.75936
ZW10	-0.556657	6.58077e-30	1.65729e-28	46.2182	43.0266	43.2768	31.1637	33.8595	31.9642
HGD	-0.556589	0.00464274	0.0133831	2.13252	2.23464	1.75861	2.11055	1.51381	1.50795
L3MBTL2	-0.556545	5.94813e-38	2.16329e-36	29.7355	29.823	28.471	22.2257	21.3627	21.825
AC068473.5	-0.556252	6.90186e-05	0.000268176	2.61789	2.59407	2.78436	1.98073	1.7781	2.0242
SNORD17	-0.556215	0.0044235	0.0128178	28.7103	27.7525	35.0138	15.0935	28.9922	21.9177
GID4	-0.5562	2.13736e-14	2.13806e-13	6.6904	7.15176	6.3113	5.0205	5.47601	5.05431
EFL1	-0.556135	3.389e-30	8.67826e-29	23.6008	23.5985	22.4635	17.0076	22.2212	19.0309
NDUFA10	-0.555937	5.77968e-51	3.72744e-49	166.855	166.589	169.372	123.431	128.891	120.412
TNFSF9	-0.555251	3.42911e-05	0.000139162	3.5688	3.99427	3.98523	2.68108	3.44469	2.46607
HACL1	-0.555099	5.93702e-19	8.14936e-18	23.3535	23.874	25.7312	18.633	17.9139	18.3895
FAHD2A	-0.554762	5.68161e-18	7.25924e-17	27.1365	28.992	27.5505	23.1192	20.0123	21.5579
AC026464.6	-0.554193	0.000163115	0.000600305	9.72083	9.77827	10.4249	6.48466	5.5299	9.66535
TTC12	-0.554176	2.94904e-10	2.0742e-09	12.718	16.5617	17.303	11.7303	12.497	14.5286
GALE	-0.554086	3.01332e-40	1.23876e-38	82.0781	85.3773	86.653	65.263	67.1731	67.8346
CTSL	-0.553527	2.22672e-41	9.6589e-40	94.7164	93.2693	93.8889	69.3344	69.3284	69.3391
USP28	-0.553525	1.94318e-27	4.28308e-26	34.9935	33.7194	33.8698	26.2909	23.7148	25.874
FDFT1	-0.553227	3.10517e-46	1.68592e-44	230.06	224.88	234.906	175.911	164.458	173.902
TEX19	-0.553102	0.0102356	0.0274594	0.040397	0.181582	0.13201	0.020937	0	0.036953
SCARB1	-0.552864	3.35107e-48	1.93584e-46	51.1633	50.614	47.8813	37.6901	37.0367	42.1569
PLAAT1	-0.552795	0.0112913	0.0299979	1.48125	1.67848	2.07914	1.16549	0.930033	1.37801
PDIA6	-0.552541	9.80148e-61	9.1548e-59	346.223	331.467	341.153	255.243	260.381	258.999
BHLHE40	-0.552274	3.84748e-12	3.20772e-11	12.2921	12.8407	15.443	11.4075	10.1895	9.62877
KYAT1	-0.552097	8.90521e-05	0.000340002	2.86399	4.12212	4.12208	2.48023	2.33275	3.11743
KAT8	-0.552035	6.3363e-29	1.51438e-27	47.7355	47.3837	49.2126	38.0398	38.5676	36.5266
KLF3-AS1	-0.551919	0.0121888	0.032144	0.684148	0.843685	0.642431	0.725016	0.432712	0.529615
AKNA	-0.551739	1.11884e-15	1.2275e-14	5.03976	4.97144	4.70104	3.90064	4.35499	3.75171
EFNA4	-0.551698	9.26065e-11	6.82043e-10	13.7698	14.2287	14.8718	11.2259	11.4489	9.68548
OSGEP	-0.551178	1.0785e-27	2.40545e-26	41.1872	45.3994	47.6851	34.9337	37.3167	35.7866
PCDHAC2	-0.551112	6.63581e-06	2.95197e-05	1.26704	1.47267	1.52576	0.920217	0.902146	1.14232
TMEM192	-0.550977	6.5945e-28	1.48991e-26	18.4357	19.4067	20.4352	15.1527	14.5317	14.6436
AL691442.1	-0.550701	0.0277643	0.0662139	0.250166	0.370234	0.972467	0.255512	0.248053	0.247689
SLC10A7	-0.550617	2.35208e-09	1.5153e-08	9.51586	7.15882	9.58773	5.94593	6.32978	5.58402
FOXO6	-0.5504	0.000815253	0.00270067	1.13041	1.12692	0.988986	0.792343	0.788333	0.781851
AC068580.1	-0.549692	0.00100884	0.00328878	35.449	36.9874	33.5677	27.9888	30.2347	20.7723
HSDL1	-0.549507	8.73767e-23	1.51823e-21	23.3647	22.4425	24.0231	17.0504	17.4398	16.6734
KDM1A	-0.549503	4.08022e-55	3.02333e-53	199.189	196.109	203.278	153.159	147.706	156.015
HADH	-0.549418	5.39606e-39	2.07812e-37	57.3944	55.8196	57.805	41.4846	42.87	41.1252
MGAT5	-0.549377	1.40016e-57	1.14541e-55	55.6893	59.2701	60.3956	41.492	42.6669	45.1416
PHYKPL	-0.549261	8.1066e-19	1.09729e-17	37.5446	48.576	44.8308	35.9756	36.6246	33.9516
AARS2	-0.549247	1.13918e-28	2.67542e-27	12.6762	12.7525	12.863	9.89168	9.31592	10.2028
MMP24OS	-0.549193	1.03017e-22	1.77605e-21	29.7688	29.667	29.1652	22.5125	24.2375	23.1262
IGFL2-AS1	-0.549074	1.84825e-12	1.5893e-11	30.4256	35.5355	39.3351	25.2363	25.7592	26.3412
EIF3K	-0.548576	7.93143e-45	4.0198e-43	330.031	333.723	334.308	266.888	253.375	254.564
COMTD1	-0.548531	9.75623e-23	1.68534e-21	70.5169	75.4139	72.2266	56.0713	54.9041	53.2057
AC106820.5	-0.54832	0.0289402	0.0686488	1.06455	0.766044	1.05579	0.619783	0.382528	0.509558
VPS28	-0.548208	2.25748e-26	4.75652e-25	65.4931	66.358	66.955	48.4712	46.636	49.295
FKBP4	-0.548149	3.96331e-47	2.22621e-45	99.7529	95.8062	98.4707	78.4077	72.3461	80.7617
PPOX	-0.548145	5.35653e-10	3.68354e-09	10.4553	11.4082	9.85276	7.75837	8.54775	8.46504
YTHDC2	-0.547798	9.37322e-43	4.36069e-41	35.8995	31.9781	35.006	26.8559	25.9723	24.2185
NPM1P27	-0.547787	0.0254226	0.0613555	1.52426	1.34739	1.4455	0.96795	0.997804	0.640105
CCDC113	-0.54743	4.04555e-15	4.27677e-14	10.554	10.532	11.423	9.22751	7.38733	9.07503
ROPN1B	-0.547281	0.0293724	0.0695793	0.610372	0.583007	0.702654	0.365853	0.418012	0.153601
LINC01101	-0.547212	0.0294291	0.0696798	0.197536	0.284904	0.334946	0.125015	0.145598	0.171435
WASHC3	-0.546856	6.69812e-13	5.9659e-12	42.4956	39.3866	38.5957	29.0323	30.3246	32.8346
TRIM28	-0.546719	5.03279e-67	5.4772e-65	635.258	606.059	616.182	426.202	443.47	440.576
C17orf58	-0.546301	1.03017e-10	7.53704e-10	13.4692	14.1093	13.8123	10.731	10.6193	9.41354
SCYL1	-0.546236	1.85959e-43	8.92383e-42	59.3848	60.1353	60.4103	47.02	45.7781	47.2513
KLKB1	-0.5456	0.0278239	0.0663106	0.440744	0.300232	0.162128	0.080016	0.207319	0.196291
ODAM	-0.545465	0.0293912	0.0696102	0.996151	0.87253	0.816185	0.67904	0.412833	0.187068
P3H3	-0.545377	0.0265338	0.0636718	0.261386	0.35632	0.202074	0.16908	0.223936	0.193084
AL160269.1	-0.545208	0.020081	0.0499296	0.072535	0.12817	0.218296	0	0.048091	0.098511
AC097460.1	-0.5447	0.0302495	0.0713312	0.52129	0.294579	0.30982	0.279913	0.192186	0.090951
MBOAT1	-0.544538	3.47679e-17	4.22729e-16	8.36618	8.04191	7.95369	6.18821	6.0848	6.13373
FGFBP1	-0.544251	1.18562e-09	7.88191e-09	13.0741	12.2643	13.3199	10.0162	9.74664	9.19157
AC004951.2	-0.544023	0.030125	0.071079	0.987402	0.618686	0.860516	0.520029	0.423445	0.371988
FUT1	-0.543742	1.8539e-15	2.00329e-14	6.68745	7.11332	7.2932	5.58092	5.73314	5.6123
SLCO4A1	-0.543574	3.98905e-41	1.70905e-39	49.7149	51.6537	51.8349	38.5401	38.9971	38.3863
APOBEC3C	-0.543503	4.24348e-40	1.72126e-38	54.584	56.5117	58.6113	44.3864	43.2998	42.7441
AC093620.1	-0.543453	0.030801	0.0724704	0.679002	1.2488	1.21279	0.754935	0.482132	0.483515
NOD2	-0.543416	6.83386e-06	3.03177e-05	1.76504	2.40993	2.36012	1.73485	1.87015	2.13515
PTMS	-0.543237	8.18689e-22	1.3332e-20	93.2	98.579	106.733	76.8221	73.5084	82.1671
AL606760.1	-0.543216	0.0294615	0.0697428	0.411099	0.739203	0.646388	0.294364	0.614738	0.299748
SLC25A15	-0.543054	3.30383e-25	6.5909e-24	19.4113	19.5906	19.6951	14.0422	15.6341	15.1764
DNAI1	-0.542828	0.0284584	0.0676311	0.784167	0.875335	0.854077	0.77825	2.03183	0.461439
SLC5A6	-0.542667	1.14707e-41	5.09349e-40	58.4875	59.7452	55.0268	44.8363	44.6123	45.0628
TRIM40	-0.542646	0.0297422	0.0703253	0.348962	0.209086	0.476242	0.108269	0.16928	0.115381
SNRNP35	-0.542517	5.73989e-12	4.71135e-11	21.4583	20.9178	21.5187	17.97	18.9991	18.5479
AC005332.6	-0.542334	5.48112e-19	7.52781e-18	17.5175	16.302	17.5174	12.5182	13.1294	13.1803
MIR6753	-0.542309	0.0282909	0.0672788	15.9953	18.1426	21.7034	9.56355	11.0042	12.9101
SLC35C2	-0.5422	1.03314e-26	2.20735e-25	32.174	33.1314	32.489	26.862	26.7315	26.1385
MT-TS1	-0.542195	0.00946391	0.0256004	139.207	329.975	179.397	110.582	91.3087	183.117
NUDT2	-0.541939	8.0924e-10	5.44963e-09	22.8558	22.4092	20.7218	17.7016	14.7223	17.1726
LNX1	-0.541918	3.01011e-17	3.68375e-16	12.3702	12.2314	13.6511	9.73684	9.50691	8.87329
TMEM223	-0.541914	2.1183e-14	2.11987e-13	22.5433	24.3794	24.3672	19.0885	17.3699	18.5157
C1RL	-0.541567	9.52493e-10	6.37909e-09	11.0754	12.2324	12.3986	9.52758	9.11293	8.81913
METTL7A	-0.541471	1.05751e-07	5.78284e-07	4.63796	5.48814	6.30438	4.56532	3.46977	4.09085
RPS9	-0.541404	1.47664e-43	7.10301e-42	1379.14	1330.08	1377.01	1063.93	1024.17	1033.6
SSR4P1	-0.541103	0.0238095	0.0580253	0.52813	0.457019	0.581914	0.349866	0.43924	0.40724
DNAJC19P5	-0.5411	0.0302291	0.071297	3.21244	3.69859	2.71584	0.603727	1.33579	2.63916
PHLDB1	-0.540939	1.86954e-39	7.3509e-38	32.5067	33.2568	30.5574	24.1773	26.1625	25.8479
SRRM3	-0.540786	0.000511091	0.00175016	1.52728	1.33732	1.47677	1.17314	0.982738	0.954722
TMEM52	-0.54075	3.73717e-06	1.71928e-05	8.58668	8.25612	7.8631	6.37237	7.00376	5.56295
AC004080.1	-0.540173	0.0218595	0.0538003	1.21118	1.33603	1.29147	0.690016	0.870568	0.91843
AC103858.3	-0.539846	0.0234885	0.0573463	0.530449	0.622171	0.331452	0.300677	0.317672	0.338906
SRP54-AS1	-0.539804	0.0316996	0.0742766	2.39884	1.42883	1.37309	0.900087	0.233838	1.27742
AC245100.7	-0.539509	0.00118999	0.00382974	2.87734	2.91089	3.17205	2.29053	2.45635	1.83754
TRMT10A	-0.539507	1.69589e-10	1.21774e-09	12.9014	14.027	13.4405	9.40786	9.99207	9.52632
ERFL	-0.539149	0.0041045	0.0119746	0.828775	0.962845	0.945455	0.669688	0.529296	0.733699
ERLIN1	-0.538781	1.75163e-34	5.4466e-33	62.7585	58.6748	58.2378	42.5699	45.4797	44.1528
VIPR1	-0.538701	1.64788e-26	3.50236e-25	24.4348	25.2126	24.3296	20.666	19.7809	21.3182
C7orf25	-0.538688	2.79332e-05	0.000114755	7.84702	6.97052	6.39604	5.15802	3.91011	5.74559
CPSF4	-0.538644	6.71649e-38	2.43291e-36	76.5793	80.7863	75.8054	64.432	65.281	64.7652
HBP1	-0.538526	3.07924e-16	3.52421e-15	16.9563	17.4521	20.5533	13.32	12.1111	13.5949
CCDC116	-0.538482	0.031005	0.07288	0.502463	0.481464	0.369259	0.083373	0.305198	0.350567
TIPARP-AS1	-0.538382	0.0321311	0.0751703	1.84525	1.68393	1.77091	0.789033	0.650672	1.17444
TNK2-AS1	-0.538038	0.0305801	0.0719925	0.409699	0.493029	0.347446	0.211388	0.247391	0.584593
EEF2KMT	-0.538033	1.26903e-20	1.91913e-19	25.5899	25.2051	24.7649	19.2995	18.4212	18.8269
ETAA1	-0.537894	1.39048e-18	1.85534e-17	12.8629	13.106	13.7807	9.52514	10.9784	9.73007
USP25	-0.537888	3.04527e-37	1.0651e-35	34.8781	35.5596	38.0671	26.4934	27.8071	28.2622
AC084018.2	-0.537651	0.000168509	0.00061866	1.81682	2.32615	2.08349	1.43137	1.5213	1.68845
MVD	-0.537042	2.03409e-26	4.29697e-25	69.126	72.0174	70.2008	52.5035	53.9813	49.2841
PAX8-AS1	-0.536828	3.03392e-25	6.06237e-24	23.1443	26.3005	24.3085	19.2339	17.4696	19.4829
DOCK1	-0.536706	3.43333e-36	1.14498e-34	24.9358	24.169	25.8978	19.2782	19.9449	19.5911
AC093724.3	-0.536415	0.0293529	0.0695398	0.546893	0.506081	0.213895	0.23129	0.083727	0.224464
SURF4	-0.5364	1.01759e-54	7.40499e-53	130.119	123.982	120.423	94.0237	95.5303	96.4441
CCNO	-0.53632	1.64038e-19	2.32091e-18	19.8683	20.3762	20.4861	15.9574	15.4967	15.5681
PRKCD	-0.53621	5.19583e-22	8.53581e-21	20.5121	20.6252	21.3343	16.4103	15.2364	16.2788
SYCE1L	-0.536118	0.00223619	0.00686141	7.88884	6.27847	6.64099	5.15286	5.93198	4.53086
FAM114A1	-0.535832	1.30855e-16	1.5366e-15	22.6193	20.58	23.5984	16.8842	15.2616	15.907
ADGRA2	-0.535465	0.0170704	0.0433481	0.121106	0.165639	0.182845	0.095146	0.089926	0.144328
PAQR8	-0.535066	0.0123993	0.032639	0.499814	0.331676	0.469585	0.353854	0.222866	0.357696
IPO11	-0.534913	5.65459e-31	1.50325e-29	31.9552	31.1934	32.464	24.0192	25.3102	24.6262
PXYLP1	-0.534481	8.64138e-07	4.28257e-06	7.05714	9.19827	8.90226	5.93352	4.73134	5.82425
THRA	-0.534309	2.97995e-21	4.69588e-20	10.9666	11.1029	11.1582	8.02288	7.94153	8.2135
HNRNPH3	-0.534215	2.06369e-55	1.56725e-53	324.877	323.365	333.939	239.205	226.355	239.217
SRPRA	-0.53413	1.12177e-57	9.23872e-56	104.695	105.886	101.824	83.1718	83.3372	84.2448
PRR5	-0.533889	1.26725e-21	2.03914e-20	26.8997	27.5022	26.5478	22.6516	22.5735	20.5501
HS1BP3	-0.533871	1.26427e-21	2.03569e-20	15.5725	17.4775	15.838	13.3085	13.9155	15.7504
PTPRJ	-0.533772	2.25959e-25	4.54491e-24	9.97636	10.1455	10.3942	7.46915	7.79898	8.64768
ZFP69B	-0.533671	0.000704894	0.00236367	1.89213	2.21322	2.12424	1.48266	1.44915	1.66904
HOXB13	-0.533464	1.25915e-10	9.14378e-10	5.68249	5.55304	6.25516	4.67595	4.03502	4.51435
SLC9B2	-0.533277	2.19267e-12	1.87357e-11	13.7657	13.9768	15.3721	9.61981	10.7482	8.62207
TSSK6	-0.53324	0.00266349	0.00806891	1.95732	1.93741	1.85544	1.25915	1.85366	1.3549
TMEM221	-0.532895	8.42481e-06	3.69455e-05	3.47503	3.48011	3.86902	2.40114	2.87916	2.88076
MED18	-0.53273	2.8774e-11	2.21209e-10	16.7104	16.6646	16.9453	11.9335	13.7349	10.8393
NDUFS2	-0.532302	1.00741e-41	4.48149e-40	95.2888	86.8312	91.5925	73.8654	76.414	74.0788
ARRB2	-0.53219	1.0104e-15	1.11254e-14	20.64	22.4236	21.5681	18.6112	18.6774	19.5551
EREG	-0.532064	7.13497e-09	4.41127e-08	271.065	254.444	256.308	186.915	218.641	183.157
C19orf44	-0.531764	1.44435e-06	6.98067e-06	2.84588	3.49652	3.15811	2.62796	2.422	2.4163
PDIA5	-0.531665	4.0693e-19	5.64285e-18	23.4093	23.5845	25.0022	19.6052	17.9794	21.8058
RPL7A	-0.530945	7.02086e-64	7.01453e-62	2242.06	2206.57	2250.54	1745.96	1716.85	1697.3
UQCC3	-0.530922	6.52722e-16	7.29911e-15	15.9219	16.6235	17.5112	12.7401	13.1528	12.1274
TWF2	-0.53086	3.67754e-30	9.38754e-29	63.3431	62.0432	67.7431	50.0356	48.3024	50.0761
RASSF10	-0.530311	9.19542e-12	7.42763e-11	10.4748	9.87123	10.5314	7.90545	6.89004	8.63629
AC093484.4	-0.529898	0.0175173	0.0443031	9.42139	8.48326	10.5374	6.17157	7.76024	5.55829
RORA	-0.528649	2.42473e-37	8.54193e-36	43.8363	45.2317	46.5336	32.4724	33.3428	32.0648
C12orf60	-0.528379	0.000266842	0.000950897	3.58085	4.7151	4.54999	3.23657	3.03227	3.30654
PGAM1	-0.528195	1.48886e-59	1.32465e-57	577.844	561.309	588.324	441.63	458.986	437.022
H6PD	-0.527946	2.39056e-22	4.01634e-21	6.2069	6.27624	6.3296	4.82721	4.59358	4.98411
CPO	-0.527819	0.0322619	0.0754562	0.30824	0.353557	0.425866	0.196358	0.075885	0.178465
FAM86DP	-0.527486	1.29619e-11	1.02927e-10	12.7568	13.3649	13.0561	10.0554	10.2509	10.4187
MCAT	-0.527258	6.8311e-20	9.88299e-19	30.0026	29.9266	32.5189	23.5842	23.2074	24.104
STK40	-0.527247	8.71195e-39	3.31326e-37	34.0143	33.3891	34.0433	23.0337	23.1619	25.1854
FAM27C	-0.527138	0.00288845	0.0086878	2.5364	2.95214	2.68788	1.89967	1.31408	2.19321
RIMS3	-0.526614	1.13743e-14	1.16604e-13	4.00958	4.39105	4.69697	3.72865	3.31914	3.96922
CYP2J2	-0.526455	4.17285e-20	6.11792e-19	25.3086	25.6512	26.3612	18.9137	19.9371	20.1221
CDC34	-0.526224	4.50695e-37	1.55845e-35	79.1718	83.5357	84.3132	63.5981	64.9095	63.6407
KBTBD3	-0.52618	0.00014228	0.000527129	6.29063	5.50352	5.53353	4.02674	5.43461	5.01929
QARS	-0.525984	1.6096e-48	9.45512e-47	176.121	185.662	188.324	153.916	153.171	151.993
AL359921.1	-0.525865	0.0113083	0.0300266	5.59186	5.75913	5.54865	4.52249	4.22959	3.17401
AL359715.3	-0.525467	0.0254792	0.0614679	1.07184	1.02674	0.918913	0.800207	0.480424	0.632328
GGPS1	-0.525308	7.62273e-17	9.08244e-16	33.1343	32.1361	33.2396	24.4358	26.0892	25.353
MANSC1	-0.525233	1.19722e-20	1.8173e-19	24.3935	23.8668	24.5084	18.1173	20.2684	17.6129
HEATR5A	-0.525102	1.69951e-14	1.71556e-13	11.6842	10.1393	11.7694	8.74961	11.0287	10.077
SCFD2	-0.524695	1.54763e-11	1.21979e-10	13.3547	11.6052	10.8999	9.33535	10.0755	10.3402
GNB1L	-0.52447	6.06539e-08	3.40383e-07	7.20752	6.75342	6.98284	5.39975	5.88205	4.31234
SLC16A9	-0.524431	2.08294e-11	1.61962e-10	7.44598	7.28632	8.01146	5.6555	5.91586	5.76677
AC022098.1	-0.524353	0.00138398	0.00439936	1.29463	1.71926	1.45446	1.09607	1.64254	1.4273
ASTN2	-0.524022	2.56743e-05	0.000106011	3.52876	3.51313	3.41147	2.61067	2.76785	2.49287
RPS7P1	-0.523832	0.0355935	0.0822308	3.06293	1.4638	1.53122	1.23732	1.01722	1.2026
DRAM2	-0.523801	1.03927e-14	1.0699e-13	56.0307	50.0807	53.1243	41.0574	40.421	44.1774
GCC2	-0.523702	5.08865e-32	1.40488e-30	90.4815	88.4039	91.0837	70.5185	63.7019	75.2066
SLC16A3	-0.522977	1.23111e-21	1.98492e-20	55.992	58.4312	64.3887	45.124	45.582	48.0005
WFIKKN1	-0.522844	0.0353273	0.0816622	0.107594	0.203474	0.207476	0.134892	0.198252	0.055183
CCDC25	-0.522818	1.21302e-27	2.69562e-26	56.5508	57.7802	57.6519	47.3019	40.6132	48.2765
HACD3	-0.522811	2.58841e-38	9.57514e-37	107.536	100.535	101.89	77.2676	83.3058	80.4727
AC010531.1	-0.522527	0.0329179	0.0767697	0.480468	0.365888	0.421518	0.333994	0.134042	0.067805
DNPH1	-0.522522	6.81774e-23	1.19227e-21	115.223	117.442	127.218	93.2875	93.8194	92.2908
P4HB	-0.522182	9.25826e-64	9.21215e-62	424.746	421.845	425.251	340.805	340.419	335.364
MPZL2	-0.522063	5.38349e-20	7.83515e-19	37.9061	37.5645	40.8724	30.4123	29.9281	27.9005
AC126696.3	-0.521839	0.0257839	0.0621107	0.85782	0.778222	0.372404	0.240291	0.115873	0.300477
MIEN1	-0.521822	1.01361e-19	1.45352e-18	44.2155	45.2156	42.5024	32.9426	33.1354	35.4968
ENO4	-0.521804	0.0380345	0.086996	0.249481	0.251433	0.199045	0.114163	0.260893	0.1098
TENT5C	-0.52173	1.65349e-05	6.99804e-05	1.68124	1.76753	1.83475	1.46491	1.05319	1.4244
FBL	-0.521695	1.71743e-55	1.30836e-53	404.517	401.916	407.464	314.036	307.925	306.451
UBAC2	-0.521618	7.10513e-28	1.6023e-26	51.2502	47.235	50.1301	37.8077	38.5155	38.3048
RPARP-AS1	-0.521502	1.24117e-11	9.87828e-11	12.636	12.0359	13.0753	8.75977	9.62217	9.3721
DHODH	-0.521288	6.34576e-15	6.6138e-14	15.1828	13.8022	14.5556	9.95051	10.8309	12.16
PECR	-0.521256	0.000211646	0.000766644	5.6077	6.33863	5.78332	6.08187	4.07108	4.77346
AC069544.1	-0.520971	0.0243642	0.0591584	1.371	1.24976	0.944776	0.889006	0.547252	0.893004
CHMP4A	-0.520971	3.08265e-16	3.52646e-15	61.6512	63.3248	63.012	50.5067	44.4182	52.3403
DHX29	-0.52076	7.21052e-34	2.17817e-32	34.0867	33.6705	34.222	25.3807	28.3196	27.7722
PANK1	-0.520573	1.39749e-15	1.52225e-14	13.0276	13.7614	13.9276	9.98482	12.2628	11.112
AC068580.3	-0.520542	1.16995e-07	6.36775e-07	4.98812	5.64092	5.47297	4.47362	3.82574	4.01143
CPLANE2	-0.520486	9.62757e-05	0.000365009	4.75966	4.91899	3.85499	4.71364	3.88878	3.78076
NRN1	-0.52045	0.0383541	0.0876038	0.322128	0.404954	0.447704	0.279828	0.05472	0.242523
RNU6-7	-0.520197	0.0297773	0.0703812	19.7188	19.5304	23.8643	8.60336	5.70471	10.1114
RNU6-8	-0.520197	0.0297773	0.0703812	19.7188	19.5304	23.8643	8.60336	5.70471	10.1114
AP002807.1	-0.520144	0.000284928	0.0010112	11.1494	11.8659	10.1397	7.82648	9.31129	8.84921
PRDX4	-0.5201	1.47322e-29	3.63137e-28	165.055	154.273	159.325	121.323	133.758	118.825
FIG4	-0.519646	3.45592e-13	3.1601e-12	16.1453	15.551	15.5128	11.8398	11.2294	12.3762
S100A14	-0.51961	5.93201e-29	1.41937e-27	302.08	290.529	317.374	238.75	223.13	243.969
PIGS	-0.519251	5.02607e-28	1.14403e-26	32.4863	30.9299	29.9778	24.7143	25.0044	25.4235
SNHG19	-0.519182	5.55004e-13	4.97468e-12	134.004	133.411	137.715	102.577	124.17	98.2533
AC022730.4	-0.518834	0.0381884	0.0872908	0.301273	0.15889	0.196749	0.085628	0.120487	0.115357
ATRIP	-0.518815	1.65674e-24	3.1652e-23	22.1977	20.8348	20.4595	17.5423	17.2754	18.062
AC010491.1	-0.518747	0.0379681	0.0868769	0.200605	0.358032	0.262535	0.290289	0.102469	0.179227
GORAB	-0.518715	4.47892e-08	2.53747e-07	8.17847	8.67557	8.40457	6.86846	6.94021	5.83555
FRG1BP	-0.518661	0.00796357	0.0218794	4.21997	4.90013	7.0527	4.29074	3.28971	3.84037
MTHFD1L	-0.518653	5.50665e-40	2.21886e-38	65.4446	62.1996	62.1656	51.5269	50.175	50.0394
GPX2	-0.518632	NA	NA	7.23898	1.38156	1.58813	1.01564	0.742578	1.15367
HACE1	-0.518516	2.4968e-08	1.45615e-07	6.09698	5.44406	6.46025	4.64129	6.1087	4.612
SLC6A7	-0.518311	0.0363139	0.0836493	0.155216	0.239958	0.20059	0.274998	0.153496	0.163395
AC005606.2	-0.518298	0.00065768	0.00221541	1.85659	1.79017	1.61027	1.29965	1.29565	1.31531
HSPE1	-0.518252	4.99637e-30	1.26481e-28	1311.9	1252.97	1251.67	996.592	924.509	1028.48
ACTR1B	-0.518027	7.18872e-28	1.61965e-26	46.0774	45.7677	45.2792	36.9899	36.839	33.7185
RABEP1	-0.517992	1.24594e-42	5.75255e-41	45.2601	47.4474	47.3783	38.6095	35.8476	39.0977
DUSP18	-0.517539	2.75988e-08	1.60267e-07	7.26926	6.71909	6.46283	4.53681	4.81025	4.9973
KLLN	-0.517521	0.00100228	0.00326871	0.925348	0.863143	0.810854	0.64718	0.650613	0.629915
AL157935.1	-0.517303	0.0379998	0.0869412	1.14175	1.13024	0.561879	0.659955	0.355152	0.735005
TSPAN33	-0.517207	1.01284e-06	4.97501e-06	3.88784	3.63528	3.61666	3.20561	2.84599	2.64498
LINC01273	-0.516948	0.0211201	0.0521753	2.35812	1.87691	1.69133	1.05632	1.80589	1.39344
HDHD5	-0.5169	2.63427e-33	7.78402e-32	53.197	52.0647	53.936	40.0104	42.0522	41.3784
ARL2	-0.51678	1.48092e-27	3.28198e-26	91.0861	90.4882	95.6527	71.2597	72.0087	73.0371
PRMT3	-0.516616	2.35343e-18	3.07624e-17	40.5504	37.9853	40.2539	28.4122	31.9916	29.1137
GDI2	-0.516267	3.48695e-42	1.58296e-40	300.366	278.234	295.616	223.001	226.663	226.641
R3HCC1	-0.516138	6.454e-21	9.98322e-20	38.3785	38.5429	39.7375	31.8051	30.116	31.055
MAP3K8	-0.516092	1.18975e-06	5.80075e-06	6.14732	6.64092	6.41028	5.58295	6.06674	4.9967
TNIP1	-0.516034	2.48632e-37	8.74626e-36	76.8153	77.8593	82.6195	63.6358	63.1135	62.5151
SELENON	-0.515481	2.8772e-31	7.73323e-30	24.3385	24.3893	24.4384	19.2357	18.0933	20.2234
GK	-0.515413	9.11059e-12	7.36155e-11	12.8031	12.417	12.269	8.28424	9.71254	9.37953
FGD2	-0.515394	9.15329e-05	0.000348396	1.86836	1.8237	2.10978	1.28849	1.44114	1.7547
KDM4B	-0.515341	6.98973e-23	1.2206e-21	9.38347	9.70075	9.23358	7.27685	7.44239	8.01097
SSNA1	-0.51516	5.23236e-22	8.5807e-21	58.7467	58.4056	57.8813	44.2671	43.7959	40.4779
TUBB4B	-0.515047	1.93701e-50	1.2297e-48	877.284	855.859	877.594	691.99	658.24	678.404
VMAC	-0.51481	0.00303949	0.00909944	1.14012	1.33462	1.14265	0.96495	0.854449	0.854644
IGBP1	-0.514791	3.2508e-23	5.78453e-22	40.1744	38.2919	39.4168	30.4337	30.4476	30.1823
XPC	-0.514706	2.88206e-32	8.07572e-31	27.0513	30.6914	30.7453	21.7318	21.7151	21.4715
TSFM	-0.514657	1.53741e-21	2.46247e-20	59.1411	56.9997	61.2781	46.5512	41.0067	46.0006
EFHD2	-0.51462	2.0873e-45	1.09194e-43	83.9296	82.8781	86.4792	65.1163	67.9831	65.0575
USP2	-0.51461	0.0055497	0.0157663	0.984237	0.817241	1.18825	0.664913	1.07305	0.4696
MRRF	-0.514319	3.1144e-27	6.82758e-26	67.8557	66.6666	69.6774	52.7448	54.0086	50.4446
NKAPD1	-0.514231	4.18628e-22	6.90482e-21	25.1088	22.1791	24.3608	15.7884	16.8511	16.8062
RETREG3	-0.514217	2.99242e-22	4.99652e-21	18.1678	19.591	20.4305	15.2754	15.3822	16.4851
EFCAB14	-0.513689	2.07729e-38	7.74315e-37	88.0757	85.8709	95.286	70.7378	68.1492	69.885
LINC01023	-0.513672	0.0411315	0.0931448	2.38319	2.12586	1.33628	1.36818	1.48005	0.486487
BMP8B	-0.513513	8.86749e-12	7.17463e-11	4.04076	3.95952	4.18473	3.1594	3.10435	3.14327
TOB1-AS1	-0.513332	0.0211984	0.052337	1.12145	0.78698	0.814465	0.523007	0.672503	0.492753
TECR	-0.512698	9.77678e-32	2.663e-30	194.258	180.909	188.385	153.751	147.034	147.264
PSMG3-AS1	-0.512631	0.000133667	0.000496427	2.9306	3.06189	3.23792	1.79492	1.98596	1.35813
LYN	-0.51239	1.1224e-34	3.54887e-33	33.404	37.6302	36.8868	27.0953	23.0407	27.254
LINC00612	-0.512026	0.0341758	0.0793802	0.187083	0.164522	0.169456	0.010516	0.091194	0.111658
AC132872.4	-0.511998	0.00232818	0.00712305	0.87959	1.07012	0.972135	0.731462	0.716928	0.737408
MT1X	-0.511607	5.43086e-16	6.11235e-15	159.294	164.175	152.268	125.776	119.313	127.318
ADM5	-0.511551	4.82508e-06	2.19206e-05	4.40882	4.61382	3.96366	3.26212	3.62017	3.18325
HIST1H2AM	-0.511125	0.0398207	0.0904706	2.53843	3.25503	3.14631	1.73956	2.99162	1.09557
PLCB3	-0.511086	2.84245e-36	9.54451e-35	38.6159	41.5577	40.3839	34.0581	33.5775	35.8109
RXRA	-0.511062	1.29848e-30	3.39638e-29	15.5887	15.5007	15.9389	11.7217	11.7498	11.956
ATOH8	-0.511048	0.00273979	0.00828255	1.30178	1.12018	1.09019	0.962884	0.602392	0.818214
GJB2	-0.511025	4.46592e-32	1.23576e-30	58.5628	55.5212	56.3392	44.1529	44.1009	44.3344
IL15RA	-0.510831	3.18153e-08	1.83226e-07	9.93484	9.97882	9.20601	7.71832	8.65261	7.80098
AL354892.2	-0.510706	0.0421127	0.0949698	2.65375	1.91848	3.33091	1.54828	1.93015	1.00552
DNM1P51	-0.510564	0.0414809	0.0937617	0.048532	0.060662	0.067283	0.048546	0.047234	0.03391
DHPS	-0.510485	3.98291e-23	7.05635e-22	59.7652	63.7556	68.2259	52.9213	55.412	56.9742
CIB1	-0.510304	6.39501e-26	1.32117e-24	74.3589	71.7047	71.6139	57.2953	55.9593	56.9612
PCBD1	-0.510208	5.46055e-51	3.53096e-49	364.81	366.403	364.549	286.37	285.217	281.015
ABITRAM	-0.510181	1.54003e-15	1.67154e-14	32.4359	30.6254	31.1921	24.054	27.4017	24.5687
RASIP1	-0.509977	0.000566364	0.00192712	1.24544	1.40833	1.16326	0.995211	0.957827	1.00288
TECPR1	-0.509666	6.51581e-20	9.44366e-19	9.98834	9.7147	10.4399	7.85597	8.97265	8.23837
DHRS4	-0.509509	1.27223e-07	6.9013e-07	13.8956	12.0016	14.0205	11.4417	10.1308	10.4729
ZNF846	-0.509344	0.00278095	0.00839555	3.66153	5.43102	5.61859	3.03599	3.10679	3.60651
CHADL	-0.509323	0.0222596	0.0546786	0.619484	0.53296	0.794153	0.574921	0.354247	0.466925
AL121832.2	-0.5093	0.00641237	0.0180031	4.31917	3.78211	3.16259	2.44093	2.88974	2.93041
ZFP14	-0.509255	0.000276183	0.000981601	1.14608	1.54882	1.44737	0.952268	0.752269	1.14903
DNASE1L1	-0.509213	8.1193e-14	7.7408e-13	13.0123	12.5181	13.1273	9.12451	10.5755	11.2245
DPM3	-0.509191	1.62786e-14	1.64595e-13	94.9795	93.8836	91.0153	71.5156	72.3517	71.4969
NOX1	-0.509088	1.68224e-05	7.10987e-05	3.66738	3.72469	3.62421	2.95371	2.44582	2.73342
AC103706.1	-0.508985	0.0264487	0.0634862	2.51631	2.79903	2.75604	2.57268	1.26942	1.48786
CABYR	-0.508822	1.18586e-06	5.78295e-06	12.2773	11.8472	9.37695	10.3291	10.3752	10.3571
S100P	-0.508527	5.33233e-09	3.33739e-08	91.1347	91.7999	92.8876	79.8171	59.8956	73.5793
TRPM4	-0.508502	1.05551e-20	1.6072e-19	38.471	48.0203	42.2878	34.2157	30.8833	33.2501
TRAPPC9	-0.508494	1.57978e-13	1.47725e-12	6.29256	7.04768	7.09322	5.83456	5.28908	5.95691
METTL25	-0.508483	4.97779e-05	0.000197604	4.7352	5.38645	5.66835	4.22431	5.04663	5.08136
PTPRB	-0.508448	6.17851e-09	3.84332e-08	3.1694	2.95659	2.84409	2.13553	1.71999	1.92624
LINC02563	-0.508392	0.0253589	0.061214	2.72654	1.86211	1.73369	0.96852	0.34102	0.450054
RPS3	-0.50831	2.46883e-35	7.98213e-34	2453.42	2383.63	2404.13	1950.33	1821.14	1926.83
EIF4G1	-0.508289	7.56068e-71	8.86126e-69	344.014	351.301	346.375	275.62	281.311	280.844
SNAPC2	-0.508017	1.03891e-13	9.82028e-13	19.4113	18.2528	19.709	14.5735	15.8186	15.0244
DCPS	-0.507586	9.05086e-23	1.5704e-21	22.2839	20.6395	20.3989	15.7819	17.1321	16.9322
ZNF619	-0.507378	4.20027e-06	1.92181e-05	2.68216	2.69592	2.57343	1.99506	2.09917	2.11002
AL645941.2	-0.507336	0.0277574	0.0662084	1.06112	0.643548	0.454737	0.527296	0	0.107437
C9orf50	-0.5072	0.0428313	0.0963763	0.226659	0.288029	0.254345	0.203187	0.072986	0.114075
GABPB1-IT1	-0.506708	2.05421e-07	1.09078e-06	2.5371	2.79587	3.00411	2.3133	2.04862	2.02233
FZD7	-0.506704	9.48411e-23	1.64207e-21	14.0477	13.8204	14.24	10.7597	11.2422	10.814
CBY1	-0.506573	3.03655e-14	3.00793e-13	32.9087	32.1761	33.7063	26.1513	27.1669	26.8343
RPL18A	-0.506432	6.29408e-66	6.70031e-64	1946.19	1921.63	1939.39	1517.41	1535.56	1516.31
AL132780.2	-0.506413	0.0276221	0.0659392	1.56855	1.87328	2.11499	1.28221	1.4525	1.20963
AL589666.1	-0.50633	0.000964942	0.00315601	6.45393	6.72764	6.84907	4.96305	5.55423	4.76293
AC004918.4	-0.506266	0.00571653	0.0162138	4.86049	3.57832	4.07852	2.53914	3.39696	3.19783
AC022784.5	-0.506216	0.0338031	0.0786459	1.28945	0.422564	1.27591	0.221406	0.116242	0.665832
ARSD	-0.506191	3.28502e-12	2.75386e-11	6.75176	6.19808	7.16094	5.58245	4.97267	4.77961
ABHD11	-0.506156	1.22011e-21	1.96849e-20	56.3293	59.7516	62.3465	51.9374	46.4281	49.4926
HMGCS2	-0.506029	0.0187674	0.0470594	0.180092	0.130057	0.12357	0.050494	0	0.117924
TRAPPC11	-0.50602	4.05374e-28	9.24434e-27	25.141	24.8614	25.3918	19.1378	19.5521	19.6823
EBF4	-0.50509	0.00598566	0.0169259	2.03994	1.58727	1.99565	1.28428	1.12564	1.67574
AMN1	-0.505038	3.3624e-05	0.000136614	8.7489	8.20134	8.1275	6.36927	6.85536	4.8434
AL162231.4	-0.505012	0.0447173	0.100075	0.201227	0.176691	0.179763	0.113394	0.017939	0.167912
HMGA1	-0.504929	1.00288e-77	1.43812e-75	721.03	721.775	727.125	564.977	580.763	562.939
EFCAB8	-0.504514	0.0427789	0.096294	0.185499	0.282341	0.220189	0.201414	0.117548	0.132632
PIK3R4	-0.504174	8.35303e-29	1.98027e-27	20.8272	21.0906	21.8219	15.4739	17.5193	16.3731
AC022400.6	-0.504134	6.75743e-05	0.000262857	6.53237	7.30974	6.88088	5.68838	5.31609	4.86068
SDHA	-0.503899	2.13002e-45	1.10952e-43	121.019	123.299	125.036	104.118	104.162	105.24
DUS2	-0.503817	2.79857e-14	2.77897e-13	21.8187	21.2574	20.3998	17.5348	18.8398	19.0627
SLC12A2	-0.503497	1.60853e-49	9.90222e-48	231.79	226.379	229.449	181.827	183.343	192.635
SSRP1	-0.50349	1.02342e-51	6.76123e-50	290.929	284.896	287.94	227.731	219.71	227.334
AC108063.2	-0.503422	0.0194186	0.0485078	0.200518	0.14423	0.147108	0	0	0.106485
MYO9B	-0.503121	3.52555e-45	1.82089e-43	39.4735	40.5369	38.4301	33.6757	36.912	34.5166
LRRC75A	-0.50287	1.08045e-11	8.64999e-11	6.33772	6.5696	7.05879	5.14159	5.2807	5.25366
ARHGAP1	-0.502783	3.44018e-32	9.58453e-31	27.8557	27.152	27.0012	22.3192	22.1295	22.0831
SEC24B-AS1	-0.502646	0.0220701	0.0542691	1.15014	1.39375	1.53697	1.32875	0.648762	0.799587
TXNRD2	-0.501547	3.65393e-14	3.5903e-13	15.3977	17.3428	16.1559	12.135	13.755	12.5449
ALDH9A1	-0.501522	6.45564e-29	1.53837e-27	56.1601	55.2165	54.7317	43.2681	47.5415	41.6185
AL139011.1	-0.501509	0.0166211	0.0423219	3.09468	3.65078	2.96705	2.34358	2.27102	2.10577
AC027307.2	-0.501379	0.0339178	0.0788752	1.1463	1.08903	0.951407	0.757088	0.689534	0.697663
ELFN1	-0.501361	0.0070278	0.0195508	0.610081	0.518411	0.661347	0.520601	0.369387	0.39791
TARS2	-0.501356	1.24148e-22	2.12983e-21	29.2587	28.1078	29.4877	24.5649	24.2897	24.2666
NARS2	-0.501318	2.52888e-21	4.01241e-20	30.5845	30.6345	30.4924	22.6377	26.6477	23.3071
SEC23A	-0.501292	2.44107e-33	7.25714e-32	61.8862	58.2223	59.126	47.0061	46.5502	46.8327
EEF2	-0.501271	5.35494e-69	6.04364e-67	1465.09	1460.32	1474.73	1167.55	1163.49	1167.33
AC016586.1	-0.501256	0.00498211	0.0142803	3.6197	4.15065	4.23612	3.18155	3.0319	2.71829
TSPEAR	-0.501196	0.0413015	0.0934602	0.175801	0.152359	0.08717	0.084325	0.058034	0.044288
FBXO6	-0.501133	0.00102548	0.00334034	3.06742	3.0428	3.24177	2.66931	1.81405	2.5644
RPA2	-0.501057	2.20239e-20	3.27576e-19	70.7552	64.4699	63.4938	50.0614	53.9699	49.2056
ALG1L	-0.500698	1.80064e-08	1.06647e-07	29.0881	25.8506	27.8921	21.7215	19.4097	22.8464
GATD3B	-0.500511	2.00827e-22	3.39503e-21	72.8661	70.3752	70.183	56.6205	54.4306	55.7289
CLK2	-0.500409	2.35214e-27	5.17513e-26	55.1691	60.419	58.5222	44.1398	47.2515	44.4209
USP5	-0.500355	3.7695e-43	1.7878e-41	112.889	107.873	101.791	87.5701	97.7787	88.2882
GGCX	-0.500128	6.79957e-21	1.04779e-19	27.0113	28.6914	28.7646	20.0614	22.6888	20.6696
ABHD4	-0.500055	1.68477e-22	2.86013e-21	25.2536	26.497	24.6024	20.3797	20.352	20.1272
FAM107B	-0.499966	3.57732e-21	5.61906e-20	31.7937	27.703	29.3679	21.7089	22.6985	21.2583
EIF3F	-0.499649	1.39403e-59	1.2494e-57	311.986	317.359	314.657	247.721	255.497	243.243
COQ8A	-0.49953	9.5695e-28	2.14023e-26	25.7286	26.5302	25.6476	21.1021	22.3853	23.8939
TMPPE	-0.499518	0.000591316	0.00200617	1.09594	1.25849	1.32775	0.97898	0.826148	1.1643
EPHX2	-0.499424	1.28215e-08	7.72329e-08	10.9037	12.2462	11.9568	9.74761	8.5812	8.1628
TBK1	-0.499374	5.28784e-21	8.2316e-20	35.5256	33.01	34.2895	27.5658	29.924	28.5646
NKRF	-0.499289	3.48388e-22	5.79726e-21	17.3887	17.1469	17.8104	13.9411	13.5186	13.4329
REELD1	-0.499254	0.0398813	0.0905913	0.38329	0.423824	0.347505	0.185282	0.393113	0.230238
PAH	-0.498828	0.0033529	0.00995541	2.82753	3.19256	4.37558	3.15661	2.31477	3.31303
LINC01301	-0.498812	0.0370448	0.0850998	1.1076	1.09057	0.909313	0.517119	0.621328	1.09936
SESN1	-0.49848	1.01951e-07	5.58759e-07	4.95262	6.47887	5.6795	4.7234	4.28862	5.1657
SLX4	-0.498464	1.03973e-20	1.58416e-19	6.1108	6.40596	6.27213	4.87757	5.3483	5.11646
CORO1B	-0.498454	2.74283e-33	8.095e-32	99.0902	96.1262	97.7068	79.3751	82.5386	82.4975
ZC3H11B	-0.49843	0.000304345	0.00107526	1.54295	1.36997	1.33992	1.21824	0.938451	1.04038
SLC17A7	-0.498404	0.00733314	0.0202937	0.698364	0.858797	0.906506	0.780357	0.518685	0.600041
ZFP2	-0.498313	0.0460291	0.10269	0.400876	0.498347	0.512179	0.1361	0.274664	0.220799
LSS	-0.498202	2.28786e-36	7.70352e-35	51.6879	56.1284	51.4567	45.5596	44.2209	47.0061
TXNDC5	-0.498128	3.64546e-55	2.70942e-53	184.179	180.021	180.273	143.038	143.466	142.769
AASDH	-0.497921	1.39506e-10	1.00886e-09	8.24821	8.29665	7.84541	6.35435	6.33563	6.08944
CREB3L4	-0.497826	5.5297e-07	2.80081e-06	10.089	9.76011	9.60017	7.81248	7.41955	7.85212
AC010331.1	-0.497781	0.0468836	0.104348	1.04339	1.03877	1.24617	0.536734	0.809423	0.635463
PAXIP1-AS1	-0.497428	1.08173e-07	5.9083e-07	6.82201	6.91757	7.88043	5.51735	5.32149	5.86101
OPLAH	-0.497339	1.58378e-05	6.72285e-05	1.90853	2.23875	2.09607	1.44986	1.35842	1.22989
APRT	-0.4971	2.75399e-34	8.46617e-33	233.349	222.165	236.619	191.395	190.819	186.366
RPL7AP6	-0.497031	0.0308621	0.0725861	0.446035	0.290688	0.727512	0	0.297808	0.197576
AC010864.1	-0.496995	0.0273188	0.0653176	0.780088	0.806569	0.843385	0.478544	0.687903	0.552344
PDIA3	-0.496644	1.5204e-47	8.63973e-46	556.696	530.855	551.741	412.867	420.478	430.507
OXSM	-0.496631	2.68395e-11	2.06663e-10	23.5363	23.2789	26.1297	20.654	18.7465	20.1729
CCDC115	-0.496573	1.63668e-14	1.65419e-13	22.4417	21.0455	22.7883	17.5957	15.5833	17.1137
CLIC4	-0.49608	1.49292e-25	3.0228e-24	91.7095	84.4887	85.9628	64.7443	71.1494	65.6334
SLC2A10	-0.495712	7.16175e-06	3.16342e-05	3.34554	3.55688	3.16331	2.32491	2.28815	2.46377
AL133551.1	-0.495659	0.0425063	0.09576	0.281203	0.340496	0.267489	0.170003	0.103787	0.116998
MYDGF	-0.495556	1.26091e-33	3.79488e-32	121.303	119.591	121.914	96.1268	96.9195	94.3609
PASK	-0.495521	4.66295e-21	7.27742e-20	20.1154	22.6422	19.7312	17.318	15.0298	16.4542
ZNF516	-0.495328	1.76208e-09	1.15009e-08	2.55583	4.77542	4.49754	3.24965	5.03673	2.46999
P3H1	-0.495283	2.52863e-18	3.29818e-17	21.8609	22.6625	21.9384	19.249	16.7572	18.8459
FAM193B	-0.495198	8.79515e-21	1.34678e-19	30.6851	35.8127	31.1825	28.8111	26.4835	25.693
UQCRFS1	-0.494838	6.09478e-39	2.33982e-37	62.2013	60.9475	61.1191	48.6436	47.8293	48.2716
SLX1B	-0.494727	1.56752e-10	1.12789e-09	45.6985	40.0588	35.8575	34.1501	33.1053	28.8051
FAM149B1	-0.494723	7.23536e-12	5.89321e-11	14.9225	14.7002	15.7584	11.0997	11.2619	12.6177
BTBD8	-0.494693	5.56903e-06	2.50946e-05	2.63863	2.5932	2.97508	1.78443	2.01497	1.95975
AC003688.1	-0.494496	0.00139704	0.00443806	12.9264	14.4373	16.8663	13.4084	8.96573	11.1297
OAS1	-0.494236	1.26726e-12	1.10333e-11	20.9562	19.9861	22.0791	17.6513	16.9372	16.1878
LMNB2	-0.493738	4.91739e-57	3.94329e-55	140.078	137.76	139.566	109.099	105.93	108.038
AC012184.2	-0.493709	0.046255	0.103147	1.16505	3.50515	4.19708	0.468207	1.68711	1.82748
INTS10	-0.493442	2.46925e-33	7.33197e-32	73.582	79.5996	78.6773	66.3206	67.6125	64.6376
CHPF	-0.493345	1.84547e-42	8.46319e-41	85.9031	83.5396	86.3594	69.5159	69.7367	66.9967
DLX6	-0.493271	2.30131e-05	9.55417e-05	5.47536	4.80485	4.99494	3.73713	2.96443	4.12136
BCL9	-0.493031	2.40303e-18	3.1377e-17	14.387	13.3967	12.4203	10.0364	9.7724	9.34603
BAG3	-0.492337	2.49775e-45	1.29278e-43	78.8126	78.095	78.7946	61.6148	61.6377	62.5948
GCAT	-0.492332	2.25575e-17	2.79425e-16	33.7666	30.8016	32.5904	26.818	27.6273	25.466
CAMK2G	-0.492144	6.29696e-27	1.3633e-25	27.2941	29.3009	27.9373	22.5633	21.997	23.0512
AC073508.3	-0.492144	0.00229349	0.0070275	2.70515	2.9868	2.85321	1.78833	2.4449	2.34352
AC093904.4	-0.491999	0.00229342	0.0070275	1.00641	1.03772	1.12806	0.747694	0.732317	0.902389
ZNF225	-0.491849	8.65545e-06	3.79296e-05	3.73872	4.3079	4.83554	3.31536	3.26767	2.94882
AC005993.1	-0.49138	0.00160899	0.00506247	8.36079	9.10358	10.1927	6.11726	6.73906	5.91072
CYP3A5	-0.490742	0.00051278	0.00175569	2.29192	1.77623	2.05785	1.50259	2.07923	1.91946
MIR194-2HG	-0.490658	0.0411425	0.0931611	0.265837	0.244328	0.203592	0.089301	0.186105	0.212304
FAM86HP	-0.490437	0.0371133	0.0852068	2.58559	1.88343	1.88779	1.52792	1.02668	1.44643
HRNR	-0.490324	0.00139787	0.00443998	0.405939	0.443223	0.349499	0.292722	0.273447	0.346513
SKAP1	-0.49026	1.1101e-07	6.05145e-07	15.2058	15.6348	16.1434	10.1283	11.5574	11.0416
TSPAN3	-0.490097	3.07679e-09	1.96402e-08	19.4003	17.8434	16.3808	13.7944	18.4898	13.6407
VPS54	-0.490068	4.46224e-31	1.19146e-29	39.0354	36.6826	36.3853	29.3087	30.2728	30.194
ZNF580	-0.48949	3.4846e-15	3.7095e-14	29.3362	34.1058	32.9094	26.99	25.4	25.0126
AC009779.2	-0.488666	0.000331188	0.00116298	3.68757	3.31119	3.50209	2.63112	2.65196	2.75949
ARRDC1-AS1	-0.48865	7.74879e-12	6.29876e-11	14.7131	15.465	14.0073	11.2325	11.1679	12.5386
AC005326.1	-0.488599	0.0518152	0.113777	35.0409	18.1473	21.9158	12.9524	13.715	12.3345
NSMF	-0.488559	9.28903e-47	5.17004e-45	77.0245	77.9626	75.5436	61.968	59.0225	59.4935
AL023284.4	-0.488355	0.0516782	0.113537	1.73895	3.23014	3.86636	1.44854	1.67215	2.18455
POLR3G	-0.48831	3.74473e-15	3.976e-14	37.7346	34.3515	35.4938	27.974	29.7738	25.8093
AC093904.2	-0.488258	0.0482788	0.107063	1.83884	2.91117	2.65496	1.17328	1.35688	2.36426
AL355001.2	-0.488119	0.017256	0.0437285	1.41756	1.43276	1.88604	1.46374	1.06131	0.869303
TMPRSS2	-0.488065	7.71282e-14	7.36191e-13	16.5248	17.6623	18.7529	15.2678	11.8398	14.2293
KIZ	-0.488065	9.10394e-17	1.07998e-15	26.7186	27.2132	27.673	22.1659	21.6943	20.6414
DHRS13	-0.487822	5.41991e-12	4.45621e-11	16.0547	16.4612	15.7562	13.9394	15.2134	11.8921
C1orf159	-0.487675	1.15187e-15	1.26261e-14	15.4419	15.6985	14.5845	13.5177	14.0946	12.6756
PTGES3	-0.487658	7.56756e-30	1.89407e-28	663.785	614.3	645.1	480.385	534.659	490.108
KDM7A	-0.48752	8.14561e-24	1.50321e-22	13.8683	15.9916	15.8083	13.4491	10.2558	11.6242
NADK	-0.487464	2.2823e-31	6.15465e-30	80.6021	82.4464	77.993	66.3242	66.1694	65.5156
SLC22A18	-0.487443	6.22987e-18	7.94724e-17	52.9167	62.4095	61.3898	47.0473	47.2	48.7208
ELOVL1	-0.487402	6.00032e-35	1.91711e-33	108.571	108.347	109.276	84.8308	92.8437	85.4949
AC005387.1	-0.487382	0.0524627	0.114981	2.26775	2.97716	2.3885	2.00133	1.44747	1.04906
Z97055.2	-0.487335	0.0375262	0.0859867	0.289203	0.191014	0.295892	0.066212	0.028766	0.150462
TAZ	-0.487292	1.60609e-11	1.2626e-10	19.2263	21.5709	21.0938	16.1409	13.931	18.101
RXRB	-0.487264	4.4135e-22	7.27466e-21	25.3084	26.5707	27.6917	22.561	22.0924	21.4689
AL662890.1	-0.487211	0.052644	0.115337	1.38632	0.807302	0.61642	0.49679	0.587857	0.438712
GET1	-0.48709	1.32356e-16	1.55348e-15	44.9564	44.265	44.9572	32.2647	36.9342	36.0014
PHF7	-0.48696	0.000206708	0.000749647	5.99442	6.30295	6.1916	4.43837	5.23934	5.37319
SKP2	-0.486597	1.86203e-24	3.5463e-23	42.2371	40.8974	43.507	30.3218	30.3634	31.013
ZSCAN2	-0.486399	1.98178e-07	1.05439e-06	7.79064	7.60989	6.76061	6.71973	5.82441	5.75787
ITPKC	-0.486384	3.57973e-14	3.52308e-13	8.18298	8.4803	9.06991	6.98592	7.28531	6.41002
AC110771.1	-0.486168	0.0508973	0.112054	0.197618	0.220383	0.10655	0.110941	0.048071	0.09828
HSPE1P3	-0.48603	0.0515709	0.113332	2.56483	3.69201	2.6137	1.16513	1.47674	2.121
ZNF446	-0.486011	1.12709e-08	6.82978e-08	6.33388	6.80396	6.78705	4.98927	5.26771	5.17718
ALG5	-0.485908	3.8068e-15	4.03839e-14	47.501	44.7249	43.3067	35.6899	36.3712	36.642
ECSIT	-0.48588	1.48404e-17	1.85528e-16	34.56	33.0588	36.0182	28.1163	27.9672	27.5554
KRT74	-0.485845	0.0515531	0.113325	0.112537	0.182199	0.176556	0.036611	0.092914	0.138011
AC100810.1	-0.485723	9.68763e-07	4.77101e-06	16.032	17.7202	18.5544	12.7544	13.655	13.6468
UCK2	-0.48554	1.0367e-31	2.82061e-30	59.7254	63.3294	59.8595	49.1694	46.0823	52.0016
GALK1	-0.485538	1.71725e-11	1.34738e-10	22.0707	21.5709	24.4103	18.3904	18.9248	16.4375
NASP	-0.485513	5.16541e-32	1.42446e-30	359.731	367.339	380.11	294.728	278.111	313.626
CMTR1	-0.485436	5.90807e-23	1.03542e-21	31.2264	32.007	32.5366	27.5251	24.865	28.7972
HDAC11	-0.485285	1.0518e-07	5.75292e-07	9.74494	9.39283	10.5739	9.17166	8.36755	9.58451
RABL3	-0.485271	1.26072e-18	1.68682e-17	36.5004	37.2976	39.6644	32.3585	28.4466	31.9172
NXT2	-0.484919	5.54138e-10	3.80314e-09	13.7819	12.7976	12.9168	9.88415	10.5537	9.66492
AC004130.2	-0.484665	0.0495422	0.109407	1.54085	1.68103	1.60014	1.24645	1.0778	0.683602
EPB41	-0.484621	2.01584e-27	4.43923e-26	33.0745	33.8729	31.5525	24.4667	25.3608	27.6585
DPAGT1	-0.484472	1.7897e-20	2.68158e-19	35.7818	36.3481	35.0601	28.0432	27.7592	29.5945
AC012317.1	-0.48444	0.0328414	0.0766206	0.383892	0.545043	0.917941	0.321411	0.099515	0.125933
PPFIA3	-0.484368	2.88226e-08	1.66818e-07	11.2229	10.9381	12.8437	11.0933	8.85753	9.53236
ETNPPL	-0.484188	0.0511596	0.112591	0.669318	0.518087	0.671588	0.400107	0.289012	0.448122
RAB4B	-0.484081	3.91969e-06	1.80121e-05	8.8272	9.2768	10.3161	7.00429	7.73143	8.38236
PFDN6	-0.483714	8.61665e-24	1.58653e-22	159.769	154.34	164.63	118.414	113.404	124.721
CCNB3	-0.483481	0.0540548	0.117961	0.506856	0.496092	0.351575	0.298584	0.092354	0.149365
ARPC4	-0.483471	5.45545e-31	1.45189e-29	143.175	137.637	135.305	112.303	107.367	106.835
DHRS4L2	-0.483384	1.51148e-06	7.29353e-06	11.3351	12.9076	13.9675	10.7648	10.9271	9.6118
AC012313.6	-0.483245	0.0548241	0.11932	0.364728	0.304485	0.247961	0.216023	0.258449	0.067348
SPSB2	-0.483226	2.04614e-08	1.20406e-07	11.5326	11.6415	11.8479	9.38129	9.12798	9.12084
HIRA	-0.482684	3.74209e-34	1.1446e-32	31.9299	33.3389	34.9159	25.4297	27.0869	27.3394
PRDM4	-0.482435	9.28953e-29	2.19864e-27	28.8217	29.1397	29.555	23.7877	23.7827	23.8956
AL590326.1	-0.482275	0.0485748	0.107641	4.56329	5.83564	6.33879	4.35633	3.41823	3.18637
GSR	-0.481823	1.42345e-38	5.35508e-37	110.978	108.219	106.616	86.1284	82.7791	84.5681
NSMCE4A	-0.481806	4.08559e-25	8.11062e-24	72.7409	73.1505	73.7963	55.7424	62.0256	56.9726
ADAT3	-0.481709	2.24421e-08	1.31544e-07	8.6473	9.34541	9.217	7.9024	6.92109	7.31375
AL391834.2	-0.481285	0.0539228	0.117716	3.11246	2.69029	2.98565	2.97283	1.02677	1.1724
KBTBD6	-0.481156	8.15156e-19	1.10277e-17	10.4288	10.4832	9.88722	8.08044	8.21145	8.07152
CDX2	-0.481095	2.80803e-37	9.84951e-36	122.259	115.343	123.144	93.4067	101.806	98.4176
PBXIP1	-0.481003	1.83365e-10	1.31357e-09	8.28847	7.55421	8.72079	6.85118	6.46515	7.0316
PTPRG	-0.480739	8.71634e-24	1.60368e-22	12.2405	12.334	11.58	9.99858	9.46585	9.97142
DNAL4	-0.480578	8.91833e-06	3.90325e-05	7.44959	6.79373	7.28792	6.28063	5.81193	5.24203
NPM1	-0.480476	3.62193e-41	1.55724e-39	4421.28	4176.68	4338.35	3337.46	3134.46	3428.74
DHX58	-0.48041	0.0133807	0.0349394	1.41687	1.65025	2.16897	1.24714	0.950916	1.48396
SLC35B2	-0.480392	1.64965e-38	6.17746e-37	69.1225	70.1619	69.8267	55.5756	55.2786	56.4477
LINC01144	-0.48027	0.0447516	0.100133	0.460348	0.549481	0.431676	0.351435	0.340298	0.286161
NOD1	-0.480244	2.20535e-08	1.29516e-07	5.87747	5.3748	5.43709	4.44275	3.93111	4.51762
ANKZF1	-0.48023	6.96586e-18	8.86755e-17	30.9745	33.6211	34.3281	26.7224	28.9314	27.6353
AFAP1-AS1	-0.480183	8.16737e-49	4.8562e-47	86.9513	89.2328	87.5424	70.2336	67.63	71.8954
CSKMT	-0.48018	1.0819e-07	5.9083e-07	18.0656	17.7686	17.2163	13.7723	14.2579	13.1579
SLC16A10	-0.479871	2.57154e-08	1.49795e-07	6.27018	6.57948	6.72645	5.10374	4.80246	4.36447
TK2	-0.479765	7.86943e-10	5.30533e-09	10.0624	9.81683	10.0622	8.23954	7.93222	7.39976
EXOC3L1	-0.479754	0.0345193	0.0800297	0.714011	0.727075	0.935625	0.495163	0.447944	0.52372
FNTB	-0.479661	7.10639e-13	6.3088e-12	11.6443	13.5237	12.1112	10.6334	9.15843	10.2317
SGPL1	-0.479618	1.25199e-45	6.64946e-44	73.7476	77.7592	77.7522	56.9933	56.8257	61.9655
ZBTB39	-0.479511	3.15318e-17	3.84918e-16	6.47207	6.76737	6.39264	5.30917	5.1791	5.09472
FRAT1	-0.479437	0.000335106	0.00117543	2.03433	1.84186	1.98408	1.52268	1.38445	1.35063
TRIM32	-0.479403	1.03278e-19	1.47753e-18	16.6341	16.0971	16.9745	13.4327	14.0339	13.3771
VPS26B	-0.479266	6.73046e-27	1.45586e-25	25.8898	27.6447	25.8371	19.4087	21.9668	20.9917
BOLA1	-0.479245	0.0537855	0.117469	1.11423	0.796719	0.773829	0.813547	0.320124	0.40679
HDAC3	-0.479028	3.77957e-30	9.62783e-29	67.7792	66.7083	65.4377	56.7395	59.5741	59.3562
PIK3R3	-0.478908	1.40913e-05	6.02344e-05	3.02813	2.8348	3.57152	2.31598	2.14112	3.72351
AC103702.1	-0.478843	0.000994336	0.00324453	2.06717	2.07011	1.68415	1.38775	1.82286	1.3504
TMEM214	-0.478657	2.33556e-45	1.21141e-43	68.26	70.7845	68.4102	60.2125	61.8296	60.7293
AC012254.2	-0.478463	0.00293243	0.00880921	12.6756	11.7834	10.3101	10.4468	8.20682	9.56371
ETV5	-0.478445	1.53644e-20	2.31206e-19	21.2956	18.8196	17.5292	14.857	12.0575	18.6402
RPL14	-0.478335	1.41008e-35	4.60791e-34	1471.89	1427.78	1459.96	1187.36	1112.07	1177.56
TPI1P1	-0.47832	0.054448	0.118681	0.495182	0.557883	0.697761	0.262428	0.461962	0.26667
G3BP2	-0.478318	2.85467e-32	8.0082e-31	158.88	146.797	148.872	118.145	124.401	124.197
PIK3C2B	-0.478101	3.37781e-24	6.35862e-23	23.1185	25.1069	25.8363	20.8864	18.7713	22.0762
AC079949.2	-0.477627	0.0173409	0.0439207	0.870936	0.722442	0.786062	0.498463	0.585271	0.648578
DENND6A	-0.477536	9.25184e-13	8.14523e-12	16.2439	17.3567	14.9955	12.5214	13.1649	14.3137
AC022211.4	-0.477418	0.0171229	0.0434634	0.882436	0.781648	0.826427	0.688232	0.456857	0.663257
CD81	-0.477354	2.59578e-47	1.46481e-45	412.51	410.862	409.978	321.658	307.325	325.402
GLI1	-0.47732	0.057778	0.124807	0.74476	0.395668	0.225056	0.343347	0.376656	0.05955
ARHGAP19	-0.477265	2.77117e-16	3.18358e-15	11.064	11.6211	13.6427	8.54458	10.2647	8.57791
SHLD2P3	-0.477264	0.0527005	0.11544	0.506574	0.463275	0.436297	0.430252	0.104677	0.346167
G6PD	-0.47713	4.10673e-47	2.30147e-45	182.173	184.398	177.781	148.16	145.575	141.937
HSP90AB1	-0.476927	7.93238e-43	3.70451e-41	2143.13	2066.91	2115.46	1701.29	1634.2	1719.17
SYT7	-0.476559	2.19615e-16	2.53974e-15	14.4134	14.8949	14.8649	12.376	10.9704	12.2323
AC096751.1	-0.476405	0.057015	0.123438	0.396307	0.415014	0.22098	0.239721	0.227397	0.168973
MRPL4	-0.476379	2.26871e-42	1.03765e-40	130.084	132.894	130.407	103.488	107.642	102.315
POLD3	-0.47602	6.0923e-25	1.19869e-23	34.5562	36.6052	34.5218	25.8566	26.7244	24.952
AL022341.1	-0.475502	0.0546604	0.119027	2.31988	3.17367	2.47145	2.1767	1.87259	1.1394
PIGU	-0.475472	1.06179e-17	1.33685e-16	31.8109	31.2307	30.9671	25.5209	25.1958	25.6142
LINC01270	-0.475382	0.00346709	0.0102636	1.52366	1.7227	1.63691	1.18304	1.29753	1.32429
RAB1A	-0.475265	6.43005e-41	2.70262e-39	321.624	309.079	319.399	249.257	266.463	248.232
HMGCR	-0.474304	6.1144e-35	1.951e-33	85.1138	86.5934	85.3361	68.954	67.366	68.4901
LSM7	-0.474032	9.73943e-25	1.88584e-23	286.327	277.53	274.542	228.928	216.962	221.647
PPP1R3E	-0.473746	6.52148e-07	3.27121e-06	7.24887	8.51014	7.53767	6.96805	5.92196	5.90097
CHPT1	-0.473695	5.61138e-16	6.30098e-15	33.3441	32.4805	35.3019	24.7992	27.5699	28.2174
GEMIN4	-0.473653	9.25899e-30	2.31503e-28	53.3103	51.6255	50.4529	44.4202	40.7377	41.8843
LRRC46	-0.473412	0.0268491	0.0643334	1.12137	0.949747	0.882192	0.701824	1.02414	0.685313
AC020594.1	-0.473272	0.0576766	0.124649	2.36917	2.57618	1.95948	1.0684	0.97457	1.56167
PDCL	-0.473017	5.22298e-14	5.06467e-13	22.4512	19.7166	22.1563	16.7035	16.6065	16.6949
CD276	-0.472864	6.58412e-34	1.99388e-32	67.1061	67.1229	67.3661	56.1494	54.8632	56.219
LRRC37A6P	-0.472801	0.0578945	0.12502	0.235281	0.067667	0.199397	0.051099	0.025831	0.046818
RPA1	-0.472743	9.4827e-38	3.40455e-36	137.268	133.053	137.304	106.244	99.8198	108.436
DUSP19	-0.472636	0.0203901	0.0505872	0.555723	0.522649	0.704139	0.485514	0.318579	0.29746
ITGA2B	-0.472601	0.05916	0.127335	0.336009	0.227238	0.177347	0.291878	0.384834	0.113798
AC131097.1	-0.472569	0.0255221	0.061547	2.6369	3.06167	2.83744	2.10259	1.40802	2.73216
WBP1LP2	-0.47249	0.0416298	0.0940199	1.00356	1.29054	1.07509	0.761547	0.792165	0.853011
AC233723.2	-0.472398	0.0274343	0.0655582	0.710998	0.834078	0.724067	0.458011	0.720831	0.510966
SLC26A2	-0.472091	3.77488e-17	4.56695e-16	6.31656	6.35562	6.12878	5.04354	4.98621	5.19368
POP1	-0.471821	4.92514e-19	6.7795e-18	16.7716	17.3018	17.2129	13.0335	15.5601	12.5409
EPHB3	-0.471808	4.83871e-16	5.46102e-15	12.8343	12.6636	12.3548	10.3101	12.0962	12.089
RPS8	-0.471674	1.88052e-62	1.83373e-60	2093.34	2064.14	2064.28	1657.57	1691.75	1656.25
BET1L	-0.471648	2.76936e-32	7.77782e-31	52.2979	54.5026	53.8933	43.5734	43.7724	41.895
CEP250	-0.471527	3.92811e-27	8.57291e-26	34.5348	36.2557	36.6717	28.5998	31.6018	30.4266
FUT3	-0.47148	2.17393e-07	1.15109e-06	7.9207	7.29167	6.4908	6.15389	4.85445	6.5771
TLN1	-0.47146	9.83286e-57	7.83352e-55	55.231	52.553	55.0246	39.4052	42.6823	44.1113
MRPL38	-0.471376	1.09511e-22	1.88403e-21	67.0946	74.0655	70.653	64.0683	63.5126	56.7384
AC024293.1	-0.470882	0.0487778	0.107983	0.887141	0.866441	0.866026	0.319365	0.182294	0.62268
DNMT3B	-0.470649	8.31973e-06	3.65307e-05	2.07462	2.24518	2.52923	1.8108	2.10246	1.81589
TAGLN2	-0.470598	9.68464e-34	2.91832e-32	149.181	140.396	152.295	120.239	114.533	113.115
RNF170	-0.470568	1.28786e-14	1.31307e-13	23.2164	22.7317	20.7053	20.2451	19.622	18.5582
HEMK1	-0.470526	4.74179e-13	4.28925e-12	11.3788	12.294	11.3248	9.98843	8.51358	10.3916
LINC00653	-0.470495	0.0557177	0.121081	0.573047	0.618351	0.884845	0.610667	0.43319	0.274426
CCER2	-0.469704	0.0613768	0.131422	0.481444	0.447437	0.457318	0.154995	0.308656	0.25709
PLA2G10	-0.469237	0.045665	0.101953	1.02843	1.1842	1.27932	0.933511	0.631004	0.766004
MRM1	-0.46908	1.12629e-10	8.2206e-10	11.2706	11.0673	11.029	8.79048	8.60771	9.26671
NOTCH1	-0.468945	8.09863e-08	4.47988e-07	2.69663	3.12279	2.4362	3.12938	2.50241	2.50079
CRYL1	-0.468923	4.60057e-07	2.35121e-06	11.2894	10.5846	10.5432	9.28978	7.91195	8.65255
WDR82	-0.468802	3.35328e-43	1.59661e-41	67.4626	65.6278	66.1334	54.2509	54.4745	54.7903
SMARCA5-AS1	-0.468726	1.47745e-08	8.84076e-08	17.0531	17.7652	19.0683	14.3214	14.3212	14.5265
AIFM1	-0.468679	1.39911e-26	2.98404e-25	74.1215	72.4829	73.9082	61.725	57.4272	59.4928
WDR18	-0.468615	1.47989e-29	3.64044e-28	68.118	68.5944	67.0114	56.8065	59.4149	55.5474
DCBLD1	-0.468369	5.12586e-29	1.23233e-27	44.106	44.1476	43.5439	36.2682	37.373	36.2985
C2CD2	-0.468325	2.24982e-20	3.34224e-19	15.135	14.4314	13.6382	12.7202	12.2644	13.9572
PYM1	-0.468106	3.61179e-17	4.38051e-16	43.3878	42.8238	45.4931	34.5177	35.8601	34.8269
AC011511.3	-0.467745	0.0466479	0.103928	2.41149	1.74263	0.627721	0.556886	0.267919	1.04723
KLC4	-0.467673	2.12734e-09	1.37597e-08	11.0746	12.9577	14.1535	10.5284	10.6688	13.1944
TMEM218	-0.467519	2.40315e-08	1.40388e-07	15.7026	16.1034	14.7429	12.2172	12.3112	11.7184
INPP5K	-0.467459	5.99841e-14	5.77753e-13	22.48	20.9103	20.0639	17.7642	17.4906	17.9943
DCST1	-0.467302	0.0292571	0.0693332	0.571989	0.820354	0.708628	0.613823	0.41302	0.520771
TPPP	-0.467063	0.000245701	0.000880191	0.800012	0.992014	0.948791	0.67672	0.764117	0.740544
PREB	-0.466865	1.12579e-32	3.20989e-31	55.0987	55.4547	55.2304	43.8033	43.6917	42.1337
CNOT6	-0.466809	2.74e-26	5.74835e-25	43.4346	40.6121	41.6433	33.3583	30.3268	33.8949
HLF	-0.466804	0.0259032	0.0623673	0.33001	0.404588	0.486333	0.361566	0.354401	0.240628
EHMT2	-0.466708	4.36903e-38	1.60404e-36	52.0449	53.6915	54.4168	41.9218	42.4019	46.4482
AL670729.3	-0.466659	4.41678e-10	3.0554e-09	4.11489	4.79919	4.31195	3.52817	3.41136	3.66798
AC127024.2	-0.466642	0.0368613	0.084718	0.406323	0.559776	0.271556	0.560988	0	0.120963
LGALS4	-0.466594	0.0573859	0.124131	4.25181	1.4868	1.18685	1.22389	1.01214	1.22843
SNPH	-0.466583	1.57041e-05	6.67192e-05	1.48509	1.86068	1.76987	1.49464	1.24904	1.42605
PLAG1	-0.466502	0.0282222	0.0671416	0.416515	0.385702	0.425339	0.218789	0.286883	0.420681
AP4M1	-0.466389	1.14659e-09	7.63079e-09	13.3654	15.3637	13.2744	10.3789	11.8722	11.2264
ILKAP	-0.466376	9.994e-24	1.83459e-22	66.1892	68.1726	65.8918	55.6452	57.3697	51.609
MATR3	-0.466186	1.18994e-34	3.75271e-33	306.082	285.931	292.77	240.452	243.143	251.666
PEPD	-0.466087	4.99093e-16	5.625e-15	32.3096	30.4222	31.014	27.3375	25.1307	24.8286
ABHD16A	-0.465256	9.33184e-20	1.34213e-18	34.2947	34.732	36.6109	29.21	32.6857	32.3194
C11orf65	-0.465174	0.0352478	0.0815169	1.98618	2.02353	2.36677	1.61769	1.16815	1.22518
NUDT13	-0.465141	0.0025136	0.0076462	2.95815	3.27068	3.40774	2.33656	2.31108	2.46878
STIMATE-MUSTN1	-0.465096	1.57539e-05	6.69073e-05	4.89042	5.26367	4.86951	4.34102	4.15221	5.56466
EIF2B5	-0.465055	6.79767e-37	2.34059e-35	58.6414	61.1091	58.9598	48.7995	48.165	48.1758
EIF4EBP2	-0.464971	4.61081e-41	1.96852e-39	53.8485	51.6856	52.4127	41.3989	42.565	42.6834
MORN1	-0.464936	2.69999e-06	1.26213e-05	5.88455	6.78775	6.3113	3.97779	3.57458	4.5945
PMPCB	-0.464864	3.80482e-22	6.29694e-21	78.9542	77.6695	81.4409	61.4995	66.5015	61.4336
RTN4IP1	-0.464849	2.34015e-09	1.50842e-08	8.97446	9.92091	9.03578	6.71463	6.74655	8.19986
TMEM8B	-0.464838	1.61079e-06	7.74208e-06	3.17284	3.20836	3.22738	2.76953	2.21323	3.01402
POLA2	-0.464801	1.28e-27	2.84189e-26	52.0469	51.2782	50.3235	42.487	37.8138	40.901
HMGB3	-0.464717	1.05623e-28	2.49021e-27	172.524	171.994	186.83	142.575	123.722	137.4
LINC02086	-0.464695	4.06861e-25	8.0835e-24	87.0804	82.4333	81.0347	66.6784	71.7666	67.2706
TSPAN15	-0.464495	1.01919e-19	1.4598e-18	32.8693	33.9873	37.3545	28.2526	28.4234	27.0714
ABHD14A-ACY1	-0.464474	0.00816529	0.0223882	1.49254	1.36259	1.0128	0.979971	1.03827	1.44176
ZNF71	-0.46444	7.6737e-05	0.000295809	2.20209	2.43228	2.33278	1.89779	1.64489	2.02919
SCAND1	-0.464271	9.91688e-17	1.17186e-15	53.7502	54.4104	59.6444	46.8842	46.6105	44.6001
TMX2	-0.464107	1.76844e-28	4.10581e-27	102.127	98.523	95.3926	85.6015	85.3796	86.5008
CD99L2	-0.463929	1.72016e-13	1.60421e-12	11.5118	10.8901	11.6625	9.66915	9.18257	10.2909
TRIP11	-0.463893	1.04364e-32	2.98613e-31	35.0918	38.1735	36.3606	28.4143	27.8336	25.7502
AP001324.1	-0.463875	0.062801	0.133907	1.42102	2.17109	2.08576	0.654378	1.35111	1.14943
HGSNAT	-0.463835	2.33936e-12	1.99332e-11	9.3297	8.76946	8.79237	7.72555	8.03587	6.73276
TBRG4	-0.463835	3.71705e-31	9.9576e-30	106.405	105.461	98.9073	86.5149	80.0473	81.8492
MDP1	-0.46383	0.000977829	0.00319495	9.45872	10.0384	9.85665	8.36135	7.66041	6.82803
RSU1	-0.463664	1.87245e-17	2.3301e-16	30.3645	28.3831	28.5006	23.4343	20.6439	23.2
TCEAL8	-0.46365	3.3276e-09	2.11747e-08	33.1514	31.3233	36.2281	26.488	25.4992	26.6886
IARS2	-0.46364	5.90764e-34	1.79348e-32	111.305	104.858	108.24	87.7303	85.7913	86.8759
AP1M1	-0.463633	1.29e-23	2.34684e-22	46.0815	46.9661	42.7002	38.3979	35.4836	34.3913
AL645939.1	-0.463623	0.061383	0.131424	0.307794	0.426113	0.363803	0.207308	0.273498	0.123482
DEPDC7	-0.463528	0.000254358	0.000909868	5.65913	5.78838	6.62865	4.21358	5.09158	5.0668
PTOV1	-0.463211	5.202e-28	1.18187e-26	83.7327	86.7163	88.228	69.3622	65.4768	66.7652
PDE6D	-0.463162	1.63991e-06	7.87892e-06	18.4388	18.4206	23.0394	16.495	16.0828	15.1247
AL445228.2	-0.463155	0.0537384	0.117404	0.414846	0.285262	0.515142	0.297752	0.175222	0.029419
PLPP2	-0.463059	5.56696e-40	2.23946e-38	129.768	129.726	129.091	101.431	101.957	102.6
AC005324.3	-0.462979	0.00779326	0.0214647	1.09488	0.810587	0.694522	0.704936	0.475487	0.786984
AL356432.3	-0.462933	0.0612108	0.131124	1.73804	1.28469	2.06202	0.998265	0.547042	0.999943
AC239868.1	-0.462816	0.0202288	0.0502637	2.28756	2.08293	1.76502	1.4111	1.13678	1.97912
AC009403.1	-0.462548	0.00259408	0.00787627	4.77565	5.87678	4.85811	4.76427	6.11777	4.11074
AC125232.2	-0.462535	0.000403096	0.00139623	2.71921	3.17579	3.13888	2.59712	2.09384	2.41839
MIR762HG	-0.462466	0.049386	0.109151	1.02768	0.967174	0.781404	0.585097	0.550064	0.90228
TUBB1	-0.46243	0.0545012	0.118755	0.297618	0.292241	0.234648	0.203096	0.234162	0.12757
MMUT	-0.46223	3.28417e-17	4.00708e-16	19.7592	18.6396	19.9621	15.6798	15.6991	15.239
AC119674.2	-0.462105	0.0644484	0.136822	0.859735	0.327704	0.401045	0.258608	0.166874	0.407999
CDADC1	-0.462087	0.000113572	0.000425906	7.10892	6.92223	5.93541	6.94476	5.7515	7.26946
RTN3	-0.461959	1.19587e-27	2.65993e-26	103.048	95.9783	98.6707	79.3619	85.8511	77.8689
MECR	-0.461856	9.7276e-10	6.50945e-09	31.9124	30.7601	35.1428	26.6289	23.768	22.6548
PPP1R1B	-0.461843	0.0355262	0.0820909	0.098004	0.092811	0.112567	0.025944	0	0.076448
SLC27A4	-0.461812	6.93886e-25	1.35868e-23	28.1304	27.8411	27.8055	22.8273	23.5312	21.3866
ABCB7	-0.461319	9.94834e-20	1.42827e-18	30.3209	31.0229	30.0296	26.4049	25.4416	25.159
AL354694.1	-0.461319	0.060363	0.129495	2.02263	1.70864	1.78091	0.80944	1.49673	1.38111
HEIH	-0.461287	3.86146e-10	2.68726e-09	13.4988	12.8211	13.6623	10.7347	10.9827	10.3426
AC072054.1	-0.461283	0.0663874	0.140364	2.91275	2.30171	2.52453	1.15972	2.05461	1.45985
ISCA1P4	-0.461218	0.0433924	0.0974141	10.2209	9.58497	9.84493	4.84659	1.60989	3.36223
TAF5	-0.461126	5.35411e-11	4.02474e-10	9.91118	9.38465	10.1383	7.8298	8.18995	7.53797
SAMD1	-0.461032	1.3519e-27	2.99879e-26	50.9604	52.737	55.5048	43.5003	45.011	43.1723
ZBTB18	-0.460923	1.86141e-05	7.81425e-05	2.93382	2.92982	3.44062	2.3446	2.41218	2.58105
RACK1	-0.460818	5.53068e-45	2.82656e-43	1978.6	1930.8	1962	1623.9	1578.17	1600.98
TRIM9	-0.460761	0.0585741	0.126275	0.171107	0.266768	0.195196	0.123304	0.108111	0.098946
MRPL23	-0.460753	1.27992e-23	2.33024e-22	198.414	195.792	211.877	163.956	161.574	158.769
TCERG1	-0.460345	3.05913e-40	1.25548e-38	97.9112	101.182	96.4493	77.9008	84.9308	85.4165
SMYD5	-0.460149	2.62572e-25	5.27699e-24	43.1576	44.1898	43.6749	41.7405	39.4035	41.2953
RIN2	-0.460139	1.42282e-09	9.38712e-09	7.4858	7.32042	7.47015	7.18194	5.71772	6.30477
IFI30	-0.460132	3.98995e-19	5.53912e-18	83.606	79.4155	84.6074	68.8072	62.6462	68.0819
A2M-AS1	-0.460108	0.0507995	0.111849	0.54607	0.421571	0.559905	0.323272	0.43695	0.205046
MMD	-0.460083	6.74054e-16	7.52385e-15	48.7005	47.4603	46.3791	39.1468	43.7134	36.6927
AC105053.1	-0.459923	0.0465718	0.103787	0.214466	0.102076	0.241858	0.034677	0.0847	0.090993
PHKB	-0.459901	3.36632e-17	4.10116e-16	20.4748	20.4557	20.08	17.9862	19.1469	18.2944
AC112907.2	-0.45972	0.0664245	0.140405	3.27405	4.0876	4.40006	3.20479	1.48435	2.4434
DUOX2	-0.459688	0.0487477	0.107926	0.106937	0.187724	0.206187	0.227471	0.279003	0.122007
MAPK15	-0.459591	0.0100924	0.0270991	2.78104	4.27166	2.9436	3.21132	2.8365	2.31103
PAQR4	-0.45934	1.0371e-25	2.11568e-24	41.0097	42.3447	42.9385	35.3305	34.2487	33.6134
SELPLG	-0.459289	0.0332947	0.0775519	0.590114	0.598429	0.618395	0.443577	0.38091	0.568456
PEX2	-0.459136	2.63065e-12	2.23061e-11	39.411	35.1616	38.2705	28.7355	30.771	27.8349
TMOD4	-0.45913	0.0677021	0.142759	1.12785	1.39378	1.05908	1.12895	0.420606	0.726834
COPB2	-0.458865	2.15515e-35	6.99578e-34	184.431	183.603	187.223	158.149	150.803	156.83
PRDX1	-0.458817	4.64243e-41	1.97481e-39	1460.95	1373.65	1417.47	1148.87	1155.98	1144.46
ZBTB22	-0.458797	2.89593e-09	1.85294e-08	6.94983	7.20907	7.31145	5.61109	5.37052	5.93409
AC073254.1	-0.458692	0.0474044	0.105363	2.20445	2.79736	2.2263	1.60625	1.51744	1.86554
ARNTL	-0.458411	2.41092e-11	1.86405e-10	13.2312	14.5086	15.1695	11.0253	12.2599	10.4187
ZNF587B	-0.458278	1.41061e-13	1.32464e-12	11.0111	11.6402	11.1636	9.18449	9.42677	8.96453
DUSP23	-0.458222	4.73523e-08	2.67832e-07	24.2671	23.2351	24.2782	18.8331	19.0661	19.8364
CGNL1	-0.458222	0.00240436	0.00733401	0.742645	0.71477	0.782876	0.565491	0.46797	0.528941
AC243829.1	-0.458047	0.0676417	0.142685	0.392101	0.359567	0.380306	0.205665	0.216993	0.19487
SEPTIN5	-0.457872	0.000261508	0.000933524	4.22043	4.40053	5.56888	3.51349	3.69275	3.61505
LRRCC1	-0.457643	4.61063e-08	2.60966e-07	8.20556	7.83786	7.51115	6.03835	6.18009	6.26713
ST3GAL1	-0.457617	3.69721e-07	1.90753e-06	3.6112	4.13846	4.22005	3.54116	3.14482	3.76656
Z93930.3	-0.457474	0.0143674	NA	0.381445	0.254731	0.18455	0.040375	0	0
TMEM81	-0.457471	0.0177772	0.0448765	1.70641	1.90127	2.03121	1.31549	1.18189	1.74202
RAG1	-0.457455	0.0375149	0.0859689	0.577823	0.294395	0.345222	0.49328	0.178896	0.395929
GALT	-0.457401	4.08629e-11	3.1062e-10	25.9881	29.033	28.8379	24.6092	22.7715	24.1334
NAT14	-0.457335	5.59613e-14	5.40287e-13	24.9119	24.4706	25.1364	20.4646	21.4518	21.4447
AC112236.2	-0.457184	0.0619263	0.132413	0.990327	0.856635	1.60934	0.884393	0.554857	0.775761
AC073508.2	-0.457168	0.0636229	0.135352	0.073894	0.106478	0.116271	0.090332	0	0.063999
STOX1	-0.456964	0.000150772	0.000556896	2.95434	2.54515	2.27079	1.89739	2.59993	2.19924
MMS19	-0.456945	3.83265e-36	1.27466e-34	54.8722	56.5629	54.8513	47.1243	50.0984	47.376
AC099548.2	-0.456927	0.0693525	0.145547	0.463527	0.355017	0.564517	0.480832	0.35956	0.330567
NAIF1	-0.45678	1.49416e-06	7.21563e-06	5.96816	5.67171	5.90674	5.089	5.40104	4.14485
MGAT1	-0.456676	5.09933e-33	1.48876e-31	60.4567	61.3178	58.5915	53.577	53.8676	53.9785
AC245407.2	-0.456542	0.0695255	0.145829	0.876345	0.995955	1.35101	0.591006	0.463783	0.87187
TEX261	-0.456497	3.79637e-37	1.32211e-35	76.6598	75.1188	77.5721	62.3125	63.2733	65.8098
CBX1	-0.456342	1.3282e-30	3.47041e-29	117.478	113.682	114.594	95.0638	90.0323	94.9081
ZNF766	-0.456217	5.96996e-11	4.46977e-10	17.6879	16.4102	17.3329	14.0898	12.0373	14.9564
CPPED1	-0.455917	4.5625e-21	7.12979e-20	21.3837	21.9022	21.7695	18.5527	18.608	19.4568
OASL	-0.455887	0.0369813	0.0849699	0.384018	0.484936	0.751864	0.292375	0.392664	0.368877
ZNRF3	-0.455848	2.53872e-29	6.20131e-28	17.1884	17.5712	17.2735	13.2749	12.5579	13.3227
AC093535.2	-0.455641	0.0414046	0.0936327	0.533769	0.825043	0.868951	0.456862	0.623052	0.571594
HIST1H1D	-0.455382	0.0334781	0.0779568	0.350648	0.368715	0.338131	0.084038	0.073653	0.099365
AC132938.3	-0.455151	0.0123967	0.0326357	5.13139	5.95509	6.62126	5.18456	4.44345	4.70769
ANAPC15	-0.454821	6.51009e-18	8.30036e-17	79.5925	76.6241	81.9334	64.7041	63.5966	62.7848
AJM1	-0.454678	1.1553e-08	6.98509e-08	4.27696	5.07503	5.30833	4.07136	3.81245	3.94561
TBCD	-0.454593	2.18913e-30	5.67731e-29	60.8164	60.7489	61.1611	58.3239	55.6334	59.8683
AC091959.3	-0.454408	3.33461e-06	1.54429e-05	8.38736	8.42106	7.91298	7.2556	5.13658	7.2538
CARM1	-0.454304	5.7681e-43	2.71457e-41	72.8154	75.6167	76.5024	61.5992	64.4212	63.0342
SEMA4D	-0.454203	6.77838e-21	1.04518e-19	20.191	19.4697	20.0174	15.1372	14.3389	17.6442
RPL7	-0.454195	1.45536e-34	4.54855e-33	3118.36	3066.96	3194.94	2583.47	2400.18	2591.93
AKR1C2	-0.454147	0.0541199	0.118081	0.404372	0.406756	0.294547	0.261084	0.098038	0.335916
VPS35L	-0.4541	1.44737e-18	1.9302e-17	29.5871	28.4996	29.0255	24.4574	22.7595	26.2898
DAG1	-0.453775	1.76779e-33	5.28199e-32	62.1032	63.267	63.0666	48.9604	49.2718	53.5418
CASC2	-0.453666	0.0340489	0.0791423	0.642854	0.615848	0.549586	0.751373	0.434817	0.322851
JPH3	-0.453649	0.0661728	0.139995	0.134914	0.121305	0.125813	0.068406	0.098866	0.081359
AC005540.1	-0.453525	0.0310717	0.0730089	1.69595	1.80126	1.6215	1.49592	1.50105	0.899115
PLD2	-0.453501	4.95813e-12	4.09449e-11	13.7215	17.4243	15.0656	16.2477	13.0734	15.4041
PHTF1	-0.453473	4.26478e-12	3.54473e-11	15.5875	15.7715	17.5152	13.5468	12.7087	12.9163
PSIP1	-0.45347	3.09508e-34	9.47886e-33	160.116	152.658	159.644	131.386	133.07	139.603
TMEM229B	-0.453465	0.0614423	0.131528	0.342859	0.273742	0.246709	0.123825	0.100575	0.171582
AC097448.1	-0.453409	7.34813e-05	0.000283932	6.96424	6.50172	7.3834	4.89099	6.17744	5.4918
KIAA0232	-0.453368	1.59701e-26	3.40017e-25	16.7828	16.2223	16.0922	13.206	13.1635	14.0469
FCAMR	-0.453358	0.011054	NA	0.062901	0.055217	0.038265	0	0	0
LRRC39	-0.453331	0.0172143	0.0436591	1.83536	1.75294	1.6141	1.30352	1.27293	1.17667
FOXD4L3	-0.453212	0.0576657	0.124636	0.168848	0.146021	0.116491	0.057453	0	0.126118
CALM1	-0.453054	1.53389e-40	6.40294e-39	620.946	602.044	620.64	452.069	437.286	443.379
CSNK1G2	-0.452861	2.81541e-30	7.24753e-29	63.4064	68.4955	69.6433	54.8669	56.4869	54.7748
PLEKHO1	-0.452745	0.0102066	0.0273905	1.32141	1.362	1.4666	1.51678	0.93905	1.22619
ZNF197	-0.452671	3.67424e-15	3.90796e-14	11.8432	11.7167	10.7964	9.32661	9.19401	8.34455
EFCAB11	-0.452502	6.83683e-06	3.03254e-05	17.9916	18.4183	18.8791	15.1754	12.9861	14.1633
AP000845.1	-0.452402	0.0460104	0.102658	0.795114	0.528309	0.727356	0.565246	0.493301	0.400922
ZFPL1	-0.452144	3.7025e-17	4.48383e-16	37.6576	39.6457	37.1319	31.2731	31.7188	29.0247
NAGPA	-0.452053	1.5533e-11	1.22347e-10	12.6424	12.7878	11.9038	12.3593	12.344	10.7042
MORF4L1	-0.451918	1.39265e-35	4.55704e-34	568.164	564.938	592.49	450.319	425.606	467.608
PPM1H	-0.451491	1.41468e-19	2.00973e-18	11.4404	10.4844	10.8373	8.70188	9.41848	9.28214
GK-AS1	-0.451471	0.0272945	0.0652722	0.696218	0.275631	0.344847	0.159368	0	0.058626
HPS6	-0.451416	2.9506e-14	2.92397e-13	17.2162	17.1986	16.9016	14.9041	13.6428	13.0116
SART1	-0.451388	8.99014e-26	1.84169e-24	45.4699	46.873	53.0609	40.4398	36.6118	45.6148
GPC1	-0.451245	2.93289e-35	9.46995e-34	44.1617	42.4504	41.6978	37.4024	36.8152	34.049
C1orf43	-0.451077	1.0854e-29	2.70274e-28	150.299	145.685	150.015	122.517	121.572	121.419
ELAC2	-0.451038	6.88619e-43	3.23452e-41	132.069	127.205	119.545	110.308	105.761	100.735
LINC02418	-0.450912	0.0686811	0.144436	0.131618	0.168348	0.194962	0.098161	0.088081	0.1233
AC211429.1	-0.45088	0.0554625	0.120559	0.767955	0.794153	0.734457	0.369547	0	0.539393
WNT10B	-0.450782	0.00473133	0.0136159	1.41731	1.48587	1.66817	1.26059	1.17037	1.28342
TTC27	-0.450598	1.57059e-22	2.67372e-21	38.5504	37.3799	38.4582	30.5586	32.657	30.1618
VAMP4	-0.450529	4.59627e-05	0.000183475	5.76521	5.54266	6.09023	4.37465	5.1004	3.86467
AFG3L1P	-0.450521	8.93798e-16	9.8996e-15	38.3749	41.1751	35.3706	30.889	33.6883	29.2854
AC108488.2	-0.450497	0.000103846	0.000392004	3.86283	3.98149	3.7041	3.51289	2.41087	3.18046
FOXN3	-0.450436	8.82897e-21	1.35111e-19	16.3828	15.7329	17.6728	12.746	14.5201	14.097
AC020898.1	-0.450034	0.0713703	0.148983	1.14743	1.1418	1.21516	0.550665	0.808234	0.886551
FAM189A1	-0.44998	1.70396e-14	1.71934e-13	9.92337	10.4982	12.0323	9.22241	9.33457	10.3943
DCXR	-0.449925	9.76645e-20	1.40381e-18	85.6457	88.2292	89.553	71.6624	66.3829	69.5194
ZNRD1	-0.449741	5.23609e-12	4.3138e-11	45.0568	46.8576	42.949	36.4179	35.9477	37.0211
AC069148.1	-0.449648	0.0652006	0.13819	0.420944	0.431359	0.63825	0.409944	0.20817	0.069388
CANT1	-0.449341	7.26872e-38	2.62514e-36	75.0179	81.2729	84.362	64.1157	64.2188	69.3748
COPS7A	-0.448985	4.19075e-25	8.31263e-24	44.3928	47.0059	44.8793	37.7848	38.6315	37.1167
FAM184A	-0.448796	0.00622555	0.017525	2.59031	1.92884	1.33548	1.2023	0.796087	1.23198
GCNT3	-0.448761	0.0107082	0.0286076	2.84071	2.00767	1.51273	2.54449	2.1955	1.69765
AL691432.2	-0.448759	0.00607685	0.0171599	1.96437	1.71635	1.47509	1.24895	1.6203	1.22223
SLC29A1	-0.44858	1.83706e-31	4.96496e-30	66.9372	68.9201	68.2915	55.5491	56.2573	54.3813
SIAH2	-0.448406	1.42916e-16	1.67339e-15	22.5059	21.7159	22.3665	18.1342	17.7118	18.1388
GLI4	-0.448394	1.00439e-07	5.50721e-07	16.8368	18.1256	16.0862	13.0428	15.4014	12.1846
EML3	-0.448374	9.69007e-22	1.5696e-20	33.0375	36.4875	35.2818	35.218	34.0675	31.5582
AC023509.3	-0.448276	0.0708637	0.148109	0.863417	1.04221	1.44332	0.661134	0.467939	1.0156
NATD1	-0.448236	8.01229e-05	0.000308276	1.37842	1.34429	1.32667	1.14802	1.02193	1.05478
SUOX	-0.44816	3.92324e-10	2.72714e-09	10.3721	10.8815	10.505	9.17637	8.53413	9.32839
CHAF1A	-0.448125	1.14155e-34	3.60474e-33	49.0901	49.7984	51.0894	40.394	41.9751	41.6415
CDK5RAP3	-0.447571	3.96607e-25	7.8862e-24	96.0511	106.362	106.342	89.9366	85.1046	89.0072
TRIP10	-0.447542	6.86417e-18	8.74268e-17	32.564	32.7884	33.5454	29.1523	26.5362	26.7794
CPEB3	-0.447407	0.00335318	0.00995541	0.648962	0.745505	0.748568	0.63898	0.57783	0.5187
EIF2D	-0.447398	2.07323e-24	3.93622e-23	39.4487	40.2024	40.845	30.4384	31.7373	32.324
ST20-MTHFS	-0.447354	0.0294284	0.0696798	4.08041	3.34708	2.46292	2.27235	1.85393	2.31332
FAM236B	-0.447334	0.0157183	NA	0.614453	0.46102	0.221259	0.130974	0	1.38e-08
RBM10	-0.447244	2.39849e-27	5.27234e-26	39.7972	42.1842	42.4475	34.5066	34.1239	35.6219
[truncated: 38,463 more rows]

## Sheet: Table S6.3
Gene Name	log2(FC)	p-value	p-value adjusted	DLD1-R + Uracil (DRU)			DLD1-R + 5FU (DR5)
				TPM1	TPM2	TPM3	TPM1	TPM2	TPM3
AL160408.2	-0.480627	9.00891e-09	1.47149e-05	9.29466	9.0514	8.23329	3.99632	2.32259	4.085
TXNIP	-0.409564	3.82237e-08	4.99469e-05	9.90886	10.6127	9.7618	6.6447	7.08021	6.81597
S100P	-0.387137	6.46571e-06	0.00444671	133.356	80.3665	94.0212	61.9552	66.9679	56.2931
GDF15	-0.381458	3.36545e-13	2.19881e-09	387.849	349.251	332.746	268.883	264.551	262.692
SEMA6B	-0.37817	7.5969e-06	0.00475433	13.4808	8.28992	8.41859	6.4058	6.26524	6.66311
HES1	-0.373552	3.77443e-06	0.00290121	31.0586	22.5019	22.6179	15.4256	18.0122	17.0739
TNNT1	-0.3659	1.93652e-07	0.00019465	52.6666	45.2338	47.2189	32.512	36.3461	33.4551
JUND	-0.354414	3.55975e-09	7.75255e-06	47.339	47.0093	50.1368	35.8598	37.2683	40.1535
CAPG	-0.349813	2.0731e-05	0.00820885	14.5709	12.315	10.7322	8.34396	8.23499	8.27477
IER3	-0.344528	2.23561e-12	9.73755e-09	250.12	226.179	220.004	172.16	174.258	176.682
HAS2	-0.343528	3.30265e-05	0.0107889	3.43506	3.78985	3.55915	2.36582	2.47882	2.41101
MYRF	-0.343408	1.77464e-05	0.00730263	10.5149	7.51365	7.66132	6.01122	6.04318	6.49214
NDRG1	-0.338511	6.53693e-05	0.0150167	12.0447	8.73877	12.3351	6.43328	9.9835	5.91129
TMEM63C	-0.336565	9.73149e-05	0.0208461	5.18638	3.14683	4.5201	3.10766	2.08705	2.98459
IL33	-0.33084	0.000115297	0.0228271	15.7097	9.93824	10.7377	7.78096	8.09701	8.014
HR	-0.330152	4.8192e-07	0.000449803	10.5657	9.27093	10.7	8.00375	7.13038	8.41426
SNPH	-0.325378	4.3536e-05	0.0130583	2.65084	2.92937	3.24096	2.16958	1.89681	2.03636
SLC44A4	-0.319764	0.000211547	0.0319106	5.32752	3.42956	4.23639	3.04846	2.91578	2.53241
ADAMTS13	-0.319	0.00022377	0.0324889	2.40374	1.95965	1.8226	1.10592	1.35111	1.24959
SEPTIN5	-0.317435	0.000123568	0.0234418	12.5545	9.78353	10.2203	6.49474	7.15701	8.61117
PTP4A3	-0.305761	0.000126418	0.0234418	2.66107	1.44428	1.44142	0.894687	0.819837	0.94602
MYH14	-0.303431	5.876e-05	0.0142188	32.9099	23.0818	24.919	20.5997	18.3253	20.4045
CSRNP1	-0.301504	9.01913e-06	0.00502894	9.87601	10.6712	10.2533	7.71171	7.68505	7.71387
JUNB	-0.301434	2.52025e-05	0.00914779	68.7978	50.7068	53.3002	43.309	41.4997	43.8558
SYNPO	-0.298875	0.000544301	0.0517769	1.99425	1.32686	1.69638	0.839569	1.20791	0.904175
LRP1	-0.298536	0.000457539	0.048607	3.00235	1.95633	1.88938	1.83908	1.95604	1.45259
ST7-AS1	-0.29749	0.000432236	0.0474411	2.336	3.20893	2.88892	1.90542	1.56917	1.42494
CYP1A1	-0.297388	0.000383367	0.0443315	2.49212	3.12946	4.01276	1.90305	2.37751	1.53591
RAP1GAP2	-0.296163	1.5576e-05	0.00678438	4.33941	4.04929	4.21914	3.14566	3.23062	3.50563
FAM171A2	-0.292892	0.000637882	0.0586986	7.44959	4.80113	4.44144	3.76563	3.77758	3.2201
MEIS3	-0.292733	0.000683247	0.0612523	5.03462	3.07774	3.6124	2.24488	2.49742	2.43845
TMPRSS3	-0.292645	0.000693758	0.0612523	6.81079	5.51286	5.94054	4.11857	4.5857	3.4273
TNS4	-0.291549	0.000200546	0.0314688	161.111	110.499	111.193	95.2762	92.6534	92.8912
CDC42EP1	-0.290374	7.05205e-08	8.3772e-05	56.4905	58.1916	58.0861	44.929	44.8223	46.3794
ZC3H12A	-0.28989	0.00021787	0.0319878	22.6999	29.3226	26.5807	19.5626	18.2154	20.5284
LTBP4	-0.289733	0.000315395	0.0404046	14.4019	12.4383	11.5641	8.87918	7.68104	11.2952
GLUL	-0.285958	5.66607e-05	0.0139695	19.0913	15.2113	17.5653	13.5931	14.2611	11.9481
SYT7	-0.285083	0.000514335	0.0511075	16.9586	10.8135	12.0844	8.58154	9.8187	9.63613
SPIRE2	-0.281785	0.000651877	0.0595669	11.0788	9.21582	9.18966	7.2764	5.7823	7.79293
APBB1	-0.280952	0.00101737	0.0748868	2.74769	2.75494	2.81316	1.92637	1.95104	1.85139
TP53I11	-0.278753	0.000684943	0.0612523	27.6024	16.9907	16.2048	15.4538	16.1266	14.6968
SLC2A10	-0.277162	0.00108171	0.0757929	7.42836	5.64498	4.96215	4.81558	3.88239	4.93845
NOXA1	-0.276734	0.000899489	0.0691389	14.8977	11.4761	10.4617	8.84159	8.00782	9.91462
CHRM1	-0.276476	0.0013412	0.085224	1.99703	2.09791	1.59094	1.2679	1.13203	1.03797
GPSM1	-0.276119	0.000358224	0.0433417	7.35626	6.73428	6.03657	5.21218	4.50734	4.88474
MMP11	-0.274688	0.00142212	0.0880701	4.79307	3.9393	3.68057	2.71926	2.65708	2.96472
CEBPA	-0.274492	0.000867802	0.0683106	4.12011	4.54731	3.67808	3.02966	2.95736	3.01271
TOX2	-0.274351	0.000435806	0.0474411	10.3117	9.05746	8.03313	7.23533	7.26275	6.44956
AC019117.2	-0.274124	0.00145819	0.089038	13.6677	19.5087	16.9723	11.0315	10.3375	13.3578
NR1D1	-0.27356	0.000544742	0.0517769	13.009	9.36441	9.94267	7.91378	8.19159	7.78425
MUC13	-0.272968	1.08086e-05	0.00523095	22.0042	19.9487	21.3519	15.5603	16.1492	16.109
TLE2	-0.271034	0.00171046	0.0933248	7.7636	4.27672	6.0819	4.24649	4.65006	4.23886
PIM1	-0.27037	7.64068e-06	0.00475433	22.5624	23.6507	23.0657	18.0176	17.9437	18.3288
ARHGEF40	-0.269759	0.00154858	0.0900949	3.7907	2.41642	2.89373	2.0615	2.20619	2.02654
TNS2	-0.269614	0.000173405	0.0300701	11.3038	7.90343	9.87944	8.08682	7.5547	11.0689
BBC3	-0.269193	0.000723864	0.0630582	10.1223	8.27684	9.19692	6.7245	6.37519	7.60952
NTN1	-0.264859	0.000985302	0.0735711	3.15325	2.65865	2.53603	2.13799	2.02458	1.98169
HES2	-0.263373	0.00231182	0.111272	4.32525	2.40461	2.70271	2.05259	2.53451	1.85593
KCNH2	-0.263159	4.39707e-05	0.0130583	9.01924	7.95349	7.81984	6.49775	6.30341	6.83105
ABCD1	-0.263116	0.00169856	0.0932568	6.2149	4.14641	4.27787	3.23231	3.04024	3.10994
OPLAH	-0.26112	0.00103989	0.0749954	3.16375	3.33844	3.66869	2.57788	2.99875	2.13406
EHD2	-0.260279	0.0024637	0.114566	2.11453	1.76369	2.17975	1.48067	1.72589	1.85191
CX3CL1	-0.259661	0.000308622	0.0399283	7.12538	6.29119	6.53977	4.9066	5.44862	4.86466
ST3GAL1	-0.258997	0.00258066	0.116741	4.5315	3.40945	3.46705	2.76748	2.78859	1.89661
QPRT	-0.258818	0.000787176	0.0666345	103.977	70.0242	71.7966	60.9455	58.5737	62.0484
SH3PXD2B	-0.257722	6.55048e-05	0.0150167	6.99974	5.86075	6.63139	4.70936	4.6956	4.9618
OAS1	-0.257202	0.00246054	0.114566	9.88833	7.47985	8.33823	5.74736	7.20984	5.67212
NLRX1	-0.256149	0.000112623	0.0227134	12.532	10.3102	9.93597	7.77954	7.70001	8.21616
KCNQ1	-0.256127	0.00286006	0.120307	10.8192	6.97072	6.77317	5.46585	6.56513	7.04416
LHX9	-0.255922	0.000690966	NA	0.925867	0.727366	0.611969	0.381819	0.387516	0.280083
HSPG2	-0.255736	0.00125102	0.0822493	8.61533	6.58806	5.42345	5.81205	5.44773	5.43087
PRSS27	-0.255675	0.00306098	0.123486	4.51945	3.433	4.1767	2.49839	2.65452	2.64896
TRIOBP	-0.255128	0.000263445	0.0356667	58.4256	41.6296	44.2598	35.7042	37.8103	37.8471
SNTA1	-0.254735	0.00320951	0.124021	3.43625	2.46762	3.15835	2.20152	2.19888	1.78747
APOL1	-0.254562	0.00212308	0.107113	6.7979	5.98653	5.83838	5.5597	3.69193	4.526
ATP2C2	-0.253762	0.000129828	0.0235619	22.0374	18.2635	19.1025	16.0719	15.4238	16.1268
TCF7L1	-0.253448	0.00328298	0.124344	3.05148	2.59274	2.38424	2.08092	1.72096	2.21063
NECTIN4	-0.253354	0.00334363	0.125072	7.32784	4.48	5.81263	3.33558	4.256	3.89022
ELMO3	-0.252979	0.000956312	0.0726519	13.0741	11.227	9.85759	8.48921	7.8073	9.26568
CTXN1	-0.251864	0.00145085	0.0890057	33.5636	25.2174	23.7922	21.75	20.2646	20.6743
FAM20C	-0.251734	0.00176436	0.0942342	3.50964	2.25406	2.50252	1.98523	1.72241	1.55293
UBE2L6	-0.251541	0.00267321	0.117328	31.9023	20.9424	22.7016	18.2953	19.5656	17.6232
CEBPB	-0.251528	0.000376246	0.0443315	64.3163	49.4115	48.9641	41.8268	40.7033	45.3721
TNXB	-0.250708	0.00291775	0.121421	0.869715	1.30306	1.34978	0.670115	0.680083	0.622269
LIF	-0.25061	0.000517704	0.0511075	27.8972	36.2073	31.115	23.4436	21.908	25.0114
PROM2	-0.250395	0.00362358	0.127971	3.79005	2.88876	3.40552	2.41309	2.48993	3.33448
TFF3	-0.24999	0.0037661	0.130535	11.8734	8.50684	7.88101	6.51586	5.52303	6.50335
DISP3	-0.248945	0.00279586	0.119762	0.83477	0.989531	1.22369	0.586934	0.860229	0.743016
FBLIM1	-0.248834	0.00136456	0.085224	9.03273	7.16393	7.34214	5.67631	5.66674	5.1497
ZSWIM4	-0.248644	0.00347122	0.126147	5.83924	3.75756	4.14953	3.38094	3.45239	3.14272
IQSEC2	-0.247805	0.00231877	0.111272	8.68124	6.7469	7.36006	6.34941	6.6423	5.70154
ZNF358	-0.247234	0.000213218	0.0319106	17.4527	14.9253	14.9619	12.4883	11.9715	12.7937
NAB2	-0.247224	9.56197e-06	0.00502894	40.2804	34.8729	34.5033	27.6497	27.4609	29.8784
NFKBIZ	-0.246608	0.00200158	0.102971	29.9567	41.5907	39.2218	29.9272	28.8825	30.7138
ZNF219	-0.246288	0.000186864	0.030522	20.245	15.2231	15.4782	14.4778	12.2935	14.3493
AC138969.1	-0.246177	0.000486728	0.0494505	43.9649	46.5207	56.2179	39.9728	32.6781	36.9773
SRCIN1	-0.246018	0.00414719	0.132822	9.85088	6.69707	7.02843	6.2649	5.66464	6.37577
RGS11	-0.245543	0.00449479	0.138047	4.16023	3.27645	2.72264	1.54713	1.81407	3.005
ADAMTS7	-0.245212	0.00384272	0.131447	1.9305	1.24784	1.31388	1.06179	0.908153	1.13036
ZNF628	-0.245002	0.00153024	0.0900949	7.66305	8.2658	9.58483	6.24597	6.27921	6.73409
H6PD	-0.244949	0.000124187	0.0234418	10.7149	8.93648	9.4763	7.47877	7.26243	7.42536
FAM86B1	-0.243016	0.00373268	0.130414	12.767	10.0272	12.5391	7.77652	8.4828	8.88935
PIK3CD	-0.242981	0.0044455	0.137932	4.46549	2.95268	2.98213	2.65016	2.71822	2.96703
AHNAK2	-0.242881	0.000603107	0.0562915	2.1224	2.16944	2.26297	1.64083	1.43235	1.73417
MXD4	-0.242622	0.00167956	0.092995	18.1993	13.2793	15.2887	13.6434	11.7391	12.2198
OBSCN-AS1	-0.242371	0.00287331	NA	2.67949	1.97312	2.1042	1.19348	1.07472	1.31146
IGFBP6	-0.241812	0.000494759	0.0497309	38.2989	33.5975	34.0972	26.554	29.8593	28.0919
ZKSCAN2	-0.24158	0.00104787	0.0749954	3.5646	3.25116	3.29472	2.53939	2.68792	2.79102
AL391056.1	-0.241352	0.00257409	0.116741	8.83342	7.61872	7.39217	5.95708	6.34072	6.07652
ALDH1L1	-0.241185	0.0052127	0.147753	4.06057	2.21639	2.68521	2.13149	2.3322	2.12361
ABLIM3	-0.241058	0.00317615	0.12352	1.8915	1.08627	1.41063	0.790391	0.824028	0.886563
LGALS1	-0.24049	0.00445467	0.137932	42.6497	29.0919	36.1798	26.53	25.5788	22.3865
AP003419.1	-0.240336	0.00310938	0.12352	12.1126	7.08318	7.87411	4.79773	4.17883	7.01476
SYT17	-0.240212	0.00496399	0.144787	4.50948	3.10069	2.77839	2.36695	2.52877	2.466
COL13A1	-0.239821	0.00418787	0.132823	4.86143	3.96059	4.26741	3.45251	3.01362	3.37999
C6orf141	-0.239411	0.00387603	0.131872	22.3317	19.1857	20.4296	16.5219	14.0271	15.897
ITGA1	-0.238741	0.00355978	0.127092	4.56985	3.20224	3.57659	2.13221	2.78201	2.37398
SERPINB5	-0.238651	0.00574727	0.154321	9.26647	6.02434	6.04329	5.02265	5.57816	4.03632
SUGCT	-0.238478	0.00421769	0.133445	7.66482	6.25055	7.45289	4.00177	3.45449	4.24759
TACSTD2	-0.238339	0.00328052	0.124344	77.5502	51.0539	51.4872	46.2162	45.3304	45.1565
TMEM8B	-0.238302	0.00507744	0.146474	7.88161	4.37155	4.98064	4.19065	4.20112	4.03683
FURIN	-0.238049	0.000484311	0.0494505	72.4774	55.2312	57.8343	50.8891	50.7084	47.395
ASAP3	-0.237761	0.00593896	0.156146	9.3252	4.38326	5.95979	4.72733	6.01948	4.22166
EXD3	-0.237632	0.00596864	0.156405	7.09042	4.78858	6.0669	4.30752	3.05318	4.78816
IDH2	-0.237555	0.00187394	0.0983407	27.1433	19.6643	21.7025	16.3164	17.9104	17.5875
SIAE	-0.237554	0.00112766	0.0779639	7.7899	7.29792	7.34594	5.36673	5.78242	6.0111
ULK1	-0.237211	7.45002e-05	0.0167844	15.7434	14.4548	14.154	13.3453	11.6249	12.1312
ERN2	-0.236839	0.00294135	0.121629	18.9788	12.8828	12.9648	10.9061	10.4337	11.8901
SEZ6L2	-0.236562	0.000439196	0.0474411	26.9196	21.3133	20.9079	18.4165	18.3235	17.7658
AL138752.2	-0.236529	0.00288661	0.120509	4.96062	2.22323	3.47324	2.63792	1.77305	1.54619
SLC22A23	-0.235016	0.000823004	0.0666345	7.44204	6.06005	6.5452	5.71244	5.59379	4.84361
LMTK3	-0.234541	0.00513407	0.146478	9.4107	7.16829	7.09643	5.63525	6.20041	5.85679
C16orf74	-0.234325	0.0064192	0.16193	11.9973	7.14278	8.91875	7.09862	5.60295	6.61586
LENG9	-0.23415	0.00512703	0.146478	5.15628	4.77103	4.91096	4.18309	3.1406	3.84609
MXD1	-0.234069	0.00136956	0.085224	6.68831	5.40651	6.06837	4.13908	5.58062	3.862
EGFL7	-0.233592	0.00389882	0.131872	17.5896	13.8839	16.7642	12.5557	12.3068	11.0644
CYSRT1	-0.233508	0.00689708	0.166281	5.96485	6.14552	6.21688	4.02341	4.7287	4.40412
ZNF385A	-0.232842	0.00208322	0.10592	17.7689	13.9023	13.4342	12.6438	11.4942	11.4358
CREB3L4	-0.232125	0.00409453	0.132107	11.3659	11.2484	10.9463	8.23128	8.50647	8.64791
DMTN	-0.232058	0.000337785	0.041735	22.7564	24.3322	23.1307	17.2514	19.8564	17.5716
HDAC5	-0.231476	0.000488185	0.0494505	12.7999	11.1429	11.8546	11.0395	9.07293	10.6647
LTBP1	-0.231305	0.000546813	0.0517769	16.1947	12.7271	14.3773	12.5367	10.8605	10.1952
AC145285.6	-0.231281	0.00641816	0.16193	4.40409	4.12685	4.61359	3.29253	3.03684	3.51363
CACNB3	-0.231156	0.00343571	0.126137	27.7886	20.1796	23.3203	18.6809	17.4025	16.5919
ZNF467	-0.230861	0.00172123	0.0933248	1.94262	0.856398	1.10738	0.586313	0.408153	0.820943
IDUA	-0.230259	0.00265992	0.117328	22.7346	18.921	16.3263	15.235	14.1531	17.7149
HID1	-0.230068	0.00402669	0.131872	38.8749	26.8796	28.5843	23.6975	25.5479	24.7281
SLC30A1	-0.229251	0.00216728	0.108016	14.2611	16.7317	17.5786	13.2442	12.1735	12.9333
MAP3K14-AS1	-0.228652	0.00729113	0.16878	3.72099	2.7393	2.637	2.31242	2.28053	1.93789
TMEM173	-0.228532	0.00663434	0.163568	5.38339	5.53187	5.70514	3.96923	5.03162	3.90078
PCDH1	-0.228082	0.00682592	0.166252	16.818	10.0028	11.4228	9.61345	10.0655	8.8433
GLI2	-0.227848	0.0055119	0.151898	3.01658	1.01501	2.24982	1.20492	0.923772	0.667168
SGPP2	-0.227307	0.00399184	0.131872	6.60491	4.97844	4.95022	4.09719	4.44201	4.2464
PHC2	-0.227065	5.57716e-05	0.0139695	99.1604	82.6098	84.4838	74.6058	73.6495	70.8665
SYTL1	-0.225988	0.00825838	0.17804	6.96235	5.26476	4.46081	4.75513	4.1909	4.03388
INSR	-0.225911	0.00750381	0.170823	3.70134	2.1786	2.39414	2.3376	2.28449	2.17351
DSC2	-0.225147	0.0059103	0.155705	6.59897	4.55211	4.94652	4.36042	4.45639	3.95055
TMEM86A	-0.224733	0.00606964	0.157053	5.00162	5.27675	4.0443	3.55882	4.18024	3.57624
PLEKHA4	-0.224547	0.00122178	0.0822493	12.6208	10.1954	10.1721	8.64685	8.42724	10.1925
SLC16A5	-0.224346	0.0090804	0.185396	30.7727	16.9892	18.2779	14.6921	16.782	16.5193
CDK18	-0.223964	0.0080327	0.176409	7.51539	3.88631	4.50953	2.92751	2.92552	3.51992
PDE9A	-0.223654	0.00828412	0.17804	8.42211	4.66941	4.75456	3.68244	4.16322	3.89722
ZDHHC1	-0.223487	0.00971823	0.189631	3.62774	3.94332	3.23971	2.66735	2.29977	2.69808
COL1A1	-0.222646	0.00301885	0.122889	2.06444	0.876403	1.18196	0.880105	0.71767	0.539545
DAB2IP	-0.222424	0.00781531	0.173729	2.97662	1.93564	2.26463	2.24139	1.30081	1.27686
TP53INP2	-0.221915	0.00531197	0.149594	10.3504	6.8466	7.59935	5.5499	6.54049	5.70985
PLXNB3	-0.221776	0.00297596	0.122286	13.268	10.0715	10.7681	7.79437	9.31355	9.27772
MEGF6	-0.221753	0.0034558	0.126137	5.49472	5.12432	4.83709	4.31137	4.14641	3.76502
TMC6	-0.221629	0.00176685	0.0942342	126.494	99.262	95.1397	86.897	75.8553	88.0931
NRXN3	-0.220832	0.0104191	0.195372	3.25499	2.20353	2.31494	1.87032	2.24061	1.83433
FRMD3	-0.220811	0.00953216	0.1886	4.39039	2.4612	2.62004	1.8376	2.28732	2.19711
E2F2	-0.220686	0.00188212	0.0983748	5.63486	5.34006	4.92662	4.09029	5.06436	4.1507
PITPNM3	-0.220372	0.00662376	0.163568	4.10988	3.17669	2.69924	2.67174	2.46976	2.76384
PRR7	-0.220004	0.00305149	0.123486	23.8904	19.2678	18.9258	16.3715	16.8009	16.5357
SCARF2	-0.219996	0.00789414	0.174539	1.086	0.7614	1.0382	0.57196	0.665366	0.934406
CCNJL	-0.219543	0.00709735	0.16777	4.52581	3.70142	3.65102	3.33047	3.60001	2.62974
HOXB8	-0.219093	0.00383842	0.131447	37.8714	52.054	46.674	36.6931	33.2734	38.4179
PLEKHG5	-0.218841	0.000468684	0.0487254	15.3218	12.6909	12.2893	10.3123	10.6699	10.5614
IGSF9	-0.218488	0.00416698	0.132823	4.12882	3.41671	3.72326	2.898	2.89315	3.08637
BTG1	-0.218276	0.000858242	0.0679676	20.4171	18.0711	16.4104	15.8911	17.0832	11.9383
ADM	-0.217713	0.00757945	0.171619	9.42049	10.2116	11.0051	7.24362	8.19949	7.7324
LYRM9	-0.217593	0.00972317	0.189631	5.45125	3.75068	3.62992	2.37409	1.86569	3.38461
SH3TC1	-0.217418	0.010217	0.193986	4.19496	3.65184	3.87795	3.22853	3.37912	3.11777
RTN4RL2	-0.217327	0.0102276	0.193986	8.39805	6.56454	7.68995	5.00067	5.556	5.35003
FOSL2	-0.216993	1.1745e-05	0.00529216	28.8288	26.3321	28.0072	21.9854	22.0355	24.6642
ACCS	-0.216943	0.010782	0.196862	7.09636	5.75201	5.69792	4.84033	4.92932	3.73989
REN	-0.21645	0.0088404	0.182781	2.95595	2.05296	2.66269	1.38877	1.7636	1.71232
CARD14	-0.21602	0.0045857	0.139677	10.6615	10.1061	9.6221	7.32251	8.19351	8.76768
MVB12A	-0.215969	0.0031007	0.12352	39.673	31.6493	33.568	28.0782	27.606	28.4549
FSCN1	-0.215902	0.000112985	0.0227134	70.9261	59.8939	61.6674	53.3946	52.3365	52.7732
TMC4	-0.215692	0.00773974	0.173018	29.0712	25.6039	25.2439	20.3771	22.5651	20.8646
AC007262.2	-0.215687	0.00885124	NA	1.0694	1.2639	1.18719	0.839431	0.645924	0.822558
HOXD10	-0.215675	0.00826957	0.17804	3.10913	3.01546	2.49454	1.3978	1.84498	2.59757
C3	-0.215622	0.0116985	0.204364	4.54119	2.23684	2.17297	1.25129	2.16856	1.48052
EVI5L	-0.215191	0.00561727	0.152601	9.68555	6.99298	6.78753	5.56782	5.97006	6.17608
PLXNB1	-0.214985	0.000413151	0.0465401	41.1166	37.2037	33.4708	34.1817	26.6069	34.962
TGFB1I1	-0.21489	0.00343999	0.126137	10.3517	10.3301	9.21835	8.39175	8.06011	7.90401
FBXO6	-0.214843	0.012306	0.208563	3.50997	2.76409	3.63331	2.31394	2.20325	2.36341
PLXND1	-0.214841	0.00706028	0.167449	12.6145	10.1201	8.94415	8.90946	7.35048	7.28723
SRRM3	-0.21476	0.01199	0.206248	3.29621	2.93528	2.61441	2.2327	2.33171	1.96076
RAC2	-0.214691	0.000254721	0.035409	56.133	51.5436	50.2813	43.451	45.6207	43.416
NUAK1	-0.214544	0.00314849	0.12352	5.34883	4.74467	4.41088	4.07843	5.17128	4.23199
ZNF687	-0.214543	0.00038063	0.0443315	16.1829	15.6763	13.9933	13.4358	12.4471	11.5107
RNF44	-0.214513	2.34801e-05	0.00902394	35.6809	32.9155	31.0762	26.9916	27.0931	29.4944
RASAL1	-0.214462	0.00280052	NA	1.5526	0.924895	0.839326	0.5884	0.39606	0.634108
ORAI2	-0.213906	0.00488092	0.143002	16.5399	10.0814	11.8908	11.048	12.0935	9.98186
EHBP1L1	-0.213684	0.00249711	0.114893	55.803	40.3978	37.3432	33.4968	45.6372	37.0942
TRAPPC6A	-0.2133	0.00836908	0.179182	30.1069	25.3409	24.0461	20.7168	19.5154	21.3668
TSPAN7	-0.213227	0.0130745	0.216906	3.99544	2.92634	2.71559	2.39876	2.22665	2.03959
TOM1L2	-0.212762	0.00446507	0.137932	12.5256	9.95915	12.143	8.94483	9.63381	10.394
MUC1	-0.212599	0.00581556	0.154321	11.9596	11.0984	9.66618	6.97022	10.1578	9.7242
RAMP1	-0.212511	0.0115653	0.202579	4.02344	3.89051	4.65684	2.72404	2.90313	2.78074
CDC42EP5	-0.212466	0.0139498	0.222567	7.61263	7.28475	7.63	6.53161	4.57301	6.23048
SLPI	-0.212127	0.013407	0.217626	36.5204	22.2	20.6744	18.9727	16.8698	19.6994
PRRT3	-0.211966	0.0121045	0.20714	2.67444	2.2877	2.18811	1.64929	1.79815	2.23039
ST6GALNAC2	-0.211924	0.0105369	0.19546	5.09074	3.92865	3.5506	2.91885	3.78345	2.0463
PSMG3-AS1	-0.211886	0.0142004	0.223739	4.79112	3.43428	3.90853	1.95161	3.21548	2.67456
SELENBP1	-0.211639	0.00809325	0.177185	110.197	78.8725	80.6054	65.5606	69.0996	66.6426
ZNRF1	-0.211455	0.00105029	0.0749954	28.5818	22.7612	23.1458	20.3349	23.4458	21.2692
TFAP2C	-0.211399	0.00232715	0.111272	13.0683	11.5481	12.2229	9.72298	10.4072	10.0925
SLC28A3	-0.211251	0.0121111	0.20714	1.14116	1.06313	1.34653	1.28449	0.811753	0.686423
RABAC1	-0.210865	0.00400608	0.131872	149.049	110.257	118.995	102.508	101.968	102.26
ARMH1	-0.210834	0.0144571	0.224626	6.58223	5.45357	4.58081	3.52791	4.64985	3.96292
BMF	-0.210476	0.00900425	0.184418	4.68798	2.22596	3.06817	1.82699	2.35966	1.62866
ANXA1	-0.210262	0.00731919	0.16878	227.957	154.927	155.169	143.142	140.867	139.853
NLGN2	-0.210222	0.00314507	0.12352	9.74086	7.61067	9.09285	6.73785	6.7927	7.09148
SEMA3G	-0.210037	0.0140674	0.223129	1.0161	0.849579	0.787383	0.503978	0.559342	0.730996
FAM222A	-0.209359	0.00604481	0.156721	3.90407	3.75425	3.78549	2.96031	3.08027	3.10578
CHRD	-0.209169	0.00914641	0.185873	1.59513	1.12976	0.880988	0.99749	0.968936	0.834917
UNC5A	-0.208965	0.0118234	0.205174	1.49873	0.812126	1.15779	0.75821	0.810827	0.681175
PBXIP1	-0.208953	0.0141164	0.223316	10.5181	6.80695	7.26838	6.52559	6.70088	6.36303
LCN2	-0.208411	0.00491542	0.143691	423.467	322.722	325.856	291.712	292.038	272.464
ETNK2	-0.208041	0.0159789	0.235953	6.0134	4.79332	3.79691	3.67378	5.20606	3.4874
GPC2	-0.20798	0.0158602	0.235641	5.0287	4.18888	3.69245	3.11644	2.33737	3.31954
MLXIPL	-0.207911	0.0150044	0.228511	9.30249	6.88534	7.4015	6.05381	6.15218	6.19391
MAPT	-0.207607	0.0131473	0.216906	4.57751	3.3594	3.09053	2.66667	2.37782	2.80058
OASL	-0.207549	0.00535873	NA	1.23484	0.809293	1.00091	0.531888	0.437119	0.380657
BOK	-0.207456	0.00128727	0.0835	37.6966	45.299	39.1631	33.1677	34.0468	32.3242
PANX2	-0.207401	0.00685773	0.166252	9.64027	7.59873	7.59647	6.72511	6.89304	6.28695
MECOM	-0.20698	0.0165586	0.23955	1.88387	1.91587	1.81979	1.25397	1.40484	1.56494
MT1F	-0.206939	0.0163771	0.238556	14.9627	16.4176	16.1298	13.0158	11.246	15.5657
APLP1	-0.206744	0.0107432	0.196862	10.0411	8.9906	7.92669	7.23695	7.54874	7.02607
PHC1	-0.206689	0.00107128	0.0756673	15.5128	11.5414	12.3221	12.1625	10.9754	9.45423
KLF11	-0.206592	0.0142532	0.223739	3.98281	5.56459	4.50477	3.59536	3.92198	3.2329
DHRS3	-0.206547	0.0168444	0.242085	9.91253	5.29601	7.27407	5.06184	5.34634	5.11595
RAB4B	-0.206471	0.0149404	0.22826	10.4123	7.98926	8.53205	6.8592	7.07783	6.78733
GNAZ	-0.206208	0.0166887	0.240432	2.72898	2.14693	2.15607	2.00246	1.88118	2.25608
SQOR	-0.206085	0.0028658	0.120307	34.8832	30.9889	32.2496	26.7026	28.7924	24.6341
BDKRB2	-0.205863	0.00349499	0.126147	6.17626	5.82133	6.22493	4.89989	5.1713	4.5466
KREMEN2	-0.205776	0.0127971	0.214385	14.6534	10.0698	10.1726	8.86762	8.27533	9.48711
SLC9A3R2	-0.205686	0.00046984	0.0487254	53.0553	44.5454	44.0133	37.4988	38.9271	42.248
AL365181.2	-0.205293	0.0148048	0.227359	1.36876	1.17586	1.04665	0.933782	0.643649	0.821459
GRN	-0.205098	0.00234175	0.111272	137.348	111.333	108.286	99.2136	100.908	96.9327
ESPN	-0.204812	0.00463279	0.140131	5.43342	2.58054	2.99715	1.63836	2.14061	1.82514
SLC29A4	-0.204657	0.0170648	0.242577	9.56081	5.59854	6.30677	5.96653	5.61913	5.13108
KIF21B	-0.204154	0.00442476	0.137663	6.90892	5.37371	5.41895	4.59067	4.98928	4.83242
PACSIN3	-0.203784	0.00147416	0.0893268	20.6441	19.7203	19.8065	15.9988	16.7143	16.344
TNFRSF14	-0.203599	0.0142641	0.223739	6.01548	4.38954	4.73328	4.17482	4.02078	3.73815
WNT7B	-0.203381	0.0143775	0.22404	4.28858	3.14839	3.28328	2.83398	3.19092	2.91794
SERPINE1	-0.203304	0.0186646	0.250658	9.58938	5.49987	5.80538	5.23431	5.49941	4.38613
GJD3	-0.202834	0.0189505	0.25182	1.08678	1.10325	1.08163	0.830795	0.833964	0.745612
HLA-F	-0.202586	0.0137722	0.221354	31.0723	20.5034	24.6309	21.0727	18.5343	21.0074
GLI1	-0.202403	0.00705982	0.167449	3.2674	0.95271	1.56778	0.970586	0.905096	1.29168
ADRA2C	-0.202292	0.00159685	0.0903291	14.8235	14.2407	14.4471	12.2612	11.9052	11.7799
CYP2D7	-0.20214	0.0173723	0.242871	2.79532	2.40496	2.68745	1.87965	1.77878	1.64628
NOS3	-0.202039	0.0153998	0.231298	0.829993	1.29543	1.05584	0.781919	0.677773	1.22928
HMGN5	-0.201591	0.00858403	NA	3.32706	1.84561	3.11368	1.73043	1.7883	1.37153
ARHGAP44	-0.20153	0.00946484	0.188532	5.59663	4.2626	4.9242	4.03088	3.63668	4.26763
CLIP2	-0.20148	0.013064	0.216906	21.1331	12.653	13.1589	12.2727	12.4006	12.2982
SHB	-0.200703	0.0047946	0.141723	18.3743	14.3199	13.474	12.4756	12.5573	12.3561
ST20-AS1	-0.200611	0.0202364	0.256508	1.43688	1.66654	1.33454	1.19815	1.00365	1.09733
SH3RF3	-0.200444	0.0139251	0.222444	2.21191	1.86959	1.87192	1.40757	1.63064	1.65658
ZBED6CL	-0.200288	0.00401445	0.131872	14.4473	14.4032	16.8029	14.2448	13.9567	13.9342
ROBO3	-0.200249	0.0165725	0.23955	6.17827	5.37099	5.38683	4.63325	4.32906	4.28732
PMM1	-0.200206	0.01036	0.19492	21.37	16.174	18.1148	14.3787	14.6702	15.6215
CCDC9B	-0.199927	0.00411613	0.132151	8.51064	7.13602	6.88589	4.96308	5.79823	5.73992
FBXO2	-0.199713	0.020783	0.259532	16.9076	12.2046	9.67943	9.61597	9.31171	11.1636
BCL10	-0.199336	0.00128545	0.0835	30.9306	24.4193	27.3292	23.2543	23.7612	20.1734
MAP3K10	-0.199069	0.00240277	0.112534	13.4357	11.7013	11.334	10.4544	10.1342	11.2462
ALDH2	-0.198943	0.0135467	0.219078	78.1555	51.7398	52.4903	46.5592	49.7559	45.5131
MXRA8	-0.19858	0.0110484	0.19913	40.3066	32.6326	27.2696	26.7727	26.583	29.0202
PKIG	-0.198453	0.0129822	0.216199	12.035	11.4227	11.9241	9.6918	8.38119	10.1488
ARHGEF10L	-0.198208	0.00774588	0.173018	8.94233	7.0664	6.16832	6.06622	5.82747	5.86198
DLX1	-0.19815	0.0198802	0.255809	2.04123	2.90934	2.42467	1.81956	1.67953	1.77581
ACSF2	-0.198112	0.0104867	0.19546	53.5493	36.0979	38.3306	30.3007	36.2379	36.7528
SMIM19	-0.198009	0.0135661	0.21912	20.3364	20.8962	20.4685	16.9071	16.6542	15.8322
NECTIN1	-0.197907	0.00757379	0.171619	8.36351	7.09566	7.00814	6.22708	5.83476	6.07687
PDE2A	-0.197809	0.020524	0.257873	7.02087	4.24858	4.03729	3.84409	4.70105	4.19355
CHIC2	-0.197757	0.0212697	0.260757	13.1694	10.2462	10.399	8.92739	8.30805	8.58524
PTMS	-0.19758	0.000984107	0.0735711	175.115	144.633	144.031	131.255	121.307	127.061
KAZALD1	-0.197572	0.0164672	0.238556	9.44179	10.4783	10.4666	8.77378	6.5544	6.97304
GADD45A	-0.197188	0.00860024	0.180902	45.3887	36.3577	34.2961	31.3608	32.4888	31.2597
TMEM94	-0.196844	0.000412306	0.0465401	25.6338	22.801	26.9072	22.6058	25.4518	25.2537
ZNF668	-0.196668	0.00924315	0.186389	12.2777	12.5618	13.22	10.4018	9.15384	11.3402
TMEM221	-0.19605	0.0204299	0.257447	6.75134	4.95069	5.84127	4.70526	4.53564	4.31231
MNT	-0.195959	0.00378205	0.130741	20.8293	23.8598	21.8005	20.0356	16.9008	20.0358
ANO8	-0.195937	0.00738227	0.169469	14.2754	10.1173	10.4357	9.00463	9.86153	10.5224
NAGLU	-0.195789	0.000826111	0.0666345	36.0324	32.289	33.3696	27.7575	28.779	28.4563
ZNF703	-0.195624	0.000181797	0.0300701	77.0381	67.9435	68.5308	60.2073	55.9299	62.8719
IL17RC	-0.195559	0.00865304	0.18102	11.247	10.6691	11.1563	8.85128	10.0574	8.80141
FOXA1	-0.195536	0.00375798	0.130535	89.8294	111.875	105.045	86.1598	83.2802	81.7552
ORAI3	-0.195418	0.0229253	0.269887	7.64107	5.26035	5.61933	5.12682	4.66522	4.24072
MAST1	-0.195236	0.0233283	0.27217	7.11353	4.63044	4.49362	4.37118	5.97439	3.94219
GALNT18	-0.195165	0.0235474	0.273236	3.94936	2.99086	2.75796	2.52549	2.23183	2.75054
PTPRU	-0.195139	0.0200377	0.255809	23.6097	12.27	13.0863	13.4861	12.6431	12.218
MAFB	-0.195062	0.0133761	0.217626	1.20855	0.711528	0.774389	0.571824	0.598319	0.471675
MYZAP	-0.194953	0.0234002	0.272635	17.1716	10.9022	9.30032	9.38309	9.43037	8.73396
BNIP5	-0.194867	0.0236356	0.273282	3.02457	4.38652	4.02764	2.78059	2.73002	3.17007
ARHGAP32	-0.194743	8.99046e-06	0.00502894	81.7149	73.0186	75.8263	66.1671	64.7182	63.2955
TMEM255B	-0.194515	0.0223455	0.266761	8.29909	4.57634	5.58451	4.16181	5.25527	3.7076
CITED4	-0.194459	0.00408231	NA	0.923031	0.963025	0.847733	0.442745	0.467821	0.375764
IFI6	-0.194409	0.0204508	0.257447	51.7179	35.1873	34.9475	32.2111	31.4845	32.3014
MCF2L	-0.194266	0.0120428	0.206785	8.48624	8.81398	8.56299	6.60983	6.14935	6.40841
AC106886.5	-0.194162	0.000321931	0.0408415	9.94913	9.21253	8.78955	7.85833	7.26167	8.11087
AC026471.1	-0.194138	0.0136927	0.220348	4.19141	3.92438	3.93566	3.26538	3.32178	3.08778
CCDC120	-0.19411	0.00222348	0.109638	13.6935	15.6912	14.2649	12.9905	11.8881	12.8963
ABALON	-0.194092	0.0247429	0.27874	6.3225	3.95014	5.68894	3.67907	4.16222	4.02041
OCEL1	-0.193974	0.0241147	0.275684	16.2416	10.7618	11.0242	8.73916	10.1472	10.305
TGM2	-0.193971	0.0201138	0.255918	2.4183	1.50815	1.4606	0.969251	1.1149	1.17245
CA11	-0.193888	0.0142801	0.223739	14.4173	11.8907	13.1362	9.75917	12.2529	10.8617
ARHGEF19	-0.193762	0.0242523	0.276351	3.24725	2.49969	2.47049	2.13897	2.26022	2.48938
RARA-AS1	-0.193717	0.0172551	0.242657	1.97247	1.27229	1.51719	1.02648	1.14348	0.920754
HES4	-0.193581	0.00570662	0.154067	41.5732	33.2272	35.0935	30.8742	28.8808	31.0136
KLF2	-0.193436	0.0220616	0.264928	4.74031	4.04124	4.28613	2.97862	3.6498	3.45615
AL031282.2	-0.193359	0.022926	0.269887	2.68431	2.2205	2.24784	1.66975	1.639	2.21773
KCP	-0.193348	0.0249833	0.2795	1.82253	1.97773	2.07928	1.44089	1.59584	1.70233
MAGED1	-0.193289	0.0105755	0.19546	75.1352	54.1049	53.6835	50.5707	50.2039	48.454
ST5	-0.193193	0.00742029	0.169809	50.709	38.5728	39.7847	36.7058	32.6504	37.6409
ENTPD2	-0.193087	0.0105523	0.19546	9.17437	7.86657	7.83746	6.94498	6.87365	6.51978
2020-03-08	-0.193027	0.00912222	0.185852	7.08103	5.81409	5.8228	4.95394	4.74204	4.33286
UCP2	-0.192886	0.0235869	0.273236	18.5831	9.76508	8.04641	7.10671	11.199	7.32796
DUSP6	-0.192882	0.00898772	0.184416	132.272	99.4081	93.4474	90.8481	87.697	89.2011
C2CD4C	-0.192866	0.00338559	NA	0.653015	0.360321	0.44821	0.138466	0.301372	0.204168
VWA5B2	-0.19285	0.019453	0.254466	2.00492	1.77981	1.78986	1.27637	1.45287	1.69972
ZNF212	-0.192711	0.00809591	0.177185	7.84444	7.6857	7.91394	5.80554	5.8232	6.71518
DNASE2	-0.19255	0.00168779	0.0930563	43.7951	37.724	37.1857	33.9259	33.3656	31.4278
SEMA6C	-0.19247	0.0217393	0.264105	3.64998	2.97592	2.19627	3.24206	2.78577	2.40129
CORO2A	-0.192216	0.0251298	0.279941	4.76696	2.39314	2.73779	2.48404	2.34147	2.19434
ERCC1	-0.192127	0.00551791	0.151898	37.9939	30.0657	30.2817	27.3521	25.2759	24.3011
ADAP1	-0.192055	0.00153573	0.0900949	33.766	33.3996	28.1312	24.643	28.5499	27.5076
SMIM11A	-0.191924	0.00781094	0.173729	3.37794	15.0309	8.23159	2.32647	5.85989	2.7994
TLNRD1	-0.191648	0.000291762	0.0385096	23.5251	20.9065	21.8017	18.948	18.2978	18.3768
ARHGEF34P	-0.191621	0.0055528	0.152319	7.20665	5.96118	6.60951	5.30525	5.37213	5.52506
NOP53	-0.191515	4.76445e-05	0.0132771	123.739	118.944	123.954	106.347	102.275	108.07
ID1	-0.191424	0.0245156	0.277595	253.849	163.444	164.491	136.286	144.693	130.31
FOXO4	-0.191153	0.0264137	0.285287	4.30422	2.09611	2.10373	2.17583	1.65234	1.39577
PRX	-0.191012	0.0213129	0.260757	2.39891	2.13099	1.89567	1.41396	1.71488	1.71063
ACTL10	-0.190962	0.0270771	0.289066	2.88988	2.91625	3.10847	2.17453	2.45954	2.02245
LZTS3	-0.190959	0.0271361	0.289223	1.93527	1.31179	1.43359	1.24205	1.15394	1.02622
ZNF367	-0.190896	0.00508565	0.146474	13.4987	14.3908	14.2994	11.0144	12.0776	11.8541
ADPRHL1	-0.190873	0.018656	0.250658	7.56542	6.83809	7.73388	6.22266	6.17129	6.3998
ZFPM1	-0.190797	0.0143671	0.22404	6.02749	3.339	3.38872	4.06062	3.90732	3.59337
NFKBIA	-0.190614	0.0105697	0.19546	55.5795	69.6025	66.7886	54.0284	50.6829	53.8099
SAMD9	-0.190309	0.00767919	0.172819	9.91886	8.08852	8.68077	6.87942	7.94926	6.94193
CAMK1D	-0.190184	0.0164257	0.238556	4.82033	3.65294	3.68803	3.67399	2.94675	2.6231
SULT1C2	-0.190034	0.00725817	0.16878	22.1687	17.0086	20.6605	15.0153	16.1749	15.4894
VILL	-0.189984	0.0210566	0.259817	21.8544	14.8706	16.1407	14.2274	13.5609	14.4977
ITGA5	-0.189847	0.00920883	0.186389	15.2713	12.255	13.98	10.5713	12.0243	10.3396
TST	-0.18954	0.00618023	0.159284	92.9952	71.4921	74.1957	66.9413	62.666	66.9233
SCART1	-0.189287	0.0284974	0.294368	1.83762	1.21183	1.26623	1.21775	1.19676	1.08321
PNRC1	-0.188925	0.0242313	0.276351	32.9333	22.6216	24.507	20.7022	23.1596	22.7274
LINC00893	-0.188911	0.0184535	NA	3.36585	3.20548	3.28291	1.9536	2.79698	2.03942
PPP1R14D	-0.18884	0.0112563	0.199819	8.2011	3.8536	4.16045	3.35627	2.93434	2.8582
IGF1R	-0.188783	0.0227847	0.269193	11.3285	5.6393	6.80143	5.24523	4.69852	3.72541
KLC3	-0.188688	0.0217641	0.264105	11.2315	8.40108	8.05241	7.35071	6.93897	7.94643
REPS2	-0.188569	0.0186454	0.250658	1.22084	0.590399	1.02937	0.666738	1.02623	0.876825
BICDL2	-0.188453	0.0159054	0.235641	17.3571	12.6916	13.0548	11.5384	11.1457	11.4181
FBXO32	-0.188344	0.0200857	0.255809	2.72252	1.59477	1.94807	1.8252	1.55025	0.801088
ZNF185	-0.18829	0.0057317	0.154321	10.2632	8.10256	8.2181	7.53877	7.07006	7.10708
OSBPL5	-0.188138	0.00518308	0.147233	23.2434	23.3294	24.4203	19.7124	18.5532	20.0701
PLEKHG2	-0.188047	0.00335005	0.125072	20.4251	18.8796	15.9499	16.3472	21.192	18.2383
LINC02009	-0.187543	0.0243189	0.276521	5.58348	4.20368	4.33128	3.87005	3.47338	3.74261
PLEKHA6	-0.187525	0.00155694	0.0900949	21.6844	19.2643	17.9345	17.8891	18.0769	15.6525
KATNAL1	-0.187509	0.0129034	0.215612	7.72278	6.5164	6.47547	5.42218	5.84979	6.0575
NATD1	-0.187458	0.0300944	0.300875	3.19761	1.85354	1.98967	1.76176	1.75177	1.68655
MUC20	-0.187417	0.00347715	0.126147	27.2343	23.9364	24.0283	22.6389	21.1756	21.8542
SIPA1	-0.187171	0.0277946	0.291253	8.79533	5.98407	7.24797	6.45516	6.63008	7.01145
SHANK3	-0.187089	0.00344112	0.126137	5.82552	5.84592	5.52538	4.70576	4.38583	4.0622
GP1BB	-0.186865	0.00636866	NA	2.17885	1.27157	1.02463	0.469498	0.932028	0.829769
C1orf21	-0.186524	0.0226444	0.268362	7.75785	7.4798	6.60025	8.9791	7.05847	8.17346
OTUB2	-0.186471	0.0279004	0.291893	9.19817	5.77286	6.21367	5.69836	5.43666	5.49399
GXYLT2	-0.186382	0.0278978	0.291893	3.58884	2.29436	2.14375	1.74111	2.21806	2.38396
DECR2	-0.186335	0.0101658	0.193986	18.589	21.9018	21.6969	18.5898	16.6707	17.996
NRGN	-0.186307	0.00263578	0.117265	31.8094	29.2328	29.8056	25.4124	25.1347	25.6996
EPS8L1	-0.186024	0.0182996	0.248825	18.2948	14.3193	11.0063	10.3801	15.2532	11.3451
ELFN2	-0.185793	0.0310445	0.303298	0.763506	0.696294	0.403002	0.329769	0.312184	0.341674
KLF7	-0.185714	0.0153272	0.230738	5.95626	5.73887	5.77783	4.69417	4.62619	4.87736
PTPRH	-0.185677	0.0229926	0.270184	3.92312	3.09762	3.62414	2.64873	3.28204	2.51283
PRR15L	-0.185367	0.0293931	0.297162	8.20258	6.76626	7.33156	5.21577	6.7244	5.41616
NR2F6	-0.185364	0.000710657	0.0623232	57.8221	50.5836	49.5898	45.5936	42.6631	44.946
C22orf23	-0.185353	0.0255094	0.282057	2.91615	2.67246	2.54999	2.48221	2.002	1.95107
HCG4B	-0.185197	0.0286966	0.295179	3.34194	3.39098	3.3984	2.20795	2.59817	2.40424
EPN3	-0.185135	0.00336598	0.125308	28.8551	24.1037	22.5121	23.7321	22.1649	20.3472
AL359922.1	-0.185093	8.8756e-06	NA	2.64282	1.43844	1.26511	0	0	0
NR3C2	-0.185027	0.027708	0.291253	1.36462	1.10373	0.86963	0.668735	0.83337	0.851787
LPAR5	-0.184618	0.0290059	0.296922	1.60794	1.20876	1.23042	0.849112	1.00017	0.884682
GRHL3	-0.184407	0.0257298	0.283077	43.6938	29.5293	30.1742	28.3158	28.5393	26.8687
FER1L4	-0.1842	0.0112582	0.199819	27.3468	23.5508	20.5	18.2947	18.8826	21.4148
RAI1	-0.183935	0.000196909	0.0314688	19.2863	17.0761	19.2513	16.3185	16.3695	16.3089
PNPLA2	-0.183933	0.000821528	0.0666345	120.916	107.434	105.829	98.2182	89.9833	93.5904
JUP	-0.183558	0.00103363	0.0749954	256.955	223.022	221.996	197.907	203.945	188.339
GPRC5C	-0.183423	0.0170377	0.242518	14.7559	16.5756	17.3782	12.8985	12.7017	12.9983
MALL	-0.183369	0.00106005	0.0752809	68.5291	68.1859	62.047	56.7124	55.2907	50.0706
BTBD11	-0.183308	0.0315298	0.303881	3.43136	2.21325	2.91301	2.70701	2.29043	1.92655
GSTT2	-0.183303	0.0258833	0.283435	2.81042	3.90373	3.75834	2.26164	2.09549	3.02563
CUEDC1	-0.183244	0.0155645	0.232702	50.8461	35.9318	41.14	31.6016	32.0379	37.682
GCNT3	-0.183204	0.00786363	NA	1.74782	1.19007	0.775545	0.824154	0.5647	0.417186
TBX3	-0.18315	0.00207045	0.10592	116.276	89.7753	95.8796	86.166	84.3668	89.8808
FBLN7	-0.183081	0.0254263	0.281802	1.88226	1.72276	0.966388	0.938071	0.839006	0.923732
ARRDC4	-0.183035	0.0172233	0.242657	4.46293	4.31189	4.1058	3.50927	3.48192	3.52399
GRAMD1A	-0.182944	0.00939292	0.187943	4.40762	1.36061	1.48856	1.27825	1.22854	1.95929
COL16A1	-0.182901	0.0171201	0.242577	7.79153	7.27506	7.39752	5.68176	6.72406	6.77252
DBNDD1	-0.182899	0.00301348	0.122889	24.0026	20.7363	20.8315	18.3392	18.466	18.1042
SCX	-0.182766	0.0315346	0.303881	7.58453	8.64182	7.05676	6.56684	5.61459	6.31386
WIPF3	-0.182632	0.034422	0.316027	1.44076	1.48407	1.08665	1.03584	0.987532	0.942273
UPK3BL1	-0.182463	0.0194545	0.254466	2.62606	2.88849	2.97356	1.12326	1.75422	2.4596
RFX2	-0.182437	0.0209876	0.259817	8.53634	7.93524	7.91602	6.86522	6.29841	7.0654
ZNF554	-0.182303	0.0337638	0.313792	2.54381	2.6147	2.04414	1.80689	1.78872	1.86851
HRK	-0.182265	0.0306825	0.301644	1.24148	0.818697	1.09729	0.670189	0.478048	0.671134
FAM107B	-0.182244	0.00354976	0.127081	40.946	34.1103	35.2337	28.5177	30.8136	34.6373
HBP1	-0.182194	0.0327451	0.310733	20.082	12.7691	16.0542	14.0309	12.5475	14.9929
FBXW9	-0.182174	0.0187013	0.250793	8.09565	7.60746	7.16026	6.29086	5.92448	6.57073
PPL	-0.182159	0.0123925	0.209215	51.5525	36.0451	38.3702	34.6115	34.7647	34.8843
MRC2	-0.182116	0.0220105	0.264592	1.85551	0.59524	1.40709	0.933378	0.454684	0.353148
KIF13B	-0.182087	0.0197505	0.255349	8.61712	6.14856	5.86986	5.991	6.03163	5.17842
SPINT1	-0.181922	0.00811195	0.177185	288.348	214.512	219.175	201.628	204.499	196.991
GRAMD4	-0.181717	0.0190967	0.252312	16.098	13.444	11.9959	12.9503	11.4939	12.184
AL031282.1	-0.181674	0.0329591	0.311633	4.49293	3.01434	5.46064	3.21283	3.64694	3.89274
PRDM1	-0.181585	0.0323639	0.308236	1.61243	0.839288	1.0215	0.920681	0.821149	1.20295
PALM3	-0.181494	0.0356736	0.321481	11.8542	6.54406	7.44278	6.31318	6.74757	6.42288
SEPTIN6	-0.181486	0.0140875	0.223129	21.3586	16.0189	16.9945	14.5826	15.036	14.7623
BOC	-0.181311	0.031052	0.303298	1.94743	1.46793	1.21988	0.622264	1.68614	0.956757
SELENON	-0.181232	0.000677756	0.0612523	30.6913	30.3371	30.1034	26.286	25.6404	24.5599
TRADD	-0.181185	0.0078549	0.173966	18.7531	16.5496	16.9125	14.4747	14.7144	15.4024
PHOSPHO1	-0.181183	0.0262667	0.2846	4.37413	2.24817	3.14726	1.47264	2.49156	3.04191
ZNF362	-0.181116	0.0212294	0.260718	14.5059	7.17608	7.41078	6.26895	5.86951	6.52572
FBXO41	-0.181075	0.000426868	0.0474411	17.1762	16.0249	15.3514	14.2342	13.3021	15.6926
UBALD2	-0.181007	0.00803009	0.176409	35.1448	40.0937	44.8885	35.7255	36.6318	35.906
SP5	-0.181004	0.019195	0.253099	7.53763	7.34116	8.88384	6.28483	7.27326	7.5235
CLCF1	-0.180982	0.0362305	0.324475	4.54069	6.46126	6.84	4.8433	5.1046	4.31169
B4GALNT3	-0.180892	0.0291082	0.296922	4.85422	3.69266	3.08119	2.85359	3.23479	2.84563
CYP4F12	-0.180836	0.00258871	NA	0.954806	0.841519	0.577822	0.249182	0.540896	0.264832
ELF3	-0.180732	0.00611329	0.15787	159.611	176.175	177.899	144.313	143.898	147.095
MVP	-0.180633	0.00260855	0.116741	69.7202	56.2869	58.2329	51.9498	51.4007	50.6597
PCK2	-0.180479	0.0176372	0.244403	51.3205	38.7072	41.8001	34.6648	38.2614	35.9069
VPS9D1	-0.180465	0.0325931	0.309967	9.08663	5.93092	6.82144	5.69982	3.46596	4.57597
CCRL2	-0.180292	0.0285907	0.294814	9.04766	9.48386	8.25315	7.45168	6.91634	6.76561
PLCL2	-0.180234	0.0364106	0.324522	1.28673	1.21338	1.25429	0.997505	0.904991	0.857295
PLCD3	-0.180126	0.00179681	0.0954427	138.009	102.452	104.989	92.8925	94.1767	91.8547
KIFC2	-0.180121	0.00928641	0.186685	47.5089	40.6766	38.7993	37.254	33.1946	38.5284
WSCD1	-0.180106	0.011796	NA	0.789979	0.820061	0.692256	0.59856	0.454807	0.676871
GALNT12	-0.18002	0.00129118	0.0835	30.5351	26.7657	27.702	22.7373	22.4664	24.1283
BCAM	-0.180014	0.00556029	0.152319	31.7907	27.1032	25.9186	23.0241	23.1059	23.5257
AC103746.1	-0.179927	0.0339334	0.314383	3.45382	4.69842	4.90371	3.35612	3.02122	3.00089
ST3GAL4	-0.17941	0.0191213	0.252382	40.6314	28.0344	29.3571	27.0576	27.154	27.2742
MAF	-0.179297	0.0131408	0.216906	1.40338	0.636603	0.571929	0.391263	0.500887	0.492629
AC018629.1	-0.179271	0.0376093	0.328206	4.98084	4.22845	3.68777	2.96936	3.27907	3.67646
METRN	-0.179262	0.0286083	0.294814	21.4866	17.4307	15.5245	13.9359	12.7404	18.5751
RAB43	-0.178934	0.0331356	0.312172	17.4839	11.5407	14.0313	10.9381	12.8743	11.0825
PRAG1	-0.178806	0.0166758	0.240432	68.0911	48.2604	48.5369	45.2098	44.9506	44.9892
TMEM132A	-0.178695	0.000873239	0.068327	44.5525	36.5256	37.1459	38.0123	32.1991	37.0511
IKZF4	-0.178549	0.023139	0.271416	4.0442	3.64009	4.51631	4.03249	3.97316	3.4021
SREBF1	-0.178505	0.000134754	0.024121	62.4942	57.5664	58.4463	48.5909	51.6204	49.9942
C15orf62	-0.178425	0.0331284	0.312172	5.34171	4.63546	4.54517	4.48438	3.32843	3.70212
SLC6A9	-0.1783	0.0348467	0.317312	8.51828	5.51078	5.5823	5.05419	4.25351	4.97006
FAM131B	-0.178181	0.0177571	0.24566	2.67227	0.927804	1.16844	0.869067	0.988771	1.15858
ZMIZ1	-0.177999	0.0168617	0.242085	5.53911	4.31737	4.27637	3.9892	3.99171	3.60535
ARHGEF37	-0.177984	0.0364933	0.324522	3.03575	2.33408	2.26534	1.72266	2.35968	1.66904
LLGL1	-0.17794	0.00208166	0.10592	28.7562	23.7063	24.2534	21.4224	21.4096	21.7006
PDLIM2	-0.177589	0.00941259	0.187943	25.904	26.2572	26.547	21.9084	22.4065	23.0734
SLC16A3	-0.177425	0.0022649	0.110219	101.676	85.9268	93.5461	80.0241	80.7223	79.2389
SCAND1	-0.177258	0.00508384	0.146474	74.069	62.6197	61.2351	57.3671	53.4544	55.1531
TMC8	-0.17714	0.0152388	0.230158	10.8215	9.87267	8.25582	8.72601	7.81116	9.90275
CPNE2	-0.177099	0.00697286	0.166549	14.7746	14.2034	13.0513	12.3364	12.0651	11.7477
RASGEF1B	-0.176931	0.040112	0.334702	6.59863	5.86834	6.98246	5.05668	5.15838	4.28027
ARSA	-0.176876	0.0308949	0.303298	21.7079	15.7867	15.4653	13.5032	15.092	13.7887
STAP2	-0.176836	0.00858362	0.180902	27.0008	26.1408	28.6098	23.6664	23.1643	22.1674
LRATD2	-0.176772	0.00510386	0.146474	17.7607	16.1648	16.3688	14.1743	14.4901	14.9099
HCFC1R1	-0.176583	0.0204394	0.257447	27.319	24.4382	26.9167	18.6222	21.9889	21.9271
DEF6	-0.176482	0.0133315	0.217626	9.54414	10.1486	9.31759	7.68563	7.69718	8.46445
YPEL5	-0.17647	0.0337381	0.313776	33.1183	22.3329	22.7238	21.5297	20.5938	22.0359
SYNGR3	-0.176399	0.0311126	0.303298	1.85767	1.48097	1.57735	1.19875	1.09935	1.18628
SLC29A3	-0.176349	0.0345287	0.316027	4.35881	4.57825	4.38292	3.38569	3.8896	3.27716
MDK	-0.17634	0.0253573	NA	3.10527	1.97067	2.70699	1.69346	1.66455	1.7671
HSH2D	-0.176101	0.0228908	0.269887	9.98078	8.79942	8.3643	7.35133	7.79767	7.54415
SULT2B1	-0.176096	0.0414077	0.340353	9.03602	5.76604	5.82052	5.31001	5.39073	4.81462
TBC1D8	-0.175967	0.00511152	0.146474	18.8984	19.246	16.3411	15.7872	14.3698	18.3702
ATP9A	-0.175965	0.00124691	0.0822493	14.9572	13.6981	14.0884	12.3443	12.1765	11.5696
TIMP2	-0.175805	0.0084058	0.179182	62.8248	49.2745	47.9438	44.6499	44.7732	43.9014
[truncated: 37,829 more rows]

## Sheet: Table S6.4
Gene Name	log2(FC)	p-value	p-value adjusted	DLD1-R + Uracil (DRU)			DLD1-R + 5FU + IRR (DR5I)
[truncated: 38,637 more rows]

[truncated: 11 more sheets: Table S6.5, Table S6.6, Table S6.7, Table S6.8, Table S6.9, Table S6.10, Table S6.11, Table S6.12, Table S6.13, Table S6.14, Table S6.15]
