# Supplementary material for: Downregulation of KRAB zinc finger proteins in 5-fluorouracil resistant colorectal cancer cells
Source: BMC Cancer. 2022 Apr 4;22:363. doi: 10.1186/s12885-022-09417-3 (PMC8981854; doi:10.1186/s12885-022-09417-3)
Supplement: Supplementary file 1 — Additional file 1. [file 12885_2022_9417_MOESM1_ESM.zip › Table S7.xlsx]

## Sheet: Coversheet
Downregulation of KRAB zinc finger proteins in 5-fluorouracil resistant colorectal cancer cells
RNA-seq
Table S7.1	Sensitive DLD-1 cell line - Biological processes significantly modulated after 5-FU treatment ( |FC ≥ 2.0| )
Table S7.2	Sensitive DLD-1 cell line - Biological processes significantly modulated after 5-FU + irradiation treatment ( |FC ≥ 2.0| )
Table S7.3	DLD-1 cell line - Biological processes significantly modulated after the induction of a 5-FU-chemoresistance ( |FC ≥ 2.0| )
Table S7.4	Sensitive HCT-116 cell line - Biological processes significantly modulated after 5-FU treatment ( |FC ≥ 2.0| )
Table S7.5	Sensitive HCT-116 cell line - Biological processes significantly modulated after 5-FU + irradiation treatment ( |FC ≥ 2.0| )
Table S7.6	HCT-116 cell line - Biological processes significantly modulated after the induction of a 5-FU-chemoresistance ( |FC ≥ 2.0| )
Table S7.7	Sensitive HT-29 cell line - Biological processes significantly modulated after 5-FU treatment ( |FC ≥ 2.0| )
Table S7.8	Sensitive HT-29 cell line - Biological processes significantly modulated after 5-FU + irradiation treatment ( |FC ≥ 2.0| )
Table S7.9	HT-29 cell line - Biological processes significantly modulated after the induction of a 5-FU-chemoresistance ( |FC ≥ 2.0| )
FC = Fold change

## Sheet: Table S7.1
DLD-1
Down-regulated biological processes in response to 5-FU versus Uracil in sensitive DLD-1 cell line - 9 transcripts
	Term name	Term ID	Adjusted p-value	Gene name
GO:BP	response to antineoplastic agent	GO:0097327	0.0177631	DDIT4,ASNS,PCK2
GO:BP	digestion	GO:0007586	0.0476431	ADM2,KCNQ1,PIR
Up-regulated biological processes in response to 5-FU versus Uracil in sensitive DLD-1 cell line - 13 transcripts
No statistically significant biological process

## Sheet: Table S7.2
DLD-1
Down-regulated biological processes in response to 5-FU + Irradiation versus Uracil in sensitive DLD-1 cell line - 10 transcripts
	Term name	Term ID	Adjusted p-value	Gene name
GO:BP	response to antineoplastic agent	GO:0097327	0.0177631	DDIT4,ASNS,PCK2
Up-regulated biological processes in response to 5-FU + Irradiation versus Uracil in sensitive DLD-1 cell line - 12 transcripts
No statistically significant biological process

## Sheet: Table S7.3
DLD-1
Down-regulated biological processes in response to induction of a chemoresistance in DLD-1 cell line - 60 transcripts
	Term name	Term ID	Adjusted p-value	Gene name
GO:MF	steroid dehydrogenase activity, acting on the CH-OH group of donors, NAD or NADP as acceptor	GO:0033764	0.0396285	AKR1C3,HSD3B7,SDR42E1
Up-regulated biological processes in response to induction of a chemoresistance in DLD-1 cell line - 52 transcripts
	Term name	Term ID	Adjusted p-value	Gene name
GO:CC	cell periphery	GO:0071944	0.0363722	KCNH2,SEZ6L2,SLC6A16,PTPRS,PDE2A,HAS2,SCART1,SLC28A3,PRF1,SRPX2,SEMA6B,PDZK1,
				DLL1,CSF1R,PTP4A3,COL13A1,UGT1A1,SERPINE1,KCNAB2,TRPV2,TMEM63C,UNC5A,RPE65,
				CALB1,PTGS2

## Sheet: Table S7.4
HCT-116
Down-regulated biological processes in response to 5-FU versus Uracil in sensitive HCT-116 cell line - 35 transcripts
	Term name	Term ID	Adjusted p-value	Gene name
GO:BP	mitotic cell cycle process	GO:1903047	3.07913e-11	HMMR,CDC25C,CCNB2,KIF20A,NUF2,DLGAP5,NEK2,KIFC1,KIF14,SPC25,CDKN3,CENPH,BUB1,PLK1,BIRC5,KIF2C,CDC20
GO:BP	mitotic cell cycle	GO:0000278	3.77522e-11	HMMR,CDC25C,CCNB2,KIF20A,NUF2,DLGAP5,PBK,NEK2,KIFC1,KIF14,SPC25,CDKN3,CENPH,BUB1,PLK1,BIRC5,KIF2C,CDC20
GO:BP	cell cycle process	GO:0022402	2.101e-10	HMMR,CDC25C,CCNB2,KIF20A,NUF2,DLGAP5,TEX19,NEK2,KIFC1,KIF14,SPC25,CDKN3,CENPH,BUB1,PLK1,BIRC5,KIF2C,CDC20,ASPM
GO:BP	nuclear division	GO:0000280	2.1075e-10	CDC25C,NUF2,DLGAP5,TEX19,NEK2,KIFC1,KIF14,BUB1,PLK1,BIRC5,KIF2C,CDC20,ASPM
GO:BP	chromosome segregation	GO:0007059	3.39241e-10	NUF2,DLGAP5,NEK2,KIFC1,KIF14,SPC25,CENPH,BUB1,PLK1,BIRC5,KIF2C,CDC20
GO:BP	organelle fission	GO:0048285	7.75147e-10	CDC25C,NUF2,DLGAP5,TEX19,NEK2,KIFC1,KIF14,BUB1,PLK1,BIRC5,KIF2C,CDC20,ASPM
GO:BP	cell division	GO:0051301	1.22288e-09	CDC25C,CCNB2,KIF20A,NUF2,NEK2,KIFC1,KIF14,SPC25,BUB1,PLK1,BIRC5,KIF2C,CDC20,ASPM
GO:BP	mitotic nuclear division	GO:0140014	1.35508e-09	CDC25C,NUF2,DLGAP5,NEK2,KIFC1,KIF14,BUB1,PLK1,BIRC5,KIF2C,CDC20
GO:BP	cell cycle	GO:0007049	3.58116e-09	HMMR,CDC25C,CCNB2,KIF20A,NUF2,DLGAP5,PBK,TEX19,NEK2,KIFC1,KIF14,SPC25,CDKN3,CENPH,BUB1,PLK1,BIRC5,KIF2C,CDC20,ASPM
GO:BP	mitotic sister chromatid segregation	GO:0000070	1.02489e-08	NUF2,DLGAP5,NEK2,KIFC1,KIF14,BUB1,PLK1,KIF2C,CDC20
GO:BP	mitotic spindle organization	GO:0007052	2.60324e-08	NUF2,NEK2,KIFC1,SPC25,CENPH,PLK1,BIRC5,CDC20
GO:BP	spindle organization	GO:0007051	2.73168e-08	NUF2,NEK2,KIFC1,SPC25,CENPH,PLK1,BIRC5,CDC20,ASPM
GO:BP	sister chromatid segregation	GO:0000819	5.45748e-08	NUF2,DLGAP5,NEK2,KIFC1,KIF14,BUB1,PLK1,KIF2C,CDC20
GO:BP	microtubule cytoskeleton organization involved in mitosis	GO:1902850	1.72765e-07	NUF2,NEK2,KIFC1,SPC25,CENPH,PLK1,BIRC5,CDC20
GO:BP	microtubule-based process	GO:0007017	5.13709e-07	KIF20A,NUF2,DLGAP5,NEK2,KIFC1,KIF14,SPC25,CENPH,PLK1,BIRC5,KIF2C,CDC20,ASPM
GO:BP	nuclear chromosome segregation	GO:0098813	1.18223e-06	NUF2,DLGAP5,NEK2,KIFC1,KIF14,BUB1,PLK1,KIF2C,CDC20
GO:BP	microtubule cytoskeleton organization	GO:0000226	4.32861e-06	KIF20A,NUF2,NEK2,KIFC1,SPC25,CENPH,PLK1,BIRC5,KIF2C,CDC20,ASPM
GO:BP	meiotic cell cycle	GO:0051321	1.87284e-05	CDC25C,NUF2,TEX19,NEK2,BUB1,PLK1,CDC20,ASPM
GO:BP	regulation of chromosome segregation	GO:0051983	5.63699e-05	DLGAP5,NEK2,BUB1,PLK1,KIF2C,CDC20
GO:BP	spindle assembly	GO:0051225	5.96113e-05	NEK2,KIFC1,PLK1,BIRC5,CDC20,ASPM
GO:BP	meiotic cell cycle process	GO:1903046	7.25232e-05	CDC25C,NUF2,TEX19,BUB1,PLK1,CDC20,ASPM
GO:BP	mitotic cell cycle phase transition	GO:0044772	9.49814e-05	HMMR,CDC25C,CCNB2,DLGAP5,NEK2,KIF14,CDKN3,BUB1,PLK1,CDC20
GO:BP	mitotic spindle assembly	GO:0090307	0.000100545	NEK2,KIFC1,PLK1,BIRC5,CDC20
GO:BP	regulation of cell cycle	GO:0051726	0.000184169	HMMR,CDC25C,CCNB2,KIF20A,DLGAP5,NEK2,KIF14,CDKN3,BUB1,PLK1,BIRC5,CDC20,ASPM
GO:BP	cell cycle phase transition	GO:0044770	0.000184639	HMMR,CDC25C,CCNB2,DLGAP5,NEK2,KIF14,CDKN3,BUB1,PLK1,CDC20
GO:BP	organelle organization	GO:0006996	0.000295781	CDC25C,CCNB2,KIF20A,HMGB2,ASF1B,TMSB15A,NUF2,DLGAP5,TEX19,NEK2,KIFC1,KIF14,SPC25,CDKN3,CENPH,BUB1,PLK1,BIRC5,KIF2C,CDC20,ASPM
GO:BP	establishment of chromosome localization	GO:0051303	0.000451722	NUF2,DLGAP5,KIFC1,KIF14,KIF2C
GO:BP	chromosome localization	GO:0050000	0.000481637	NUF2,DLGAP5,KIFC1,KIF14,KIF2C
GO:BP	regulation of mitotic nuclear division	GO:0007088	0.000884026	CDC25C,DLGAP5,NEK2,BUB1,PLK1,CDC20
GO:BP	meiotic nuclear division	GO:0140013	0.00112036	NUF2,TEX19,BUB1,PLK1,CDC20,ASPM
GO:BP	reproductive process	GO:0022414	0.00118909	CDC25C,HMGB2,ASF1B,NUF2,TEX19,EGR1,NEK2,KIFC1,BUB1,PLK1,CDC20,ASPM,CTSV
GO:BP	reproduction	GO:0000003	0.00121687	CDC25C,HMGB2,ASF1B,NUF2,TEX19,EGR1,NEK2,KIFC1,BUB1,PLK1,CDC20,ASPM,CTSV
GO:BP	chromosome organization	GO:0051276	0.0014282	HMGB2,ASF1B,NUF2,DLGAP5,NEK2,KIFC1,KIF14,CENPH,BUB1,PLK1,KIF2C,CDC20
GO:BP	regulation of mitotic cell cycle phase transition	GO:1901990	0.00159852	HMMR,CDC25C,DLGAP5,NEK2,KIF14,BUB1,PLK1,CDC20
GO:BP	regulation of nuclear division	GO:0051783	0.00191595	CDC25C,DLGAP5,NEK2,BUB1,PLK1,CDC20
GO:BP	mitotic metaphase plate congression	GO:0007080	0.00232188	NUF2,KIFC1,KIF14,KIF2C
GO:BP	regulation of cell cycle phase transition	GO:1901987	0.00294261	HMMR,CDC25C,DLGAP5,NEK2,KIF14,BUB1,PLK1,CDC20
GO:BP	cytoskeleton organization	GO:0007010	0.00368076	KIF20A,TMSB15A,NUF2,NEK2,KIFC1,SPC25,CENPH,PLK1,BIRC5,KIF2C,CDC20,ASPM
GO:BP	regulation of mitotic cell cycle	GO:0007346	0.00525672	HMMR,CDC25C,DLGAP5,NEK2,KIF14,BUB1,PLK1,BIRC5,CDC20
GO:BP	regulation of mitotic metaphase/anaphase transition	GO:0030071	0.00594673	DLGAP5,BUB1,PLK1,CDC20
GO:BP	regulation of metaphase/anaphase transition of cell cycle	GO:1902099	0.00681779	DLGAP5,BUB1,PLK1,CDC20
GO:BP	metaphase plate congression	GO:0051310	0.00681779	NUF2,KIFC1,KIF14,KIF2C
GO:BP	metaphase/anaphase transition of mitotic cell cycle	GO:0007091	0.00681779	DLGAP5,BUB1,PLK1,CDC20
GO:BP	regulation of mitotic sister chromatid separation	GO:0010965	0.00777992	DLGAP5,BUB1,PLK1,CDC20
GO:BP	metaphase/anaphase transition of cell cycle	GO:0044784	0.00777992	DLGAP5,BUB1,PLK1,CDC20
GO:BP	establishment of localization in cell	GO:0051649	0.00809603	AL121845.2,NUF2,DLGAP5,KIFC1,KIF14,PLK1,BIRC5,KIF2C
GO:BP	mitotic sister chromatid separation	GO:0051306	0.00940688	DLGAP5,BUB1,PLK1,CDC20
GO:BP	G2/M transition of mitotic cell cycle	GO:0000086	0.0099763	HMMR,CDC25C,CCNB2,NEK2,KIF14,PLK1
GO:BP	regulation of chromosome separation	GO:1905818	0.0106229	DLGAP5,BUB1,PLK1,CDC20
GO:BP	regulation of cell cycle process	GO:0010564	0.0126374	HMMR,CDC25C,KIF20A,DLGAP5,NEK2,KIF14,BUB1,PLK1,CDC20
GO:BP	cell cycle G2/M phase transition	GO:0044839	0.0146751	HMMR,CDC25C,CCNB2,NEK2,KIF14,PLK1
GO:BP	regulation of mitotic sister chromatid segregation	GO:0033047	0.0149721	DLGAP5,BUB1,PLK1,CDC20
GO:BP	cellular component organization	GO:0016043	0.0157088	CDC25C,CCNB2,KIF20A,HMGB2,ASF1B,TMSB15A,NUF2,DLGAP5,TEX19,NEK2,KIFC1,KIF14,SPC25,C1QL1,CDKN3,CENPH,BUB1,PLK1,BIRC5,KIF2C,CDC20,ASPM,NGFR,CTSV
GO:BP	organelle localization	GO:0051640	0.0231528	NUF2,DLGAP5,NEK2,KIFC1,KIF14,PLK1,KIF2C,ASPM
GO:BP	regulation of sister chromatid segregation	GO:0033045	0.0274372	DLGAP5,BUB1,PLK1,CDC20
GO:BP	cellular component organization or biogenesis	GO:0071840	0.0274549	CDC25C,CCNB2,KIF20A,HMGB2,ASF1B,TMSB15A,NUF2,DLGAP5,TEX19,NEK2,KIFC1,KIF14,SPC25,C1QL1,CDKN3,CENPH,BUB1,PLK1,BIRC5,KIF2C,CDC20,ASPM,NGFR,CTSV
GO:BP	chromosome separation	GO:0051304	0.04086	DLGAP5,BUB1,PLK1,CDC20
GO:BP	regulation of G2/M transition of mitotic cell cycle	GO:0010389	0.0476548	HMMR,CDC25C,NEK2,KIF14,PLK1
Up-regulated biological processes in response to 5-FU versus Uracil in sensitive HCT-116 cell line - 33 transcripts
	Term name	Term ID	Adjusted p-value	Gene name
GO:BP	keratinization	GO:0031424	0.00107972	KRT13,HRNR,ABCA12,KRT15,FLG,KRTAP2-3
GO:BP	skin development	GO:0043588	0.00268085	KRT13,HRNR,COL5A1,ABCA12,KRT15,FLG,KRTAP2-3
GO:BP	epidermis development	GO:0008544	0.00589249	KRT13,COL17A1,HRNR,ABCA12,KRT15,FLG,KRTAP2-3
GO:BP	keratinocyte differentiation	GO:0030216	0.00600475	KRT13,HRNR,ABCA12,KRT15,FLG,KRTAP2-3
GO:BP	establishment of skin barrier	GO:0061436	0.00869422	HRNR,ABCA12,FLG
GO:BP	regulation of water loss via skin	GO:0033561	0.0125282	HRNR,ABCA12,FLG
GO:BP	epidermal cell differentiation	GO:0009913	0.0167387	KRT13,HRNR,ABCA12,KRT15,FLG,KRTAP2-3

## Sheet: Table S7.5
HCT-116
Down-regulated biological processes in response to 5-FU + Irradiation versus Uracil in sensitive HCT-116 cell line - 105 transcripts
	Term name	Term ID	Adjusted p-value	Gene name
GO:BP	cell division	GO:0051301	1.66758e-48	KIF20A,KIF14,CDC25C,CCNB2,PLK1,NEK2,SPC25,KIFC1,ASPM,BUB1,CENPF,NUF2,CDC20,KIF2C,CENPE,CCNB1,BIRC5,CIT,PIMREG,ANLN,ESPL1,PLK4,AURKB,CCNA2,KIF4A,PRC1,PTTG1,AURKA,SGO1,KIF11,NCAPG,KNL1,SGO2,CENPA,CENPW,CDCA8,TOP2A,NCAPG2,NUSAP1,SPAG5,CDCA3,NCAPH,SPC24,CDCA2,CEP55,BUB1B,SKA1,KIF23,MCM5,KNTC1,RACGAP1,CDCA5,NDC80
GO:BP	cell cycle	GO:0007049	4.41531e-47	HMMR,KIF20A,KIF14,CDC25C,DLGAP5,CCNB2,PLK1,NEK2,SPC25,KIFC1,ASPM,BUB1,CENPF,NUF2,CDC20,KIF2C,CENPE,PBK,CCNB1,BIRC5,MKI67,CIT,PRR11,PIMREG,ANLN,KIF15,ESPL1,PLK4,AURKB,GTSE1,CDKN3,FOXM1,CCNA2,KIF4A,PRC1,HJURP,IQGAP3,PTTG1,AURKA,SGO1,KIF11,NCAPG,TTK,KNL1,SGO2,CENPA,CENPW,CENPH,CDCA8,TOP2A,EME1,NCAPG2,POLA2,NUSAP1,SPAG5,CDCA3,NCAPH,SPC24,MYBL2,CDCA2,CDKN2C,CEP55,BUB1B,SKA1,MND1,PHGDH,KIF23,MCM5,KNTC1…
GO:BP	mitotic cell cycle	GO:0000278	2.51781e-46	HMMR,KIF20A,KIF14,CDC25C,DLGAP5,CCNB2,PLK1,NEK2,SPC25,KIFC1,BUB1,CENPF,NUF2,CDC20,KIF2C,CENPE,PBK,CCNB1,BIRC5,MKI67,CIT,ANLN,KIF15,ESPL1,PLK4,AURKB,GTSE1,CDKN3,FOXM1,CCNA2,KIF4A,PRC1,IQGAP3,PTTG1,AURKA,SGO1,KIF11,NCAPG,TTK,CENPA,CENPW,CENPH,CDCA8,TOP2A,EME1,POLA2,NUSAP1,SPAG5,NCAPH,MYBL2,CDKN2C,CEP55,BUB1B,SKA1,KIF23,MCM5,KNTC1,RACGAP1,MCM7,CDCA5,NDC80
GO:BP	mitotic cell cycle process	GO:1903047	1.77785e-45	HMMR,KIF20A,KIF14,CDC25C,DLGAP5,CCNB2,PLK1,NEK2,SPC25,KIFC1,BUB1,CENPF,NUF2,CDC20,KIF2C,CENPE,CCNB1,BIRC5,MKI67,CIT,ANLN,ESPL1,PLK4,AURKB,GTSE1,CDKN3,FOXM1,CCNA2,KIF4A,PRC1,IQGAP3,PTTG1,AURKA,SGO1,KIF11,NCAPG,TTK,CENPA,CENPH,CDCA8,TOP2A,EME1,POLA2,NUSAP1,SPAG5,NCAPH,MYBL2,CDKN2C,CEP55,BUB1B,KIF23,MCM5,KNTC1,RACGAP1,MCM7,CDCA5,NDC80
GO:BP	cell cycle process	GO:0022402	1.70168e-43	HMMR,KIF20A,KIF14,CDC25C,DLGAP5,CCNB2,PLK1,NEK2,SPC25,KIFC1,ASPM,BUB1,CENPF,NUF2,CDC20,KIF2C,CENPE,CCNB1,BIRC5,MKI67,CIT,PRR11,ANLN,ESPL1,PLK4,AURKB,GTSE1,CDKN3,FOXM1,CCNA2,KIF4A,PRC1,IQGAP3,PTTG1,AURKA,SGO1,KIF11,NCAPG,TTK,KNL1,SGO2,CENPA,CENPW,CENPH,CDCA8,TOP2A,EME1,POLA2,NUSAP1,SPAG5,NCAPH,MYBL2,CDKN2C,CEP55,BUB1B,MND1,PHGDH,KIF23,MCM5,KNTC1,RACGAP1,MCM7,CDCA5,NDC80
GO:BP	chromosome segregation	GO:0007059	2.32594e-42	KIF14,DLGAP5,PLK1,NEK2,SPC25,KIFC1,BUB1,CENPF,NUF2,CDC20,KIF2C,CENPE,CCNB1,BIRC5,MKI67,ESPL1,AURKB,KIF4A,PRC1,HJURP,PTTG1,SGO1,NCAPG,TTK,KNL1,SGO2,CENPW,CENPH,CDCA8,TOP2A,EME1,NUSAP1,SPAG5,NCAPH,CDCA2,BUB1B,SKA1,KIF23,RACGAP1,CDCA5,NDC80
GO:BP	nuclear division	GO:0000280	1.90308e-39	KIF14,CDC25C,DLGAP5,PLK1,NEK2,KIFC1,ASPM,BUB1,CENPF,NUF2,CDC20,KIF2C,CENPE,CCNB1,BIRC5,MKI67,ANLN,ESPL1,AURKB,KIF4A,PRC1,PTTG1,AURKA,SGO1,KIF11,NCAPG,TTK,SGO2,CDCA8,TOP2A,EME1,NUSAP1,SPAG5,NCAPH,MYBL2,BUB1B,MND1,KIF23,KNTC1,RACGAP1,CDCA5,NDC80
GO:BP	mitotic nuclear division	GO:0140014	3.96144e-39	KIF14,CDC25C,DLGAP5,PLK1,NEK2,KIFC1,BUB1,CENPF,NUF2,CDC20,KIF2C,CENPE,CCNB1,BIRC5,MKI67,ANLN,ESPL1,AURKB,KIF4A,PRC1,PTTG1,AURKA,SGO1,KIF11,NCAPG,TTK,CDCA8,NUSAP1,SPAG5,NCAPH,MYBL2,BUB1B,KIF23,KNTC1,RACGAP1,CDCA5,NDC80
GO:BP	organelle fission	GO:0048285	1.49993e-37	KIF14,CDC25C,DLGAP5,PLK1,NEK2,KIFC1,ASPM,BUB1,CENPF,NUF2,CDC20,KIF2C,CENPE,CCNB1,BIRC5,MKI67,ANLN,ESPL1,AURKB,KIF4A,PRC1,PTTG1,AURKA,SGO1,KIF11,NCAPG,TTK,SGO2,CDCA8,TOP2A,EME1,NUSAP1,SPAG5,NCAPH,MYBL2,BUB1B,MND1,KIF23,KNTC1,RACGAP1,CDCA5,NDC80
GO:BP	sister chromatid segregation	GO:0000819	1.27679e-34	KIF14,DLGAP5,PLK1,NEK2,KIFC1,BUB1,CENPF,NUF2,CDC20,KIF2C,CENPE,CCNB1,ESPL1,AURKB,KIF4A,PRC1,PTTG1,SGO1,NCAPG,TTK,SGO2,CDCA8,TOP2A,NUSAP1,SPAG5,NCAPH,BUB1B,KIF23,RACGAP1,CDCA5,NDC80
GO:BP	mitotic sister chromatid segregation	GO:0000070	9.86034e-34	KIF14,DLGAP5,PLK1,NEK2,KIFC1,BUB1,CENPF,NUF2,CDC20,KIF2C,CENPE,CCNB1,ESPL1,AURKB,KIF4A,PRC1,PTTG1,SGO1,NCAPG,TTK,CDCA8,NUSAP1,SPAG5,NCAPH,BUB1B,KIF23,RACGAP1,CDCA5,NDC80
GO:BP	nuclear chromosome segregation	GO:0098813	7.11896e-33	KIF14,DLGAP5,PLK1,NEK2,KIFC1,BUB1,CENPF,NUF2,CDC20,KIF2C,CENPE,CCNB1,ESPL1,AURKB,KIF4A,PRC1,PTTG1,SGO1,NCAPG,TTK,KNL1,SGO2,CDCA8,TOP2A,EME1,NUSAP1,SPAG5,NCAPH,BUB1B,KIF23,RACGAP1,CDCA5,NDC80
GO:BP	chromosome organization	GO:0051276	3.03164e-25	KIF14,HMGB2,DLGAP5,PLK1,NEK2,KIFC1,ASF1B,BUB1,CENPF,NUF2,CDC20,KIF2C,CENPE,CENPI,CCNB1,MKI67,PIF1,ESPL1,AURKB,CCNA2,KIF4A,PRC1,HJURP,PTTG1,AURKA,SGO1,NCAPG,TTK,KNL1,SGO2,CENPA,CENPW,CENPH,CDCA8,TOP2A,NCAPG2,POLA2,NUSAP1,SPAG5,NCAPH,BUB1B,KIF23,MCM5,RACGAP1,MCM7,CDCA5,NDC80
GO:BP	microtubule cytoskeleton organization involved in mitosis	GO:1902850	7.16468e-25	PLK1,NEK2,SPC25,KIFC1,NUF2,CDC20,CENPE,CCNB1,BIRC5,ESPL1,AURKB,KIF4A,PRC1,AURKA,KIF11,TTK,CENPA,CENPH,NUSAP1,MYBL2,KIF23,RACGAP1,NDC80
GO:BP	spindle organization	GO:0007051	5.03212e-24	PLK1,NEK2,SPC25,KIFC1,ASPM,NUF2,CDC20,CENPE,CCNB1,BIRC5,ESPL1,AURKB,KIF4A,PRC1,AURKA,KIF11,TTK,CENPW,CENPH,SPAG5,MYBL2,KIF23,RACGAP1,NDC80
GO:BP	mitotic spindle organization	GO:0007052	3.95068e-22	PLK1,NEK2,SPC25,KIFC1,NUF2,CDC20,CENPE,CCNB1,BIRC5,AURKB,KIF4A,PRC1,AURKA,KIF11,TTK,CENPH,MYBL2,KIF23,RACGAP1,NDC80
GO:BP	regulation of mitotic nuclear division	GO:0007088	3.38925e-21	CDC25C,DLGAP5,PLK1,NEK2,BUB1,CENPF,CDC20,CENPE,CCNB1,MKI67,ANLN,ESPL1,AURKB,PTTG1,AURKA,KIF11,TTK,NUSAP1,BUB1B,KNTC1,CDCA5,NDC80
GO:BP	microtubule-based process	GO:0007017	4.6993e-21	KIF20A,KIF14,DLGAP5,PLK1,NEK2,SPC25,KIFC1,ASPM,NUF2,CDC20,KIF2C,CENPE,CCNB1,BIRC5,KIF15,ESPL1,PLK4,AURKB,GTSE1,KIF4A,PRC1,AURKA,SGO1,KIF11,TTK,CENPA,CENPW,CENPH,NUSAP1,SPAG5,MYBL2,GAS2L3,SKA1,KIF23,RACGAP1,NDC80
GO:BP	regulation of cell cycle	GO:0051726	8.87082e-21	HMMR,KIF20A,KIF14,CDC25C,DLGAP5,CCNB2,PLK1,NEK2,ASPM,BUB1,CENPF,CDC20,CENPE,CCNB1,BIRC5,MKI67,CIT,PRR11,ANLN,ESPL1,PLK4,AURKB,GTSE1,CDKN3,FOXM1,CCNA2,PRC1,PTTG1,AURKA,KIF11,TTK,TOP2A,EME1,NUSAP1,SPAG5,MYBL2,CDKN2C,BUB1B,KIF23,KNTC1,RACGAP1,CDCA5,NDC80
GO:BP	regulation of chromosome segregation	GO:0051983	1.11175e-20	DLGAP5,PLK1,NEK2,BUB1,CENPF,CDC20,KIF2C,CENPE,CCNB1,MKI67,ESPL1,AURKB,PTTG1,TTK,SPAG5,BUB1B,RACGAP1,CDCA5,NDC80
GO:BP	microtubule cytoskeleton organization	GO:0000226	1.20049e-20	KIF20A,PLK1,NEK2,SPC25,KIFC1,ASPM,NUF2,CDC20,KIF2C,CENPE,CCNB1,BIRC5,ESPL1,PLK4,AURKB,KIF4A,PRC1,AURKA,SGO1,KIF11,TTK,CENPA,CENPW,CENPH,NUSAP1,SPAG5,MYBL2,GAS2L3,SKA1,KIF23,RACGAP1,NDC80
GO:BP	mitotic cell cycle phase transition	GO:0044772	3.79563e-20	HMMR,KIF14,CDC25C,DLGAP5,CCNB2,PLK1,NEK2,BUB1,CENPF,CDC20,CENPE,CCNB1,CIT,ANLN,ESPL1,PLK4,AURKB,GTSE1,CDKN3,FOXM1,CCNA2,IQGAP3,AURKA,TTK,POLA2,CDKN2C,BUB1B,MCM5,KNTC1,MCM7,CDCA5,NDC80
GO:BP	regulation of nuclear division	GO:0051783	6.73671e-20	CDC25C,DLGAP5,PLK1,NEK2,BUB1,CENPF,CDC20,CENPE,CCNB1,MKI67,ANLN,ESPL1,AURKB,PTTG1,AURKA,KIF11,TTK,NUSAP1,BUB1B,KNTC1,CDCA5,NDC80
GO:BP	cell cycle phase transition	GO:0044770	3.31798e-19	HMMR,KIF14,CDC25C,DLGAP5,CCNB2,PLK1,NEK2,BUB1,CENPF,CDC20,CENPE,CCNB1,CIT,ANLN,ESPL1,PLK4,AURKB,GTSE1,CDKN3,FOXM1,CCNA2,IQGAP3,AURKA,TTK,POLA2,CDKN2C,BUB1B,MCM5,KNTC1,MCM7,CDCA5,NDC80
GO:BP	regulation of cell cycle process	GO:0010564	1.49164e-18	HMMR,KIF20A,KIF14,CDC25C,DLGAP5,PLK1,NEK2,BUB1,CENPF,CDC20,CENPE,CCNB1,MKI67,CIT,ANLN,ESPL1,PLK4,AURKB,GTSE1,FOXM1,PRC1,PTTG1,AURKA,KIF11,TTK,NUSAP1,SPAG5,CDKN2C,BUB1B,KIF23,KNTC1,RACGAP1,CDCA5,NDC80
GO:BP	organelle organization	GO:0006996	2.04066e-18	KIF20A,KIF14,HMGB2,CDC25C,DLGAP5,CCNB2,PLK1,NEK2,SPC25,KIFC1,ASF1B,ASPM,BUB1,CENPF,NUF2,CDC20,KIF2C,CENPE,CENPI,CCNB1,BIRC5,MKI67,CIT,PIF1,ANLN,TMSB15A,ESPL1,PLK4,AURKB,CDKN3,CCNA2,KIF4A,PRC1,HJURP,PTTG1,AURKA,SGO1,KIF11,NCAPG,TTK,KNL1,SGO2,CENPA,CENPW,CENPH,CDCA8,TOP2A,EME1,NCAPG2,POLA2,NUSAP1,SPAG5,NCAPH,MYBL2,GAS2L3,DIAPH3,BUB1B,SKA1,MND1,KIF23,MCM5,KNTC1,RACGAP1,MCM7,CDCA5,NDC80
GO:BP	chromosome separation	GO:0051304	1.04513e-16	DLGAP5,PLK1,BUB1,CENPF,CDC20,CENPE,CCNB1,ESPL1,AURKB,PTTG1,TTK,TOP2A,EME1,NCAPH,BUB1B,NDC80
GO:BP	regulation of mitotic cell cycle	GO:0007346	1.09535e-15	HMMR,KIF14,CDC25C,DLGAP5,PLK1,NEK2,BUB1,CENPF,CDC20,CENPE,CCNB1,BIRC5,MKI67,ANLN,ESPL1,PLK4,AURKB,GTSE1,PTTG1,AURKA,KIF11,TTK,TOP2A,EME1,NUSAP1,CDKN2C,BUB1B,KNTC1,CDCA5,NDC80
GO:BP	regulation of mitotic sister chromatid separation	GO:0010965	2.06374e-14	DLGAP5,PLK1,BUB1,CENPF,CDC20,CENPE,CCNB1,ESPL1,AURKB,PTTG1,TTK,BUB1B,NDC80
GO:BP	attachment of spindle microtubules to kinetochore	GO:0008608	3.40878e-14	NEK2,NUF2,KIF2C,CENPE,CCNB1,AURKB,SGO1,KNL1,SPAG5,RACGAP1,NDC80
GO:BP	spindle assembly	GO:0051225	4.01479e-14	PLK1,NEK2,KIFC1,ASPM,CDC20,BIRC5,AURKB,KIF4A,AURKA,KIF11,CENPW,SPAG5,MYBL2,KIF23,RACGAP1
GO:BP	mitotic sister chromatid separation	GO:0051306	4.0251e-14	DLGAP5,PLK1,BUB1,CENPF,CDC20,CENPE,CCNB1,ESPL1,AURKB,PTTG1,TTK,BUB1B,NDC80
GO:BP	regulation of sister chromatid segregation	GO:0033045	4.07559e-14	DLGAP5,PLK1,BUB1,CENPF,CDC20,CENPE,CCNB1,ESPL1,AURKB,PTTG1,TTK,BUB1B,CDCA5,NDC80
GO:BP	regulation of chromosome separation	GO:1905818	6.16425e-14	DLGAP5,PLK1,BUB1,CENPF,CDC20,CENPE,CCNB1,ESPL1,AURKB,PTTG1,TTK,BUB1B,NDC80
GO:BP	regulation of mitotic sister chromatid segregation	GO:0033047	2.04105e-13	DLGAP5,PLK1,BUB1,CENPF,CDC20,CENPE,CCNB1,ESPL1,AURKB,PTTG1,TTK,BUB1B,NDC80
GO:BP	regulation of mitotic cell cycle phase transition	GO:1901990	3.84978e-13	HMMR,KIF14,CDC25C,DLGAP5,PLK1,NEK2,BUB1,CENPF,CDC20,CENPE,CCNB1,ANLN,ESPL1,PLK4,AURKB,GTSE1,AURKA,TTK,CDKN2C,BUB1B,KNTC1,CDCA5,NDC80
GO:BP	regulation of mitotic metaphase/anaphase transition	GO:0030071	4.66538e-13	DLGAP5,PLK1,BUB1,CENPF,CDC20,CENPE,CCNB1,ESPL1,AURKB,TTK,BUB1B,NDC80
GO:BP	establishment of chromosome localization	GO:0051303	5.10239e-13	KIF14,DLGAP5,KIFC1,CENPF,NUF2,KIF2C,CENPE,CCNB1,AURKB,CDCA8,SPAG5,CDCA5,NDC80
GO:BP	cytoskeleton organization	GO:0007010	5.83014e-13	KIF20A,PLK1,NEK2,SPC25,KIFC1,ASPM,NUF2,CDC20,KIF2C,CENPE,CCNB1,BIRC5,CIT,ANLN,TMSB15A,ESPL1,PLK4,AURKB,KIF4A,PRC1,AURKA,SGO1,KIF11,TTK,CENPA,CENPW,CENPH,NUSAP1,SPAG5,MYBL2,GAS2L3,DIAPH3,SKA1,KIF23,RACGAP1,NDC80
GO:BP	chromosome localization	GO:0050000	6.08041e-13	KIF14,DLGAP5,KIFC1,CENPF,NUF2,KIF2C,CENPE,CCNB1,AURKB,CDCA8,SPAG5,CDCA5,NDC80
GO:BP	meiotic cell cycle process	GO:1903046	6.68115e-13	CDC25C,PLK1,ASPM,BUB1,NUF2,CDC20,ESPL1,PTTG1,AURKA,SGO1,TTK,SGO2,TOP2A,EME1,NCAPH,BUB1B,MND1
GO:BP	metaphase plate congression	GO:0051310	7.25578e-13	KIF14,KIFC1,CENPF,NUF2,KIF2C,CENPE,CCNB1,AURKB,CDCA8,SPAG5,CDCA5,NDC80
GO:BP	regulation of metaphase/anaphase transition of cell cycle	GO:1902099	7.25578e-13	DLGAP5,PLK1,BUB1,CENPF,CDC20,CENPE,CCNB1,ESPL1,AURKB,TTK,BUB1B,NDC80
GO:BP	metaphase/anaphase transition of mitotic cell cycle	GO:0007091	7.25578e-13	DLGAP5,PLK1,BUB1,CENPF,CDC20,CENPE,CCNB1,ESPL1,AURKB,TTK,BUB1B,NDC80
GO:BP	metaphase/anaphase transition of cell cycle	GO:0044784	1.11013e-12	DLGAP5,PLK1,BUB1,CENPF,CDC20,CENPE,CCNB1,ESPL1,AURKB,TTK,BUB1B,NDC80
GO:BP	negative regulation of sister chromatid segregation	GO:0033046	1.50652e-12	PLK1,BUB1,CENPF,CDC20,CCNB1,ESPL1,AURKB,PTTG1,TTK,BUB1B,NDC80
GO:BP	negative regulation of chromosome segregation	GO:0051985	1.95808e-12	PLK1,BUB1,CENPF,CDC20,CCNB1,ESPL1,AURKB,PTTG1,TTK,BUB1B,NDC80
GO:BP	cytokinesis	GO:0000910	2.01894e-12	KIF20A,KIF14,PLK1,CIT,ANLN,ESPL1,PLK4,AURKB,KIF4A,PRC1,AURKA,CENPA,NUSAP1,CEP55,KIF23,RACGAP1
GO:BP	regulation of cell cycle phase transition	GO:1901987	2.24204e-12	HMMR,KIF14,CDC25C,DLGAP5,PLK1,NEK2,BUB1,CENPF,CDC20,CENPE,CCNB1,ANLN,ESPL1,PLK4,AURKB,GTSE1,AURKA,TTK,CDKN2C,BUB1B,KNTC1,CDCA5,NDC80
GO:BP	meiotic cell cycle	GO:0051321	3.20757e-12	CDC25C,PLK1,NEK2,ASPM,BUB1,NUF2,CDC20,ESPL1,PTTG1,AURKA,SGO1,TTK,SGO2,TOP2A,EME1,NCAPH,BUB1B,MND1
GO:BP	meiotic nuclear division	GO:0140013	3.5028e-12	PLK1,ASPM,BUB1,NUF2,CDC20,ESPL1,PTTG1,AURKA,SGO1,TTK,SGO2,TOP2A,EME1,NCAPH,BUB1B,MND1
GO:BP	cellular component organization	GO:0016043	3.78807e-12	KIF20A,KIF14,HMGB2,CDC25C,DLGAP5,CCNB2,PLK1,NEK2,SPC25,KIFC1,ASF1B,ASPM,BUB1,CENPF,NUF2,CDC20,KIF2C,CENPE,CENPI,CCNB1,BIRC5,MKI67,CIT,PIF1,ANLN,TMSB15A,ESPL1,PLK4,AURKB,CDKN3,CCNA2,KIF4A,PRC1,HJURP,C1QL1,IQGAP3,PTTG1,AURKA,SGO1,KIF11,NCAPG,TTK,KNL1,SGO2,CENPA,TK1,CENPW,CENPH,CDCA8,TOP2A,EME1,NCAPG2,POLA2,NUSAP1,SPAG5,NCAPH,CTSV,MYBL2,CDKN2C,GAS2L3,CEP55,DIAPH3,BUB1B,SKA1,MND1,PHGDH,KIF23,MCM5,KNT…
GO:BP	cellular component organization or biogenesis	GO:0071840	2.11776e-11	KIF20A,KIF14,HMGB2,CDC25C,DLGAP5,CCNB2,PLK1,NEK2,SPC25,KIFC1,ASF1B,ASPM,BUB1,CENPF,NUF2,CDC20,KIF2C,CENPE,CENPI,CCNB1,BIRC5,MKI67,CIT,PIF1,ANLN,TMSB15A,ESPL1,PLK4,AURKB,CDKN3,CCNA2,KIF4A,PRC1,HJURP,C1QL1,IQGAP3,PTTG1,AURKA,SGO1,KIF11,NCAPG,TTK,KNL1,SGO2,CENPA,TK1,CENPW,CENPH,CDCA8,TOP2A,EME1,NCAPG2,POLA2,NUSAP1,SPAG5,NCAPH,CTSV,MYBL2,CDKN2C,GAS2L3,CEP55,DIAPH3,BUB1B,SKA1,MND1,PHGDH,KIF23,MCM5,KNT…
GO:BP	mitotic spindle assembly	GO:0090307	2.43695e-11	PLK1,NEK2,KIFC1,CDC20,BIRC5,AURKB,KIF4A,KIF11,MYBL2,KIF23,RACGAP1
GO:BP	negative regulation of mitotic sister chromatid separation	GO:2000816	2.61997e-11	PLK1,BUB1,CENPF,CDC20,CCNB1,AURKB,PTTG1,TTK,BUB1B,NDC80
GO:BP	mitotic cell cycle checkpoint	GO:0007093	3.39458e-11	CDC25C,PLK1,BUB1,CENPF,CDC20,CCNB1,AURKB,GTSE1,AURKA,TTK,TOP2A,EME1,BUB1B,KNTC1,NDC80
GO:BP	negative regulation of chromosome separation	GO:1905819	3.42333e-11	PLK1,BUB1,CENPF,CDC20,CCNB1,AURKB,PTTG1,TTK,BUB1B,NDC80
GO:BP	negative regulation of mitotic sister chromatid segregation	GO:0033048	5.72116e-11	PLK1,BUB1,CENPF,CDC20,CCNB1,AURKB,PTTG1,TTK,BUB1B,NDC80
GO:BP	mitotic metaphase plate congression	GO:0007080	9.31516e-11	KIF14,KIFC1,NUF2,KIF2C,CENPE,CCNB1,AURKB,CDCA8,CDCA5,NDC80
GO:BP	meiotic chromosome segregation	GO:0045132	1.63142e-10	PLK1,BUB1,NUF2,ESPL1,PTTG1,SGO1,TTK,SGO2,TOP2A,EME1,NCAPH,BUB1B
GO:BP	DNA conformation change	GO:0071103	2.54118e-10	HMGB2,ASF1B,CENPI,CCNB1,PIF1,HJURP,NCAPG,KNL1,CENPA,CENPW,CENPH,TOP2A,NCAPG2,NUSAP1,NCAPH,MCM5,MCM7,CDCA5
GO:BP	mitotic cytokinesis	GO:0000281	3.56153e-10	KIF20A,PLK1,CIT,ANLN,ESPL1,KIF4A,CENPA,NUSAP1,CEP55,KIF23,RACGAP1
GO:BP	cytoskeleton-dependent cytokinesis	GO:0061640	5.14928e-10	KIF20A,PLK1,CIT,ANLN,ESPL1,AURKB,KIF4A,CENPA,NUSAP1,CEP55,KIF23,RACGAP1
GO:BP	negative regulation of mitotic nuclear division	GO:0045839	5.27594e-10	PLK1,BUB1,CENPF,CDC20,CCNB1,AURKB,PTTG1,TTK,BUB1B,NDC80
GO:BP	mitotic spindle assembly checkpoint	GO:0007094	5.92456e-10	PLK1,BUB1,CENPF,CDC20,CCNB1,AURKB,TTK,BUB1B,NDC80
GO:BP	mitotic spindle checkpoint	GO:0071174	5.92456e-10	PLK1,BUB1,CENPF,CDC20,CCNB1,AURKB,TTK,BUB1B,NDC80
GO:BP	spindle assembly checkpoint	GO:0071173	5.92456e-10	PLK1,BUB1,CENPF,CDC20,CCNB1,AURKB,TTK,BUB1B,NDC80
GO:BP	spindle checkpoint	GO:0031577	5.92456e-10	PLK1,BUB1,CENPF,CDC20,CCNB1,AURKB,TTK,BUB1B,NDC80
GO:BP	DNA packaging	GO:0006323	7.96171e-10	HMGB2,ASF1B,CENPI,CCNB1,HJURP,NCAPG,KNL1,CENPA,CENPW,CENPH,TOP2A,NCAPG2,NUSAP1,NCAPH,CDCA5
GO:BP	negative regulation of mitotic metaphase/anaphase transition	GO:0045841	1.0002e-09	PLK1,BUB1,CENPF,CDC20,CCNB1,AURKB,TTK,BUB1B,NDC80
GO:BP	negative regulation of metaphase/anaphase transition of cell cycle	GO:1902100	1.28481e-09	PLK1,BUB1,CENPF,CDC20,CCNB1,AURKB,TTK,BUB1B,NDC80
GO:BP	cell cycle checkpoint	GO:0000075	1.68768e-09	CDC25C,PLK1,BUB1,CENPF,CDC20,CCNB1,AURKB,GTSE1,AURKA,TTK,TOP2A,EME1,BUB1B,KNTC1,NDC80
GO:BP	regulation of chromosome organization	GO:0033044	2.22176e-09	DLGAP5,PLK1,NEK2,BUB1,CENPF,CDC20,CENPE,CCNB1,MKI67,PIF1,ESPL1,AURKB,PTTG1,TTK,TOP2A,BUB1B,CDCA5,NDC80
GO:BP	negative regulation of chromosome organization	GO:2001251	2.58879e-09	PLK1,BUB1,CENPF,CDC20,CCNB1,PIF1,ESPL1,AURKB,PTTG1,TTK,TOP2A,BUB1B,NDC80
GO:BP	negative regulation of nuclear division	GO:0051784	2.70627e-09	PLK1,BUB1,CENPF,CDC20,CCNB1,AURKB,PTTG1,TTK,BUB1B,NDC80
GO:BP	negative regulation of cell cycle	GO:0045786	5.863e-09	CDC25C,PLK1,NEK2,BUB1,CENPF,CDC20,CCNB1,PRR11,ESPL1,AURKB,GTSE1,CDKN3,FOXM1,PTTG1,AURKA,TTK,TOP2A,EME1,CDKN2C,BUB1B,KNTC1,NDC80
GO:BP	organelle localization	GO:0051640	7.0515e-09	KIF14,DLGAP5,PLK1,NEK2,KIFC1,ASPM,CENPF,NUF2,KIF2C,CENPE,CCNB1,ESPL1,PLK4,AURKB,AURKA,CENPA,CDCA8,NUSAP1,SPAG5,KIF23,CDCA5,NDC80
GO:BP	negative regulation of mitotic cell cycle	GO:0045930	7.37568e-09	CDC25C,PLK1,BUB1,CENPF,CDC20,CCNB1,AURKB,GTSE1,PTTG1,AURKA,TTK,TOP2A,EME1,CDKN2C,BUB1B,KNTC1,NDC80
GO:BP	positive regulation of cell cycle process	GO:0090068	1.27226e-08	KIF14,CDC25C,DLGAP5,CCNB1,CIT,ESPL1,PLK4,AURKB,GTSE1,AURKA,NUSAP1,SPAG5,KIF23,RACGAP1,CDCA5,NDC80
GO:BP	establishment of organelle localization	GO:0051656	2.0341e-08	KIF14,DLGAP5,PLK1,KIFC1,CENPF,NUF2,KIF2C,CENPE,CCNB1,ESPL1,AURKB,CENPA,CDCA8,NUSAP1,SPAG5,KIF23,CDCA5,NDC80
GO:BP	kinetochore organization	GO:0051383	3.36914e-08	CENPF,NUF2,CENPE,CENPA,CENPW,CENPH,NDC80
GO:BP	cell cycle G2/M phase transition	GO:0044839	4.6804e-08	HMMR,KIF14,CDC25C,CCNB2,PLK1,NEK2,CENPF,CCNB1,CIT,PLK4,AURKB,GTSE1,FOXM1,CCNA2,AURKA
GO:BP	regulation of cytokinesis	GO:0032465	7.60722e-08	KIF20A,KIF14,PLK1,CIT,PLK4,AURKB,PRC1,AURKA,KIF23,RACGAP1
GO:BP	regulation of organelle organization	GO:0033043	9.02184e-08	CDC25C,DLGAP5,PLK1,NEK2,BUB1,CENPF,CDC20,CENPE,CCNB1,MKI67,CIT,PIF1,ANLN,TMSB15A,ESPL1,PLK4,AURKB,PTTG1,AURKA,KIF11,TTK,TOP2A,NUSAP1,SPAG5,BUB1B,SKA1,KNTC1,CDCA5,NDC80
GO:BP	negative regulation of cell cycle process	GO:0010948	1.86028e-07	CDC25C,PLK1,NEK2,BUB1,CENPF,CDC20,CCNB1,ESPL1,AURKB,GTSE1,PTTG1,AURKA,TTK,CDKN2C,BUB1B,NDC80
GO:BP	organelle assembly	GO:0070925	2.22628e-07	PLK1,NEK2,KIFC1,ASPM,CENPF,CDC20,CENPE,BIRC5,ANLN,PLK4,AURKB,CDKN3,KIF4A,AURKA,KIF11,KNL1,CENPA,CENPW,CENPH,SPAG5,MYBL2,KIF23,RACGAP1
GO:BP	G2/M transition of mitotic cell cycle	GO:0000086	2.31848e-07	HMMR,KIF14,CDC25C,CCNB2,PLK1,NEK2,CENPF,CCNB1,CIT,PLK4,AURKB,FOXM1,CCNA2,AURKA
GO:BP	establishment of localization in cell	GO:0051649	2.68811e-07	KIF14,DLGAP5,PLK1,KIFC1,CENPF,NUF2,KIF2C,CENPE,CCNB1,BIRC5,ESPL1,AURKB,CENPA,CDCA8,NUSAP1,SPAG5,KIF23,CDCA5,NDC80
GO:BP	positive regulation of cell cycle	GO:0045787	7.02402e-07	KIF14,CDC25C,DLGAP5,CCNB1,CIT,ESPL1,PLK4,AURKB,GTSE1,AURKA,NUSAP1,SPAG5,KIF23,RACGAP1,CDCA5,NDC80
GO:BP	mitotic spindle elongation	GO:0000022	9.79527e-07	AURKB,KIF4A,PRC1,KIF23,RACGAP1
GO:BP	centromere complex assembly	GO:0034508	1.05926e-06	CENPF,CENPE,CENPI,HJURP,KNL1,CENPA,CENPW,CENPH
GO:BP	sister chromatid cohesion	GO:0007062	1.42474e-06	PLK1,BUB1,CDC20,ESPL1,SGO1,SGO2,BUB1B,CDCA5
GO:BP	spindle elongation	GO:0051231	1.95057e-06	AURKB,KIF4A,PRC1,KIF23,RACGAP1
GO:BP	negative regulation of mitotic cell cycle phase transition	GO:1901991	2.07056e-06	CDC25C,PLK1,BUB1,CENPF,CDC20,CCNB1,AURKB,GTSE1,AURKA,TTK,CDKN2C,BUB1B,NDC80
GO:BP	regulation of cell division	GO:0051302	3.10891e-06	KIF20A,KIF14,PLK1,ASPM,CIT,PLK4,AURKB,PRC1,AURKA,KIF23,RACGAP1
GO:BP	negative regulation of cell cycle phase transition	GO:1901988	5.00595e-06	CDC25C,PLK1,BUB1,CENPF,CDC20,CCNB1,AURKB,GTSE1,AURKA,TTK,CDKN2C,BUB1B,NDC80
GO:BP	reproductive process	GO:0022414	6.69883e-06	HMGB2,CDC25C,PLK1,NEK2,KIFC1,ASF1B,ASPM,BUB1,NUF2,CDC20,CENPI,CCNB1,ESPL1,PLK4,PTTG1,AURKA,SGO1,TTK,KNL1,SGO2,TOP2A,EME1,NCAPH,CTSV,BUB1B,EGR1,MND1,RACGAP1
GO:BP	reproduction	GO:0000003	7.00472e-06	HMGB2,CDC25C,PLK1,NEK2,KIFC1,ASF1B,ASPM,BUB1,NUF2,CDC20,CENPI,CCNB1,ESPL1,PLK4,PTTG1,AURKA,SGO1,TTK,KNL1,SGO2,TOP2A,EME1,NCAPH,CTSV,BUB1B,EGR1,MND1,RACGAP1
GO:BP	chromosome condensation	GO:0030261	8.0916e-06	CCNB1,NCAPG,TOP2A,NCAPG2,NUSAP1,NCAPH,CDCA5
GO:BP	negative regulation of organelle organization	GO:0010639	1.27122e-05	PLK1,NEK2,BUB1,CENPF,CDC20,CCNB1,PIF1,TMSB15A,ESPL1,AURKB,PTTG1,TTK,TOP2A,BUB1B,NDC80
GO:BP	regulation of attachment of spindle microtubules to kinetochore	GO:0051988	1.52297e-05	NEK2,CCNB1,AURKB,SPAG5,RACGAP1
GO:BP	attachment of mitotic spindle microtubules to kinetochore	GO:0051315	1.52297e-05	NUF2,KIF2C,CENPE,AURKB,NDC80
GO:BP	DNA replication-independent nucleosome assembly	GO:0006336	2.65229e-05	ASF1B,CENPI,HJURP,KNL1,CENPA,CENPW,CENPH
GO:BP	protein-DNA complex assembly	GO:0065004	2.87509e-05	HMGB2,ASF1B,CENPF,CENPE,CENPI,HJURP,KNL1,CENPA,CENPW,CENPH,MCM5,MCM7
GO:BP	DNA replication-independent nucleosome organization	GO:0034724	3.03377e-05	ASF1B,CENPI,HJURP,KNL1,CENPA,CENPW,CENPH
GO:BP	kinetochore assembly	GO:0051382	4.64655e-05	CENPF,CENPE,CENPA,CENPW,CENPH
GO:BP	mitotic spindle midzone assembly	GO:0051256	5.20643e-05	AURKB,KIF4A,KIF23,RACGAP1
GO:BP	regulation of cell cycle G2/M phase transition	GO:1902749	5.35666e-05	HMMR,KIF14,CDC25C,PLK1,NEK2,CENPF,CCNB1,PLK4,AURKB,GTSE1,AURKA
GO:BP	antigen processing and presentation of exogenous peptide antigen via MHC class II	GO:0019886	9.60127e-05	KIF2C,CENPE,KIF15,KIF4A,KIF11,CTSV,KIF23,RACGAP1
GO:BP	cytokinetic process	GO:0032506	0.000115911	KIF20A,ANLN,AURKB,CEP55,KIF23,RACGAP1
GO:BP	antigen processing and presentation of peptide antigen via MHC class II	GO:0002495	0.00013235	KIF2C,CENPE,KIF15,KIF4A,KIF11,CTSV,KIF23,RACGAP1
GO:BP	protein localization to chromosome, centromeric region	GO:0071459	0.000150174	AURKB,TTK,KNL1,CENPA,NDC80
GO:BP	antigen processing and presentation of peptide or polysaccharide antigen via MHC class II	GO:0002504	0.000154577	KIF2C,CENPE,KIF15,KIF4A,KIF11,CTSV,KIF23,RACGAP1
GO:BP	cell cycle G1/S phase transition	GO:0044843	0.000157694	KIF14,CDC25C,CCNB1,GTSE1,CDKN3,CCNA2,IQGAP3,AURKA,POLA2,CDKN2C,MCM5,MCM7
GO:BP	protein-DNA complex subunit organization	GO:0071824	0.000163508	HMGB2,ASF1B,CENPF,CENPE,CENPI,HJURP,KNL1,CENPA,CENPW,CENPH,MCM5,MCM7
GO:BP	CENP-A containing nucleosome assembly	GO:0034080	0.000212802	CENPI,HJURP,KNL1,CENPA,CENPW,CENPH
GO:BP	CENP-A containing chromatin organization	GO:0061641	0.000212802	CENPI,HJURP,KNL1,CENPA,CENPW,CENPH
GO:BP	regulation of G2/M transition of mitotic cell cycle	GO:0010389	0.000269352	HMMR,KIF14,CDC25C,PLK1,NEK2,CENPF,CCNB1,PLK4,AURKB,AURKA
GO:BP	spindle midzone assembly	GO:0051255	0.000308468	AURKB,KIF4A,KIF23,RACGAP1
GO:BP	meiotic chromosome separation	GO:0051307	0.000309624	ESPL1,TTK,TOP2A,EME1,NCAPH
GO:BP	chromatin remodeling at centromere	GO:0031055	0.000322662	CENPI,HJURP,KNL1,CENPA,CENPW,CENPH
GO:BP	meiosis I cell cycle process	GO:0061982	0.000582513	CDC25C,PLK1,ESPL1,PTTG1,AURKA,TOP2A,EME1,MND1
GO:BP	positive regulation of mitotic cell cycle	GO:0045931	0.000594195	CDC25C,DLGAP5,CCNB1,ESPL1,AURKB,AURKA,NUSAP1,CDCA5,NDC80
GO:BP	G1/S transition of mitotic cell cycle	GO:0000082	0.000605705	KIF14,CDC25C,CCNB1,GTSE1,CDKN3,IQGAP3,AURKA,POLA2,CDKN2C,MCM5,MCM7
GO:BP	anaphase-promoting complex-dependent catabolic process	GO:0031145	0.000625086	PLK1,CDC20,CCNB1,AURKB,PTTG1,AURKA,BUB1B
GO:BP	spindle localization	GO:0051653	0.000682997	PLK1,ASPM,ESPL1,CENPA,NUSAP1,NDC80
GO:BP	centromeric sister chromatid cohesion	GO:0070601	0.000721012	BUB1,SGO1,SGO2,BUB1B
GO:BP	protein localization to chromosome	GO:0034502	0.000736525	PLK1,AURKB,TTK,KNL1,CENPA,CDCA5,NDC80
GO:BP	retrograde vesicle-mediated transport, Golgi to endoplasmic reticulum	GO:0006890	0.000798226	KIF2C,CENPE,KIF15,KIF4A,KIF11,KIF23,RACGAP1
GO:BP	microtubule-based movement	GO:0007018	0.000922883	KIF20A,KIF14,DLGAP5,KIFC1,KIF2C,CENPE,KIF15,KIF4A,KIF11,KIF23,RACGAP1
GO:BP	negative regulation of cellular component organization	GO:0051129	0.00102649	KIF14,PLK1,NEK2,BUB1,CENPF,CDC20,CCNB1,PIF1,TMSB15A,ESPL1,AURKB,PTTG1,TTK,TOP2A,BUB1B,NGFR,NDC80
GO:BP	positive regulation of mitotic nuclear division	GO:0045840	0.00132246	DLGAP5,ESPL1,AURKB,AURKA,NUSAP1,CDCA5
GO:BP	female meiotic nuclear division	GO:0007143	0.00141698	PLK1,AURKA,TTK,TOP2A,NCAPH
GO:BP	regulation of cellular component organization	GO:0051128	0.00155832	KIF14,CDC25C,DLGAP5,PLK1,NEK2,BUB1,CENPF,CDC20,CENPE,CCNB1,MKI67,CIT,PIF1,ANLN,TMSB15A,ESPL1,PLK4,AURKB,HJURP,PTTG1,AURKA,KIF11,TTK,TOP2A,NUSAP1,SPAG5,CDKN2C,BUB1B,SKA1,KNTC1,CDCA5,NGFR,NDC80
GO:BP	histone exchange	GO:0043486	0.00179038	CENPI,HJURP,KNL1,CENPA,CENPW,CENPH
GO:BP	nucleosome assembly	GO:0006334	0.00187385	HMGB2,ASF1B,CENPI,HJURP,KNL1,CENPA,CENPW,CENPH
GO:BP	regulation of cyclin-dependent protein serine/threonine kinase activity	GO:0000079	0.00208728	CDC25C,CCNB2,PLK1,CCNB1,CDKN3,CCNA2,CDKN2C
GO:BP	regulation of cyclin-dependent protein kinase activity	GO:1904029	0.00272902	CDC25C,CCNB2,PLK1,CCNB1,CDKN3,CCNA2,CDKN2C
GO:BP	meiotic sister chromatid cohesion, centromeric	GO:0051754	0.0028164	BUB1,SGO2,BUB1B
GO:BP	establishment of mitotic spindle localization	GO:0040001	0.00300152	PLK1,ESPL1,CENPA,NUSAP1,NDC80
GO:BP	mitotic chromosome condensation	GO:0007076	0.00339457	NCAPG,NUSAP1,NCAPH,CDCA5
GO:BP	protein localization to kinetochore	GO:0034501	0.00339457	AURKB,TTK,KNL1,NDC80
GO:BP	positive regulation of cytokinesis	GO:0032467	0.00393041	KIF14,CIT,AURKB,KIF23,RACGAP1
GO:BP	positive regulation of nuclear division	GO:0051785	0.0044191	DLGAP5,ESPL1,AURKB,AURKA,NUSAP1,CDCA5
GO:BP	chromatin assembly	GO:0031497	0.00531945	HMGB2,ASF1B,CENPI,HJURP,KNL1,CENPA,CENPW,CENPH
GO:BP	assembly of actomyosin apparatus involved in cytokinesis	GO:0000912	0.0056104	ANLN,KIF23,RACGAP1
GO:BP	female meiosis chromosome segregation	GO:0016321	0.0056104	PLK1,TTK,NCAPH
GO:BP	actomyosin contractile ring assembly	GO:0000915	0.0056104	ANLN,KIF23,RACGAP1
GO:BP	meiosis I	GO:0007127	0.0060615	PLK1,ESPL1,PTTG1,AURKA,TOP2A,EME1,MND1
GO:BP	cellular component assembly	GO:0022607	0.00786634	KIF14,HMGB2,PLK1,NEK2,KIFC1,ASF1B,ASPM,CENPF,CDC20,CENPE,CENPI,CCNB1,BIRC5,ANLN,TMSB15A,PLK4,AURKB,CDKN3,KIF4A,HJURP,AURKA,KIF11,KNL1,CENPA,TK1,CENPW,CENPH,SPAG5,MYBL2,DIAPH3,KIF23,MCM5,KNTC1,RACGAP1,MCM7
GO:BP	antigen processing and presentation of exogenous peptide antigen	GO:0002478	0.00866302	KIF2C,CENPE,KIF15,KIF4A,KIF11,CTSV,KIF23,RACGAP1
GO:BP	actomyosin contractile ring organization	GO:0044837	0.00977915	ANLN,KIF23,RACGAP1
GO:BP	establishment of spindle localization	GO:0051293	0.0101153	PLK1,ESPL1,CENPA,NUSAP1,NDC80
GO:BP	antigen processing and presentation of exogenous antigen	GO:0019884	0.0116064	KIF2C,CENPE,KIF15,KIF4A,KIF11,CTSV,KIF23,RACGAP1
GO:BP	nucleosome organization	GO:0034728	0.0136397	HMGB2,ASF1B,CENPI,HJURP,KNL1,CENPA,CENPW,CENPH
GO:BP	meiotic sister chromatid segregation	GO:0045144	0.0155844	BUB1,SGO2,BUB1B
GO:BP	meiotic sister chromatid cohesion	GO:0051177	0.0155844	BUB1,SGO2,BUB1B
GO:BP	chromatin assembly or disassembly	GO:0006333	0.0159662	HMGB2,ASF1B,CENPI,HJURP,KNL1,CENPA,CENPW,CENPH
GO:BP	antigen processing and presentation of peptide antigen	GO:0048002	0.0186194	KIF2C,CENPE,KIF15,KIF4A,KIF11,CTSV,KIF23,RACGAP1
GO:BP	ATP-dependent chromatin remodeling	GO:0043044	0.0188347	CENPI,HJURP,KNL1,CENPA,CENPW,CENPH
GO:BP	female gamete generation	GO:0007292	0.0240978	PLK1,ASPM,CCNB1,AURKA,TTK,TOP2A,NCAPH
GO:BP	meiosis II cell cycle process	GO:0061983	0.0331302	BUB1,SGO2,BUB1B
GO:BP	meiosis II	GO:0007135	0.0331302	BUB1,SGO2,BUB1B
GO:BP	cellular component biogenesis	GO:0044085	0.0448764	KIF14,HMGB2,PLK1,NEK2,KIFC1,ASF1B,ASPM,CENPF,CDC20,CENPE,CENPI,CCNB1,BIRC5,ANLN,TMSB15A,PLK4,AURKB,CDKN3,KIF4A,HJURP,AURKA,KIF11,KNL1,CENPA,TK1,CENPW,CENPH,SPAG5,MYBL2,DIAPH3,KIF23,MCM5,KNTC1,RACGAP1,MCM7
GO:BP	histone-serine phosphorylation	GO:0035404	0.0453731	CCNB1,AURKB,AURKA
GO:BP	DNA integrity checkpoint	GO:0031570	0.0498483	CDC25C,PLK1,CCNB1,GTSE1,AURKA,TOP2A,EME1
Up-regulated biological processes in response to 5-FU + Irradiation versus Uracil in sensitive HCT-116 cell line - 36 transcripts
	Term name	Term ID	Adjusted p-value	Gene name
GO:BP	keratinization	GO:0031424	3.78389e-05	HRNR,KRT13,KLK5,ABCA12,KRT15,FLG,KRTAP2-3
GO:BP	skin development	GO:0043588	0.000149145	HRNR,COL5A1,KRT13,KLK5,ABCA12,KRT15,FLG,KRTAP2-3
GO:BP	keratinocyte differentiation	GO:0030216	0.000285373	HRNR,KRT13,KLK5,ABCA12,KRT15,FLG,KRTAP2-3
GO:BP	epidermis development	GO:0008544	0.00037055	HRNR,KRT13,KLK5,ABCA12,KRT15,COL17A1,FLG,KRTAP2-3
GO:BP	epidermal cell differentiation	GO:0009913	0.000956137	HRNR,KRT13,KLK5,ABCA12,KRT15,FLG,KRTAP2-3
GO:BP	establishment of skin barrier	GO:0061436	0.00869422	HRNR,ABCA12,FLG
GO:BP	regulation of water loss via skin	GO:0033561	0.0125282	HRNR,ABCA12,FLG
GO:BP	cornification	GO:0070268	0.0314495	KRT13,KLK5,KRT15,FLG
GO:CC	keratohyalin granule	GO:0036457	0.00227198	HRNR,FLG
GO:CC	epidermal lamellar body	GO:0097209	0.00227198	KLK5,ABCA12
GO:CC	intermediate filament	GO:0005882	0.0441464	KRT13,KRT15,FLG,KRTAP2-3
KEGG	Galactose metabolism	KEGG:00052	0.0456691	MGAM,MGAM2

## Sheet: Table S7.6
HCT-116
Down-regulated biological processes in response to induction of a chemoresistance in HCT-116 cell line - 316 transcripts
	Term name	Term ID	Adjusted p-value	Gene name
GO:BP	biological regulation	GO:0065007	5.10534e-05	ACSM3,APBA1,APBB1,ARMC4,ARNT2,ARRDC4,ARX,ATP12A,ATP2C2,BARX2,BCL11A,BDKRB2,BMF,CA8,CACNB4,CASP10,CCBE1,CCM2L,CCN3,CCNJL,CD33,CDC25C,CDC42EP5,CDKN1C,CDS1,CEMIP,CGB2,CGREF1,CHRM1,CHRM4,COCH,CORO2B,CREB5,CRYM,CSRNP3,CSTA,CXCR4,DEPTOR,DIRAS3,DISC1,DLC1,DMRT1,DNER,DRD1,EBF2,EDA,EGLN3,EIF4E3,EPHB2,EPHB3,FBLN5,FGF9,FOXC1,FOXN4,FOXO3B,FRMPD1,FRY,FYN,FZD8,GAS7,GNG4,GPC3,GRHL2,GRHL3,GRIK4,GRIP2,GRM4,GSDME,…
GO:BP	regulation of transcription, DNA-templated	GO:0006355	0.000179613	APBB1,ARNT2,ARX,BARX2,BCL11A,CDKN1C,CREB5,CRYM,CSRNP3,DMRT1,EBF2,EDA,EGLN3,FBLN5,FGF9,FOXC1,FOXN4,FOXO3B,GAS7,GPC3,GRHL2,GRHL3,HEY2,HNF1B,HOXD8,ID2,IL18R1,LMO2,MACC1,MAPK8IP1,MKX,MN1,NEO1,NFATC2,NGFR,NKX2-1,NR5A2,PBX1,PDE2A,RET,RIOX1,SDR16C5,SNCA,SOX8,SYK,WNT11,WNT3A,WNT6,ZBTB7C,ZCCHC12,ZFP14,ZFP30,ZNF100,ZNF136,ZNF160,ZNF177,ZNF221,ZNF268,ZNF28,ZNF383,ZNF423,ZNF44,ZNF440,ZNF441,ZNF468,ZNF525,ZNF…
GO:BP	cell morphogenesis	GO:0000902	0.000232623	APBB1,ARX,BCL11A,CDC42EP5,CNTNAP2,COCH,CXCR4,DISC1,DLC1,DMRT1,EPHB2,EPHB3,FRY,FYN,GAS7,GRHL2,ID2,IGSF9,ITGA7,KALRN,KIF5C,LAMB1,LIMS2,MAG,NEO1,NGFR,NKX2-1,NTNG2,OLFM1,P2RX7,PACSIN1,PLPPR4,PLXNA2,RET,RHOU,SPTB,SYT1,ULK2,WNT3A,ZNF365
GO:BP	regulation of cellular metabolic process	GO:0031323	0.000391659	APBB1,ARNT2,ARRDC4,ARX,BARX2,BCL11A,BDKRB2,BMF,CASP10,CCBE1,CCNJL,CD33,CDC25C,CDKN1C,CEMIP,CREB5,CRYM,CSRNP3,CSTA,CXCR4,DEPTOR,DIRAS3,DISC1,DLC1,DMRT1,DRD1,EBF2,EDA,EGLN3,EIF4E3,EPHB2,EPHB3,FBLN5,FGF9,FOXC1,FOXN4,FOXO3B,FRY,FYN,FZD8,GAS7,GPC3,GRHL2,GRHL3,GRM4,GSDME,HEY2,HNF1B,HOXD8,HSPA2,ID2,IL10RA,IL18R1,INHBB,LMO2,MACC1,MAPK8IP1,MKX,MN1,NEO1,NFATC2,NGFR,NKX2-1,NOVA2,NPM2,NR5A2,P2RX7,PAIP2B,PBX1…
GO:BP	regulation of nucleic acid-templated transcription	GO:1903506	0.000461443	APBB1,ARNT2,ARX,BARX2,BCL11A,CDKN1C,CREB5,CRYM,CSRNP3,DMRT1,EBF2,EDA,EGLN3,FBLN5,FGF9,FOXC1,FOXN4,FOXO3B,GAS7,GPC3,GRHL2,GRHL3,HEY2,HNF1B,HOXD8,ID2,IL18R1,LMO2,MACC1,MAPK8IP1,MKX,MN1,NEO1,NFATC2,NGFR,NKX2-1,NR5A2,PBX1,PDE2A,RET,RIOX1,SDR16C5,SNCA,SOX8,SYK,WNT11,WNT3A,WNT6,ZBTB7C,ZCCHC12,ZFP14,ZFP30,ZNF100,ZNF136,ZNF160,ZNF177,ZNF221,ZNF268,ZNF28,ZNF383,ZNF423,ZNF44,ZNF440,ZNF441,ZNF468,ZNF525,ZNF…
GO:BP	regulation of RNA biosynthetic process	GO:2001141	0.000492397	APBB1,ARNT2,ARX,BARX2,BCL11A,CDKN1C,CREB5,CRYM,CSRNP3,DMRT1,EBF2,EDA,EGLN3,FBLN5,FGF9,FOXC1,FOXN4,FOXO3B,GAS7,GPC3,GRHL2,GRHL3,HEY2,HNF1B,HOXD8,ID2,IL18R1,LMO2,MACC1,MAPK8IP1,MKX,MN1,NEO1,NFATC2,NGFR,NKX2-1,NR5A2,PBX1,PDE2A,RET,RIOX1,SDR16C5,SNCA,SOX8,SYK,WNT11,WNT3A,WNT6,ZBTB7C,ZCCHC12,ZFP14,ZFP30,ZNF100,ZNF136,ZNF160,ZNF177,ZNF221,ZNF268,ZNF28,ZNF383,ZNF423,ZNF44,ZNF440,ZNF441,ZNF468,ZNF525,ZNF…
GO:BP	regulation of metabolic process	GO:0019222	0.00049597	APBA1,APBB1,ARNT2,ARRDC4,ARX,BARX2,BCL11A,BDKRB2,BMF,CASP10,CCBE1,CCN3,CCNJL,CD33,CDC25C,CDKN1C,CEMIP,CREB5,CRYM,CSRNP3,CSTA,CXCR4,DEPTOR,DIRAS3,DISC1,DLC1,DMRT1,DRD1,EBF2,EDA,EGLN3,EIF4E3,EPHB2,EPHB3,FBLN5,FGF9,FOXC1,FOXN4,FOXO3B,FRY,FYN,FZD8,GAS7,GPC3,GRHL2,GRHL3,GRM4,GSDME,HEY2,HNF1B,HOXD8,HSPA2,ID2,IGFBP7,IL10RA,IL18R1,INHBB,LMO2,LRRC32,MACC1,MAPK4,MAPK8IP1,MKX,MN1,NEO1,NFATC2,NGFR,NKX2-1,NOV…
GO:BP	nervous system development	GO:0007399	0.000549124	APBA1,APBB1,ARMC4,ARNT2,ARX,BCL11A,CHRM1,CNTNAP2,CXCR4,DISC1,DLC1,DNER,DRD1,EML1,EPHB2,EPHB3,FGF9,FOXC1,FOXN4,FRY,FYN,FZD8,GAS7,GRHL2,GRHL3,GSDME,HEY2,HNF1B,HPCAL4,ID2,IGSF9,KALRN,KIF5C,LAMB1,LRIG1,MAG,MAL2,NDRG1,NEO1,NGFR,NKX2-1,NRG2,NTNG2,OLFM1,PACSIN1,PBX1,PLPPR4,PLXNA2,PRDM8,RET,RGS2,SDK1,SELENOP,SH3GL3,SNAP25,SNCA,SOX8,SPTB,SYN1,SYT1,TRNP1,ULK2,WNT11,WNT3A,WNT6,ZNF365,ZNF423,ZNF804A
GO:BP	regulation of macromolecule metabolic process	GO:0060255	0.000624341	APBA1,APBB1,ARNT2,ARRDC4,ARX,BARX2,BCL11A,BDKRB2,CASP10,CCBE1,CCN3,CCNJL,CD33,CDC25C,CDKN1C,CEMIP,CREB5,CRYM,CSRNP3,CSTA,CXCR4,DEPTOR,DIRAS3,DISC1,DLC1,DMRT1,DRD1,EBF2,EDA,EGLN3,EIF4E3,EPHB2,FBLN5,FGF9,FOXC1,FOXN4,FOXO3B,FRY,FYN,FZD8,GAS7,GPC3,GRHL2,GRHL3,GRM4,GSDME,HEY2,HNF1B,HOXD8,HSPA2,ID2,IL18R1,INHBB,LMO2,LRRC32,MACC1,MAPK4,MAPK8IP1,MKX,MN1,NEO1,NFATC2,NGFR,NKX2-1,NOVA2,NPM2,NR5A2,OLFM1,P2RX…
GO:BP	regulation of nitrogen compound metabolic process	GO:0051171	0.000651141	APBB1,ARNT2,ARRDC4,ARX,BARX2,BCL11A,BDKRB2,CASP10,CCBE1,CCNJL,CD33,CDC25C,CDKN1C,CEMIP,CREB5,CRYM,CSRNP3,CSTA,CXCR4,DEPTOR,DIRAS3,DISC1,DLC1,DMRT1,DRD1,EBF2,EDA,EGLN3,EIF4E3,EPHB2,FBLN5,FGF9,FOXC1,FOXN4,FOXO3B,FRY,FYN,FZD8,GAS7,GPC3,GRHL2,GRHL3,GRM4,GSDME,HEY2,HNF1B,HOXD8,HSPA2,ID2,IL18R1,INHBB,LMO2,MACC1,MAPK8IP1,MKX,MN1,NEO1,NFATC2,NGFR,NKX2-1,NOVA2,NPM2,NR5A2,P2RX7,PAIP2B,PBX1,PDE2A,PELI2,PPP1…
GO:BP	cellular component morphogenesis	GO:0032989	0.0010877	APBB1,ARX,BCL11A,CDC42EP5,CNTNAP2,COCH,CXCR4,DISC1,DLC1,DMRT1,EPHB2,EPHB3,FRY,FYN,GAS7,GRHL2,ID2,IGSF9,ITGA7,KALRN,KIF5C,LAMB1,LIMS2,MAG,NEO1,NGFR,NKX2-1,NTNG2,OLFM1,P2RX7,PACSIN1,PLPPR4,PLXNA2,RET,RHOU,SPINK2,SPTB,SYT1,ULK2,WNT3A,ZNF365
GO:BP	regulation of primary metabolic process	GO:0080090	0.00116923	APBB1,ARNT2,ARRDC4,ARX,BARX2,BCL11A,BDKRB2,CASP10,CCBE1,CCNJL,CD33,CDC25C,CDKN1C,CEMIP,CREB5,CRYM,CSRNP3,CSTA,CXCR4,DEPTOR,DIRAS3,DISC1,DLC1,DMRT1,DRD1,EBF2,EDA,EGLN3,EIF4E3,EPHB2,FBLN5,FGF9,FOXC1,FOXN4,FOXO3B,FRY,FYN,FZD8,GAS7,GPC3,GRHL2,GRHL3,GRM4,GSDME,HEY2,HNF1B,HOXD8,HSPA2,ID2,IGFBP7,IL18R1,INHBB,LMO2,MACC1,MAPK8IP1,MKX,MN1,NEO1,NFATC2,NGFR,NKX2-1,NOVA2,NPM2,NR5A2,P2RX7,PAIP2B,PBX1,PDE2A,PEL…
GO:BP	neuron differentiation	GO:0030182	0.00124914	APBB1,ARX,BCL11A,CNTNAP2,CXCR4,DISC1,DRD1,EPHB2,EPHB3,FOXN4,FRY,FYN,FZD8,GAS7,GSDME,HEY2,ID2,IGSF9,KALRN,KIF5C,LAMB1,MAG,NEO1,NGFR,NKX2-1,NTNG2,OLFM1,PACSIN1,PBX1,PLPPR4,PLXNA2,RET,RGS2,SDK1,SH3GL3,SNAP25,SOX8,SPTB,SYN1,SYT1,ULK2,WNT11,WNT3A,WNT6,ZNF365,ZNF804A
GO:BP	transcription, DNA-templated	GO:0006351	0.00184059	APBB1,ARNT2,ARX,BARX2,BCL11A,CDKN1C,CREB5,CRYM,CSRNP3,DMRT1,EBF2,EDA,EGLN3,FBLN5,FGF9,FOXC1,FOXN4,FOXO3B,GAS7,GPC3,GRHL2,GRHL3,HEY2,HNF1B,HOXD8,ID2,IL18R1,LMO2,MACC1,MAPK8IP1,MKX,MN1,NEO1,NFATC2,NGFR,NKX2-1,NR5A2,PBX1,PDE2A,RET,RIOX1,SDR16C5,SNCA,SOX8,SYK,WNT11,WNT3A,WNT6,ZBTB7C,ZCCHC12,ZFP14,ZFP30,ZNF100,ZNF136,ZNF160,ZNF177,ZNF221,ZNF268,ZNF28,ZNF383,ZNF423,ZNF44,ZNF440,ZNF441,ZNF468,ZNF525,ZNF…
GO:BP	generation of neurons	GO:0048699	0.00201952	APBB1,ARX,BCL11A,CHRM1,CNTNAP2,CXCR4,DISC1,DNER,DRD1,EML1,EPHB2,EPHB3,FOXN4,FRY,FYN,FZD8,GAS7,GSDME,HEY2,ID2,IGSF9,KALRN,KIF5C,LAMB1,MAG,NEO1,NGFR,NKX2-1,NTNG2,OLFM1,PACSIN1,PBX1,PLPPR4,PLXNA2,RET,RGS2,SDK1,SH3GL3,SNAP25,SOX8,SPTB,SYN1,SYT1,ULK2,WNT11,WNT3A,WNT6,ZNF365,ZNF804A
GO:BP	neurogenesis	GO:0022008	0.00240494	APBB1,ARX,BCL11A,CHRM1,CNTNAP2,CXCR4,DISC1,DNER,DRD1,EML1,EPHB2,EPHB3,FOXN4,FRY,FYN,FZD8,GAS7,GSDME,HEY2,ID2,IGSF9,KALRN,KIF5C,LAMB1,MAG,NDRG1,NEO1,NGFR,NKX2-1,NTNG2,OLFM1,PACSIN1,PBX1,PLPPR4,PLXNA2,PRDM8,RET,RGS2,SDK1,SH3GL3,SNAP25,SOX8,SPTB,SYN1,SYT1,ULK2,WNT11,WNT3A,WNT6,ZNF365,ZNF804A
GO:BP	regulation of cellular process	GO:0050794	0.00272779	APBA1,APBB1,ARMC4,ARNT2,ARRDC4,ARX,BARX2,BCL11A,BDKRB2,BMF,CA8,CASP10,CCBE1,CCM2L,CCN3,CCNJL,CD33,CDC25C,CDC42EP5,CDKN1C,CDS1,CEMIP,CGB2,CGREF1,CHRM1,CHRM4,COCH,CORO2B,CREB5,CRYM,CSRNP3,CSTA,CXCR4,DEPTOR,DIRAS3,DISC1,DLC1,DMRT1,DNER,DRD1,EBF2,EDA,EGLN3,EIF4E3,EPHB2,EPHB3,FBLN5,FGF9,FOXC1,FOXN4,FOXO3B,FRMPD1,FRY,FYN,FZD8,GAS7,GNG4,GPC3,GRHL2,GRHL3,GRIK4,GRIP2,GRM4,GSDME,HCN4,HEY2,HLA-DOA,HLA-DPA1,…
GO:BP	regulation of biological process	GO:0050789	0.00294629	APBA1,APBB1,ARMC4,ARNT2,ARRDC4,ARX,ATP2C2,BARX2,BCL11A,BDKRB2,BMF,CA8,CACNB4,CASP10,CCBE1,CCM2L,CCN3,CCNJL,CD33,CDC25C,CDC42EP5,CDKN1C,CDS1,CEMIP,CGB2,CGREF1,CHRM1,CHRM4,COCH,CORO2B,CREB5,CRYM,CSRNP3,CSTA,CXCR4,DEPTOR,DIRAS3,DISC1,DLC1,DMRT1,DNER,DRD1,EBF2,EDA,EGLN3,EIF4E3,EPHB2,EPHB3,FBLN5,FGF9,FOXC1,FOXN4,FOXO3B,FRMPD1,FRY,FYN,FZD8,GAS7,GNG4,GPC3,GRHL2,GRHL3,GRIK4,GRIP2,GRM4,GSDME,HCN4,HEY2,HLA…
GO:BP	neuron projection morphogenesis	GO:0048812	0.00308024	APBB1,ARX,BCL11A,CNTNAP2,CXCR4,DISC1,EPHB2,EPHB3,FYN,GAS7,IGSF9,KALRN,KIF5C,MAG,NEO1,NGFR,NKX2-1,NTNG2,OLFM1,PACSIN1,PLPPR4,PLXNA2,RET,SPTB,SYT1,ULK2,WNT3A,ZNF365
GO:BP	nucleic acid-templated transcription	GO:0097659	0.00319452	APBB1,ARNT2,ARX,BARX2,BCL11A,CDKN1C,CREB5,CRYM,CSRNP3,DMRT1,EBF2,EDA,EGLN3,FBLN5,FGF9,FOXC1,FOXN4,FOXO3B,GAS7,GPC3,GRHL2,GRHL3,HEY2,HNF1B,HOXD8,ID2,IL18R1,LMO2,MACC1,MAPK8IP1,MKX,MN1,NEO1,NFATC2,NGFR,NKX2-1,NR5A2,PBX1,PDE2A,RET,RIOX1,SDR16C5,SNCA,SOX8,SYK,WNT11,WNT3A,WNT6,ZBTB7C,ZCCHC12,ZFP14,ZFP30,ZNF100,ZNF136,ZNF160,ZNF177,ZNF221,ZNF268,ZNF28,ZNF383,ZNF423,ZNF44,ZNF440,ZNF441,ZNF468,ZNF525,ZNF…
GO:BP	regulation of cellular macromolecule biosynthetic process	GO:2000112	0.00356284	APBB1,ARNT2,ARX,BARX2,BCL11A,CDKN1C,CREB5,CRYM,CSRNP3,DMRT1,EBF2,EDA,EGLN3,EIF4E3,FBLN5,FGF9,FOXC1,FOXN4,FOXO3B,GAS7,GPC3,GRHL2,GRHL3,HEY2,HNF1B,HOXD8,ID2,IL18R1,LMO2,MACC1,MAPK8IP1,MKX,MN1,NEO1,NFATC2,NGFR,NKX2-1,NPM2,NR5A2,PAIP2B,PBX1,PDE2A,RET,RGS2,RIOX1,SDR16C5,SNCA,SOX8,SYK,WNT11,WNT3A,WNT6,ZBTB7C,ZCCHC12,ZFP14,ZFP30,ZNF100,ZNF136,ZNF160,ZNF177,ZNF221,ZNF268,ZNF28,ZNF365,ZNF383,ZNF423,ZNF44,…
GO:BP	RNA biosynthetic process	GO:0032774	0.00376649	APBB1,ARNT2,ARX,BARX2,BCL11A,CDKN1C,CREB5,CRYM,CSRNP3,DMRT1,EBF2,EDA,EGLN3,FBLN5,FGF9,FOXC1,FOXN4,FOXO3B,GAS7,GPC3,GRHL2,GRHL3,HEY2,HNF1B,HOXD8,ID2,IL18R1,LMO2,MACC1,MAPK8IP1,MKX,MN1,NEO1,NFATC2,NGFR,NKX2-1,NR5A2,PBX1,PDE2A,RET,RIOX1,SDR16C5,SNCA,SOX8,SYK,WNT11,WNT3A,WNT6,ZBTB7C,ZCCHC12,ZFP14,ZFP30,ZNF100,ZNF136,ZNF160,ZNF177,ZNF221,ZNF268,ZNF28,ZNF383,ZNF423,ZNF44,ZNF440,ZNF441,ZNF468,ZNF525,ZNF…
GO:BP	plasma membrane bounded cell projection morphogenesis	GO:0120039	0.00459259	APBB1,ARX,BCL11A,CNTNAP2,CXCR4,DISC1,EPHB2,EPHB3,FYN,GAS7,IGSF9,KALRN,KIF5C,MAG,NEO1,NGFR,NKX2-1,NTNG2,OLFM1,PACSIN1,PLPPR4,PLXNA2,RET,SPTB,SYT1,ULK2,WNT3A,ZNF365
GO:BP	cell projection morphogenesis	GO:0048858	0.00513619	APBB1,ARX,BCL11A,CNTNAP2,CXCR4,DISC1,EPHB2,EPHB3,FYN,GAS7,IGSF9,KALRN,KIF5C,MAG,NEO1,NGFR,NKX2-1,NTNG2,OLFM1,PACSIN1,PLPPR4,PLXNA2,RET,SPTB,SYT1,ULK2,WNT3A,ZNF365
GO:BP	regulation of RNA metabolic process	GO:0051252	0.00608379	APBB1,ARNT2,ARX,BARX2,BCL11A,CDKN1C,CREB5,CRYM,CSRNP3,DMRT1,EBF2,EDA,EGLN3,FBLN5,FGF9,FOXC1,FOXN4,FOXO3B,GAS7,GPC3,GRHL2,GRHL3,HEY2,HNF1B,HOXD8,ID2,IL18R1,LMO2,MACC1,MAPK8IP1,MKX,MN1,NEO1,NFATC2,NGFR,NKX2-1,NOVA2,NR5A2,PBX1,PDE2A,RET,RIOX1,SDR16C5,SNCA,SOX8,SYK,WNT11,WNT3A,WNT6,ZBTB7C,ZCCHC12,ZFP14,ZFP30,ZNF100,ZNF136,ZNF160,ZNF177,ZNF221,ZNF268,ZNF28,ZNF383,ZNF423,ZNF44,ZNF440,ZNF441,ZNF468,ZNF5…
GO:BP	regulation of gene expression	GO:0010468	0.00642734	APBA1,APBB1,ARNT2,ARX,BARX2,BCL11A,CCBE1,CCN3,CDKN1C,CREB5,CRYM,CSRNP3,DIRAS3,DMRT1,DRD1,EBF2,EDA,EGLN3,EIF4E3,EPHB2,FBLN5,FGF9,FOXC1,FOXN4,FOXO3B,FYN,GAS7,GPC3,GRHL2,GRHL3,HEY2,HNF1B,HOXD8,ID2,IL18R1,LMO2,LRRC32,MACC1,MAPK4,MAPK8IP1,MKX,MN1,NEO1,NFATC2,NGFR,NKX2-1,NR5A2,OLFM1,P2RX7,PAIP2B,PBX1,PDE2A,RET,RGS2,RIOX1,SDR16C5,SNCA,SOX8,SYK,TDRKH,WNT11,WNT3A,WNT6,ZBTB7C,ZCCHC12,ZFP14,ZFP30,ZNF100,ZNF…
GO:BP	cell part morphogenesis	GO:0032990	0.00885659	APBB1,ARX,BCL11A,CNTNAP2,CXCR4,DISC1,EPHB2,EPHB3,FYN,GAS7,IGSF9,KALRN,KIF5C,MAG,NEO1,NGFR,NKX2-1,NTNG2,OLFM1,PACSIN1,PLPPR4,PLXNA2,RET,SPTB,SYT1,ULK2,WNT3A,ZNF365
GO:BP	regulation of macromolecule biosynthetic process	GO:0010556	0.00992404	APBB1,ARNT2,ARX,BARX2,BCL11A,CDKN1C,CREB5,CRYM,CSRNP3,DMRT1,EBF2,EDA,EGLN3,EIF4E3,FBLN5,FGF9,FOXC1,FOXN4,FOXO3B,GAS7,GPC3,GRHL2,GRHL3,HEY2,HNF1B,HOXD8,ID2,IL18R1,INHBB,LMO2,MACC1,MAPK8IP1,MKX,MN1,NEO1,NFATC2,NGFR,NKX2-1,NPM2,NR5A2,PAIP2B,PBX1,PDE2A,RET,RGS2,RIOX1,SDR16C5,SNCA,SOX8,SYK,WNT11,WNT3A,WNT6,ZBTB7C,ZCCHC12,ZFP14,ZFP30,ZNF100,ZNF136,ZNF160,ZNF177,ZNF221,ZNF268,ZNF28,ZNF365,ZNF383,ZNF423,…
GO:BP	regulation of neuron differentiation	GO:0045664	0.012754	APBB1,BCL11A,CXCR4,DISC1,EPHB2,EPHB3,FYN,HEY2,ID2,KALRN,MAG,NGFR,OLFM1,PACSIN1,PBX1,PLXNA2,RET,RGS2,SDK1,SH3GL3,SNAP25,SOX8,SYT1,ULK2,WNT3A,ZNF365,ZNF804A
GO:BP	anatomical structure morphogenesis	GO:0009653	0.0138393	APBB1,ARX,BARX2,BCL11A,CCBE1,CCM2L,CCN3,CDC42EP5,CNTNAP2,COCH,CPM,CXCR4,DISC1,DLC1,DMRT1,EDA,EPHB2,EPHB3,FBLN5,FGF9,FOXC1,FOXN4,FRY,FYN,FZD8,GAS7,GPC3,GRHL2,GRHL3,HEY2,HNF1B,HOXD8,ID2,IGSF9,ITGA7,KALRN,KIF26B,KIF5C,LAMB1,LIMS2,LRIG1,MAG,MPZL2,NEO1,NFATC2,NGFR,NKX2-1,NR5A2,NTNG2,OLFM1,P2RX7,PACSIN1,PBX1,PLPPR4,PLXNA2,RET,RHOU,SAT1,SDK1,SOX8,SPINK2,SPTB,SYK,SYT1,TRNP1,ULK2,VASH2,WNT11,WNT3A,WNT6,ZN…
GO:BP	central nervous system development	GO:0007417	0.0145502	ARMC4,ARNT2,ARX,CNTNAP2,CXCR4,DISC1,DLC1,DNER,DRD1,EML1,EPHB2,EPHB3,FGF9,FOXC1,FOXN4,FYN,GRHL2,GRHL3,HNF1B,HPCAL4,ID2,LAMB1,MAG,NGFR,NKX2-1,PLXNA2,PRDM8,RGS2,SELENOP,SH3GL3,SOX8,SYT1,TRNP1,WNT3A,ZNF365
GO:BP	regulation of nucleobase-containing compound metabolic process	GO:0019219	0.0160477	APBB1,ARNT2,ARX,BARX2,BCL11A,CDKN1C,CREB5,CRYM,CSRNP3,DMRT1,EBF2,EDA,EGLN3,FBLN5,FGF9,FOXC1,FOXN4,FOXO3B,GAS7,GPC3,GRHL2,GRHL3,HEY2,HNF1B,HOXD8,ID2,IL18R1,LMO2,MACC1,MAPK8IP1,MKX,MN1,NEO1,NFATC2,NGFR,NKX2-1,NOVA2,NPM2,NR5A2,P2RX7,PBX1,PDE2A,RET,RIOX1,SDR16C5,SNCA,SOX8,SYK,WNT11,WNT3A,WNT6,ZBTB7C,ZCCHC12,ZFP14,ZFP30,ZNF100,ZNF136,ZNF160,ZNF177,ZNF221,ZNF268,ZNF28,ZNF365,ZNF383,ZNF423,ZNF44,ZNF440,…
GO:BP	regulation of biosynthetic process	GO:0009889	0.01801	APBB1,ARNT2,ARX,BARX2,BCL11A,CDKN1C,CREB5,CRYM,CSRNP3,DMRT1,EBF2,EDA,EGLN3,EIF4E3,FBLN5,FGF9,FOXC1,FOXN4,FOXO3B,FYN,GAS7,GPC3,GRHL2,GRHL3,HEY2,HNF1B,HOXD8,ID2,IGFBP7,IL18R1,INHBB,LMO2,MACC1,MAPK8IP1,MKX,MN1,NEO1,NFATC2,NGFR,NKX2-1,NPM2,NR5A2,PAIP2B,PBX1,PDE2A,RET,RGS2,RIOX1,SDR16C5,SNCA,SOX8,SQLE,SYK,WNT11,WNT3A,WNT6,ZBTB7C,ZCCHC12,ZFP14,ZFP30,ZNF100,ZNF136,ZNF160,ZNF177,ZNF221,ZNF268,ZNF28,ZNF36…
GO:BP	neuron development	GO:0048666	0.0239237	APBB1,ARX,BCL11A,CNTNAP2,CXCR4,DISC1,DRD1,EPHB2,EPHB3,FRY,FYN,GAS7,ID2,IGSF9,KALRN,KIF5C,LAMB1,MAG,NEO1,NGFR,NKX2-1,NTNG2,OLFM1,PACSIN1,PLPPR4,PLXNA2,RET,RGS2,SDK1,SNAP25,SPTB,SYN1,SYT1,ULK2,WNT3A,ZNF365,ZNF804A
GO:BP	regulation of cellular biosynthetic process	GO:0031326	0.0253264	APBB1,ARNT2,ARX,BARX2,BCL11A,CDKN1C,CREB5,CRYM,CSRNP3,DMRT1,EBF2,EDA,EGLN3,EIF4E3,FBLN5,FGF9,FOXC1,FOXN4,FOXO3B,FYN,GAS7,GPC3,GRHL2,GRHL3,HEY2,HNF1B,HOXD8,ID2,IL18R1,INHBB,LMO2,MACC1,MAPK8IP1,MKX,MN1,NEO1,NFATC2,NGFR,NKX2-1,NPM2,NR5A2,PAIP2B,PBX1,PDE2A,RET,RGS2,RIOX1,SDR16C5,SNCA,SOX8,SYK,WNT11,WNT3A,WNT6,ZBTB7C,ZCCHC12,ZFP14,ZFP30,ZNF100,ZNF136,ZNF160,ZNF177,ZNF221,ZNF268,ZNF28,ZNF365,ZNF383,ZNF…
GO:BP	neuron projection development	GO:0031175	0.0275551	APBB1,ARX,BCL11A,CNTNAP2,CXCR4,DISC1,EPHB2,EPHB3,FRY,FYN,GAS7,IGSF9,KALRN,KIF5C,LAMB1,MAG,NEO1,NGFR,NKX2-1,NTNG2,OLFM1,PACSIN1,PLPPR4,PLXNA2,RET,RGS2,SDK1,SNAP25,SPTB,SYT1,ULK2,WNT3A,ZNF365,ZNF804A
GO:BP	regulation of neuron projection development	GO:0010975	0.0329844	APBB1,BCL11A,CXCR4,DISC1,EPHB2,EPHB3,FYN,KALRN,MAG,NGFR,OLFM1,PACSIN1,PLXNA2,RET,RGS2,SDK1,SNAP25,SYT1,ULK2,WNT3A,ZNF365,ZNF804A
GO:BP	cell morphogenesis involved in differentiation	GO:0000904	0.0378932	APBB1,ARX,COCH,CXCR4,DISC1,EPHB2,EPHB3,FYN,GRHL2,ID2,IGSF9,KALRN,KIF5C,LAMB1,LIMS2,MAG,NEO1,NGFR,NKX2-1,NTNG2,OLFM1,PLPPR4,PLXNA2,RET,SPTB,ULK2,WNT3A,ZNF365
GO:BP	axonogenesis	GO:0007409	0.040262	APBB1,ARX,CXCR4,DISC1,EPHB2,EPHB3,FYN,IGSF9,KIF5C,MAG,NEO1,NGFR,NKX2-1,NTNG2,OLFM1,PLPPR4,PLXNA2,RET,SPTB,ULK2,WNT3A
GO:BP	ureteric bud development	GO:0001657	0.0437445	FOXC1,GPC3,HNF1B,KIF26B,PBX1,RET,SOX8,WNT11,WNT6
GO:BP	cell morphogenesis involved in neuron differentiation	GO:0048667	0.0468479	APBB1,ARX,CXCR4,DISC1,EPHB2,EPHB3,FYN,ID2,IGSF9,KALRN,KIF5C,MAG,NEO1,NGFR,NKX2-1,NTNG2,OLFM1,PLPPR4,PLXNA2,RET,SPTB,ULK2,WNT3A,ZNF365
GO:BP	mesonephric epithelium development	GO:0072163	0.0474431	FOXC1,GPC3,HNF1B,KIF26B,PBX1,RET,SOX8,WNT11,WNT6
GO:BP	mesonephric tubule development	GO:0072164	0.0474431	FOXC1,GPC3,HNF1B,KIF26B,PBX1,RET,SOX8,WNT11,WNT6
Up-regulated biological processes in response to induction of a chemoresistance in HCT-116 cell line - 61 transcripts
	Term name	Term ID	Adjusted p-value	Gene name
GO:BP	cornification	GO:0070268	0.00759396	KRT7,KRT80,KRT34,KRT86,KRT81

## Sheet: Table S7.7
HT-29
Down-regulated biological processes in response to 5-FU versus Uracil in sensitive HT-29 cell line - 42 transcripts
	Term name	Term ID	Adjusted p-value	Gene name
GO:MF	transferase activity, transferring acyl groups, acyl groups converted into alkyl on transfer	GO:0046912	0.0168281	HMGCS2,CLYBL
Up-regulated biological processes in response to 5-FU versus Uracil in sensitive HT-29 cell line - 314 transcripts
	Term name	Term ID	Adjusted p-value	Gene name
GO:BP	cornification	GO:0070268	4.14154e-06	KRT23,KRT12,KRT15,SPRR1A,PI3,SPRR3,KRT7,KRT86,KRT17,KLK5,KRT83,SPRR1B,KRT81
GO:BP	tissue development	GO:0009888	6.92975e-06	NKX3-1,KRT23,IGF2,HPSE,AKR1B1,PECAM1,KRT12,DUSP10,KRT15,HEG1,IL1B,FOXL1,PRDM1,PDGFB,LAMC2,CPLANE1,SPRR1A,CAV2,SEMA6B,PI3,LBH,CCN1,ANKRD1,WWTR1,DKK1,LAMA3,BRSK1,NRP2,SECTM1,SPRR3,PROX1,RBP4,ELF5,COL7A1,NGFR,KRT7,PHLDB2,KRT86,KRT17,SERPINB7,KLK5,KRT83,CAV1,CALB1,SCEL,FOXJ1,DUSP5,HDAC9,SEMA7A,SOCS3,SPRR1B,SCARA3,DHRS9,CDKN1A,ECM1,CST6,UPK2,MYH15,KRT81
GO:BP	multicellular organismal process	GO:0032501	0.000122279	GJA3,NKX3-1,GDF15,HSD3B1,KRT23,ATP2B4,EXTL1,SOAT1,IGF2,KPNA7,IL7R,REC8,ADCY4,HPSE,SYNPO,ATP6V0A4,ADD2,TRIM6,SORBS1,AKR1B1,VWF,PECAM1,TNNC2,IL1R1,CST1,MYBL1,PRDM8,CAVIN3,KRT12,TP53INP2,ANGPTL4,UBA7,DUSP10,ADGRB2,CCK,CNIH2,TFF2,TNFAIP3,TAGLN3,KRT15,HEG1,IL1B,SSC5D,FOXL1,HAP1,MPIG6B,PRDM1,PDGFB,LAMC2,SPIRE1,VSIR,CPLANE1,TFF1,TIMP2,MYO15B,CATSPER1,SPRR1A,GRPR,C19ORF57,REN,CGB7,BIRC3,CAV2,CCDC136,SPRE…
GO:BP	epithelium development	GO:0060429	0.000171564	NKX3-1,KRT23,HPSE,AKR1B1,PECAM1,KRT12,DUSP10,KRT15,HEG1,IL1B,PRDM1,PDGFB,CPLANE1,SPRR1A,PI3,LBH,CCN1,WWTR1,DKK1,LAMA3,BRSK1,SPRR3,PROX1,ELF5,NGFR,KRT7,PHLDB2,KRT86,KRT17,KLK5,KRT83,CAV1,CALB1,SCEL,FOXJ1,SOCS3,SPRR1B,DHRS9,CDKN1A,UPK2,KRT81
GO:BP	epithelial cell differentiation	GO:0030855	0.000580842	KRT23,AKR1B1,PECAM1,KRT12,KRT15,HEG1,IL1B,PRDM1,PDGFB,SPRR1A,PI3,LBH,WWTR1,SPRR3,PROX1,ELF5,KRT7,KRT86,KRT17,KLK5,KRT83,CAV1,SCEL,FOXJ1,SPRR1B,DHRS9,CDKN1A,UPK2,KRT81
GO:BP	secretion	GO:0046903	0.0016102	NKX3-1,MAFA,CD68,IGF2,SYT13,SLPI,SLC22A2,HPSE,TRIM6,VWF,PECAM1,TRPV6,CEACAM6,CCK,TFF2,TNFAIP3,SLC22A4,IL1B,SSC5D,HAP1,PDGFB,TIMP2,LAT2,RAB3B,CDA,REN,CD55,ANKRD1,CD22,IL1RN,STOM,BRSK1,MERTK,PLA2G2F,RBP4,APOE,CAV1,IL36RN,AXL,HDAC9,KISS1,AKAP12,PLAU,PTAFR,CSF2,ECM1
GO:BP	epidermis development	GO:0008544	0.00164385	KRT23,HPSE,KRT12,KRT15,LAMC2,SPRR1A,PI3,DKK1,LAMA3,SPRR3,COL7A1,NGFR,KRT7,KRT86,KRT17,KLK5,KRT83,SCEL,SPRR1B,CST6,KRT81
GO:BP	response to external biotic stimulus	GO:0043207	0.00191004	ICAM2,CD68,IFITM3,SLPI,TRIM6,MX1,DUSP10,APOBEC3B,TNFAIP3,IGHE,IL1B,SSC5D,IFI27,PRDM1,GRPR,REN,XAF1,BIRC3,ULBP2,IFI6,PTGES,PI3,CD55,ANKRD1,PALM3,IL23A,PLA2G2F,NCF2,MUC4,APOE,HLA-G,KLK5,CAV1,IL36RN,C4BPB,AXL,SH2D1B,AKAP12,PTGER1,PTAFR,SOCS3,CSF2,LY6G6C
GO:BP	negative regulation of catalytic activity	GO:0043086	0.00196218	ATP2B4,SLPI,CST1,ANGPTL4,DUSP10,TNFAIP3,HEG1,IL1B,TIMP2,BIRC3,BIRC7,IFI6,SPRED3,PI3,WWTR1,GPSM1,COL7A1,APOE,NGFR,SERPINB7,CAV1,ELFN2,DUSP5,PHACTR3,HDAC9,SOCS3,CDKN1A,ECM1,CST6
GO:BP	response to molecule of bacterial origin	GO:0002237	0.0026057	CD68,SLPI,TRIM6,DUSP10,TNFAIP3,IL1B,SSC5D,REN,PTGES,CD55,ANKRD1,PALM3,IL36RN,AXL,AKAP12,PTGER1,PTAFR,CSF2
GO:BP	cytokine-mediated signaling pathway	GO:0019221	0.00265323	IFITM3,IL7R,TRIM6,MX1,IL1R1,TFF2,TNFAIP3,IGHE,IL1B,IFI27,PDGFB,XAF1,BIRC3,IL2RG,IFI6,LTB,IL1RN,PALM3,IL23A,HLA-G,CAV1,IL36RN,AXL,PTAFR,SOCS3,CSF2,CDKN1A,ECM1
GO:BP	cell activation	GO:0001775	0.00276053	CD68,IGF2,SLPI,IL7R,HPSE,VWF,PECAM1,CEACAM6,DUSP10,TNFAIP3,IGHE,IL1B,MPIG6B,PRDM1,PDGFB,VSIR,TIMP2,LAT2,CDA,ULBP2,CD55,CD22,STOM,IL23A,MERTK,PLA2G2F,CD79A,APOE,HLA-G,CAV1,FOXJ1,PEAR1,AXL,HDAC9,SH2D1B,ADGRF5,AKAP12,PLAU,PTAFR,CSF2,CDKN1A
GO:BP	response to biotic stimulus	GO:0009607	0.00317278	ICAM2,CD68,IFITM3,SLPI,TRIM6,MX1,DUSP10,APOBEC3B,TNFAIP3,IGHE,IL1B,SSC5D,IFI27,PRDM1,GRPR,REN,XAF1,BIRC3,ULBP2,IFI6,PTGES,PI3,CD55,ANKRD1,PALM3,IL23A,PLA2G2F,NCF2,MUC4,APOE,HLA-G,KLK5,CAV1,IL36RN,C4BPB,AXL,SH2D1B,AKAP12,PTGER1,PTAFR,SOCS3,CSF2,LY6G6C
GO:BP	animal organ development	GO:0048513	0.00378304	NKX3-1,HSD3B1,KRT23,ATP2B4,IGF2,IL7R,REC8,HPSE,ADD2,AKR1B1,PECAM1,KRT12,DUSP10,TNFAIP3,KRT15,HEG1,IL1B,FOXL1,HAP1,MPIG6B,PRDM1,PDGFB,LAMC2,VSIR,CPLANE1,SPRR1A,REN,CAV2,LTB,SEMA6B,PI3,LBH,CCN1,ANKRD1,WWTR1,PDLIM4,DKK1,RBPMS2,LAMA3,NRP2,SPRR3,APLP1,IL23A,MERTK,PROX1,RBP4,ETNK2,CD79A,ELF5,TTC9,COL7A1,NGFR,KRT7,PHLDB2,HLA-G,KRT86,KRT17,SERPINB7,KLK5,KRT83,CAV1,CALB1,SCEL,FOXJ1,AXL,HDAC9,SEMA7A,ADGRF5…
GO:BP	immune response	GO:0006955	0.00408884	ICAM2,CD68,IFITM3,SLPI,IL7R,HPSE,TRIM6,MX1,PECAM1,IL1R1,CEACAM6,DUSP10,APOBEC3B,TNFAIP3,IGHE,IL1B,SSC5D,IFI27,PRDM1,VSIR,TIMP2,LAT2,CDA,XAF1,BIRC3,ULBP2,IL2RG,IFI6,LTB,PI3,CD55,CD22,IL1RN,STOM,SECTM1,IL23A,PLA2G2F,NCF2,MUC4,CD79A,APOE,HLA-G,KLK5,CAV1,IL36RN,FOXJ1,C4BPB,AXL,SEMA7A,SH2D1B,PLAU,PTAFR,SOCS3,CSF2,ECM1
GO:BP	response to other organism	GO:0051707	0.00467951	ICAM2,CD68,IFITM3,SLPI,TRIM6,MX1,DUSP10,APOBEC3B,TNFAIP3,IGHE,IL1B,SSC5D,IFI27,PRDM1,REN,XAF1,BIRC3,ULBP2,IFI6,PTGES,PI3,CD55,ANKRD1,PALM3,IL23A,PLA2G2F,NCF2,MUC4,APOE,HLA-G,KLK5,CAV1,IL36RN,C4BPB,AXL,SH2D1B,AKAP12,PTGER1,PTAFR,SOCS3,CSF2,LY6G6C
GO:BP	response to lipopolysaccharide	GO:0032496	0.00531009	CD68,SLPI,TRIM6,DUSP10,TNFAIP3,IL1B,REN,PTGES,CD55,ANKRD1,PALM3,IL36RN,AXL,AKAP12,PTGER1,PTAFR,CSF2
GO:BP	response to cytokine	GO:0034097	0.012074	NKX3-1,IFITM3,IL7R,TRIM6,MX1,IL1R1,TFF2,TNFAIP3,IGHE,IL1B,IFI27,PDGFB,TIMP2,XAF1,BIRC3,IL2RG,IFI6,LTB,PTGES,ANKRD1,LAPTM5,IL1RN,PALM3,NRP2,IL23A,HLA-G,CAV1,IL36RN,AXL,AKAP12,PTAFR,SOCS3,CSF2,CDKN1A,ECM1
GO:BP	positive regulation of phosphorus metabolic process	GO:0010562	0.0132679	NKX3-1,GDF15,ATP2B4,IGF2,ADCY4,TRIM6,FGD2,PECAM1,CAVIN3,CCK,IL1B,PDGFB,TIMP2,CAV2,BIRC7,C1QTNF2,CCN1,DKK1,GUCA2A,IL23A,MERTK,PROX1,APOE,CAV1,DUSP5,AXL,SEMA7A,KISS1,ADGRF5,AKAP12,PTAFR,SOCS3,CSF2,CDKN1A
GO:BP	positive regulation of phosphate metabolic process	GO:0045937	0.0132679	NKX3-1,GDF15,ATP2B4,IGF2,ADCY4,TRIM6,FGD2,PECAM1,CAVIN3,CCK,IL1B,PDGFB,TIMP2,CAV2,BIRC7,C1QTNF2,CCN1,DKK1,GUCA2A,IL23A,MERTK,PROX1,APOE,CAV1,DUSP5,AXL,SEMA7A,KISS1,ADGRF5,AKAP12,PTAFR,SOCS3,CSF2,CDKN1A
GO:BP	keratinization	GO:0031424	0.0140834	KRT23,KRT12,KRT15,SPRR1A,PI3,SPRR3,KRT7,KRT86,KRT17,KLK5,KRT83,SPRR1B,KRT81
GO:BP	cell communication	GO:0007154	0.0141386	GJA3,NKX3-1,GDF15,MAP1LC3A,PLPPR2,MAFA,ATP2B4,EXTL1,ICAM2,CD68,IGF2,IFITM3,IL7R,SLC22A2,ADCY4,HPSE,SYNPO,ATP6V0A4,TRIM6,FMOD,FGD2,SORBS1,AKR1B1,MX1,PECAM1,IL1R1,CAVIN3,CEACAM6,DUSP10,ADGRB2,CCK,CNIH2,TFF2,TNFAIP3,NXPH4,IGHE,HEG1,IL1B,FOXL1,IFI27,HAP1,MPIG6B,PDGFB,CGNL1,TFF1,TIMP2,LAT2,RAB3B,CDA,GPR162,GRPR,REN,XAF1,CGB7,SLC12A4,BIRC3,CAV2,BIRC7,IL2RG,IFI6,SPRED3,C1QTNF2,LTB,PTGES,SEMA6B,LBH,CCN1,…
GO:BP	cellular response to cytokine stimulus	GO:0071345	0.0147709	NKX3-1,IFITM3,IL7R,TRIM6,MX1,IL1R1,TFF2,TNFAIP3,IGHE,IL1B,IFI27,PDGFB,XAF1,BIRC3,IL2RG,IFI6,LTB,ANKRD1,LAPTM5,IL1RN,PALM3,NRP2,IL23A,HLA-G,CAV1,IL36RN,AXL,AKAP12,PTAFR,SOCS3,CSF2,CDKN1A,ECM1
GO:BP	secretion by cell	GO:0032940	0.0148216	NKX3-1,MAFA,CD68,IGF2,SYT13,SLPI,SLC22A2,HPSE,TRIM6,VWF,PECAM1,TRPV6,CEACAM6,CCK,TNFAIP3,IL1B,SSC5D,HAP1,PDGFB,TIMP2,LAT2,RAB3B,CDA,REN,CD55,ANKRD1,CD22,IL1RN,STOM,BRSK1,MERTK,RBP4,APOE,IL36RN,AXL,HDAC9,KISS1,AKAP12,PLAU,PTAFR,ECM1
GO:BP	negative regulation of molecular function	GO:0044092	0.0164839	NKX3-1,ATP2B4,SLPI,CST1,ANGPTL4,DUSP10,TNFAIP3,HEG1,IL1B,PDGFB,TIMP2,BIRC3,BIRC7,IFI6,SPRED3,PI3,WWTR1,DKK1,GPSM1,PROX1,COL7A1,APOE,NGFR,SERPINB7,CAV1,ELFN2,FOXJ1,DUSP5,PHACTR3,HDAC9,SOCS3,CDKN1A,ECM1,CST6
GO:BP	skin development	GO:0043588	0.0172367	KRT23,HPSE,KRT12,KRT15,SPRR1A,LTB,PI3,DKK1,SPRR3,NGFR,KRT7,KRT86,KRT17,KLK5,KRT83,SCEL,SPRR1B,KRT81
GO:BP	positive regulation of response to stimulus	GO:0048584	0.02027	NKX3-1,GDF15,ICAM2,IGF2,IL7R,HPSE,TRIM6,FGD2,SORBS1,AKR1B1,PECAM1,IL1R1,YPEL3,CAVIN3,CCK,TNFAIP3,IGHE,IL1B,HAP1,PDGFB,SPIRE1,TIMP2,LAT2,RAB3B,BIRC3,CAV2,BIRC7,SPRED3,C1QTNF2,CCN1,CD55,ANKRD1,CD22,APOL3,DKK1,SECTM1,IL23A,MUC4,CD79A,APOE,NGFR,HLA-G,KLK5,CAV1,SCEL,DUSP5,GPR20,C4BPB,AXL,SEMA7A,SH2D1B,KISS1,AKAP12,PTAFR,SOCS3,CSF2,ECM1
GO:BP	signaling	GO:0023052	0.0210824	NKX3-1,GDF15,PLPPR2,MAFA,ATP2B4,EXTL1,ICAM2,CD68,IGF2,IFITM3,IL7R,SLC22A2,ADCY4,HPSE,SYNPO,ATP6V0A4,TRIM6,FMOD,FGD2,SORBS1,AKR1B1,MX1,PECAM1,IL1R1,CAVIN3,CEACAM6,DUSP10,ADGRB2,CCK,CNIH2,TFF2,TNFAIP3,NXPH4,IGHE,HEG1,IL1B,FOXL1,IFI27,HAP1,MPIG6B,PDGFB,CGNL1,TFF1,TIMP2,LAT2,RAB3B,CDA,GPR162,GRPR,REN,XAF1,CGB7,SLC12A4,BIRC3,CAV2,BIRC7,IL2RG,IFI6,SPRED3,C1QTNF2,LTB,PTGES,SEMA6B,LBH,CCN1,CD55,CLIC3,ANK…
GO:BP	developmental process	GO:0032502	0.0225602	NKX3-1,GDF15,HSD3B1,KRT23,ATP2B4,EXTL1,SOAT1,CD68,IGF2,KPNA7,IL7R,REC8,HPSE,ADD2,TRIM6,FGD2,AKR1B1,PECAM1,MYBL1,YPEL3,PRDM8,KRT12,TP53INP2,ANGPTL4,DUSP10,ADGRB2,CCK,TNFAIP3,TAGLN3,KRT15,HEG1,IL1B,SSC5D,FOXL1,HAP1,MPIG6B,PRDM1,PDGFB,LAMC2,SPIRE1,VSIR,CPLANE1,TFF1,TIMP2,CATSPER1,SPRR1A,C19ORF57,REN,BIRC3,CAV2,CCDC136,SPRED3,TDRD9,LTB,SEMA6B,PI3,LBH,CCN1,ANKRD1,MYPN,WWTR1,PDLIM4,DKK1,RBPMS2,IL1RN,LA…
GO:BP	cell adhesion	GO:0007155	0.0283502	ICAM2,IGF2,IL7R,HPSE,ADD2,SORBS1,VWF,PECAM1,CEACAM6,DUSP10,IL1B,LAMC2,VSIR,CDHR4,CCN1,CD55,CD22,MYPN,CLDN9,IL1RN,LAMA3,NRP2,APLP1,IL23A,MERTK,PLA2G2F,MUC4,COL7A1,MSLNL,PHLDB2,HLA-G,CAV1,FOXJ1,PEAR1,AXL,PLAU,PTAFR,MSLN
GO:BP	innate immune response	GO:0045087	0.0295554	ICAM2,IFITM3,SLPI,TRIM6,MX1,DUSP10,APOBEC3B,TNFAIP3,IGHE,SSC5D,IFI27,PRDM1,XAF1,BIRC3,ULBP2,IFI6,CD55,IL23A,PLA2G2F,NCF2,MUC4,APOE,HLA-G,CAV1,IL36RN,C4BPB,AXL,SH2D1B,PTAFR,SOCS3
GO:BP	negative regulation of response to stimulus	GO:0048585	0.0309005	NKX3-1,GDF15,ATP2B4,IL7R,CAVIN3,DUSP10,CCK,TNFAIP3,HEG1,IL1B,MPIG6B,PDGFB,CGNL1,TIMP2,CAV2,IFI6,SPRED3,SEMA6B,LBH,CD55,CD22,WWTR1,DKK1,RBPMS2,IL1RN,PALM3,APLP1,APOE,NGFR,PHLDB2,HLA-G,CAV1,IL36RN,FOXJ1,DUSP5,C4BPB,PEAR1,SEMA7A,PLAU,SOCS3,CSF2,CDKN1A,ECM1
GO:BP	export from cell	GO:0140352	0.0310894	NKX3-1,MAFA,CD68,IGF2,SYT13,SLPI,SLC22A2,HPSE,TRIM6,VWF,PECAM1,TRPV6,CEACAM6,CCK,TNFAIP3,IL1B,SSC5D,HAP1,PDGFB,TIMP2,LAT2,RAB3B,CDA,REN,CD55,ANKRD1,CD22,IL1RN,STOM,BRSK1,MERTK,RBP4,APOE,IL36RN,AXL,HDAC9,KISS1,AKAP12,PLAU,PTAFR,ECM1
GO:BP	biological adhesion	GO:0022610	0.0316307	ICAM2,IGF2,IL7R,HPSE,ADD2,SORBS1,VWF,PECAM1,CEACAM6,DUSP10,IL1B,LAMC2,VSIR,CDHR4,CCN1,CD55,CD22,MYPN,CLDN9,IL1RN,LAMA3,NRP2,APLP1,IL23A,MERTK,PLA2G2F,MUC4,COL7A1,MSLNL,PHLDB2,HLA-G,CAV1,FOXJ1,PEAR1,AXL,PLAU,PTAFR,MSLN
GO:BP	immune effector process	GO:0002252	0.0317553	CD68,IFITM3,SLPI,IL7R,HPSE,TRIM6,MX1,PECAM1,IL1R1,CEACAM6,DUSP10,APOBEC3B,TNFAIP3,IGHE,IL1B,IFI27,TIMP2,LAT2,CDA,BIRC3,ULBP2,IFI6,CD55,CD22,STOM,IL23A,RBP4,HLA-G,KLK5,FOXJ1,C4BPB,SEMA7A,SH2D1B,PLAU,PTAFR
GO:BP	response to organic substance	GO:0010033	0.0329794	NKX3-1,GDF15,HSD3B1,MAP1LC3A,MAFA,ATP2B4,EXTL1,CD68,IGF2,IFITM3,SLPI,IL7R,ADCY4,ATP6V0A4,TRIM6,FMOD,SORBS1,AKR1B1,MX1,IL1R1,DUSP10,TFF2,TNFAIP3,IGHE,IL1B,SSC5D,IFI27,HAP1,PDGFB,TFF1,TIMP2,CATSPER1,REN,XAF1,CGB7,BIRC3,CAV2,IL2RG,IFI6,LTB,PTGES,LBH,CCN1,CD55,ANKRD1,DKK1,LAPTM5,RBPMS2,IL1RN,PALM3,NRP2,APLP1,IL23A,RBP4,APOE,NGFR,HLA-G,CAV1,CALB1,IL36RN,AXL,ERP27,HDAC9,AKAP12,PTGER1,PTAFR,SOCS3,CSF2,C…
GO:BP	regulation of cytokine-mediated signaling pathway	GO:0001959	0.0392214	TRIM6,IL1R1,TNFAIP3,BIRC3,IL1RN,PALM3,CAV1,IL36RN,AXL,SOCS3,ECM1
GO:BP	anatomical structure development	GO:0048856	0.0396629	NKX3-1,GDF15,HSD3B1,KRT23,ATP2B4,EXTL1,IGF2,KPNA7,IL7R,REC8,HPSE,ADD2,FGD2,AKR1B1,PECAM1,PRDM8,KRT12,ANGPTL4,DUSP10,ADGRB2,CCK,TNFAIP3,TAGLN3,KRT15,HEG1,IL1B,SSC5D,FOXL1,HAP1,MPIG6B,PRDM1,PDGFB,LAMC2,SPIRE1,VSIR,CPLANE1,TIMP2,CATSPER1,SPRR1A,C19ORF57,REN,CAV2,CCDC136,SPRED3,TDRD9,LTB,SEMA6B,PI3,LBH,CCN1,ANKRD1,MYPN,WWTR1,PDLIM4,DKK1,RBPMS2,IL1RN,LAMA3,BRSK1,NRP2,SECTM1,SPRR3,APLP1,IL23A,GPSM1,MER…
GO:BP	regulation of cell population proliferation	GO:0042127	0.0397955	NKX3-1,IGF2,IL7R,HPSE,AKR1B1,CEACAM6,DUSP10,CCK,TNFAIP3,IL1B,PRDM1,PDGFB,LAMC2,VSIR,TFF1,TIMP2,GRPR,CAV2,BIRC7,PTGES,LBH,CCN1,CD55,CD22,WWTR1,RBPMS2,NRP2,IL23A,PLA2G2F,PROX1,RBP4,APOE,NGFR,HLA-G,SERPINB7,CAV1,FOXJ1,KISS1,PLAU,PTAFR,CSF2,CDKN1A,ECM1
GO:BP	response to stimulus	GO:0050896	0.0407397	NKX3-1,GDF15,HSD3B1,MAP1LC3A,PLPPR2,MAFA,ATP2B4,EXTL1,ICAM2,CD68,IGF2,IFITM3,SYT13,SLPI,IL7R,SLC22A2,REC8,ADCY4,HPSE,SYNPO,ATP6V0A4,TRIM6,FMOD,FGD2,SORBS1,AKR1B1,MX1,VWF,PECAM1,IL1R1,CST1,TRPV6,YPEL3,CAVIN3,CYP3A7,ANGPTL4,CEACAM6,DUSP10,ADGRB2,APOBEC3B,CCK,CNIH2,TFF2,TNFAIP3,NXPH4,IGHE,HEG1,IL1B,SSC5D,FOXL1,IFI27,HAP1,MPIG6B,PRDM1,PDGFB,LAMC2,SPIRE1,CGNL1,VSIR,TFF1,TIMP2,LAT2,CATSPER1,RAB3B,CDA,G…
GO:BP	response to external stimulus	GO:0009605	0.0421301	GDF15,MAP1LC3A,ICAM2,CD68,IFITM3,SLPI,HPSE,TRIM6,MX1,IL1R1,DUSP10,APOBEC3B,CCK,TNFAIP3,IGHE,IL1B,SSC5D,IFI27,PRDM1,PDGFB,LAMC2,GRPR,REN,XAF1,BIRC3,ULBP2,IFI6,PTGES,SEMA6B,PI3,CCN1,CD55,ANKRD1,MYPN,PALM3,NRP2,IL23A,PLA2G2F,NCF2,PROX1,MUC4,APOE,NGFR,PHLDB2,HLA-G,KLK5,CAV1,SCEL,IL36RN,C4BPB,AXL,SEMA7A,SH2D1B,AKAP12,PLAU,PTGER1,PTAFR,SOCS3,CSF2,LY6G6C,GAST,CDKN1A
GO:BP	regulation of immune effector process	GO:0002697	0.0450489	IL7R,TRIM6,IL1R1,DUSP10,TNFAIP3,IL1B,BIRC3,CD55,CD22,IL23A,RBP4,HLA-G,KLK5,FOXJ1,C4BPB,SEMA7A,SH2D1B,PTAFR
GO:BP	leukocyte activation	GO:0045321	0.0470268	CD68,IGF2,SLPI,IL7R,HPSE,PECAM1,CEACAM6,DUSP10,TNFAIP3,IGHE,IL1B,PRDM1,VSIR,TIMP2,LAT2,CDA,ULBP2,CD55,CD22,STOM,IL23A,MERTK,PLA2G2F,CD79A,HLA-G,CAV1,FOXJ1,AXL,HDAC9,SH2D1B,ADGRF5,PLAU,PTAFR,CSF2,CDKN1A

## Sheet: Table S7.8
HT-29
Down-regulated biological processes in response to 5-FU + Irradiation versus Uracil in sensitive HT-29 cell line - 44 transcripts
	Term name	Term ID	Adjusted p-value	Gene name
GO:MF	transferase activity, transferring acyl groups, acyl groups converted into alkyl on transfer	GO:0046912	0.0178276	HMGCS2,CLYBL
KEGG	Tyrosine metabolism	KEGG:00350	0.00880694	DDC,ADH1C,HGD
Up-regulated biological processes in response to 5-FU + Irradiation versus Uracil in sensitive HT-29 cell line - 283 transcripts
	Term name	Term ID	Adjusted p-value	Gene name
GO:BP	tissue development	GO:0009888	3.40682e-07	UNC93A,PRLR,ANXA13,RETNLB
GO:BP	cornification	GO:0070268	1.81013e-05	UNC93A
GO:BP	epithelium development	GO:0060429	2.01025e-05	UNC93A,PRLR,ANXA13,RETNLB
GO:BP	multicellular organismal process	GO:0032501	5.22806e-05	SLC38A11,CLDN2,UNC93A,ADRA2A,PRLR,MGAM2,ADAMTS6,RETNLB,CXCR4,AC110285.6,MT1E,HSD17B8,PIR,RARRES1,HNF4G,LINC00261,H1FX,MT1X,COLCA1,HGD,ASNS,BTG2
GO:BP	epithelial cell differentiation	GO:0030855	0.000407208	UNC93A
GO:BP	epidermis development	GO:0008544	0.000460011	UNC93A,PRLR,RETNLB
GO:BP	animal organ development	GO:0048513	0.0007113	SLC38A11,CLDN2,UNC93A,PRLR,MGAM2,ADAMTS6,RETNLB,CXCR4,LINC00261
GO:BP	secretion	GO:0046903	0.00123068	PRLR,RETNLB,RARRES1,ADH1C,LINC00261
GO:BP	negative regulation of catalytic activity	GO:0043086	0.00134419	CLDN2,LINC00261,MT1X
GO:BP	developmental process	GO:0032502	0.00187553	SLC38A11,CLDN2,UNC93A,ADRA2A,PRLR,ANXA13,MGAM2,ADAMTS6,RETNLB,CXCR4,MT1E,LINC00261,COLCA1,ASNS,BTG2,AP000344.2
GO:BP	anatomical structure development	GO:0048856	0.00243766	SLC38A11,CLDN2,UNC93A,ADRA2A,PRLR,ANXA13,MGAM2,ADAMTS6,RETNLB,CXCR4,MT1E,LINC00261,COLCA1,ASNS,AP000344.2
GO:BP	cell activation	GO:0001775	0.00272635	PRLR,CXCR4,RARRES1,LINC00261
GO:BP	response to molecule of bacterial origin	GO:0002237	0.00389183	LINC00261
GO:BP	cell adhesion	GO:0007155	0.00471865	PRLR,ADAMTS6,CXCR4,MT1E,RARRES1
GO:BP	biological adhesion	GO:0022610	0.00529638	PRLR,ADAMTS6,CXCR4,MT1E,RARRES1
GO:BP	skin development	GO:0043588	0.00577672	UNC93A,PRLR,MGAM2,RETNLB
GO:BP	multicellular organism development	GO:0007275	0.00699382	SLC38A11,CLDN2,UNC93A,ADRA2A,PRLR,MGAM2,ADAMTS6,RETNLB,CXCR4,MT1E,LINC00261,COLCA1,ASNS
GO:BP	response to lipopolysaccharide	GO:0032496	0.00836497	LINC00261
GO:BP	secretion by cell	GO:0032940	0.0138092	PRLR,RETNLB,RARRES1,ADH1C,LINC00261
GO:BP	regulation of cytokine-mediated signaling pathway	GO:0001959	0.0180583	LINC00261
GO:BP	regulation of localization	GO:0032879	0.0187768	CLDN2,ANXA13,RETNLB,AC110285.6,MT1E,LINC00261
GO:BP	negative regulation of molecular function	GO:0044092	0.0226265	CLDN2,LINC00261,MT1X
GO:BP	leukocyte activation	GO:0045321	0.0230251	PRLR,CXCR4,LINC00261
GO:BP	positive regulation of cell migration	GO:0030335	0.0245862	ANXA13,MT1E
GO:BP	positive regulation of locomotion	GO:0040017	0.0276197	ANXA13,MT1E
GO:BP	export from cell	GO:0140352	0.028261	PRLR,RETNLB,RARRES1,ADH1C,LINC00261
GO:BP	keratinization	GO:0031424	0.0317711	UNC93A
GO:BP	system development	GO:0048731	0.0322022	SLC38A11,CLDN2,UNC93A,PRLR,MGAM2,ADAMTS6,RETNLB,CXCR4,MT1E,LINC00261,ASNS
GO:BP	regulation of cell population proliferation	GO:0042127	0.0325499	PRLR,LINC00261
GO:BP	regulation of response to cytokine stimulus	GO:0060759	0.0352172	LINC00261
GO:BP	blood vessel development	GO:0001568	0.0420343	CLDN2,PRLR,MT1E,LINC00261
GO:BP	positive regulation of cell motility	GO:2000147	0.0449773	ANXA13,MT1E
GO:BP	anatomical structure morphogenesis	GO:0009653	0.0450149	CLDN2,PRLR,ANXA13,RETNLB,MT1E,LINC00261,AP000344.2
GO:BP	intracellular signal transduction	GO:0035556	0.0487524	CLDN2,PRLR,RETNLB,ADH1C,LINC00261,AP000344.2
GO:BP	immune response	GO:0006955	0.0498199	PRLR,MGAM2,LINC00261

## Sheet: Table S7.9
HT-29
Down-regulated biological processes in response to induction of a chemoresistance in HT-29 cell line - 2061 transcripts
	Term name	Term ID	Adjusted p-value	Gene name
GO:BP	tissue development	GO:0009888	3.40682e-07	ABCA1,ABCC3,ABCC8,ABO,AC007191.1,AC007255.1,AC008514.1,AC008556.1,AC008750.8,AC008771.1,AC008895.1,AC009468.1,AC010735.2,AC010998.3,AC011468.5,AC011481.2,AC011498.4,AC012065.3,AC012368.2,AC016735.1,AC017074.1,AC020910.5,AC020922.1,AC021097.1,AC021945.1,AC022150.4,AC022509.1,AC023090.1,AC023794.4,AC025171.2,AC026495.2,AC046143.1,AC068580.1,AC068580.5,AC068888.1,AC073264.3,AC073342.1,AC074099.1,AC0…
GO:BP	cornification	GO:0070268	1.81013e-05	ABCA1,AC007191.1,AC012368.2,AC020910.5,AC022509.1,AC026495.2,AC068888.1,AC073264.3,AC079610.1,AC087667.1,AC104958.2,AC112254.1
GO:BP	epithelium development	GO:0060429	2.01025e-05	ABCA1,ABCC3,ABCC8,ABO,AC007191.1,AC008514.1,AC008556.1,AC008750.8,AC008771.1,AC009468.1,AC010998.3,AC011468.5,AC011481.2,AC011498.4,AC012368.2,AC016735.1,AC017074.1,AC020910.5,AC021097.1,AC021945.1,AC022509.1,AC025171.2,AC026495.2,AC046143.1,AC068580.1,AC068580.5,AC068888.1,AC073264.3,AC078922.1,AC079610.1,AC079848.2,AC087664.2,AC087667.1,AC091182.2,AC091588.1,AC100860.1,AC104958.2,AC106876.1,AC1…
GO:BP	multicellular organismal process	GO:0032501	5.22806e-05	MARCH3,AATK,ABCA1,ABCB11,ABCC3,ABCG1,ABCG2,ABO,AC002069.2,AC003005.1,AC003965.2,AC004066.2,AC004080.2,AC004080.3,AC004130.2,AC004160.2,AC004232.2,AC004522.5,AC005280.1,AC005550.2,AC005702.5,AC005722.3,AC006262.2,AC006296.3,AC007191.1,AC007255.1,AC007785.1,AC008514.1,AC008537.4,AC008556.1,AC008750.7,AC008750.8,AC008752.3,AC008771.1,AC008875.3,AC008895.1,AC009065.2,AC009185.1,AC009301.1,AC009468.1,…
GO:BP	epithelial cell differentiation	GO:0030855	0.000407208	ABCA1,AC007191.1,AC008514.1,AC008556.1,AC008771.1,AC009468.1,AC010998.3,AC011468.5,AC011481.2,AC012368.2,AC020910.5,AC021097.1,AC022509.1,AC026495.2,AC068580.1,AC068888.1,AC073264.3,AC078922.1,AC079610.1,AC079848.2,AC087664.2,AC087667.1,AC091588.1,AC104958.2,AC106876.1,AC107220.1,AC111170.3,AC112254.1
GO:BP	epidermis development	GO:0008544	0.000460011	ABCA1,ABCC3,ABO,AC007191.1,AC007255.1,AC012368.2,AC017074.1,AC020910.5,AC022509.1,AC025171.2,AC026495.2,AC046143.1,AC068888.1,AC073264.3,AC079160.1,AC079610.1,AC087664.2,AC087667.1,AC104958.2,AC108066.2,AC112254.1
GO:BP	animal organ development	GO:0048513	0.0007113	MARCH3,AATK,ABCA1,ABCC3,ABCG1,ABCG2,ABO,AC002069.2,AC004160.2,AC007191.1,AC007255.1,AC008514.1,AC008556.1,AC008750.8,AC008771.1,AC008895.1,AC009301.1,AC009468.1,AC010735.2,AC010894.3,AC010998.3,AC011468.5,AC011481.2,AC011498.4,AC012065.3,AC012354.3,AC012368.2,AC013268.3,AC016735.1,AC016877.3,AC017074.1,AC020656.2,AC020910.5,AC020922.1,AC021097.1,AC022150.4,AC022509.1,AC023090.1,AC025171.2,AC02518…
GO:BP	secretion	GO:0046903	0.00123068	ABCC3,ABO,AC004080.3,AC004080.6,AC004160.2,AC006262.1,AC006978.2,AC007000.1,AC007663.3,AC008752.3,AC008763.3,AC008870.5,AC008875.3,AC008895.1,AC009065.2,AC009301.1,AC009468.1,AC010487.2,AC010615.1,AC010998.3,AC011468.5,AC011479.1,AC011483.2,AC011593.1,AC011700.1,AC013268.3,AC018695.6,AC020922.1,AC021945.1,AC023794.6,AC025171.3,AC068533.2,AC073342.1,AC073539.1,AC091588.1,AC092299.1,AC092375.1,AC09…
GO:BP	negative regulation of catalytic activity	GO:0043086	0.00134419	AATK,AC004160.2,AC004522.5,AC006262.2,AC008556.1,AC008750.8,AC009468.1,AC010336.3,AC010487.1,AC010615.1,AC012368.2,AC016590.3,AC021097.1,AC022034.1,AC046143.1,AC048341.1,AC073539.1,AC074099.1,AC079160.1,AC090340.1,AC091214.1,AC091544.2,AC091588.1,AC092617.1,AC100860.1,AC107220.1,AC108066.2,AC108134.1
GO:BP	developmental process	GO:0032502	0.00187553	MARCH3,AATK,ABCA1,ABCB11,ABCC3,ABCC8,ABCG1,ABCG2,ABO,AC002069.2,AC003965.2,AC004160.2,AC005280.1,AC005702.5,AC005722.3,AC006001.2,AC006213.1,AC006262.2,AC006296.3,AC007191.1,AC007255.1,AC007663.3,AC007785.1,AC008514.1,AC008556.1,AC008750.8,AC008752.3,AC008771.1,AC008875.3,AC008895.1,AC009301.1,AC009468.1,AC009961.4,AC010478.1,AC010491.2,AC010615.1,AC010735.1,AC010735.2,AC010894.3,AC010998.3,AC011…
GO:BP	anatomical structure development	GO:0048856	0.00243766	MARCH3,AATK,ABCA1,ABCB11,ABCC3,ABCC8,ABCG1,ABCG2,ABO,AC002069.2,AC003965.2,AC004160.2,AC005280.1,AC005702.5,AC006001.2,AC006262.2,AC006296.3,AC007191.1,AC007255.1,AC007785.1,AC008514.1,AC008556.1,AC008750.8,AC008771.1,AC008875.3,AC008895.1,AC009301.1,AC009468.1,AC009961.4,AC010615.1,AC010735.1,AC010735.2,AC010894.3,AC010998.3,AC011468.1,AC011468.5,AC011479.1,AC011481.2,AC011498.4,AC012065.3,AC012…
GO:BP	cell activation	GO:0001775	0.00272635	ABCC3,AC002069.2,AC004080.3,AC004160.2,AC006978.2,AC007663.3,AC008750.8,AC008771.1,AC008895.1,AC009468.1,AC010487.2,AC010615.1,AC010894.3,AC010998.3,AC011468.5,AC011483.2,AC011593.1,AC011700.1,AC011997.1,AC016877.3,AC018695.6,AC020656.2,AC025171.3,AC068533.2,AC073539.1,AC079848.2,AC080013.1,AC091544.4,AC091588.1,AC092375.1,AC092617.1,AC092953.2,AC093725.2,AC096586.1,AC098818.2,AC098869.2,AC099568…
GO:BP	response to molecule of bacterial origin	GO:0002237	0.00389183	AC004160.2,AC007663.3,AC008750.8,AC008752.3,AC008875.3,AC009468.1,AC013268.3,AC018695.6,AC020922.1,AC022144.1,AC022182.1,AC092299.1,AC092375.1,AC093591.1,AC096586.1,AC099568.2,AC103591.2
GO:BP	cell adhesion	GO:0007155	0.00471865	ABCC3,ABCG2,AC002069.2,AC003965.2,AC004080.3,AC006978.2,AC007255.1,AC008537.4,AC008750.8,AC008895.1,AC009468.1,AC010487.2,AC010894.3,AC010998.3,AC012354.5,AC016735.1,AC016877.3,AC018648.1,AC018695.6,AC023090.1,AC023794.6,AC025171.2,AC025171.3,AC061961.1,AC068282.2,AC068533.2,AC068580.5,AC079160.1,AC079848.2,AC080037.2,AC090709.1,AC091544.4,AC091588.1,AC092375.1,AC093725.2,AC098818.2,AC103591.2,AC…
GO:BP	biological adhesion	GO:0022610	0.00529638	ABCC3,ABCG2,AC002069.2,AC003965.2,AC004080.3,AC006978.2,AC007255.1,AC008537.4,AC008750.8,AC008895.1,AC009468.1,AC010487.2,AC010894.3,AC010998.3,AC012354.5,AC016735.1,AC016877.3,AC018648.1,AC018695.6,AC023090.1,AC023794.6,AC025171.2,AC025171.3,AC061961.1,AC068282.2,AC068533.2,AC068580.5,AC079160.1,AC079848.2,AC080037.2,AC090709.1,AC091544.4,AC091588.1,AC092375.1,AC093725.2,AC098818.2,AC103591.2,AC…
GO:BP	skin development	GO:0043588	0.00577672	ABCA1,ABCC3,ABCG1,ABO,AC007191.1,AC012368.2,AC017074.1,AC020910.5,AC022509.1,AC026495.2,AC046143.1,AC068888.1,AC073264.3,AC079610.1,AC087664.2,AC087667.1,AC104958.2,AC112254.1
GO:BP	multicellular organism development	GO:0007275	0.00699382	MARCH3,AATK,ABCA1,ABCB11,ABCC3,ABCG1,ABCG2,ABO,AC002069.2,AC003965.2,AC004160.2,AC005280.1,AC005702.5,AC006262.2,AC006296.3,AC007191.1,AC007255.1,AC008514.1,AC008556.1,AC008750.8,AC008771.1,AC008875.3,AC008895.1,AC009301.1,AC009468.1,AC009961.4,AC010615.1,AC010735.1,AC010735.2,AC010894.3,AC010998.3,AC011468.1,AC011468.5,AC011479.1,AC011481.2,AC011498.4,AC012065.3,AC012354.3,AC012368.2,AC013268.3,…
GO:BP	response to lipopolysaccharide	GO:0032496	0.00836497	AC004160.2,AC007663.3,AC008750.8,AC008752.3,AC009468.1,AC013268.3,AC018695.6,AC020922.1,AC022144.1,AC022182.1,AC092299.1,AC092375.1,AC093591.1,AC096586.1,AC099568.2,AC103591.2
GO:BP	secretion by cell	GO:0032940	0.0138092	ABCC3,ABO,AC004080.3,AC004080.6,AC004160.2,AC006262.1,AC006978.2,AC007000.1,AC007663.3,AC008752.3,AC008870.5,AC008875.3,AC008895.1,AC009301.1,AC009468.1,AC010487.2,AC010615.1,AC010998.3,AC011468.5,AC011479.1,AC011483.2,AC011593.1,AC011700.1,AC013268.3,AC018695.6,AC020922.1,AC021945.1,AC023794.6,AC068533.2,AC073342.1,AC073539.1,AC092299.1,AC092375.1,AC092617.1,AC093725.2,AC096586.1,AC097487.1,AC10…
GO:BP	regulation of cytokine-mediated signaling pathway	GO:0001959	0.0180583	AC004160.2,AC008752.3,AC009185.1,AC016590.3,AC022182.1,AC023794.6,AC091588.1,AC092299.1,AC092375.1,AC100860.1,AC108134.1
GO:BP	regulation of localization	GO:0032879	0.0187768	AATK,ABCC8,ABO,AC003005.1,AC003965.2,AC004160.2,AC006026.3,AC006262.1,AC006978.2,AC007000.1,AC007255.1,AC007529.2,AC008537.4,AC008750.8,AC008752.3,AC008870.5,AC008875.3,AC009065.2,AC009185.1,AC009301.1,AC009468.1,AC010478.1,AC010487.2,AC010894.3,AC010998.3,AC011468.1,AC011468.5,AC011479.1,AC011700.1,AC012501.2,AC012531.6,AC013268.3,AC016735.1,AC016877.3,AC017074.1,AC020922.1,AC021945.1,AC022150.4…
GO:BP	negative regulation of molecular function	GO:0044092	0.0226265	AATK,AC004160.2,AC004522.5,AC006262.2,AC008556.1,AC008750.8,AC009468.1,AC010336.3,AC010487.1,AC010615.1,AC011468.5,AC012368.2,AC016590.3,AC017074.1,AC021097.1,AC022034.1,AC046143.1,AC048341.1,AC068580.1,AC073539.1,AC074099.1,AC079160.1,AC079848.2,AC090340.1,AC091214.1,AC091544.2,AC091588.1,AC092617.1,AC100860.1,AC107220.1,AC108066.2,AC108134.1
GO:BP	leukocyte activation	GO:0045321	0.0230251	ABCC3,AC002069.2,AC004160.2,AC006978.2,AC007663.3,AC008750.8,AC008771.1,AC008895.1,AC009468.1,AC010487.2,AC010615.1,AC010894.3,AC010998.3,AC011483.2,AC011593.1,AC011700.1,AC011997.1,AC016877.3,AC018695.6,AC020656.2,AC025171.3,AC068533.2,AC079848.2,AC080013.1,AC091544.4,AC091588.1,AC092375.1,AC092617.1,AC092953.2,AC093725.2,AC098869.2,AC099568.2,AC103591.2,AC107220.1
GO:BP	positive regulation of cell migration	GO:0030335	0.0245862	ABCC8,AC003965.2,AC006978.2,AC007255.1,AC009185.1,AC009468.1,AC010894.3,AC010998.3,AC011468.5,AC016735.1,AC016877.3,AC022150.4,AC023090.1,AC068580.1,AC091588.1,AC092617.1,AC092681.2,AC093725.2,AC096586.1,AC103591.2
GO:BP	positive regulation of locomotion	GO:0040017	0.0276197	ABCC8,AC003965.2,AC006978.2,AC007255.1,AC009185.1,AC009468.1,AC010894.3,AC010998.3,AC011468.5,AC012065.3,AC016735.1,AC016877.3,AC022150.4,AC023090.1,AC068580.1,AC091588.1,AC092617.1,AC092681.2,AC093725.2,AC096586.1,AC103591.2
GO:BP	export from cell	GO:0140352	0.028261	ABCC3,ABO,AC004080.3,AC004080.6,AC004160.2,AC006262.1,AC006978.2,AC007000.1,AC007663.3,AC008752.3,AC008870.5,AC008875.3,AC008895.1,AC009301.1,AC009468.1,AC010487.2,AC010615.1,AC010998.3,AC011468.5,AC011479.1,AC011483.2,AC011593.1,AC011700.1,AC013268.3,AC018695.6,AC020922.1,AC021945.1,AC023794.6,AC068533.2,AC073342.1,AC073539.1,AC092299.1,AC092375.1,AC092617.1,AC093725.2,AC096586.1,AC097487.1,AC10…
GO:BP	keratinization	GO:0031424	0.0317711	ABCA1,AC007191.1,AC012368.2,AC020910.5,AC022509.1,AC026495.2,AC068888.1,AC073264.3,AC079610.1,AC087667.1,AC104958.2,AC112254.1
GO:BP	system development	GO:0048731	0.0322022	MARCH3,AATK,ABCA1,ABCC3,ABCG1,ABCG2,ABO,AC002069.2,AC003965.2,AC004160.2,AC005702.5,AC006262.2,AC006296.3,AC007191.1,AC007255.1,AC008514.1,AC008556.1,AC008750.8,AC008771.1,AC008895.1,AC009301.1,AC009468.1,AC010615.1,AC010735.1,AC010735.2,AC010894.3,AC010998.3,AC011468.5,AC011479.1,AC011481.2,AC011498.4,AC012065.3,AC012354.3,AC012368.2,AC013268.3,AC016735.1,AC016877.3,AC017074.1,AC020656.2,AC02091…
GO:BP	regulation of cell population proliferation	GO:0042127	0.0325499	ABCC3,AC004160.2,AC006978.2,AC007255.1,AC008514.1,AC008556.1,AC008750.7,AC008750.8,AC008771.1,AC008895.1,AC009468.1,AC010487.1,AC010487.2,AC010491.2,AC010615.1,AC010894.3,AC011468.5,AC011479.1,AC011481.2,AC012065.3,AC012354.3,AC016735.1,AC016877.3,AC018695.6,AC022144.1,AC023090.1,AC025171.3,AC046143.1,AC068580.1,AC073342.1,AC073539.1,AC074099.1,AC079848.2,AC091544.4,AC091588.1,AC093725.2,AC097487…
GO:BP	regulation of response to cytokine stimulus	GO:0060759	0.0352172	AC004160.2,AC008752.3,AC009185.1,AC016590.3,AC022182.1,AC023794.6,AC091588.1,AC092299.1,AC092375.1,AC100860.1,AC108134.1
GO:BP	blood vessel development	GO:0001568	0.0420343	AATK,ABCC3,AC003965.2,AC004160.2,AC006262.2,AC008771.1,AC009468.1,AC010735.1,AC010998.3,AC011468.5,AC011498.4,AC016735.1,AC021097.1,AC023090.1,AC046143.1,AC068580.1,AC073539.1,AC074099.1,AC091544.4,AC091588.1,AC092617.1,AC092953.2,AC100860.1,AC108134.1
GO:BP	positive regulation of cell motility	GO:2000147	0.0449773	ABCC8,AC003965.2,AC006978.2,AC007255.1,AC009185.1,AC009468.1,AC010894.3,AC010998.3,AC011468.5,AC016735.1,AC016877.3,AC022150.4,AC023090.1,AC068580.1,AC091588.1,AC092617.1,AC092681.2,AC093725.2,AC096586.1,AC103591.2
GO:BP	anatomical structure morphogenesis	GO:0009653	0.0450149	AATK,ABCC3,ABCC8,ABO,AC003965.2,AC004160.2,AC006001.2,AC006262.2,AC006296.3,AC007255.1,AC007785.1,AC008556.1,AC008771.1,AC008895.1,AC009468.1,AC010735.1,AC010735.2,AC010998.3,AC011479.1,AC011498.4,AC012354.3,AC016735.1,AC017074.1,AC020922.1,AC021097.1,AC021945.1,AC022150.4,AC023090.1,AC023794.6,AC025154.2,AC025171.2,AC026495.2,AC046143.1,AC061961.1,AC068282.2,AC068533.2,AC068533.4,AC068580.1,AC06…
GO:BP	intracellular signal transduction	GO:0035556	0.0487524	AATK,ABCC3,ABO,AC004080.6,AC004160.2,AC006001.2,AC006026.3,AC008514.1,AC008556.1,AC008750.8,AC008870.5,AC008895.1,AC009301.1,AC009468.1,AC010336.3,AC010487.1,AC010487.2,AC010615.1,AC010735.1,AC010998.3,AC011468.5,AC011481.2,AC011483.2,AC012065.3,AC012501.2,AC012501.3,AC013268.3,AC016590.3,AC016735.1,AC016877.3,AC017074.1,AC020656.2,AC020922.1,AC021097.1,AC021945.1,AC022034.1,AC023794.3,AC023794.4…
GO:BP	immune response	GO:0006955	0.0498199	ABCC3,ABCG1,AC004160.2,AC006026.3,AC006978.2,AC007529.2,AC007663.3,AC008750.8,AC008752.3,AC008771.1,AC008875.3,AC009185.1,AC009468.1,AC010336.3,AC010487.2,AC010615.1,AC010894.3,AC010998.3,AC011483.2,AC011483.3,AC011593.1,AC011700.1,AC011997.1,AC012368.2,AC016590.3,AC016877.3,AC018695.6,AC020656.2,AC023794.4,AC023794.6,AC025171.3,AC026495.2,AC073539.1,AC079354.2,AC079848.2,AC080013.1,AC080037.2,AC…
GO:BP	cell adhesion	GO:0007155	7.38737e-09	ADAM8,ADD2,ADGRG1,AGR2,ALOX15,AMBP,AMIGO1,AMIGO2,ANGPT1,ANK3,ANXA9,APBA1,ARHGDIB,ARHGDIG,ATP1B1,AZGP1,BCAM,BMP2,CBLN1,CCL28,CD177,CD24,CD46,CD74,CDH1,CDH17,CDH7,CDHR5,CEACAM1,CEACAM5,CEACAM6,CGREF1,CHST4,CLDN1,CLDN11,CLDN2,CLDN3,CLDN9,COL16A1,COL17A1,CRB2,CTNNA2,CXCR3,CXCR4,CYP1B1,EFNA5,EFNB1,ENG,EPHA1,EPHB6,ERBB3,ESAM,FBLIM1,FBLN2,FLRT1,FLRT3,FMN1,FOXA1,FOXA2,FOXJ1,FREM2,FUT4,GBP1,GCNT2,GNE,GRHL…
GO:BP	biological adhesion	GO:0022610	1.10013e-08	ADAM8,ADD2,ADGRG1,AGR2,ALOX15,AMBP,AMIGO1,AMIGO2,ANGPT1,ANK3,ANXA9,APBA1,ARHGDIB,ARHGDIG,ATP1B1,AZGP1,BCAM,BMP2,CBLN1,CCL28,CD177,CD24,CD46,CD74,CDH1,CDH17,CDH7,CDHR5,CEACAM1,CEACAM5,CEACAM6,CGREF1,CHST4,CLDN1,CLDN11,CLDN2,CLDN3,CLDN9,COL16A1,COL17A1,CRB2,CTNNA2,CXCR3,CXCR4,CYP1B1,EFNA5,EFNB1,ENG,EPHA1,EPHB6,ERBB3,ESAM,FBLIM1,FBLN2,FLRT1,FLRT3,FMN1,FOXA1,FOXA2,FOXJ1,FREM2,FUT4,GBP1,GCNT2,GNE,GRHL…
GO:BP	regulation of cell adhesion	GO:0030155	1.07933e-07	ADAM8,ADGRG1,AGR2,ALOX15,ANGPT1,ANK3,ARHGDIB,ARHGDIG,BMP2,CCL28,CD24,CD46,CD74,CDH1,CEACAM1,CEACAM6,COL16A1,CXCR3,CXCR4,CYP1B1,EFNA5,EFNB1,EPHA1,EPHB6,ERBB3,FBLN2,FMN1,FOXA1,FOXA2,FOXJ1,FUT4,GBP1,GCNT2,HHLA2,HLA-DMB,ICAM1,IHH,IL1B,IL1RL2,IL1RN,IRAK1,ITGA6,ITPKB,LAMA3,LGALS9,LIMS2,LMO7,MAP3K8,MYB,MYO10,NEDD9,NF1,NFKBIZ,NLRP3,NRP1,ONECUT2,PELI1,PIK3CG,PIK3R1,PLA2G2A,PLA2G2F,PLXNA2,PLXNB1,PODXL,PRLR…
GO:BP	lipid metabolic process	GO:0006629	1.06946e-06	AACS,ABCA1,ABCB11,ABCB4,ABCG1,ABHD2,ACAA2,ACOT1,ACOT2,ACOT4,ACP6,ACSM3,ACSS1,ADGRF5,ADH1C,ADRA2A,AGMO,AGRN,AGT,AKR1B10,AKR1C1,AKR1C2,AKR1C3,AKR1C4,ALDH1A1,ALDH3B1,ALDH3B2,ALOX15,ALOX5,APOH,APOL1,ARV1,ATP6V1B1,ATP8B1,B3GALT4,BAX,BCO1,BMP2,CBR1,CD74,CDS1,CEACAM1,CES4A,CFTR,CRABP2,CROT,CYP1B1,CYP27A1,CYP2B6,CYP3A5,CYP3A7,CYP4F12,DEGS2,DGKE,DGKH,DHRS11,DHRS9,EDN1,F2,FA2H,FAAH,FAR2,FAXDC2,FUT3,G0S2,G6…
GO:BP	tissue development	GO:0009888	3.78405e-06	AACS,ADRB2,AGR2,AGRN,AGT,AKR1C1,AKR1C2,AKR1C3,ALOX15,ALPK3,ANXA4,ANXA9,AQP11,AQP3,ARID5B,ASCL2,ATOH1,ATP2C2,BARX1,BARX2,BAX,BGN,BMP2,CALML5,CBR1,CD24,CDX1,CEACAM1,CHD7,CLDN1,CLDN3,COCH,COL17A1,COL4A2,CRABP2,CRB2,CRIP1,CTSH,CXCR4,CYP1B1,DHRS9,DYRK1B,EDN1,EFNB1,EHF,ELF5,ENG,EPPK1,ERBB3,ESRP1,EVPLL,FA2H,FLRT3,FMN1,FOXA1,FOXA2,FOXJ1,FOXP1,FOXQ1,FREM2,G6PD,GCNT2,GCNT3,GJA5,GJB2,GRHL2,GRHL3,HNF1A,HNF1B…
GO:BP	regulation of hormone levels	GO:0010817	6.64648e-06	AACS,ABCC8,ADH1C,ADRA2A,AGT,AKR1B10,AKR1C1,AKR1C2,AKR1C3,AKR1C4,ALDH1A1,BCO1,BMP2,CACNA1D,CFTR,CHD7,CRABP2,CYP1B1,CYP27A1,CYP3A5,CYP3A7,DHRS11,DHRS9,EDN1,EFNA5,FAM3D,FFAR2,FFAR4,FOXA1,FOXA2,HCAR2,HNF1A,HNF1B,HNF4A,HSD17B2,HSD17B4,HSD3B1,ICA1,IL1B,IL1RN,ILDR1,ISL1,IYD,KISS1,KLK6,LRP5,MME,MYB,NMB,NNAT,NR0B2,NR1H4,PCSK6,PON3,PRKN,RAPGEF3,RASL10B,RBP4,REN,SDR16C5,SERPINA6,SHH,SLC2A1,SLC44A4,SMPD3,TAC…
GO:BP	lipid localization	GO:0010876	7.29596e-06	ABCA1,ABCA10,ABCA13,ABCB11,ABCB4,ABCC3,ABCG1,AGT,AKR1C1,AKR1C4,ANO3,ANO7,ANXA9,APOH,APOL1,APOL3,APOL6,ARV1,ATP10B,ATP11B,ATP8B1,ATP9A,CEACAM1,CFTR,CROT,EDN1,FFAR2,GRAMD1B,HNF1A,IL1B,LIPG,MAP2K6,MEST,MYB,NMB,NMUR2,NR1H3,NR1H4,PLA2G2A,PLA2G2F,PLA2G4F,PLA2R1,PLIN5,PLTP,PON1,PPARG,PRKN,RBP4,REN,SHH,SLCO1B1,SMIM22,SPNS2,SPNS3,SQLE,STARD10,STRA6,SYK,TMEM30B,TNFAIP8L3,VLDLR,XKR6,XKR9
GO:BP	lipid transport	GO:0006869	1.64135e-05	ABCA1,ABCA10,ABCA13,ABCB11,ABCB4,ABCC3,ABCG1,AGT,AKR1C1,AKR1C4,ANO3,ANO7,ANXA9,APOH,APOL1,APOL3,APOL6,ARV1,ATP10B,ATP11B,ATP8B1,ATP9A,CEACAM1,CFTR,CROT,EDN1,GRAMD1B,HNF1A,IL1B,LIPG,MAP2K6,MYB,NMB,NMUR2,NR1H3,NR1H4,PLA2G2A,PLA2G2F,PLA2G4F,PLA2R1,PLTP,PON1,PPARG,PRKN,RBP4,REN,SHH,SLCO1B1,SPNS2,SPNS3,STARD10,STRA6,SYK,TMEM30B,TNFAIP8L3,VLDLR,XKR6,XKR9
GO:BP	cell-cell adhesion	GO:0098609	4.94443e-05	ADAM8,ADD2,ALOX15,AMIGO1,AMIGO2,ANK3,ANXA9,BMP2,CBLN1,CCL28,CD177,CD24,CD46,CD74,CDH1,CDH17,CDH7,CDHR5,CEACAM1,CEACAM5,CEACAM6,CLDN1,CLDN11,CLDN2,CLDN3,CLDN9,COL16A1,CRB2,CTNNA2,CYP1B1,EFNA5,EFNB1,EPHB6,ESAM,FBLIM1,FLRT3,FOXA1,FOXA2,FOXJ1,FUT4,GCNT2,HHLA2,HLA-DMB,ICAM1,IGSF9,IHH,IL1B,IL1RL2,IL1RN,IRAK1,ITGA6,ITGB7,ITPKB,KIRREL3,KRT18,LAMA3,LGALS9,LIMS2,LMO7,MAP3K8,MMP24,MPZL2,MYB,MYO10,NECTIN1,NE…
GO:BP	secretion	GO:0046903	0.000165754	AACS,ABCA1,ABCA13,ABCB11,ABCB4,ABCC3,ABCC8,ABCG1,ADAM8,ADRA2A,AGR2,AGT,AGXT,ALDH3B1,ALOX5,ANGPT1,ANXA4,AOC1,APBA1,APOH,AQP5,ARFGEF1,ATP11B,BST2,C1QTNF5,C5,CACNA1D,CALML5,CBLN1,CD14,CD177,CD74,CEACAM1,CEACAM6,CFTR,CHD7,CHRM3,CREB3L1,CTSC,CTSD,CTSH,CTSS,CXCL1,EDN1,EFNA5,ENG,EPHB6,ERBB3,EXOC3L4,F5,FAM3D,FFAR2,FFAR4,FOXA2,FOXP1,FTH1,GATA2,GBP1,GCA,GCGR,GJA5,GLS2,HCAR2,HNF1A,HNF1B,HNF4A,HSPA1A,HSPA6,I…
GO:BP	cellular lipid metabolic process	GO:0044255	0.000245594	AACS,ABCG1,ABHD2,ACAA2,ACOT1,ACOT2,ACOT4,ACP6,ACSM3,ACSS1,ADGRF5,ADH1C,AGMO,AGRN,AGT,AKR1B10,AKR1C1,AKR1C2,AKR1C3,AKR1C4,ALDH1A1,ALDH3B1,ALDH3B2,ALOX15,ALOX5,APOH,ARV1,ATP6V1B1,B3GALT4,BAX,BCO1,CBR1,CD74,CDS1,CEACAM1,CRABP2,CROT,CYP1B1,CYP2B6,CYP3A5,CYP3A7,CYP4F12,DEGS2,DGKE,DGKH,DHRS9,EDN1,FA2H,FAAH,FUT3,GPD1,HMGCS2,HNF1A,HPGD,HSD17B4,IL1B,INPP5D,ITGB8,LARGE1,LIPE,LIPG,LPIN2,LRP8,MGLL,MOGAT3,NR1…
GO:BP	cellular hormone metabolic process	GO:0034754	0.000248786	ADH1C,AKR1B10,AKR1C1,AKR1C2,AKR1C3,AKR1C4,ALDH1A1,BCO1,BMP2,CRABP2,CYP1B1,CYP3A5,CYP3A7,DHRS11,DHRS9,HSD17B2,HSD17B4,HSD3B1,RBP4,SDR16C5,SHH,TSPOAP1,UGT1A1,UGT1A3,UGT1A8,UGT1A9,UGT2B7
GO:BP	positive regulation of cell adhesion	GO:0045785	0.000282581	ADAM8,ADGRG1,AGR2,ALOX15,ANGPT1,ANK3,CCL28,CD24,CD46,CD74,CEACAM6,COL16A1,EFNB1,EPHA1,EPHB6,FBLN2,FMN1,FOXA1,FOXA2,FUT4,GCNT2,HHLA2,HLA-DMB,ICAM1,IHH,IL1B,IL1RL2,IRAK1,ITGA6,ITPKB,LGALS9,LIMS2,MAP3K8,MYB,MYO10,NEDD9,NFKBIZ,NLRP3,NRP1,PIK3R1,PODXL,PRSS2,PYCARD,RIN2,S100A10,SERPINF2,SHH,SMOC2,STX3,SYK,TEK,TGFB2,TGM2,TNFRSF14,TPM1,UNC13D,VNN1,ZP3
GO:BP	icosanoid metabolic process	GO:0006690	0.000289496	AKR1C1,AKR1C2,AKR1C3,AKR1C4,ALOX15,ALOX5,ATP6V1B1,CBR1,CD74,CYP1B1,CYP2B6,CYP4F12,DPEP1,EDN1,FAAH,GGT6,HPGD,IL1B,MGLL,PLA2G4F,PON1,PON3,PTGS1,PTGS2,SYK
GO:BP	hormone metabolic process	GO:0042445	0.000756149	ADH1C,AKR1B10,AKR1C1,AKR1C2,AKR1C3,AKR1C4,ALDH1A1,BCO1,BMP2,CRABP2,CYP1B1,CYP27A1,CYP3A5,CYP3A7,DHRS11,DHRS9,FOXA1,HSD17B2,HSD17B4,HSD3B1,IL1B,IYD,KLK6,MME,PCSK6,PON3,RBP4,REN,SDR16C5,SERPINA6,SHH,SLC44A4,TPO,TSPOAP1,UGT1A1,UGT1A3,UGT1A8,UGT1A9,UGT2B7
GO:BP	flavonoid glucuronidation	GO:0052696	0.00142682	UGT1A1,UGT1A10,UGT1A3,UGT1A6,UGT1A8,UGT1A9
GO:BP	fatty acid derivative metabolic process	GO:1901568	0.00184161	AACS,AKR1C1,AKR1C2,AKR1C3,AKR1C4,ALOX15,ALOX5,ATP6V1B1,CBR1,CD74,CYP1B1,CYP2B6,CYP4F12,DPEP1,EDN1,FAAH,FAR2,GGT6,HMGCS2,HPGD,HSD17B4,IL1B,MGLL,PLA2G4F,PON1,PON3,PTGS1,PTGS2,SYK,THEM5
GO:BP	steroid metabolic process	GO:0008202	0.00191676	ABCA1,ABCB11,ABCG1,ACAA2,AGT,AKR1C1,AKR1C2,AKR1C3,AKR1C4,APOL1,ARV1,ATP8B1,BMP2,CFTR,CYP1B1,CYP27A1,CYP2B6,CYP3A5,CYP3A7,DHRS11,DHRS9,FAXDC2,G6PD,HMGCS2,HNF1A,HSD17B2,HSD17B4,HSD3B1,IL1B,LIPE,LRP5,NR0B2,NR1H4,PON1,PRLR,PROX1,RORC,SERPINA6,SHH,SQLE,STS,SULT2B1,TSPOAP1,UGT1A1,UGT1A8,UGT2B7,VLDLR
GO:BP	retinoid metabolic process	GO:0001523	0.00226172	ADH1C,AGRN,AKR1B10,AKR1C1,AKR1C3,AKR1C4,ALDH1A1,BCO1,CRABP2,CYP1B1,CYP3A5,CYP3A7,DHRS9,LRP8,RARRES2,RBP4,SDR16C5,STRA6,UGT1A1,UGT1A3,UGT1A8,UGT1A9
GO:BP	ammonium ion metabolic process	GO:0097164	0.00574732	AGMAT,AKR1B10,AKR1C1,AKR1C2,AKR1C3,AKR1C4,BCHE,CDS1,CROT,DDC,DEGS2,HNMT,LPIN2,PAOX,PLA2G2A,PLA2G2F,PLA2G4E,PLA2G4F,PLAAT1,PLAAT2,PLAAT3,PLAAT4,PLBD1,PON1,PRKN,SARDH,SGPP2,SLC44A4,SMPD3,SPHK2,STARD10,TGFB2,TH
GO:BP	diterpenoid metabolic process	GO:0016101	0.0061748	ADH1C,AGRN,AKR1B10,AKR1C1,AKR1C3,AKR1C4,ALDH1A1,BCO1,CRABP2,CYP1B1,CYP3A5,CYP3A7,DHRS9,LRP8,RARRES2,RBP4,SDR16C5,STRA6,UGT1A1,UGT1A3,UGT1A8,UGT1A9
GO:BP	export from cell	GO:0140352	0.00628833	AACS,ABCA1,ABCA13,ABCC8,ABCG1,ABCG2,ADAM8,ADRA2A,AGT,ALDH3B1,ALOX5,ANGPT1,ANXA4,AOC1,APBA1,APOH,ARFGEF1,ATP11B,ATP1B1,BST2,C1QTNF5,C5,CACNA1D,CALML5,CBLN1,CD14,CD177,CEACAM1,CEACAM6,CFTR,CHD7,CREB3L1,CTSC,CTSD,CTSH,CTSS,CXCL1,EDN1,EFNA5,ENG,EPHB6,EXOC3L4,F5,FAM3D,FFAR2,FFAR4,FOXA2,FOXP1,FTH1,GATA2,GBP1,GCA,GCGR,GJA5,GLS2,HCAR2,HNF1A,HNF1B,HNF4A,HSPA1A,HSPA6,ICA1,IL1B,IL1R2,IL1RN,IL36RN,ILDR1,IQGA…
GO:BP	organic anion transport	GO:0015711	0.00670517	ABCA1,ABCB11,ABCB4,ABCC3,ABCG1,ABCG2,AGT,AGXT,AKR1C1,AKR1C4,ANO3,ANO7,APBA1,ATP10B,ATP11B,ATP8B1,ATP9A,CA12,CEACAM1,CFTR,CROT,EDN1,GLS2,HNF1A,IL1B,MAP2K6,NF1,NMB,NMUR2,NR1H4,PLA2G2A,PLA2G2F,PLA2G4F,PLA2R1,PLTP,PPARG,SFXN5,SLC16A12,SLC16A4,SLC1A7,SLC25A13,SLC26A9,SLC2A1,SLC37A1,SLC38A11,SLC38A4,SLC44A4,SLC4A4,SLC52A3,SLC6A14,SLC6A20,SLC7A7,SLCO1B1,SLCO5A1,STARD10,STRA6,SYK,TMEM30B,TNFAIP8L3,TSPOAP…
GO:BP	cell migration	GO:0016477	0.00724295	ABCC8,ABHD2,ACKR4,ADAM8,ADD2,ADGRG1,ADRA2A,AGT,ANGPT1,APOH,ARHGDIB,ARID5B,ATOH1,ATP1B1,AUTS2,BAX,BMP2,BST2,C5,CCL14,CCL15,CCL15-CCL14,CCL28,CCRL2,CD177,CD24,CD74,CDH1,CEACAM1,CEACAM5,CEACAM6,CEMIP,CLDN1,CLDN3,CRB2,CTNNA2,CTSH,CXCL1,CXCL17,CXCL6,CXCR3,CXCR4,CYP1B1,DPEP1,EDN1,EFNB1,ENG,EPHA1,EPPK1,ESAM,F2,FFAR2,FLRT3,FOXJ1,FOXP1,FUT4,GAB1,GATA2,GCNT2,GRB14,HOXB9,ICAM1,IGSF10,IL1B,INPP5D,ISL1,ITGA1,…
GO:BP	cell junction organization	GO:0034330	0.00753942	ABCC8,AGT,CD177,CDH1,CDH17,CDH7,CLDN1,CLDN11,CLDN3,CLDN9,COL16A1,COL17A1,EFNA5,ESAM,FBLIM1,FMN1,GJA5,GJB1,GJB2,GJB6,GRHL2,IL1B,INAVA,ITGA6,LAMA3,LAMB3,LIMS2,NECTIN1,NECTIN2,NECTIN4,NR1H4,NRP1,PLEKHA7,POF1B,PTPRO,ROCK2,S100A10,TEK,TGFB2,VASP,WNT11,ZNF703
GO:BP	epithelium development	GO:0060429	0.00778789	AGR2,AGT,AKR1C1,AKR1C2,AKR1C3,ANXA4,ANXA9,AQP11,AQP3,ATOH1,ATP2C2,BARX1,BAX,BMP2,CBR1,CD24,CDX1,CEACAM1,CHD7,CLDN1,CLDN3,CRB2,CTSH,CXCR4,DHRS9,EDN1,EHF,ELF5,ENG,EPPK1,ESRP1,FA2H,FLRT3,FMN1,FOXA1,FOXJ1,FOXP1,FOXQ1,FREM2,GJA5,GRHL2,GRHL3,HNF1B,HNF4A,HSD17B4,ICAM1,IHH,IL1B,IVL,KLF5,KLHL3,KLK12,KRT13,KRT17,KRT18,KRT20,KRT40,KRT8,KRT80,KRT83,KRTAP4-1,LAMA3,LFNG,LGR5,LIPK,LMO4,LRP5,MAGI2,MLLT3,NEUROG3,…
GO:BP	terpenoid metabolic process	GO:0006721	0.00802014	ADH1C,AGRN,AKR1B10,AKR1C1,AKR1C3,AKR1C4,ALDH1A1,BCO1,CRABP2,CYP1B1,CYP3A5,CYP3A7,DHRS9,HMGCS2,LRP8,RARRES2,RBP4,SDR16C5,STRA6,UGT1A1,UGT1A3,UGT1A8,UGT1A9
GO:BP	prostaglandin metabolic process	GO:0006693	0.00885708	AKR1C1,AKR1C2,AKR1C3,AKR1C4,ATP6V1B1,CBR1,CD74,EDN1,HPGD,IL1B,PLA2G4F,PTGS1,PTGS2
GO:BP	prostanoid metabolic process	GO:0006692	0.00885708	AKR1C1,AKR1C2,AKR1C3,AKR1C4,ATP6V1B1,CBR1,CD74,EDN1,HPGD,IL1B,PLA2G4F,PTGS1,PTGS2
GO:BP	response to external stimulus	GO:0009605	0.0101697	AACS,ABCA1,ABCC8,ACKR4,ADAM8,ADRB2,AGRN,AGT,AKR1C3,ALDH3A1,AMIGO1,ANGPT1,ANO3,ANXA9,AOC1,APOH,APOL1,AQP2,AQP3,ATOH1,B3GALT5,BATF,BATF2,BCHE,BCKDHB,BHLHA15,BMP2,BST2,C15ORF48,C4BPA,C4BPB,C5,CABP4,CARD9,CCL14,CCL15,CCL15-CCL14,CCL28,CCRL2,CD14,CD177,CD24,CD46,CD74,CDS1,CEACAM1,CFH,CGAS,CHD7,CLDN1,CLDN3,CNGA1,COCH,COLEC10,CTNNA2,CTSC,CTSS,CXCL1,CXCL17,CXCL6,CXCR3,CXCR4,DAP,DAPK1,DEFB1,DHX58,DOK4,DTX…
GO:BP	monocarboxylic acid transport	GO:0015718	0.0104345	ABCB11,ABCB4,ABCC3,ABCG2,AKR1C1,AKR1C4,APBA1,ATP8B1,CEACAM1,CROT,EDN1,HNF1A,IL1B,MAP2K6,NF1,NMB,NMUR2,NR1H4,PLA2G2A,PLA2G2F,PLA2G4F,PLA2R1,PPARG,SLC16A12,SLC16A4,SLCO1B1,STARD10,STRA6,SYK
GO:BP	primary alcohol metabolic process	GO:0034308	0.0148165	ACSS1,ADH1C,AKR1B10,AKR1C1,AKR1C2,AKR1C3,AKR1C4,ALDH1A1,ALDH3B1,ALDH3B2,BCO1,BMP2,CYP1B1,CYP3A5,CYP3A7,DHRS9,GPD1,RBP4,SDR16C5
GO:BP	epithelial cell differentiation	GO:0030855	0.0150792	AGR2,AKR1C1,AKR1C2,AKR1C3,ANXA4,ANXA9,AQP3,ATOH1,BARX1,BMP2,CBR1,CD24,CEACAM1,CLDN1,CLDN3,CXCR4,DHRS9,EHF,ELF5,ENG,ESRP1,FA2H,FOXA1,FOXJ1,GRHL2,HNF1B,HNF4A,HSD17B4,ICAM1,IHH,IL1B,IVL,KLF5,KLK12,KRT13,KRT17,KRT18,KRT20,KRT40,KRT8,KRT80,KRT83,KRTAP4-1,LIPK,MAGI2,NEUROG3,NRP1,ONECUT2,OVOL2,PCSK6,PI3,PLAAT4,PODXL,POF1B,PPARG,PRLR,PROC,PROX1,PRSS8,PTK6,PTPRO,RAB25,RAPGEF3,RIPOR2,ROCK2,SCEL,SLC44A4,SLI…
GO:BP	drug metabolic process	GO:0017144	0.0151145	AACS,ACSS1,ADH1C,AGT,AGXT,AKR1B10,AKR1C1,AKR1C2,AKR1C3,AKR1C4,ALDH1A1,ALDH3B1,ALDH3B2,AMN,ATPSCKMT,BCHE,BGN,BMP2,CBR1,CKMT1A,CKMT1B,CTSH,CYP1B1,CYP27A1,CYP2B6,CYP2W1,CYP3A5,CYP4F12,DDAH1,DDC,DHRS9,DPEP1,DSEL,EDN1,GCHFR,GGT6,GNE,GPX3,HBQ1,HGD,HMGCS2,HSD17B4,ICAM1,IL1B,KYNU,MCCC2,ME3,NNT,NOX1,NOXO1,NPL,PAOX,PRKN,PRSS1,PTGS2,QPRT,ROCK2,SLC25A13,SLC44A4,SLC52A3,SPHK2,ST3GAL1,TCN1,TCN2,TGFB2,TH,TLR4,T…
GO:BP	xenobiotic glucuronidation	GO:0052697	0.0152341	UGT1A1,UGT1A10,UGT1A3,UGT1A6,UGT1A8,UGT1A9
GO:BP	monocarboxylic acid metabolic process	GO:0032787	0.0183213	AACS,ABCB11,ACAA2,ACOT1,ACOT2,ACOT4,ACSM3,ACSS1,ADH1C,AGXT,AKR1C1,AKR1C2,AKR1C3,AKR1C4,ALOX15,ALOX5,ARV1,ATP6V1B1,ATP8B1,BGN,CBR1,CD74,CEACAM1,CKMT1A,CKMT1B,CRABP2,CROT,CYP1B1,CYP27A1,CYP2B6,CYP3A5,CYP3A7,CYP4F12,DHRS9,DSEL,EDN1,FA2H,FAAH,FBP1,GPD1,HNF1A,HPGD,HSD17B4,IL1B,KYNU,LIPE,LPIN2,MCCC2,ME3,MGLL,NR1H3,NR1H4,PLA2G4F,PLIN5,PON1,PON3,PPARG,PRKAG3,PROX1,PTGS1,PTGS2,SLC45A3,TH,THEM5,THNSL2,UGT1…
GO:BP	localization of cell	GO:0051674	0.02142	ABCC8,ABHD2,ACKR4,ADAM8,ADD2,ADGRG1,ADRA2A,AGT,ANGPT1,APOH,ARHGDIB,ARID5B,ATOH1,ATP1B1,AUTS2,BAX,BMP2,BST2,C5,CATSPERZ,CCL14,CCL15,CCL15-CCL14,CCL28,CCRL2,CD177,CD24,CD74,CDH1,CEACAM1,CEACAM5,CEACAM6,CEMIP,CLDN1,CLDN3,CRB2,CTNNA2,CTSH,CXCL1,CXCL17,CXCL6,CXCR3,CXCR4,CYP1B1,DEFB1,DNAH3,DNAH7,DPEP1,EDN1,EFNB1,ENG,EPHA1,EPPK1,ERBB3,ESAM,F2,FFAR2,FLRT3,FOXJ1,FOXP1,FUT4,GAB1,GAS2L2,GATA2,GCNT2,GRB14,HO…
GO:BP	cell motility	GO:0048870	0.02142	ABCC8,ABHD2,ACKR4,ADAM8,ADD2,ADGRG1,ADRA2A,AGT,ANGPT1,APOH,ARHGDIB,ARID5B,ATOH1,ATP1B1,AUTS2,BAX,BMP2,BST2,C5,CATSPERZ,CCL14,CCL15,CCL15-CCL14,CCL28,CCRL2,CD177,CD24,CD74,CDH1,CEACAM1,CEACAM5,CEACAM6,CEMIP,CLDN1,CLDN3,CRB2,CTNNA2,CTSH,CXCL1,CXCL17,CXCL6,CXCR3,CXCR4,CYP1B1,DEFB1,DNAH3,DNAH7,DPEP1,EDN1,EFNB1,ENG,EPHA1,EPPK1,ERBB3,ESAM,F2,FFAR2,FLRT3,FOXJ1,FOXP1,FUT4,GAB1,GAS2L2,GATA2,GCNT2,GRB14,HO…
GO:BP	xenobiotic metabolic process	GO:0006805	0.0249953	ACY3,AKR1C1,AKR7A3,ALDH3A1,AOC1,BCHE,CYP1B1,CYP2B6,CYP2W1,CYP3A5,CYP3A7,DPEP1,HNF4A,PON3,PTGS1,RORC,STAT5A,UGT1A1,UGT1A10,UGT1A3,UGT1A6,UGT1A8,UGT1A9
GO:BP	secretion by cell	GO:0032940	0.0254784	AACS,ABCA1,ABCA13,ABCC8,ABCG1,ADAM8,ADRA2A,AGT,ALDH3B1,ALOX5,ANGPT1,ANXA4,AOC1,APBA1,APOH,ARFGEF1,ATP11B,BST2,C1QTNF5,C5,CACNA1D,CALML5,CBLN1,CD14,CD177,CEACAM1,CEACAM6,CFTR,CHD7,CREB3L1,CTSC,CTSD,CTSH,CTSS,CXCL1,EDN1,EFNA5,ENG,EPHB6,EXOC3L4,F5,FAM3D,FFAR2,FFAR4,FOXA2,FOXP1,FTH1,GATA2,GBP1,GCA,GCGR,GJA5,GLS2,HCAR2,HNF1A,HNF1B,HNF4A,HSPA1A,HSPA6,ICA1,IL1B,IL1R2,IL1RN,IL36RN,ILDR1,IQGAP2,ISL1,ITGB6…
GO:BP	regulation of locomotion	GO:0040012	0.0255935	ABCC8,ABHD2,ADAM8,ADGRG1,ADRA2A,AGT,ANGPT1,APOH,ARHGDIB,BMP2,BST2,C5,CCL28,CD74,CDH1,CEACAM1,CEACAM6,CEMIP,CHMP4B,CHMP4C,CLDN1,CLDN3,CTNNA2,CTSH,CXCL17,CXCR3,CXCR4,CYP1B1,DEFB1,DPEP1,EDN1,ENG,EPHA1,EPPK1,ERBB3,FOXP1,FUT4,GAB1,GAS2L2,GATA2,GCNT2,ICAM1,IGSF10,IL1B,ITGA6,LAMA3,LGALS9,LGR6,LMO4,MAGI2,MCTP1,MGAT3,MICOS10-NBL1,MIR196A1,MIR200A,MIR200B,NEDD9,NF1,NRP1,ONECUT2,PADI2,PIK3R1,PIK3R3,PLXNA2,P…
GO:BP	unsaturated fatty acid metabolic process	GO:0033559	0.029979	AKR1C1,AKR1C2,AKR1C3,AKR1C4,ALOX15,ALOX5,ATP6V1B1,CBR1,CD74,CYP1B1,CYP2B6,CYP4F12,EDN1,FAAH,HPGD,HSD17B4,IL1B,MGLL,PLA2G4F,PTGS1,PTGS2
GO:BP	regulation of transforming growth factor beta production	GO:0071634	0.0349522	CD24,CD46,ITGB6,ITGB8,LGALS9,LUM,MYB,PTGS2,SERPINF2,TGFB2,WNT11
GO:BP	cellular glucuronidation	GO:0052695	0.0369253	UGT1A1,UGT1A10,UGT1A3,UGT1A4,UGT1A6,UGT1A8,UGT1A9,UGT2B7
GO:BP	cell-cell junction organization	GO:0045216	0.037	ABCC8,AGT,CD177,CDH1,CDH17,CDH7,CLDN1,CLDN11,CLDN3,CLDN9,ESAM,GJA5,GJB1,GJB2,GJB6,GRHL2,IL1B,INAVA,LIMS2,NECTIN1,NECTIN2,NECTIN4,NR1H4,PLEKHA7,POF1B,PTPRO,ROCK2,TGFB2,WNT11,ZNF703
GO:BP	locomotion	GO:0040011	0.0392002	ABCC8,ABHD2,ACKR4,ADAM8,ADD2,ADGRG1,ADRA2A,AGRN,AGT,ANGPT1,APOH,ARHGDIB,ARID5B,ATOH1,ATP1B1,AUTS2,BAX,BMP2,BST2,C5,CATSPERZ,CCL14,CCL15,CCL15-CCL14,CCL28,CCRL2,CD177,CD24,CD74,CDH1,CEACAM1,CEACAM5,CEACAM6,CEMIP,CHMP4B,CHMP4C,CLDN1,CLDN3,COLEC10,CRB2,CTNNA2,CTSH,CXCL1,CXCL17,CXCL6,CXCR3,CXCR4,CYP1B1,DEFB1,DNAH3,DNAH7,DOK4,DPEP1,EDN1,EFNA5,EFNB1,ENG,EPHA1,EPPK1,ERBB3,ESAM,F2,FFAR2,FLRT3,FOXJ1,FOXP1…
GO:BP	regulation of cell-cell adhesion	GO:0022407	0.0421633	ADAM8,ALOX15,ANK3,BMP2,CCL28,CD24,CD46,CD74,CDH1,CEACAM1,CEACAM6,EFNA5,EFNB1,EPHB6,FOXA1,FOXA2,FOXJ1,FUT4,GCNT2,HHLA2,HLA-DMB,ICAM1,IHH,IL1B,IL1RL2,IL1RN,IRAK1,ITGA6,ITPKB,LGALS9,MAP3K8,MYB,MYO10,NFKBIZ,NLRP3,PELI1,PIK3R1,PLA2G2A,PLA2G2F,PODXL,PYCARD,RIPOR2,SERPINF2,SHH,SPINT2,SWAP70,SYK,TNFRSF14,TNFRSF21,VNN1,ZNF703,ZP3
GO:BP	isoprenoid metabolic process	GO:0006720	0.0423447	ADH1C,AGRN,AKR1B10,AKR1C1,AKR1C3,AKR1C4,ALDH1A1,BCO1,CRABP2,CYP1B1,CYP3A5,CYP3A7,DHRS9,HMGCS2,LRP8,RARRES2,RBP4,SDR16C5,STRA6,TH,UGT1A1,UGT1A3,UGT1A8,UGT1A9
GO:BP	anion transport	GO:0006820	0.0430319	ABCA1,ABCB11,ABCB4,ABCC3,ABCG1,ABCG2,AGT,AGXT,AKR1C1,AKR1C4,ANO3,ANO7,APBA1,APOL1,ATP10B,ATP11B,ATP8B1,ATP9A,CA12,CEACAM1,CFTR,CLCA4,CLIC5,CROT,EDN1,FXYD3,GABRE,GLS2,HNF1A,IL1B,MAP2K6,NF1,NMB,NMUR2,NR1H4,PDZK1,PLA2G2A,PLA2G2F,PLA2G4F,PLA2R1,PLTP,PPARG,SFXN5,SLC12A2,SLC16A12,SLC16A4,SLC17A4,SLC17A9,SLC1A7,SLC25A13,SLC26A9,SLC2A1,SLC37A1,SLC38A11,SLC38A4,SLC44A4,SLC4A4,SLC52A3,SLC6A14,SLC6A20,SLC7A…
GO:BP	regulation of cell migration	GO:0030334	0.0432028	ABCC8,ABHD2,ADAM8,ADGRG1,ADRA2A,AGT,ANGPT1,APOH,ARHGDIB,BMP2,BST2,C5,CCL28,CD74,CDH1,CEACAM1,CEACAM6,CEMIP,CLDN1,CLDN3,CTNNA2,CTSH,CXCL17,CXCR3,CXCR4,CYP1B1,DPEP1,EDN1,ENG,EPHA1,EPPK1,FOXP1,FUT4,GAB1,GATA2,GCNT2,ICAM1,IGSF10,IL1B,ITGA6,LAMA3,LGALS9,LGR6,LMO4,MAGI2,MCTP1,MGAT3,MICOS10-NBL1,MIR196A1,MIR200A,MIR200B,NEDD9,NF1,NRP1,ONECUT2,PADI2,PIK3R1,PIK3R3,PLXNA2,PLXNB1,PODXL,PPARG,PROX1,PRR5L,PTG…
GO:BP	regulation of cell motility	GO:2000145	0.0477267	ABCC8,ABHD2,ADAM8,ADGRG1,ADRA2A,AGT,ANGPT1,APOH,ARHGDIB,BMP2,BST2,C5,CCL28,CD74,CDH1,CEACAM1,CEACAM6,CEMIP,CLDN1,CLDN3,CTNNA2,CTSH,CXCL17,CXCR3,CXCR4,CYP1B1,DEFB1,DPEP1,EDN1,ENG,EPHA1,EPPK1,ERBB3,FOXP1,FUT4,GAB1,GAS2L2,GATA2,GCNT2,ICAM1,IGSF10,IL1B,ITGA6,LAMA3,LGALS9,LGR6,LMO4,MAGI2,MCTP1,MGAT3,MICOS10-NBL1,MIR196A1,MIR200A,MIR200B,NEDD9,NF1,NRP1,ONECUT2,PADI2,PIK3R1,PIK3R3,PLXNA2,PLXNB1,PODXL,PP…
GO:BP	response to jasmonic acid	GO:0009753	0.0490305	AKR1C1,AKR1C2,AKR1C3,AKR1C4
GO:BP	cellular response to jasmonic acid stimulus	GO:0071395	0.0490305	AKR1C1,AKR1C2,AKR1C3,AKR1C4
Up-regulated biological processes in response to induction of a chemoresistance in HT-29 cell line - 3032 transcripts
	Term name	Term ID	Adjusted p-value	Gene name
GO:BP	system development	GO:0048731	1.03909e-31	FGF9,PDLIM4,TMEM231,DLX1,AK8,EREG,CTH,HSD17B1,PLLP,KITLG,PDLIM7,LAMB2,IGF2BP1,TGFB3,GDPD5,LHB,SPRY4,CRYBB3,BHLHB9,CALCRL,PSMB9,CD101,NAIP,NHLH1,KLK8,AKNAD1,ASS1,SLC4A5,ZBTB46,EDA,NR4A2,WNT8B,KCNC1,SIX4,GRB10,BMP8A,THPO,C8ORF37,MYLK2,STX2,DLL1,ACTA1,CCN1,PIM1,MSANTD3-TMEFF1,FCER1G,LTBP1,BTN2A2,DISC1,SSUH2,COL5A2,TERT,SLC6A4,SPOCK2,STAC3,ALKAL2,DGCR6,DENND5A,TEX19,DHH,NFASC,CITED1,SERPINI1,DMC1,MET…
GO:BP	cell differentiation	GO:0030154	3.12544e-30	FGF9,NEK5,TMEM231,DLX1,EREG,DNPH1,CTH,TXNRD3,KITLG,PDLIM7,LAMB2,TGFB3,KLRC4-KLRK1,IFITM1,GDPD5,BHLHB9,CBX2,PSMB9,CD101,NHLH1,KLK8,AKNAD1,SLC4A5,IQCG,ZBTB46,EDA,NR4A2,WNT8B,SIX4,GRB10,BMP8A,THPO,FOXD4L5,SPATA20,C8ORF37,MYLK2,MYBL1,STX2,DLL1,ACTA1,CCN1,MSANTD3-TMEFF1,FCER1G,BTN2A2,DISC1,ZNF503,COL5A2,TERT,SLC6A4,SPOCK2,STAC3,ALKAL2,LRMDA,DENND5A,TEX19,DHH,PLD6,NFASC,CITED1,SERPINI1,DMC1,METRN,MYT1,…
GO:BP	cellular developmental process	GO:0048869	5.9254e-30	FGF9,NEK5,TMEM231,ZKSCAN3,DLX1,EREG,DNPH1,CTH,TXNRD3,CDC42EP1,KITLG,PDLIM7,LAMB2,TGFB3,KLRC4-KLRK1,IFITM1,GDPD5,BHLHB9,CBX2,PSMB9,CD101,NHLH1,KLK8,AKNAD1,SLC4A5,IQCG,ZBTB46,EDA,NR4A2,WNT8B,SIX4,GRB10,BMP8A,THPO,FOXD4L5,SPATA20,C8ORF37,MYLK2,MYBL1,STX2,DLL1,ACTA1,CCN1,MSANTD3-TMEFF1,FCER1G,BTN2A2,DISC1,ZNF503,COL5A2,TERT,SLC6A4,SPOCK2,STAC3,ALKAL2,FMNL1,LRMDA,DENND5A,TEX19,DHH,PLD6,NFASC,CITED1,SE…
GO:BP	multicellular organism development	GO:0007275	3.3667e-29	FGF9,PDLIM4,TMEM231,DLX1,AK8,EREG,CTH,HSD17B1,TXNRD3,PLLP,KITLG,PDLIM7,LAMB2,IGF2BP1,TGFB3,GDPD5,LHB,SPRY4,CRYBB3,BHLHB9,CALCRL,CBX2,PSMB9,CD101,NAIP,NHLH1,KLK8,AKNAD1,ASS1,SLC4A5,ZBTB46,EDA,NR4A2,WNT8B,KCNC1,SIX4,GRB10,BMP8A,THPO,SPATA20,C8ORF37,MYLK2,PNLDC1,STX2,DLL1,ACTA1,FUT8,CCN1,PIM1,MSANTD3-TMEFF1,FCER1G,LTBP1,BTN2A2,DISC1,SSUH2,COL5A2,TERT,SLC6A4,SPOCK2,STAC3,ALKAL2,DGCR6,DENND5A,TEX19,DH…
GO:BP	anatomical structure development	GO:0048856	9.58097e-29	FGF9,PDLIM4,NEK5,TMEM231,DLX1,AK8,EREG,DNPH1,CTH,HSD17B1,TXNRD3,CDC42EP1,PLLP,KITLG,PDLIM7,LAMB2,IGF2BP1,TGFB3,IL11RA,GDPD5,LHB,SPRY4,CRYBB3,BHLHB9,CALCRL,CBX2,PSMB9,IER3,CD101,NAIP,NHLH1,KLK8,AKNAD1,ASS1,SLC4A5,IQCG,ZBTB46,EDA,NR4A2,WNT8B,KCNC1,SIX4,GRB10,BMP8A,THPO,FOXD4L5,SPATA20,C8ORF37,MYLK2,PNLDC1,STX2,DLL1,ACTA1,FUT8,CCN1,PIM1,MSANTD3-TMEFF1,FCER1G,LTBP1,BTN2A2,DISC1,SSUH2,COL5A2,TERT,SLC6…
GO:BP	nervous system development	GO:0007399	5.84863e-28	FGF9,DLX1,AK8,PLLP,PDLIM7,LAMB2,IGF2BP1,GDPD5,BHLHB9,NAIP,NHLH1,KLK8,NR4A2,WNT8B,KCNC1,SIX4,GRB10,C8ORF37,DLL1,MSANTD3-TMEFF1,DISC1,TERT,SLC6A4,SPOCK2,ALKAL2,DENND5A,DHH,NFASC,CITED1,SERPINI1,METRN,MYT1,RAC3,KLF4,DIO3,MMP14,SMAD4,CCDC88A,NAV1,LRFN3,IFT27,PLXDC1,PTK7,POMK,WNT2B,CAMK1,MAP2,NDNF,WRN,STX1B,SLIT1,NLGN2,C5AR1,EVL,PRDM12,APBB2,HESX1,BSN,TFAP2A,PRICKLE1,EGR2,MDK,FOXO6,TTLL7,MAOB,JHY,PDX1…
GO:BP	developmental process	GO:0032502	3.87199e-26	FGF9,PDLIM4,NEK5,TMEM231,ZKSCAN3,DLX1,AK8,EREG,DNPH1,CTH,HSD17B1,TXNRD3,CDC42EP1,PLLP,KITLG,PDLIM7,LAMB2,IGF2BP1,TGFB3,KLRC4-KLRK1,IL11RA,IFITM1,GDPD5,LHB,SPRY4,CRYBB3,BHLHB9,CALCRL,CBX2,PSMB9,IER3,CD101,NAIP,NHLH1,KLK8,AKNAD1,ASS1,SLC4A5,IQCG,ZBTB46,EDA,NR4A2,WNT8B,KCNC1,SIX4,GRB10,BMP8A,THPO,FOXD4L5,SPATA20,C8ORF37,MYLK2,MYBL1,PNLDC1,STX2,DLL1,ACTA1,FUT8,CCN1,PIM1,MSANTD3-TMEFF1,FCER1G,LTBP1,BT…
GO:BP	multicellular organismal process	GO:0032501	4.32707e-25	ASIC4,FGF9,PDLIM4,TMEM231,SLC26A2,DLX1,AK8,EREG,IQSEC1,ASIC3,PER1,CTH,HSD17B1,TXNRD3,CACNA1I,PLLP,KITLG,PDLIM7,LAMB2,IGF2BP1,TGFB3,KLRC4-KLRK1,IFITM1,GDPD5,LHB,SPRY4,CD226,CRYBB3,BHLHB9,CALCRL,CBX2,PSMB9,CD101,NAIP,NHLH1,KLK8,AKNAD1,ZBTB20,ASS1,OR5AN1,SLC4A5,IQCG,ZBTB46,EDA,NR4A2,WNT8B,KCNC1,FAT2,SIX4,GRB10,BMP8A,THPO,SPATA20,C8ORF37,MYLK2,MYBL1,PNLDC1,STX2,DLL1,ACTA1,CUBN,FUT8,CCN1,PIM1,MSANTD3-…
GO:BP	anatomical structure morphogenesis	GO:0009653	3.36964e-24	FGF9,TMEM231,DLX1,EREG,CDC42EP1,PDLIM7,LAMB2,TGFB3,BHLHB9,CALCRL,PSMB9,IER3,KLK8,EDA,NR4A2,WNT8B,SIX4,GRB10,FOXD4L5,C8ORF37,MYLK2,PNLDC1,STX2,DLL1,ACTA1,CCN1,PIM1,MSANTD3-TMEFF1,DISC1,SSUH2,COL5A2,TERT,SLC6A4,FMNL1,DGCR6,PLD6,NFASC,CITED1,METRN,RAC3,KLF4,DIO3,MMP14,SMAD4,TGFB1I1,SAT1,ONECUT1,HOXB13,MSX2,ACVR2B,ACRBP,CCN2,PLXDC1,PTK7,WNT2B,CAMK1,MAP2,SSH1,FOXD4L6,NDNF,FMNL2,SLIT1,SNAI1,NFKB2,C5AR1…
GO:BP	generation of neurons	GO:0048699	1.04223e-21	DLX1,PDLIM7,LAMB2,GDPD5,BHLHB9,KLK8,NR4A2,WNT8B,SIX4,GRB10,C8ORF37,DLL1,MSANTD3-TMEFF1,DISC1,TERT,SLC6A4,ALKAL2,DENND5A,NFASC,SERPINI1,METRN,RAC3,KLF4,DIO3,SMAD4,CCDC88A,NAV1,IFT27,PTK7,POMK,WNT2B,CAMK1,MAP2,NDNF,STX1B,SLIT1,EVL,PRDM12,APBB2,EGR2,MDK,FOXO6,PLXND1,DDIT4,ADGRB1,LAMA2,ADRA2B,ULK2,NR4A3,DAAM2,DGKG,GPM6A,GAS7,NRG1,FZD1,CSF1,LST1,ADORA2A,BEND6,INPP5J,EMX1,GPC2,GRIN3A,PALLD,ETV1,HES4,CH…
GO:BP	neurogenesis	GO:0022008	2.6275e-21	DLX1,PDLIM7,LAMB2,GDPD5,BHLHB9,KLK8,NR4A2,WNT8B,SIX4,GRB10,C8ORF37,DLL1,MSANTD3-TMEFF1,DISC1,TERT,SLC6A4,ALKAL2,DENND5A,NFASC,SERPINI1,METRN,RAC3,KLF4,DIO3,MMP14,SMAD4,CCDC88A,NAV1,IFT27,PTK7,POMK,WNT2B,CAMK1,MAP2,NDNF,STX1B,SLIT1,C5AR1,EVL,PRDM12,APBB2,EGR2,MDK,FOXO6,PLXND1,DDIT4,ADGRB1,LAMA2,ADRA2B,ULK2,NR4A3,DAAM2,DGKG,GPM6A,GAS7,NRG1,FZD1,CSF1,LST1,ADORA2A,BEND6,INPP5J,EMX1,GPC2,GRIN3A,PALLD,…
GO:BP	cell development	GO:0048468	6.82227e-21	DLX1,EREG,KITLG,PDLIM7,LAMB2,GDPD5,BHLHB9,KLK8,SLC4A5,IQCG,NR4A2,SIX4,GRB10,THPO,C8ORF37,DLL1,ACTA1,MSANTD3-TMEFF1,DISC1,TERT,SLC6A4,STAC3,ALKAL2,DENND5A,DHH,PLD6,NFASC,SERPINI1,DMC1,METRN,RAC3,KLF4,DIO3,SMAD4,TGFB1I1,CCDC88A,ONECUT1,IFT27,HOXB13,MSX2,CFAP43,ACRBP,PTK7,CAMK1,MAP2,NDNF,STX1B,SLIT1,C5AR1,EVL,PRDM12,APBB2,CFL2,S1PR2,RILPL1,EGR2,MDK,FOXO6,RPS6KA2,ZGLP1,MERTK,BFSP1,PLXND1,ADGRB1,LAMA2…
GO:BP	neuron differentiation	GO:0030182	1.46083e-20	DLX1,PDLIM7,LAMB2,GDPD5,BHLHB9,KLK8,NR4A2,WNT8B,GRB10,C8ORF37,DLL1,MSANTD3-TMEFF1,DISC1,SLC6A4,ALKAL2,DENND5A,NFASC,SERPINI1,METRN,RAC3,KLF4,DIO3,SMAD4,CCDC88A,IFT27,PTK7,WNT2B,CAMK1,MAP2,NDNF,STX1B,SLIT1,EVL,PRDM12,APBB2,EGR2,MDK,FOXO6,PLXND1,DDIT4,ADGRB1,LAMA2,ADRA2B,ULK2,NR4A3,DGKG,GPM6A,GAS7,NRG1,FZD1,LST1,ADORA2A,BEND6,INPP5J,EMX1,GPC2,GRIN3A,PALLD,ETV1,HES4,CHN1,CELSR2,MAPK8IP2,NEURL1,FGF8,…
GO:BP	regulation of multicellular organismal process	GO:0051239	1.67226e-20	FGF9,DLX1,EREG,IQSEC1,PER1,CTH,KITLG,PDLIM7,IGF2BP1,TGFB3,KLRC4-KLRK1,IFITM1,GDPD5,CD226,BHLHB9,CALCRL,PSMB9,CD101,KLK8,ZBTB20,ZBTB46,NR4A2,SIX4,GRB10,THPO,MYLK2,DLL1,CCN1,PIM1,FCER1G,RAB8B,LTBP1,BTN2A2,DISC1,LCAT,COL5A2,TERT,SCAMP5,SLC27A1,SLC6A4,KCNJ11,ALKAL2,MAPRE2,SYTL2,DENND5A,CITED1,SERPINI1,METRN,RAC3,KLF4,DIO3,LDLRAD4,MMP14,SMAD4,TGFB1I1,CCDC88A,FSTL3,LRFN3,MSX2,ACVR2B,CCN2,PTK7,WNT2B,CAM…
GO:BP	animal organ development	GO:0048513	6.27106e-20	FGF9,PDLIM4,TMEM231,DLX1,AK8,EREG,HSD17B1,KITLG,PDLIM7,LAMB2,IGF2BP1,TGFB3,GDPD5,LHB,SPRY4,CRYBB3,CALCRL,PSMB9,CD101,AKNAD1,ASS1,SLC4A5,ZBTB46,EDA,NR4A2,KCNC1,SIX4,BMP8A,THPO,MYLK2,STX2,DLL1,ACTA1,CCN1,PIM1,MSANTD3-TMEFF1,FCER1G,LTBP1,BTN2A2,DISC1,SSUH2,COL5A2,SLC6A4,STAC3,DGCR6,TEX19,DHH,CITED1,DMC1,RAC3,RASGRP4,KLF4,DIO3,STIMATE-MUSTN1,LDLRAD4,MMP14,SMAD4,MEF2B,TGFB1I1,FSTL3,ADAM19,ONECUT1,IFT2…
GO:BP	cell-cell signaling	GO:0007267	8.30503e-20	FGF9,PDLIM4,EREG,ARL2BP,LHB,PSMB9,EDA,NR4A2,WNT8B,GRB10,BMP8A,MYLK2,STX2,DLL1,LYPD6,RAB8B,DISC1,CHRNE,TERT,SLC6A4,SYP,KCNJ11,STAC3,DHH,CITED1,RAC3,KLF4,SMAD4,TGFB1I1,STX11,SCG5,ACVR2B,SLC8B1,PTK7,WNT2B,GRIK5,SSH1,STX1B,NLGN2,HHEX,GPLD1,S1PR2,BSN,HTR1D,KREMEN2,GABRR2,TMEM25,AKAP7,PRICKLE1,EGR2,MDK,RAB11FIP2,SLC12A4,PDX1,MERTK,ADGRB1,LAMA2,ADRA2B,CD70,RAPGEF4,IGSF11,SLC9B2,CACNB4,DAAM2,NRG1,FZD1,CA…
GO:BP	regulation of multicellular organismal development	GO:2000026	1.13906e-17	FGF9,DLX1,CTH,KITLG,TGFB3,GDPD5,BHLHB9,PSMB9,CD101,KLK8,ZBTB46,SIX4,THPO,DLL1,CCN1,PIM1,BTN2A2,DISC1,COL5A2,TERT,SLC6A4,ALKAL2,DENND5A,CITED1,SERPINI1,METRN,RAC3,KLF4,DIO3,LDLRAD4,MMP14,SMAD4,TGFB1I1,CCDC88A,FSTL3,LRFN3,MSX2,ACVR2B,CCN2,PTK7,WNT2B,CAMK1,MAP2,CTSL,NDNF,STX1B,SLIT1,NLGN2,SNAI1,C5AR1,AGAP2,HHEX,S1PR2,ERRFI1,JAK3,HPSE,TFAP2A,PRICKLE1,MDK,FOXO6,PLXND1,ADGRB1,CHI3L1,LAMA2,ADRA2B,LOXL3,…
GO:BP	regulation of nervous system development	GO:0051960	2.57113e-17	DLX1,GDPD5,BHLHB9,KLK8,SIX4,DLL1,DISC1,TERT,SLC6A4,ALKAL2,DENND5A,SERPINI1,METRN,RAC3,KLF4,DIO3,CCDC88A,LRFN3,PTK7,CAMK1,MAP2,NDNF,STX1B,SLIT1,NLGN2,MDK,FOXO6,PLXND1,ADGRB1,ADRA2B,ULK2,AMIGO3,DAAM2,NRG1,FZD1,CSF1,ITGAX,BEND6,INPP5J,EMX1,GPC2,HES4,CHN1,NEURL1,TBR1,SMARCD3,FN1,ADGRL1,RASAL1,FZD2,COL3A1,OTP,TANC2,MIR221,GPR183,THBS2,CPNE9,CSMD3,SOX8,HEY1,SERPINE2,ZC4H2,LGALS1,EPHA4,SEMA4F,EFNB3,DISP…
GO:BP	neuron projection development	GO:0031175	2.49771e-16	PDLIM7,LAMB2,GDPD5,BHLHB9,KLK8,NR4A2,GRB10,MSANTD3-TMEFF1,DISC1,ALKAL2,DENND5A,NFASC,SERPINI1,METRN,RAC3,KLF4,SMAD4,CCDC88A,IFT27,PTK7,CAMK1,MAP2,NDNF,STX1B,SLIT1,EVL,PRDM12,APBB2,EGR2,MDK,FOXO6,PLXND1,ADGRB1,LAMA2,ULK2,NR4A3,GPM6A,GAS7,FZD1,LST1,ADORA2A,INPP5J,EMX1,GPC2,GRIN3A,PALLD,ETV1,CHN1,CELSR2,MAPK8IP2,NEURL1,FGF8,TBR1,MAP1A,FN1,RASAL1,PSD,TANC2,MIR221,CPNE9,STRC,CSMD3,LGALS1,EPHA4,SEMA4F,…
GO:BP	regulation of developmental process	GO:0050793	3.18023e-16	FGF9,NEK5,ZKSCAN3,DLX1,EREG,CTH,CDC42EP1,KITLG,PDLIM7,TGFB3,IFITM1,GDPD5,BHLHB9,PSMB9,CD101,KLK8,ZBTB46,SIX4,THPO,DLL1,CCN1,PIM1,BTN2A2,DISC1,COL5A2,TERT,SLC6A4,SPOCK2,ALKAL2,FMNL1,DENND5A,PLD6,CITED1,SERPINI1,METRN,RAC3,KLF4,DIO3,LDLRAD4,MMP14,SMAD4,TGFB1I1,CCDC88A,FSTL3,LRFN3,MSX2,ACVR2B,CCN2,PTK7,WNT2B,CAMK1,MAP2,CTSL,NDNF,FMNL2,STX1B,SLIT1,NLGN2,SNAI1,C5AR1,AGAP2,HHEX,S1PR2,ERRFI1,JAK3,HPSE,T…
GO:BP	cellular component morphogenesis	GO:0032989	3.46903e-16	CDC42EP1,PDLIM7,LAMB2,BHLHB9,KLK8,NR4A2,SIX4,GRB10,C8ORF37,ACTA1,MSANTD3-TMEFF1,DISC1,FMNL1,NFASC,METRN,RAC3,SMAD4,TGFB1I1,ACRBP,MAP2,SSH1,FMNL2,SLIT1,EVL,APBB2,CFL2,RILPL1,EGR2,MDK,MERTK,PLXND1,ADGRB1,LAMA2,ULK2,NR4A3,GPM6A,GAS7,NRG1,FRMD6,LST1,ADORA2A,EMX1,PALLD,ETV1,CHN1,MYH3,CELSR2,MAPK8IP2,FGF8,TBR1,MAP1A,FN1,RASAL1,GP1BA,TANC2,BVES,TNNT1,CAP2,CPNE9,STRC,MATN1,EPHA4,SEMA4F,EFNB3,COL20A1,RIMS…
GO:BP	regulation of cell differentiation	GO:0045595	3.9394e-16	FGF9,NEK5,DLX1,EREG,CTH,KITLG,PDLIM7,TGFB3,IFITM1,GDPD5,BHLHB9,PSMB9,CD101,KLK8,ZBTB46,SIX4,THPO,DLL1,CCN1,BTN2A2,DISC1,COL5A2,TERT,SLC6A4,SPOCK2,ALKAL2,DENND5A,CITED1,SERPINI1,METRN,RAC3,KLF4,DIO3,LDLRAD4,MMP14,SMAD4,TGFB1I1,CCDC88A,FSTL3,MSX2,ACVR2B,CCN2,PTK7,CAMK1,MAP2,CTSL,NDNF,STX1B,SNAI1,S1PR2,ERRFI1,JAK3,TFAP2A,PRICKLE1,MDK,FOXO6,TLCD3B,PLXND1,ANKRD2,ADGRB1,ADRA2B,LOXL3,ULK2,ZAP70,SLC9B2,C…
GO:BP	plasma membrane bounded cell projection organization	GO:0120036	1.36612e-15	TMEM231,CDC42EP1,PDLIM7,LAMB2,TGFB3,GDPD5,BHLHB9,KIF3C,KLK8,IQCG,NR4A2,GRB10,MSANTD3-TMEFF1,DISC1,EVI5L,ALKAL2,DENND5A,NFASC,SERPINI1,METRN,RAC3,KLF4,SMAD4,CCDC88A,ONECUT1,IFT27,CFAP43,PTK7,CAMK1,MAP2,NDNF,STX1B,SLIT1,EVL,PRDM12,APBB2,S1PR2,EGR2,MDK,FOXO6,SPATA6,JHY,PLXND1,ADGRB1,LAMA2,ULK2,CCDC13,NR4A3,CDHR2,DNAAF1,MYO1A,GPM6A,GAS7,BBOF1,FZD1,BBS5,LST1,ADORA2A,INPP5J,EMX1,GPC2,GRIN3A,PALLD,ETV1,…
GO:BP	cell projection organization	GO:0030030	1.50634e-15	TMEM231,CDC42EP1,PDLIM7,LAMB2,TGFB3,GDPD5,BHLHB9,KIF3C,KLK8,IQCG,NR4A2,GRB10,MSANTD3-TMEFF1,RAB8B,DISC1,EVI5L,ALKAL2,DENND5A,NFASC,SERPINI1,METRN,RAC3,KLF4,SMAD4,CCDC88A,ONECUT1,IFT27,CFAP43,PTK7,CAMK1,MAP2,NDNF,STX1B,SLIT1,EVL,PRDM12,APBB2,S1PR2,EGR2,MDK,FOXO6,SPATA6,JHY,PLXND1,ADGRB1,LAMA2,ULK2,CCDC13,NR4A3,CDHR2,DNAAF1,MYO1A,GPM6A,GAS7,BBOF1,FZD1,BBS5,LST1,ADORA2A,INPP5J,EMX1,GPC2,GRIN3A,PALLD…
GO:BP	regulation of neuron differentiation	GO:0045664	4.79276e-15	DLX1,GDPD5,BHLHB9,KLK8,DLL1,DISC1,SLC6A4,ALKAL2,DENND5A,SERPINI1,METRN,RAC3,KLF4,DIO3,CCDC88A,PTK7,CAMK1,MAP2,NDNF,STX1B,MDK,FOXO6,PLXND1,ADRA2B,ULK2,FZD1,BEND6,INPP5J,GPC2,HES4,CHN1,NEURL1,TBR1,FN1,RASAL1,TANC2,MIR221,CPNE9,CSMD3,SOX8,HEY1,ZC4H2,LGALS1,EPHA4,SEMA4F,EFNB3,DISP3,DPYSL3,RIMS2,PACSIN1,HECW2,LRRC4B,EPHB2,NREP,DBN1,PPFIA2,RGMA,NCS1,NLGN3,ARHGAP44,EFNA3,DTX1,SH3GL3,OBSL1,TRPV4,IL1RAPL1…
GO:BP	neuron development	GO:0048666	5.87276e-15	PDLIM7,LAMB2,GDPD5,BHLHB9,KLK8,NR4A2,GRB10,C8ORF37,MSANTD3-TMEFF1,DISC1,ALKAL2,DENND5A,NFASC,SERPINI1,METRN,RAC3,KLF4,DIO3,SMAD4,CCDC88A,IFT27,PTK7,CAMK1,MAP2,NDNF,STX1B,SLIT1,EVL,PRDM12,APBB2,EGR2,MDK,FOXO6,PLXND1,ADGRB1,LAMA2,ULK2,NR4A3,DGKG,GPM6A,GAS7,FZD1,LST1,ADORA2A,INPP5J,EMX1,GPC2,GRIN3A,PALLD,ETV1,CHN1,CELSR2,MAPK8IP2,NEURL1,FGF8,TBR1,MAP1A,FN1,RASAL1,PSD,FZD2,TANC2,MIR221,CPNE9,STRC,CSM…
GO:BP	cell morphogenesis	GO:0000902	6.82894e-15	CDC42EP1,PDLIM7,LAMB2,BHLHB9,KLK8,NR4A2,GRB10,C8ORF37,MSANTD3-TMEFF1,DISC1,FMNL1,NFASC,METRN,RAC3,SMAD4,TGFB1I1,MAP2,SSH1,FMNL2,SLIT1,EVL,APBB2,RILPL1,EGR2,MDK,MERTK,PLXND1,ADGRB1,LAMA2,ULK2,NR4A3,GPM6A,GAS7,NRG1,FRMD6,LST1,ADORA2A,EMX1,PALLD,ETV1,CHN1,CELSR2,MAPK8IP2,FGF8,TBR1,MAP1A,FN1,RASAL1,GP1BA,TANC2,BVES,CAP2,CPNE9,STRC,MATN1,EPHA4,SEMA4F,EFNB3,COL20A1,RIMS2,PACSIN1,CHRNA7,HECW2,PRKCQ,LRRC…
GO:BP	regulation of neurogenesis	GO:0050767	3.47106e-14	DLX1,GDPD5,BHLHB9,KLK8,DLL1,DISC1,TERT,SLC6A4,ALKAL2,DENND5A,SERPINI1,METRN,RAC3,KLF4,DIO3,CCDC88A,PTK7,CAMK1,MAP2,NDNF,STX1B,MDK,FOXO6,PLXND1,ADRA2B,ULK2,DAAM2,NRG1,FZD1,CSF1,BEND6,INPP5J,EMX1,GPC2,HES4,CHN1,NEURL1,TBR1,SMARCD3,FN1,RASAL1,COL3A1,OTP,TANC2,MIR221,GPR183,CPNE9,CSMD3,SOX8,HEY1,SERPINE2,ZC4H2,LGALS1,EPHA4,SEMA4F,EFNB3,DISP3,DPYSL3,RIMS2,PACSIN1,HECW2,LRRC4B,EPHB2,NREP,DBN1,PPFIA2,RG…
GO:BP	cell morphogenesis involved in differentiation	GO:0000904	4.85854e-14	PDLIM7,LAMB2,BHLHB9,NR4A2,GRB10,C8ORF37,MSANTD3-TMEFF1,DISC1,NFASC,METRN,RAC3,SMAD4,TGFB1I1,MAP2,SLIT1,EVL,APBB2,RILPL1,EGR2,MDK,MERTK,PLXND1,ADGRB1,LAMA2,ULK2,NR4A3,FRMD6,PALLD,ETV1,CHN1,CELSR2,MAPK8IP2,FGF8,TBR1,MAP1A,FN1,TANC2,BVES,STRC,MATN1,EPHA4,SEMA4F,EFNB3,COL20A1,CHRNA7,HECW2,PRKCQ,LRRC4B,MELTF,EPHB2,AXL,NTNG2,PIK3CD,ZNF385A,DBN1,PPFIA2,RGMA,NLGN3,DCLK1,ARHGAP44,EFNA3,COL6A3,EPHA10,OBSL1…
GO:BP	animal organ morphogenesis	GO:0009887	5.4647e-14	FGF9,DLX1,EREG,LAMB2,TGFB3,PSMB9,EDA,SIX4,MYLK2,STX2,DLL1,ACTA1,CCN1,PIM1,MSANTD3-TMEFF1,SSUH2,COL5A2,SLC6A4,DGCR6,CITED1,DIO3,MMP14,SMAD4,HOXB13,MSX2,ACVR2B,CCN2,PTK7,WNT2B,SLIT1,SNAI1,EVL,HESX1,ERRFI1,TFAP2A,PRICKLE1,MDK,PDX1,PLXND1,DNAH11,LAMA2,MST1,NR4A3,FAM20A,DNAAF1,NRG1,FZD1,CSF1,BBS5,ITGAX,EMX1,TNFAIP3,FOXC1,CELSR2,TBX2,FRZB,PDGFA,FGF8,TBR1,SMARCD3,HOXC9,FZD2,COL5A1,COL3A1,JAG2,NKX3-1,WNT…
GO:BP	signaling	GO:0023052	5.32913e-13	FGF9,PDLIM4,TMEM231,DLX1,CSF2RA,EREG,IQSEC1,ASIC3,PER1,PLCXD2,CTH,ARL2BP,CDC42EP1,CACNA1I,WIPI1,KITLG,TGFB3,KLRC4-KLRK1,IL11RA,IFITM1,GDPD5,MPP7,LHB,MID2,SPRY4,CD226,CALCRL,PSMB9,IER3,CD101,GPR135,OR5AN1,RELL1,BTBD11,EDA,NR4A2,WNT8B,GRB10,BMP8A,THPO,MYLK2,IRAK1BP1,STX2,DLL1,GPR20,FUT8,LYPD6,CCN1,PIM1,PDK3,FCER1G,RAB8B,LTBP1,BTN2A2,ATP6V1G2,DISC1,GRK3,CHRNE,MUC3A,TERT,SLC27A1,SLC6A4,SYP,KCNJ11,STA…
GO:BP	cell projection morphogenesis	GO:0048858	2.47337e-12	PDLIM7,LAMB2,BHLHB9,KLK8,NR4A2,GRB10,MSANTD3-TMEFF1,DISC1,NFASC,METRN,SMAD4,MAP2,SLIT1,EVL,APBB2,EGR2,MDK,PLXND1,ADGRB1,LAMA2,ULK2,NR4A3,GPM6A,GAS7,ADORA2A,EMX1,PALLD,ETV1,CHN1,CELSR2,MAPK8IP2,FGF8,TBR1,MAP1A,FN1,RASAL1,TANC2,CPNE9,EPHA4,SEMA4F,EFNB3,RIMS2,PACSIN1,CHRNA7,HECW2,PRKCQ,LRRC4B,EPHB2,NTNG2,PIK3CD,DBN1,PPFIA2,RGMA,NLGN3,DCLK1,ARHGAP44,EFNA3,EPHA10,OBSL1,GBX1,IL1RAPL1,NTN5,SEMA7A,CYFIP2…
GO:BP	neuron projection morphogenesis	GO:0048812	3.3708e-12	PDLIM7,LAMB2,BHLHB9,KLK8,NR4A2,GRB10,MSANTD3-TMEFF1,DISC1,NFASC,METRN,SMAD4,MAP2,SLIT1,EVL,APBB2,EGR2,PLXND1,ADGRB1,LAMA2,ULK2,NR4A3,GPM6A,GAS7,ADORA2A,EMX1,PALLD,ETV1,CHN1,CELSR2,MAPK8IP2,FGF8,TBR1,MAP1A,FN1,RASAL1,TANC2,CPNE9,EPHA4,SEMA4F,EFNB3,RIMS2,PACSIN1,CHRNA7,HECW2,PRKCQ,LRRC4B,EPHB2,NTNG2,PIK3CD,DBN1,PPFIA2,RGMA,NLGN3,DCLK1,ARHGAP44,EFNA3,EPHA10,OBSL1,GBX1,IL1RAPL1,NTN5,SEMA7A,CYFIP2,DLG…
GO:BP	cell communication	GO:0007154	3.68325e-12	FGF9,PDLIM4,TMEM231,DLX1,CSF2RA,EREG,IQSEC1,ASIC3,PER1,PLCXD2,CTH,ARL2BP,CDC42EP1,CACNA1I,WIPI1,KITLG,PDXP,TGFB3,KLRC4-KLRK1,IL11RA,IFITM1,GDPD5,MPP7,LHB,MID2,SPRY4,CD226,CALCRL,PSMB9,IER3,CD101,GPR135,OR5AN1,RELL1,BTBD11,EDA,NR4A2,WNT8B,GRB10,BMP8A,THPO,MYLK2,IRAK1BP1,STX2,DLL1,GPR20,FUT8,LYPD6,CCN1,PIM1,PDK3,FCER1G,RAB8B,LTBP1,BTN2A2,ATP6V1G2,DISC1,GRK3,CHRNE,MUC3A,TERT,SLC27A1,SLC6A4,SYP,KCNJ1…
GO:BP	positive regulation of developmental process	GO:0051094	4.34849e-12	FGF9,NEK5,DLX1,CTH,KITLG,PDLIM7,TGFB3,IFITM1,GDPD5,BHLHB9,CD101,ZBTB46,SIX4,THPO,DLL1,CCN1,PIM1,BTN2A2,DISC1,TERT,ALKAL2,PLD6,SERPINI1,METRN,RAC3,KLF4,DIO3,MMP14,SMAD4,TGFB1I1,MSX2,ACVR2B,CCN2,PTK7,WNT2B,CAMK1,NDNF,NLGN2,SNAI1,C5AR1,AGAP2,S1PR2,HPSE,TFAP2A,MDK,FOXO6,PLXND1,ADGRB1,CHI3L1,ADRA2B,ZAP70,SLC9B2,CD4,MST1,AMIGO3,NRG1,FZD1,CSF1,MALT1,ITGAX,BEND6,GPC2,TNFAIP3,SOCS1,FGFBP1,FOXC1,TBX2,ALOX1…
GO:BP	tissue development	GO:0009888	6.48652e-12	FGF9,TMEM231,EREG,DNPH1,KITLG,LAMB2,TGFB3,PSMB9,AKNAD1,SLC4A5,EDA,SIX4,BMP8A,MYLK2,STX2,DLL1,ACTA1,CCN1,PIM1,MSANTD3-TMEFF1,COL5A2,STAC3,CITED1,KLF4,STIMATE-MUSTN1,LDLRAD4,FN3K,MMP14,SMAD4,TGFB1I1,ONECUT1,HOXB13,MSX2,ACVR2B,CCN2,PTK7,WNT2B,CTSL,CLEC3B,SNAI1,AGAP2,GPLD1,HESX1,CFL2,S1PR2,ERRFI1,HPSE,TFAP2A,RILPL1,PRICKLE1,EGR2,MDK,PDX1,BFSP1,PLXND1,ANKRD2,CHI3L1,LAMA2,LOXL3,HLF,MST1,NR4A3,FAM20A,CD…
GO:BP	cell morphogenesis involved in neuron differentiation	GO:0048667	6.99606e-12	PDLIM7,LAMB2,BHLHB9,NR4A2,GRB10,C8ORF37,MSANTD3-TMEFF1,DISC1,NFASC,METRN,SMAD4,MAP2,SLIT1,EVL,APBB2,EGR2,PLXND1,ADGRB1,LAMA2,ULK2,NR4A3,PALLD,ETV1,CHN1,CELSR2,MAPK8IP2,FGF8,TBR1,MAP1A,FN1,TANC2,STRC,EPHA4,SEMA4F,EFNB3,CHRNA7,HECW2,PRKCQ,LRRC4B,EPHB2,NTNG2,PIK3CD,DBN1,PPFIA2,RGMA,NLGN3,DCLK1,ARHGAP44,EFNA3,EPHA10,OBSL1,GBX1,IL1RAPL1,NTN5,SEMA7A,CYFIP2,DLG4,UNC5A,ROBO3,MAPT,FEZF1,BCL2,SEMA3G,DRAXIN…
GO:BP	plasma membrane bounded cell projection morphogenesis	GO:0120039	8.20751e-12	PDLIM7,LAMB2,BHLHB9,KLK8,NR4A2,GRB10,MSANTD3-TMEFF1,DISC1,NFASC,METRN,SMAD4,MAP2,SLIT1,EVL,APBB2,EGR2,PLXND1,ADGRB1,LAMA2,ULK2,NR4A3,GPM6A,GAS7,ADORA2A,EMX1,PALLD,ETV1,CHN1,CELSR2,MAPK8IP2,FGF8,TBR1,MAP1A,FN1,RASAL1,TANC2,CPNE9,EPHA4,SEMA4F,EFNB3,RIMS2,PACSIN1,CHRNA7,HECW2,PRKCQ,LRRC4B,EPHB2,NTNG2,PIK3CD,DBN1,PPFIA2,RGMA,NLGN3,DCLK1,ARHGAP44,EFNA3,EPHA10,OBSL1,GBX1,IL1RAPL1,NTN5,SEMA7A,CYFIP2,DLG…
GO:BP	regulation of cell development	GO:0060284	1.5773e-11	DLX1,GDPD5,BHLHB9,KLK8,DLL1,DISC1,TERT,SLC6A4,ALKAL2,DENND5A,SERPINI1,METRN,RAC3,KLF4,DIO3,SMAD4,CCDC88A,PTK7,CAMK1,MAP2,NDNF,STX1B,S1PR2,MDK,FOXO6,PLXND1,ADRA2B,ULK2,SLC9B2,DAAM2,NRG1,FZD1,CSF1,BEND6,INPP5J,EMX1,GPC2,HES4,CHN1,NEURL1,FRZB,TBR1,SMARCD3,FN1,RASAL1,COL3A1,OTP,TANC2,MIR221,GPR183,CPNE9,CSMD3,SOX8,HEY1,TTPA,SERPINE2,ZC4H2,LGALS1,EPHA4,SEMA4F,EFNB3,DISP3,DPYSL3,RIMS2,PACSIN1,HECW2,LRR…
GO:BP	regulation of neuron projection development	GO:0010975	1.98829e-11	BHLHB9,KLK8,DISC1,ALKAL2,DENND5A,SERPINI1,METRN,KLF4,CCDC88A,PTK7,CAMK1,MAP2,NDNF,STX1B,MDK,FOXO6,PLXND1,ULK2,FZD1,INPP5J,GPC2,CHN1,NEURL1,TBR1,FN1,RASAL1,TANC2,MIR221,CPNE9,CSMD3,LGALS1,EPHA4,SEMA4F,EFNB3,DPYSL3,RIMS2,PACSIN1,HECW2,LRRC4B,EPHB2,DBN1,PPFIA2,RGMA,NCS1,NLGN3,ARHGAP44,OBSL1,TRPV4,IL1RAPL1,FES,SEMA7A,DLG4,GFI1,MAPT,LTK,SEMA3G,DRAXIN,SNAP25,SEMA6A,SHANK1,BRSK2,KNDC1,CAMK1D,SCN1B,LINGO…
GO:BP	cell part morphogenesis	GO:0032990	2.78845e-11	PDLIM7,LAMB2,BHLHB9,KLK8,NR4A2,GRB10,MSANTD3-TMEFF1,DISC1,NFASC,METRN,SMAD4,MAP2,SLIT1,EVL,APBB2,EGR2,MDK,PLXND1,ADGRB1,LAMA2,ULK2,NR4A3,GPM6A,GAS7,ADORA2A,EMX1,PALLD,ETV1,CHN1,CELSR2,MAPK8IP2,FGF8,TBR1,MAP1A,FN1,RASAL1,TANC2,CPNE9,EPHA4,SEMA4F,EFNB3,RIMS2,PACSIN1,CHRNA7,HECW2,PRKCQ,LRRC4B,EPHB2,NTNG2,PIK3CD,DBN1,PPFIA2,RGMA,NLGN3,DCLK1,ARHGAP44,EFNA3,EPHA10,OBSL1,GBX1,IL1RAPL1,NTN5,SEMA7A,CYFIP2…
GO:BP	axon development	GO:0061564	4.23216e-11	PDLIM7,LAMB2,KLK8,NR4A2,GRB10,MSANTD3-TMEFF1,DISC1,NFASC,METRN,KLF4,SMAD4,MAP2,SLIT1,EVL,APBB2,EGR2,PLXND1,ADGRB1,LAMA2,ULK2,NR4A3,PALLD,ETV1,CHN1,FGF8,TBR1,MAP1A,FN1,MIR221,EPHA4,SEMA4F,EFNB3,PRKCQ,LRRC4B,EPHB2,NREP,NTNG2,PIK3CD,DBN1,RGMA,NLGN3,DCLK1,EFNA3,EPHA10,GBX1,NTN5,SEMA7A,CYFIP2,UNC5A,ROBO3,MAPT,FEZF1,BCL2,SEMA3G,DRAXIN,SEMA6A,SPTBN4,NOG,BRSK2,SCN1B,LINGO1,WNT3,WNT7A,ROBO4,TUBB3,NKX2-1,S…
GO:BP	axonogenesis	GO:0007409	5.60664e-11	PDLIM7,LAMB2,NR4A2,GRB10,MSANTD3-TMEFF1,DISC1,NFASC,METRN,SMAD4,MAP2,SLIT1,EVL,APBB2,EGR2,PLXND1,ADGRB1,LAMA2,ULK2,NR4A3,PALLD,ETV1,CHN1,FGF8,TBR1,MAP1A,FN1,EPHA4,SEMA4F,EFNB3,PRKCQ,LRRC4B,EPHB2,NTNG2,PIK3CD,DBN1,RGMA,NLGN3,DCLK1,EFNA3,EPHA10,GBX1,NTN5,SEMA7A,CYFIP2,UNC5A,ROBO3,MAPT,FEZF1,BCL2,SEMA3G,DRAXIN,SEMA6A,SPTBN4,NOG,BRSK2,SCN1B,LINGO1,WNT3,WNT7A,ROBO4,TUBB3,NKX2-1,SEMA6C,BOC,FOXD1,NRTN,S…
GO:BP	positive regulation of multicellular organismal process	GO:0051240	6.07495e-11	FGF9,DLX1,EREG,IQSEC1,CTH,KITLG,PDLIM7,TGFB3,KLRC4-KLRK1,IFITM1,GDPD5,CD226,BHLHB9,CD101,ZBTB20,ZBTB46,SIX4,GRB10,THPO,DLL1,CCN1,PIM1,FCER1G,RAB8B,BTN2A2,DISC1,TERT,SCAMP5,SLC27A1,ALKAL2,MAPRE2,SYTL2,SERPINI1,METRN,KLF4,DIO3,MMP14,SMAD4,TGFB1I1,MSX2,ACVR2B,CCN2,PTK7,WNT2B,CAMK1,SSH1,TRPM8,NDNF,STX1B,NLGN2,SNAI1,NFKB2,C5AR1,AGAP2,GPLD1,SPX,HPSE,TFAP2A,MDK,FOXO6,PLXND1,POLR3G,ADGRB1,CHI3L1,ADRA2B,I…
GO:BP	movement of cell or subcellular component	GO:0006928	6.91915e-11	FGF9,EREG,IQSEC1,CACNA1I,KITLG,PDLIM7,LAMB2,KLRC4-KLRK1,IFITM1,DNAH17,KIF3C,IQCG,NR4A2,FAT2,SIX4,GRB10,MYLK2,ACTA1,FUT8,CCN1,MSANTD3-TMEFF1,FCER1G,SLC9B1,DISC1,TERT,SPOCK2,FMNL1,MAPRE2,NFASC,KLF4,LDLRAD4,MMP14,SMAD4,TGFB1I1,CCDC88A,NAV1,ONECUT1,IFT27,MSX2,CFAP43,CCN2,SLC8B1,PTK7,POMK,MAP2,SSH1,NDNF,FMNL2,SLIT1,SNAI1,C5AR1,EVL,GPLD1,APBB2,SLC16A3,EGR2,MDK,BST1,CADM4,MERTK,CXCL16,PLXND1,DDIT4,DNAH1…
GO:BP	locomotion	GO:0040011	1.37479e-10	FGF9,EREG,IQSEC1,CACNA1I,KITLG,PDLIM7,LAMB2,KLRC4-KLRK1,IFITM1,DNAH17,MID2,IQCG,NR4A2,FAT2,SIX4,GRB10,FUT8,CCN1,MSANTD3-TMEFF1,FCER1G,SLC9B1,DISC1,TERT,SPOCK2,FMNL1,MAPRE2,NFASC,KLF4,LDLRAD4,MMP14,SMAD4,TGFB1I1,CCDC88A,NAV1,ONECUT1,MSX2,CFAP43,CCN2,SLC8B1,PTK7,POMK,SSH1,NDNF,FMNL2,SLIT1,SNAI1,C5AR1,EVL,GPLD1,APBB2,SLC16A3,HTR1D,EGR2,MDK,BST1,FOSL1,CADM4,MERTK,CXCL16,PLXND1,DDIT4,DNAH11,ADGRB1,LAM…
GO:BP	regulation of signaling	GO:0023051	1.40965e-10	FGF9,DLX1,EREG,IQSEC1,PER1,CTH,ARL2BP,KITLG,TGFB3,GDPD5,MPP7,MID2,SPRY4,CD226,PSMB9,IER3,RELL1,EDA,NR4A2,GRB10,BMP8A,THPO,DLL1,GPR20,LYPD6,CCN1,RAB8B,LTBP1,BTN2A2,DISC1,TERT,SLC6A4,SYP,KCNJ11,ALKAL2,MAPRE2,UNC5CL,CITED1,RAC3,RASGRP4,KLF4,PEX5L,LDLRAD4,MMP14,SMAD4,TGFB1I1,CCDC88A,FSTL3,PSD2,CISH,RGS5,SCG5,PLEKHF1,ONECUT1,MSX2,SNX25,ACVR2B,CCN2,SLC8B1,PTK7,GARNL3,GRIK5,SSH1,WRN,STX1B,NLGN2,SNAI1,C5…
GO:BP	regulation of localization	GO:0032879	2.49347e-10	FGF9,TMEM231,EREG,IQSEC1,PER1,ARL2BP,CACNA1I,KITLG,TGFB3,KLRC4-KLRK1,IFITM1,KCNC1,SIX4,GRB10,BMP8A,MYLK2,DLL1,CCN1,PIM1,LRRC26,FCER1G,RAB8B,BTN2A2,TERT,SCAMP5,SLC6A4,SYP,KCNJ11,SPOCK2,STAC3,CBARP,MAPRE2,SYTL2,KLF4,STIMATE-MUSTN1,LDLRAD4,KIAA1614,MMP14,SMAD4,CCDC88A,SCG5,ONECUT1,SLC8B1,GRIK5,AP003071.5,CAMK1,MAP2,SSH1,STX1B,NLGN2,SNAI1,C5AR1,EVL,GPLD1,SPX,C4B,BSN,KCNAB3,AKAP7,TLR10,MDK,BST1,RAB11F…
GO:BP	regulation of cell communication	GO:0010646	5.77246e-10	FGF9,DLX1,EREG,IQSEC1,PER1,CTH,ARL2BP,KITLG,TGFB3,GDPD5,MPP7,MID2,SPRY4,CD226,PSMB9,IER3,RELL1,EDA,NR4A2,GRB10,BMP8A,THPO,DLL1,GPR20,LYPD6,CCN1,RAB8B,LTBP1,BTN2A2,DISC1,TERT,SLC6A4,SYP,KCNJ11,ALKAL2,MAPRE2,UNC5CL,CITED1,RAC3,RASGRP4,KLF4,PEX5L,LDLRAD4,MMP14,SMAD4,TGFB1I1,CCDC88A,FSTL3,PSD2,CISH,RGS5,SCG5,PLEKHF1,ONECUT1,MSX2,SNX25,ACVR2B,CCN2,SLC8B1,PTK7,GARNL3,GRIK5,SSH1,WRN,STX1B,NLGN2,SNAI1,C5…
GO:BP	chemical synaptic transmission	GO:0007268	6.02701e-10	PDLIM4,MYLK2,STX2,DISC1,CHRNE,SLC6A4,SYP,STAC3,RAC3,STX11,GRIK5,SSH1,STX1B,NLGN2,S1PR2,BSN,HTR1D,GABRR2,TMEM25,AKAP7,EGR2,SLC12A4,ADGRB1,LAMA2,IGSF11,CACNB4,SYT5,ADORA2B,ADORA2A,CPLX1,GRIK2,GRIN3A,CACNA1G,MAPK8IP2,NEURL1,MAP1A,PRKCG,KCNN1,BEGAIN,SERPINE2,EPHA4,NMU,EFNB3,RIMS2,SYNPO,CHRNA7,PRRT2,EPHB2,CHRNB4,ABAT,NTNG2,GALR3,TMOD2,DBN1,PPFIA2,NCS1,NLGN3,GRIK4,CHRFAM7A,RGS4,PXK,GNAI1,SYT11,CACNA2D2…
GO:BP	anterograde trans-synaptic signaling	GO:0098916	6.02701e-10	PDLIM4,MYLK2,STX2,DISC1,CHRNE,SLC6A4,SYP,STAC3,RAC3,STX11,GRIK5,SSH1,STX1B,NLGN2,S1PR2,BSN,HTR1D,GABRR2,TMEM25,AKAP7,EGR2,SLC12A4,ADGRB1,LAMA2,IGSF11,CACNB4,SYT5,ADORA2B,ADORA2A,CPLX1,GRIK2,GRIN3A,CACNA1G,MAPK8IP2,NEURL1,MAP1A,PRKCG,KCNN1,BEGAIN,SERPINE2,EPHA4,NMU,EFNB3,RIMS2,SYNPO,CHRNA7,PRRT2,EPHB2,CHRNB4,ABAT,NTNG2,GALR3,TMOD2,DBN1,PPFIA2,NCS1,NLGN3,GRIK4,CHRFAM7A,RGS4,PXK,GNAI1,SYT11,CACNA2D2…
GO:BP	trans-synaptic signaling	GO:0099537	7.44509e-10	PDLIM4,MYLK2,STX2,DISC1,CHRNE,SLC6A4,SYP,STAC3,RAC3,STX11,GRIK5,SSH1,STX1B,NLGN2,S1PR2,BSN,HTR1D,GABRR2,TMEM25,AKAP7,EGR2,SLC12A4,ADGRB1,LAMA2,IGSF11,CACNB4,SYT5,ADORA2B,ADORA2A,CPLX1,GRIK2,GRIN3A,CACNA1G,MAPK8IP2,NEURL1,MAP1A,PRKCG,KCNN1,BEGAIN,SERPINE2,EPHA4,NMU,EFNB3,RIMS2,SYNPO,CHRNA7,PRRT2,EPHB2,CHRNB4,ABAT,NTNG2,GALR3,TMOD2,DBN1,PPFIA2,NCS1,NLGN3,GRIK4,CHRFAM7A,RGS4,PXK,GNAI1,SYT11,CACNA2D2…
GO:BP	axon guidance	GO:0007411	8.1635e-10	PDLIM7,LAMB2,GRB10,MSANTD3-TMEFF1,NFASC,SMAD4,SLIT1,EVL,APBB2,EGR2,PLXND1,LAMA2,NR4A3,PALLD,ETV1,CHN1,FGF8,TBR1,EPHA4,SEMA4F,EFNB3,PRKCQ,EPHB2,PIK3CD,EFNA3,EPHA10,GBX1,NTN5,SEMA7A,CYFIP2,UNC5A,ROBO3,FEZF1,SEMA3G,DRAXIN,SEMA6A,SPTBN4,NOG,SCN1B,WNT3,ROBO4,TUBB3,NKX2-1,SEMA6C,BOC,FOXD1,NRTN,SPTB,PAX6,NGFR,SEMA3D,BDNF,KLF7,SEMA6B,LHX2,NRP2,SLIT2,NTN1,TMEFF1,L1CAM,UNC5B,RNF165,NCAM1,KIF5A,RET,DPYSL5,A…
GO:BP	neuron projection guidance	GO:0097485	1.18528e-09	PDLIM7,LAMB2,GRB10,MSANTD3-TMEFF1,NFASC,SMAD4,SLIT1,EVL,APBB2,EGR2,PLXND1,LAMA2,NR4A3,PALLD,ETV1,CHN1,FGF8,TBR1,EPHA4,SEMA4F,EFNB3,PRKCQ,EPHB2,PIK3CD,EFNA3,EPHA10,GBX1,NTN5,SEMA7A,CYFIP2,UNC5A,ROBO3,FEZF1,SEMA3G,DRAXIN,SEMA6A,SPTBN4,NOG,SCN1B,WNT3,ROBO4,TUBB3,NKX2-1,SEMA6C,BOC,FOXD1,NRTN,SPTB,PAX6,NGFR,SEMA3D,BDNF,KLF7,SEMA6B,LHX2,NRP2,SLIT2,NTN1,TMEFF1,L1CAM,UNC5B,RNF165,NCAM1,KIF5A,RET,DPYSL5,A…
GO:BP	synaptic signaling	GO:0099536	1.24615e-09	PDLIM4,MYLK2,STX2,DISC1,CHRNE,SLC6A4,SYP,STAC3,RAC3,STX11,GRIK5,SSH1,STX1B,NLGN2,S1PR2,BSN,HTR1D,GABRR2,TMEM25,AKAP7,EGR2,SLC12A4,ADGRB1,LAMA2,IGSF11,CACNB4,NRG1,SYT5,ADORA2B,ADORA2A,CPLX1,GRIK2,GRIN3A,CACNA1G,MAPK8IP2,NEURL1,MAP1A,PRKCG,KCNN1,BEGAIN,SERPINE2,EPHA4,NMU,EFNB3,RIMS2,SYNPO,RGS10,CHRNA7,PRRT2,EPHB2,CHRNB4,ABAT,NTNG2,GALR3,TMOD2,DBN1,PPFIA2,NCS1,NLGN3,GRIK4,CHRFAM7A,RGS4,PXK,GNAI1,SYT…
GO:BP	regulation of biological quality	GO:0065008	2.89983e-09	HSD17B1,TXNRD3,ARL2BP,HSD17B6,CDC42EP1,CACNA1I,KITLG,PDXP,IGF2BP1,KLRC4-KLRK1,TLN2,LHB,BHLHB9,PSMB9,AANAT,KLK8,ZBTB20,ASS1,SLC4A5,KCNC1,SIX4,GRB10,BMP8A,STX2,GSR,DLL1,CUBN,GPR20,PIM1,PDK3,FCER1G,SLC9B1,RAB8B,LTBP1,ATP6V1G2,DISC1,LCAT,CHRNE,TERT,MCUB,SLC27A1,SLC6A4,SYP,KCNJ11,FMNL1,SYTL2,SLC4A11,SDS,RAC3,KLF4,DIO3,SMAD4,CCDC88A,STX11,SCG5,LRFN3,ACVR2B,CCN2,SLC8B1,GRIK5,AP003071.5,CAMK1,MAP2,SSH1,T…
GO:BP	positive regulation of cell differentiation	GO:0045597	4.38432e-09	NEK5,DLX1,CTH,KITLG,PDLIM7,TGFB3,IFITM1,GDPD5,BHLHB9,CD101,ZBTB46,THPO,CCN1,BTN2A2,DISC1,TERT,ALKAL2,SERPINI1,METRN,RAC3,MMP14,SMAD4,TGFB1I1,MSX2,ACVR2B,CCN2,PTK7,CAMK1,NDNF,SNAI1,S1PR2,MDK,FOXO6,PLXND1,ADGRB1,ADRA2B,ZAP70,SLC9B2,CD4,NRG1,FZD1,CSF1,MALT1,BEND6,GPC2,SOCS1,FOXC1,ALOX15B,NEURL1,FRZB,GDF15,FGF8,SMARCD3,DDR2,FN1,RASAL1,OTP,MIR221,CPNE9,SOX8,SERPINE2,RASGRP1,MESP1,ZC4H2,EPHA4,MAPK12,DP…
GO:BP	regulation of plasma membrane bounded cell projection organization	GO:0120035	5.005e-09	CDC42EP1,TGFB3,BHLHB9,KLK8,DISC1,EVI5L,ALKAL2,DENND5A,SERPINI1,METRN,KLF4,CCDC88A,PTK7,CAMK1,MAP2,NDNF,STX1B,EVL,MDK,FOXO6,PLXND1,ULK2,CDHR2,GPM6A,FZD1,INPP5J,GPC2,CHN1,NEURL1,TBR1,FN1,RASAL1,TANC2,MIR221,CPNE9,CSMD3,LGALS1,EPHA4,SEMA4F,EFNB3,ZMYND10,DPYSL3,RIMS2,PACSIN1,HECW2,LRRC4B,EPHB2,DBN1,PPFIA2,RGMA,NCS1,NLGN3,ARHGAP44,CARMIL2,OBSL1,TRPV4,NAV3,ADAMTS16,IL1RAPL1,FES,SEMA7A,DLG4,GFI1,HAP1,MA…
GO:BP	regulation of cell projection organization	GO:0031344	6.80244e-09	CDC42EP1,TGFB3,BHLHB9,KLK8,RAB8B,DISC1,EVI5L,ALKAL2,DENND5A,SERPINI1,METRN,KLF4,CCDC88A,PTK7,CAMK1,MAP2,NDNF,STX1B,EVL,MDK,FOXO6,PLXND1,ULK2,CDHR2,GPM6A,FZD1,INPP5J,GPC2,CHN1,NEURL1,TBR1,FN1,RASAL1,TANC2,MIR221,CPNE9,CSMD3,LGALS1,EPHA4,SEMA4F,EFNB3,ZMYND10,DPYSL3,RIMS2,PACSIN1,HECW2,LRRC4B,EPHB2,DBN1,PPFIA2,RGMA,NCS1,NLGN3,ARHGAP44,CARMIL2,OBSL1,TRPV4,NAV3,ADAMTS16,IL1RAPL1,FES,SEMA7A,DLG4,GFI1,H…
GO:BP	tissue morphogenesis	GO:0048729	9.71613e-09	PSMB9,SIX4,MYLK2,DLL1,ACTA1,CCN1,CITED1,KLF4,MMP14,SMAD4,TGFB1I1,HOXB13,MSX2,PTK7,WNT2B,SNAI1,HESX1,TFAP2A,PRICKLE1,MDK,PDX1,PLXND1,MST1,NR4A3,DNAAF1,NRG1,FZD1,CSF1,BBS5,ITGAX,CPLANE1,FOXC1,CELSR2,TBX2,FRZB,PDGFA,FGF8,TBR1,FZD2,COL5A1,COL3A1,JAG2,MIR221,NKX3-1,WNT6,SOX8,MATN1,SMURF2,HEY1,GCNT1,MESP1,EPHA4,COL20A1,ACTA2,ALDH1A3,RGMA,ADM,KRT6A,HMGA2,FOXN4,CARMIL2,FOXC2,COL6A3,NOS3,IGFBP5,KRT16,ADAM…
GO:BP	mesenchyme development	GO:0060485	1.06801e-08	FGF9,KITLG,TGFB3,AKNAD1,SIX4,ACTA1,LDLRAD4,SMAD4,TGFB1I1,MSX2,PTK7,SNAI1,MDK,LOXL3,NRG1,FOXC1,TBX2,FRZB,FGF8,FN1,MIR221,SOX8,HEY1,MESP1,SEMA4F,ACTA2,HMGA2,DACT3,FOXC2,NOS3,ZFPM2,SEMA7A,COL1A1,BCL2,SEMA3G,SEMA6A,NOG,BAMBI,NKX2-1,SEMA6C,MEF2C,FOXD1,NRTN,HEYL,SIX1,SEMA3D,WNT16,PHLDB2,TWIST1,WWTR1,SEMA6B,GLIPR2,ANXA6,NRP2,LOXL2,OLFM1,EDNRA,EOMES,RET,FOXF1,BMP7,MSX1,PAX2,FGFR1,GBX2,RBM24,SMO,RFLNB,TIA…
GO:BP	negative regulation of developmental process	GO:0051093	1.23885e-08	FGF9,ZKSCAN3,DLX1,EREG,KLK8,ZBTB46,SIX4,DLL1,COL5A2,TERT,SLC6A4,DENND5A,CITED1,KLF4,DIO3,LDLRAD4,SMAD4,TGFB1I1,FSTL3,MSX2,MAP2,STX1B,SLIT1,SNAI1,HHEX,JAK3,PRICKLE1,MDK,TLCD3B,ANKRD2,ADGRB1,LOXL3,ULK2,DAAM2,ABCA5,ISM1,NRG1,INPP5J,HES4,SOCS1,FOXC1,TBX2,FRZB,GDF15,FGF8,COL5A1,TP53INP1,COL3A1,TRIM6,MIR221,NKX3-1,THBS2,SOX8,HEY1,TTPA,MESP1,LGALS1,EPHA4,SEMA4F,EFNB3,DISP3,DPYSL3,MELTF,EPHB2,ADGRV1,FGF3…
GO:BP	extracellular structure organization	GO:0043062	1.47754e-08	LAMB2,CCN1,COL5A2,SPOCK2,MMP14,ADAM19,CCN2,CTSL,NDNF,NFKB2,ITGA10,APBB2,COL9A2,ITGAD,LAMA2,LOXL3,NID2,KLK7,ITGAX,ITGAM,FOXC1,PDGFA,EFEMP2,DDR2,FN1,CAV2,COL5A1,COL3A1,COL11A2,MATN1,ADAMTSL4,MELTF,NPHS1,NID1,CARMIL2,FOXC2,COL6A3,KDR,MMP23B,ITGA2B,COL1A1,TEX14,SH3PXD2B,FGG,ERO1B,VWF,MMP11,OLFML2A,ITGB3,KLKB1,COL4A3,COLQ,SCUBE1,CAV1,COL7A1,ICAM5,MFAP2,COL4A6,OLFML2B,PHLDB2,TNXB,COL6A1,TMPRSS6,FGF2,CO…
GO:BP	anatomical structure formation involved in morphogenesis	GO:0048646	3.0339e-08	FGF9,EREG,CALCRL,EDA,SIX4,PNLDC1,DLL1,ACTA1,CCN1,PIM1,COL5A2,TERT,NFASC,KLF4,MMP14,SMAD4,SAT1,HOXB13,MSX2,ACVR2B,ACRBP,CCN2,PLXDC1,PTK7,WNT2B,CAMK1,NDNF,SNAI1,NFKB2,C5AR1,HHEX,GPLD1,HESX1,CFL2,HPSE,TFAP2A,PRICKLE1,EGR2,MDK,PLXND1,ADGRB1,CHI3L1,NR4A3,FAM20A,ISM1,MFNG,FZD1,ITGAX,TNFAIP3,FGFBP1,ANG,FOXC1,MYH3,TBX2,PDGFA,GDF15,FGF8,TBR1,SMARCD3,SPHK1,FN1,FZD2,COL5A1,MIR221,NKX3-1,TNNT1,DYSF,WNT6,THBS…
GO:BP	extracellular matrix organization	GO:0030198	3.29791e-08	LAMB2,CCN1,COL5A2,SPOCK2,MMP14,ADAM19,CCN2,CTSL,NDNF,NFKB2,ITGA10,APBB2,COL9A2,ITGAD,LAMA2,LOXL3,NID2,KLK7,ITGAX,ITGAM,FOXC1,PDGFA,EFEMP2,DDR2,FN1,CAV2,COL5A1,COL3A1,COL11A2,MATN1,ADAMTSL4,MELTF,NPHS1,NID1,CARMIL2,FOXC2,COL6A3,KDR,MMP23B,ITGA2B,COL1A1,SH3PXD2B,FGG,ERO1B,VWF,MMP11,OLFML2A,ITGB3,KLKB1,COL4A3,COLQ,SCUBE1,CAV1,COL7A1,ICAM5,MFAP2,COL4A6,OLFML2B,PHLDB2,TNXB,COL6A1,TMPRSS6,FGF2,COL13A1,…
GO:BP	cell surface receptor signaling pathway	GO:0007166	4.07496e-08	FGF9,TMEM231,DLX1,CSF2RA,EREG,ARL2BP,KITLG,TGFB3,KLRC4-KLRK1,IL11RA,IFITM1,GDPD5,SPRY4,CD226,CALCRL,PSMB9,CD101,BTBD11,EDA,NR4A2,WNT8B,GRB10,BMP8A,THPO,DLL1,FUT8,LYPD6,CCN1,PIM1,FCER1G,LTBP1,BTN2A2,ATP6V1G2,DISC1,CHRNE,MUC3A,TERT,SLC27A1,DHH,UNC5CL,CITED1,RASGRP4,KLF4,LDLRAD4,MMP14,SMAD4,TGFB1I1,CCDC88A,FSTL3,CISH,ONECUT1,IFT27,MSX2,SNX25,ACVR2B,CCN2,PTK7,WNT2B,GRIK5,SSH1,STX1B,NLGN2,SNAI1,C5AR1,…
GO:BP	cell adhesion	GO:0007155	8.43947e-08	CDC42EP1,KITLG,LAMB2,KLRC4-KLRK1,TLN2,CD226,ASS1,EDA,FAT2,DLL1,CCN1,BTN2A2,DISC1,SPOCK2,DGCR6,NFASC,SERPINI1,RAC3,KLF4,MMP14,TGFB1I1,FSTL3,LRFN3,ADAM19,ONECUT1,CCN2,PTK7,NDNF,NLGN2,ITGA10,JAK3,HPSE,MDK,BST1,CADM4,CD72,ITGAD,MERTK,PLXND1,PARD3B,ADGRB1,LAMA2,LOXL3,CD70,PPFIBP1,IGSF11,SORBS1,ZAP70,NID2,CD4,NR4A3,CDHR2,AMIGO3,CSF1,MALT1,ADORA2A,ITGAX,ITGAM,PALLD,SOCS1,CELSR2,PCDH19,TNFAIP8L2,DDR2,FN1…
GO:BP	biological adhesion	GO:0022610	1.35372e-07	CDC42EP1,KITLG,LAMB2,KLRC4-KLRK1,TLN2,CD226,ASS1,EDA,FAT2,DLL1,CCN1,BTN2A2,DISC1,SPOCK2,DGCR6,NFASC,SERPINI1,RAC3,KLF4,MMP14,TGFB1I1,FSTL3,LRFN3,ADAM19,ONECUT1,CCN2,PTK7,NDNF,NLGN2,ITGA10,JAK3,HPSE,MDK,BST1,CADM4,CD72,ITGAD,MERTK,PLXND1,PARD3B,ADGRB1,LAMA2,LOXL3,CD70,PPFIBP1,IGSF11,SORBS1,ZAP70,NID2,CD4,NR4A3,CDHR2,AMIGO3,CSF1,MALT1,ADORA2A,ITGAX,ITGAM,PALLD,SOCS1,CELSR2,PCDH19,TNFAIP8L2,DDR2,FN1…
GO:BP	chemotaxis	GO:0006935	1.67279e-07	PDLIM7,LAMB2,KLRC4-KLRK1,GRB10,CCN1,MSANTD3-TMEFF1,FCER1G,NFASC,SMAD4,SLC8B1,SLIT1,C5AR1,EVL,APBB2,EGR2,MDK,BST1,FOSL1,CXCL16,PLXND1,LAMA2,MST1,NR4A3,NRG1,CSF1,PALLD,ETV1,CHN1,DAPK2,PDGFA,FGF8,TBR1,GPR183,DYSF,EPHA4,SEMA4F,EFNB3,F3,TYMP,PRKCQ,VEGFD,EPHB2,PIK3CD,EFNA3,IL6R,EPHA10,CCL3L1,TRPV4,KDR,GBX1,NTN5,FES,CCR10,SEMA7A,CYFIP2,PGF,UNC5A,PLA2G7,ROBO3,FEZF1,SEMA3G,DRAXIN,SEMA6A,CCL26,SPTBN4,NOG,P…
GO:BP	negative regulation of neurogenesis	GO:0050768	1.79278e-07	DLX1,KLK8,DLL1,TERT,SLC6A4,DENND5A,DIO3,MAP2,STX1B,ULK2,DAAM2,NRG1,INPP5J,HES4,COL3A1,SOX8,HEY1,LGALS1,EPHA4,SEMA4F,EFNB3,DISP3,DPYSL3,EPHB2,RGMA,NLGN3,DTX1,GPR173,TRPV4,SEMA7A,GFI1,SEMA3G,DRAXIN,NOTCH3,SEMA6A,NOG,BMERB1,DLX2,LINGO1,WNT3,WNT7A,DKK1,SEMA6C,RTN4RL2,PAX6,ARHGAP4,LRP4,NGFR,SEMA3D,BDNF,SEMA6B,MAG,VIM,LHX2,SLIT2,TRIM46,NTN1,PITX3,IRX3,ZNF365,PTPRG,ID3,TMEM98,BMP7,TLX3,LPAR1,NKX6-1,RTN4…
GO:BP	negative regulation of cell differentiation	GO:0045596	1.98003e-07	FGF9,DLX1,EREG,KLK8,ZBTB46,SIX4,DLL1,COL5A2,TERT,SLC6A4,DENND5A,CITED1,DIO3,LDLRAD4,SMAD4,TGFB1I1,FSTL3,MSX2,MAP2,STX1B,SNAI1,JAK3,PRICKLE1,MDK,TLCD3B,ANKRD2,LOXL3,ULK2,DAAM2,ABCA5,NRG1,INPP5J,HES4,SOCS1,FRZB,COL5A1,TP53INP1,COL3A1,TRIM6,MIR221,SOX8,HEY1,TTPA,MESP1,LGALS1,EPHA4,SEMA4F,EFNB3,DISP3,DPYSL3,MELTF,EPHB2,ADGRV1,TNFSF4,RGMA,LAG3,NLGN3,IL18,RGS4,DACT3,DTX1,GPR173,IGFBP5,TRPV4,ZFPM2,ADAMT…
GO:BP	embryonic morphogenesis	GO:0048598	2.02789e-07	FGF9,TMEM231,TGFB3,WNT8B,SIX4,DLL1,CCN1,COL5A2,KLF4,MMP14,SMAD4,TGFB1I1,MSX2,ACVR2B,PTK7,WNT2B,SNAI1,HESX1,TFAP2A,PRICKLE1,PDX1,NR4A3,DNAAF1,FZD1,BBS5,CPLANE1,FOXC1,MYH3,TBX2,FRZB,FGF8,TBR1,FN1,HOXC9,FZD2,COL5A1,JAG2,MIR221,WNT6,STRC,FOXL2,SOX8,HOXC10,MESP1,EPHB2,ALDH1A3,RGMA,ADM,GJB5,HMGA2,FOXN4,CHST11,FOXC2,MDFI,DUSP5,SP8,SP9,CTHRC1,CHRD,ZEB1,NOG,HOXD4,ITGB3,DLX2,CECR2,HIPK2,WNT3,WNT7A,DKK1,COL…
GO:BP	taxis	GO:0042330	2.05106e-07	PDLIM7,LAMB2,KLRC4-KLRK1,GRB10,CCN1,MSANTD3-TMEFF1,FCER1G,NFASC,SMAD4,SLC8B1,SLIT1,C5AR1,EVL,APBB2,EGR2,MDK,BST1,FOSL1,CXCL16,PLXND1,LAMA2,MST1,NR4A3,NRG1,CSF1,PALLD,ETV1,CHN1,DAPK2,PDGFA,FGF8,TBR1,GPR183,DYSF,EPHA4,SEMA4F,EFNB3,F3,TYMP,PRKCQ,VEGFD,EPHB2,PIK3CD,EFNA3,IL6R,EPHA10,CCL3L1,TRPV4,KDR,GBX1,NTN5,FES,CCR10,SEMA7A,CYFIP2,PGF,UNC5A,PLA2G7,ROBO3,FEZF1,SEMA3G,DRAXIN,SEMA6A,CCL26,SPTBN4,NOG,P…
GO:BP	negative regulation of multicellular organismal process	GO:0051241	2.08166e-07	FGF9,DLX1,TGFB3,CALCRL,KLK8,ZBTB46,SIX4,DLL1,BTN2A2,COL5A2,TERT,SLC6A4,DENND5A,CITED1,KLF4,DIO3,LDLRAD4,SMAD4,FSTL3,MSX2,ACVR2B,MAP2,STX1B,SLIT1,SNAI1,EVL,HHEX,SPX,S1PR2,ERRFI1,JAK3,KREMEN2,TMEM25,PRICKLE1,MDK,MERTK,ADGRB1,LOXL3,ULK2,DAAM2,ISM1,NRG1,ADORA2B,INPP5J,TNFAIP3,HES4,SOCS1,FOXC1,TBX2,FRZB,PDGFA,GDF15,FGF8,FN1,COL5A1,GP1BA,COL3A1,MIR221,NKX3-1,TNNT1,THBS2,SOX8,SH2B3,HOXC10,HEY1,NPR3,SERP…
GO:BP	negative regulation of nervous system development	GO:0051961	2.41197e-07	DLX1,KLK8,DLL1,TERT,SLC6A4,DENND5A,DIO3,MAP2,STX1B,SLIT1,ULK2,DAAM2,NRG1,INPP5J,HES4,COL3A1,SOX8,HEY1,LGALS1,EPHA4,SEMA4F,EFNB3,DISP3,DPYSL3,EPHB2,RGMA,NLGN3,DTX1,GPR173,TRPV4,SEMA7A,GFI1,SEMA3G,DRAXIN,NOTCH3,SEMA6A,NOG,BMERB1,DLX2,LINGO1,WNT3,WNT7A,DKK1,SEMA6C,RTN4RL2,PAX6,ARHGAP4,LRP4,NGFR,SEMA3D,BDNF,SEMA6B,MAG,VIM,LHX2,PRKACB,SLIT2,TRIM46,GPR161,NTN1,PITX3,IRX3,ZNF365,PTPRG,ID3,TMEM98,BMP7,TL…
GO:BP	mesenchymal cell differentiation	GO:0048762	2.45641e-07	KITLG,TGFB3,AKNAD1,LDLRAD4,SMAD4,TGFB1I1,MSX2,SNAI1,MDK,LOXL3,NRG1,FOXC1,FRZB,FGF8,FN1,MIR221,SOX8,HEY1,SEMA4F,HMGA2,DACT3,FOXC2,SEMA7A,COL1A1,BCL2,SEMA3G,SEMA6A,NOG,BAMBI,NKX2-1,SEMA6C,MEF2C,NRTN,HEYL,SEMA3D,WNT16,PHLDB2,TWIST1,WWTR1,SEMA6B,GLIPR2,ANXA6,NRP2,LOXL2,OLFM1,EDNRA,EOMES,RET,BMP7,MSX1,PAX2,FGFR1,GBX2,SMO,RFLNB,TIAM1
GO:BP	negative regulation of cell development	GO:0010721	2.47944e-07	DLX1,KLK8,DLL1,TERT,SLC6A4,DENND5A,DIO3,SMAD4,MAP2,STX1B,ULK2,DAAM2,NRG1,INPP5J,HES4,FRZB,COL3A1,SOX8,HEY1,TTPA,LGALS1,EPHA4,SEMA4F,EFNB3,DISP3,DPYSL3,MELTF,EPHB2,RGMA,NLGN3,RGS4,DTX1,GPR173,TRPV4,SEMA7A,GFI1,BCL2,SEMA3G,DRAXIN,NOTCH3,SEMA6A,NOG,BMERB1,DLX2,LINGO1,WNT3,WNT7A,DKK1,SEMA6C,RTN4RL2,PAX6,ARHGAP4,LRP4,NGFR,SEMA3D,BDNF,SEMA6B,MAG,VIM,LHX2,SLIT2,TRIM46,NTN1,PITX3,IRX3,ZNF365,PTPRG,ID3,TM…
GO:BP	negative regulation of neuron differentiation	GO:0045665	6.21111e-07	DLX1,KLK8,DLL1,SLC6A4,DENND5A,DIO3,MAP2,STX1B,ULK2,INPP5J,HES4,SOX8,HEY1,LGALS1,EPHA4,SEMA4F,EFNB3,DISP3,DPYSL3,EPHB2,RGMA,NLGN3,DTX1,TRPV4,SEMA7A,GFI1,SEMA3G,DRAXIN,NOTCH3,SEMA6A,DLX2,LINGO1,WNT3,DKK1,SEMA6C,RTN4RL2,PAX6,ARHGAP4,LRP4,NGFR,SEMA3D,SEMA6B,MAG,VIM,SLIT2,TRIM46,NTN1,IRX3,ZNF365,PTPRG,ID3,BMP7,TLX3,LPAR1,RTN4RL1,PTPRS,PMP22
GO:BP	positive regulation of nervous system development	GO:0051962	7.07964e-07	DLX1,GDPD5,BHLHB9,DISC1,ALKAL2,SERPINI1,METRN,PTK7,CAMK1,NDNF,NLGN2,MDK,FOXO6,PLXND1,ADGRB1,ADRA2B,AMIGO3,FZD1,CSF1,ITGAX,BEND6,GPC2,NEURL1,SMARCD3,FN1,ADGRL1,RASAL1,OTP,MIR221,THBS2,CPNE9,SOX8,SERPINE2,ZC4H2,EPHA4,DPYSL3,RIMS2,PACSIN1,LRRC4B,EPHB2,DBN1,RGMA,NLGN3,SH3GL3,ADGRB2,OBSL1,IL1RAPL1,FES,SEMA7A,DLG4,HAP1,DCT,MAPT,FEZF1,LTK,BCL2,GPRC5B,RNF112,ZEB1,SEMA6A,SHANK1,P2RY12,DLX2,LTA,CAMK1D,SCN1…
GO:BP	muscle structure development	GO:0061061	1.13942e-06	FGF9,PDLIM4,NEK5,EREG,CTH,PDLIM7,ASS1,SIX4,MYLK2,DLL1,ACTA1,PIM1,STAC3,MMP14,SMAD4,MEF2B,CAMK1,CFL2,PRICKLE1,EGR2,USP2,ANKRD2,ADGRB1,LAMA2,HLF,NRG1,FZD1,ETV1,FOXC1,MYH3,TBX2,NEURL1,GDF15,FGF8,SMARCD3,CAV2,FZD2,COL3A1,ATF3,HIVEP3,MIR221,BVES,TNNT1,DYSF,FOXL2,SOX8,HEY1,MESP1,LGALS1,MAPK12,FGF3,TMOD2,LMOD1,ADM,IL18,NPHS1,RGS4,FOXC2,COL6A3,CACNA2D2,IGFBP5,OBSL1,ZFPM2,CAPN3,SMTNL1,ASB2,CTF1,BCL2,TMOD1…
GO:BP	pattern specification process	GO:0007389	1.19653e-06	DLX1,WNT8B,DLL1,PLD6,CITED1,SMAD4,MSX2,ACVR2B,WNT2B,SNAI1,HHEX,EGR2,DNAH11,DNAAF1,DAAM2,MFNG,BBS5,EMX1,ITGAM,HES4,MID1,FOXC1,CELSR2,TBX2,FGF8,TBR1,SMARCD3,HOXC9,NKX3-1,WNT6,HOXC10,HEY1,MESP1,DNAI1,FOXN4,TDRD5,FOXC2,DRC1,MDFI,LRRC6,SP8,FEZF1,CHRD,CFAP53,ZEB1,BHLHE40,NOG,HOXD4,DLX2,HIPK2,WNT3,WNT7A,NKX2-1,DKK1,MEF2C,NKX3-2,HOXD3,FOXD1,NKD1,HEYL,PAX6,SIX1,CDX2,LRP4,SATB2,HES2,LHX2,PRKACB,HOXD8,NRP2,…
GO:BP	central nervous system development	GO:0007417	1.28081e-06	FGF9,DLX1,AK8,LAMB2,IGF2BP1,GDPD5,NHLH1,NR4A2,KCNC1,DLL1,DISC1,SLC6A4,CITED1,SERPINI1,RAC3,PLXDC1,POMK,WNT2B,MAP2,WRN,SLIT1,C5AR1,HESX1,TFAP2A,EGR2,MDK,MAOB,JHY,PDX1,DDIT4,LOXL3,NR4A3,AMIGO3,DAAM2,NRG1,FZD1,ADORA2A,EPOR,EMX1,ITGAM,CPLANE1,FOXC1,CELSR2,TBX2,PCDH19,NEURL1,FGF8,TBR1,SPHK1,COL3A1,OTP,SOX8,HOXC10,CKB,SERPINE2,ZC4H2,TACC1,EPHA4,NDRG2,PRKG1,SYNGR3,EPHB2,ABAT,AXL,ALDH1A3,CTTNBP2,NLGN3,DC…
GO:BP	signal transduction	GO:0007165	1.50763e-06	FGF9,TMEM231,DLX1,CSF2RA,EREG,IQSEC1,ASIC3,PER1,PLCXD2,CTH,ARL2BP,CDC42EP1,CACNA1I,WIPI1,KITLG,TGFB3,KLRC4-KLRK1,IL11RA,IFITM1,GDPD5,MPP7,LHB,MID2,SPRY4,CD226,CALCRL,PSMB9,IER3,CD101,GPR135,OR5AN1,RELL1,BTBD11,EDA,NR4A2,WNT8B,GRB10,BMP8A,THPO,IRAK1BP1,STX2,DLL1,GPR20,FUT8,LYPD6,CCN1,PIM1,PDK3,FCER1G,RAB8B,LTBP1,BTN2A2,ATP6V1G2,DISC1,GRK3,CHRNE,MUC3A,TERT,SLC27A1,SYP,STAC3,ALKAL2,MAPRE2,DHH,UNC5CL…
GO:BP	localization of cell	GO:0051674	1.79859e-06	FGF9,EREG,IQSEC1,CACNA1I,KITLG,LAMB2,KLRC4-KLRK1,IFITM1,DNAH17,IQCG,NR4A2,FAT2,SIX4,GRB10,FUT8,CCN1,FCER1G,SLC9B1,DISC1,TERT,SPOCK2,FMNL1,MAPRE2,KLF4,LDLRAD4,MMP14,TGFB1I1,CCDC88A,NAV1,ONECUT1,MSX2,CFAP43,CCN2,SLC8B1,PTK7,POMK,SSH1,NDNF,FMNL2,SLIT1,SNAI1,C5AR1,EVL,GPLD1,APBB2,SLC16A3,MDK,BST1,CADM4,MERTK,CXCL16,PLXND1,DDIT4,DNAH11,ADGRB1,LAMA2,ZAP70,SLC9B2,MST1,NR4A3,GPM6A,NRG1,CSF1,ITGAX,TNFRSF1…
GO:BP	cell motility	GO:0048870	1.79859e-06	FGF9,EREG,IQSEC1,CACNA1I,KITLG,LAMB2,KLRC4-KLRK1,IFITM1,DNAH17,IQCG,NR4A2,FAT2,SIX4,GRB10,FUT8,CCN1,FCER1G,SLC9B1,DISC1,TERT,SPOCK2,FMNL1,MAPRE2,KLF4,LDLRAD4,MMP14,TGFB1I1,CCDC88A,NAV1,ONECUT1,MSX2,CFAP43,CCN2,SLC8B1,PTK7,POMK,SSH1,NDNF,FMNL2,SLIT1,SNAI1,C5AR1,EVL,GPLD1,APBB2,SLC16A3,MDK,BST1,CADM4,MERTK,CXCL16,PLXND1,DDIT4,DNAH11,ADGRB1,LAMA2,ZAP70,SLC9B2,MST1,NR4A3,GPM6A,NRG1,CSF1,ITGAX,TNFRSF1…
GO:BP	embryo development	GO:0009790	1.96545e-06	FGF9,TMEM231,DLX1,KITLG,TGFB3,WNT8B,SIX4,PNLDC1,DLL1,FUT8,CCN1,COL5A2,PLD6,CITED1,KLF4,MMP14,SMAD4,TGFB1I1,MSX2,ACVR2B,PTK7,WNT2B,SNAI1,HESX1,TFAP2A,PRICKLE1,CCDC62,FOSL1,PDX1,LAMA2,LOXL3,AKAP3,NR4A3,DNAAF1,MFNG,FZD1,BBS5,EMX1,CPLANE1,FOXC1,MYH3,TBX2,FRZB,PDGFA,FGF8,TBR1,FN1,HOXC9,FZD2,COL5A1,JAG2,TANC2,MIR221,NKX3-1,WNT6,STRC,FOXL2,SOX8,SH2B3,HOXC10,HEY1,TTPA,MESP1,PCDH12,EPHB2,INKA1,ALDH1A3,DBN…
GO:BP	signal release	GO:0023061	2.20672e-06	ARL2BP,BMP8A,STX2,RAB8B,SYP,KCNJ11,SMAD4,STX11,SCG5,ACVR2B,SLC8B1,GRIK5,STX1B,NLGN2,GPLD1,RAB11FIP2,PDX1,RAPGEF4,SLC9B2,SYT5,BLK,ADORA2B,ADORA2A,CPLX1,GRIN3A,ENHO,PRKCG,MAFA,NKX3-1,FOXL2,TFR2,SLC16A10,NMU,RIMS2,OSM,PRRT2,CHRNB4,ABAT,PPFIA2,NCS1,ADM,SYT11,CACNA2D2,PTPRN,SIRT4,TRPV4,GHRHR,CPLX2,NRXN2,CRHR1,FGG,ACVR1C,SNAP25,BRSK2,HTR1B,CADPS2,MYO5A,KCNC4,WNT7A,PTPRN2,PPFIA4,LIN7A,SNCA,MEF2C,SYN2,CA…
GO:BP	modulation of chemical synaptic transmission	GO:0050804	2.72047e-06	DISC1,SLC6A4,SYP,GRIK5,SSH1,STX1B,NLGN2,S1PR2,TMEM25,AKAP7,EGR2,ADGRB1,LAMA2,IGSF11,ADORA2B,ADORA2A,CPLX1,GRIK2,GRIN3A,MAPK8IP2,NEURL1,MAP1A,PRKCG,BEGAIN,SERPINE2,EPHA4,NMU,EFNB3,RIMS2,SYNPO,CHRNA7,PRRT2,EPHB2,CHRNB4,ABAT,NTNG2,DBN1,PPFIA2,NCS1,NLGN3,GRIK4,CHRFAM7A,RGS4,PXK,GNAI1,SYT11,CACNA2D2,PLAT,GRID2IP,CPLX2,DLG4,HAP1,MAPT,SNAP25,GRM8,SHANK1,HTR1B,DGKB,GRIN2C,KCNC4,WNT7A,GRID1,MPP2,DKK1,SNCA…
GO:BP	regulation of trans-synaptic signaling	GO:0099177	3.05251e-06	DISC1,SLC6A4,SYP,GRIK5,SSH1,STX1B,NLGN2,S1PR2,TMEM25,AKAP7,EGR2,ADGRB1,LAMA2,IGSF11,ADORA2B,ADORA2A,CPLX1,GRIK2,GRIN3A,MAPK8IP2,NEURL1,MAP1A,PRKCG,BEGAIN,SERPINE2,EPHA4,NMU,EFNB3,RIMS2,SYNPO,CHRNA7,PRRT2,EPHB2,CHRNB4,ABAT,NTNG2,DBN1,PPFIA2,NCS1,NLGN3,GRIK4,CHRFAM7A,RGS4,PXK,GNAI1,SYT11,CACNA2D2,PLAT,GRID2IP,CPLX2,DLG4,HAP1,MAPT,SNAP25,GRM8,SHANK1,HTR1B,DGKB,GRIN2C,KCNC4,WNT7A,GRID1,MPP2,DKK1,SNCA…
GO:BP	cell migration	GO:0016477	8.86e-06	FGF9,IQSEC1,KITLG,LAMB2,KLRC4-KLRK1,IFITM1,NR4A2,FAT2,SIX4,GRB10,FUT8,CCN1,FCER1G,DISC1,TERT,FMNL1,MAPRE2,KLF4,LDLRAD4,MMP14,TGFB1I1,CCDC88A,NAV1,ONECUT1,MSX2,CCN2,SLC8B1,PTK7,POMK,SSH1,NDNF,FMNL2,SLIT1,SNAI1,C5AR1,EVL,GPLD1,APBB2,SLC16A3,MDK,BST1,MERTK,CXCL16,PLXND1,DDIT4,ADGRB1,LAMA2,ZAP70,MST1,NR4A3,GPM6A,NRG1,CSF1,ITGAX,TNFRSF10D,ITGAM,GPC2,TNFAIP3,HACE1,PALLD,IL1R1,FGFBP1,ANG,FOXC1,CELSR2,DA…
GO:BP	regulation of signal transduction	GO:0009966	1.4491e-05	FGF9,DLX1,EREG,IQSEC1,PER1,CTH,ARL2BP,KITLG,TGFB3,GDPD5,MPP7,MID2,SPRY4,CD226,PSMB9,IER3,RELL1,EDA,NR4A2,GRB10,BMP8A,THPO,DLL1,GPR20,LYPD6,CCN1,LTBP1,BTN2A2,DISC1,TERT,SYP,ALKAL2,MAPRE2,UNC5CL,CITED1,RAC3,RASGRP4,KLF4,PEX5L,LDLRAD4,MMP14,SMAD4,TGFB1I1,CCDC88A,FSTL3,PSD2,CISH,RGS5,PLEKHF1,ONECUT1,MSX2,SNX25,ACVR2B,CCN2,PTK7,GARNL3,SSH1,WRN,STX1B,NLGN2,SNAI1,C5AR1,AGAP2,HHEX,S1PR2,AC091230.1,ERRFI1…
GO:BP	positive regulation of neuron differentiation	GO:0045666	1.52295e-05	DLX1,GDPD5,BHLHB9,DISC1,ALKAL2,SERPINI1,METRN,PTK7,CAMK1,NDNF,MDK,FOXO6,PLXND1,ADRA2B,FZD1,BEND6,GPC2,NEURL1,FN1,RASAL1,MIR221,CPNE9,ZC4H2,EPHA4,DPYSL3,RIMS2,PACSIN1,DBN1,RGMA,SH3GL3,OBSL1,IL1RAPL1,FES,SEMA7A,DLG4,MAPT,FEZF1,LTK,BCL2,GPRC5B,RNF112,ZEB1,SHANK1,DLX2,CAMK1D,SCN1B,WNT3,SYT17,DKK1,MEF2C,HOXD3,HEYL,APBB1,TRPV2,NGFR,CNTN1,BDNF,SOCS2,SLIT2,NTN1,IRX3,L1CAM,FKBP1B,RET,MAP1B,ZNF804A,SHOX2,S…
GO:BP	synapse organization	GO:0050808	1.62655e-05	LAMB2,BHLHB9,KLK8,SIX4,MSANTD3-TMEFF1,DISC1,SPOCK2,NFASC,LRFN3,CAMK1,SSH1,SLIT1,NLGN2,C5AR1,BSN,PLXND1,ADGRB1,PPFIBP1,CACNB4,AMIGO3,GPM6A,NRG1,FZD1,ITGAM,NEURL1,ADGRL1,TANC2,THBS2,ZC4H2,EPHA4,SYNPO,CHRNA7,LRRC4B,EPHB2,NTNG2,CTTNBP2,DBN1,PPFIA2,NLGN3,ARHGAP44,CACNA2D2,ADGRB2,IL1RAPL1,DLG4,NRXN2,LRFN1,INSR,NDRG1,MAPT,SHANK1,DGKB,MYO5A,COLQ,TUBA1A,WNT7A,PPFIA4,MPP2,DKK1,SNCA,DNER,MEF2C,ARHGAP22,ACHE…
GO:BP	circulatory system development	GO:0072359	1.74508e-05	FGF9,PDLIM4,TMEM231,EREG,CTH,PDLIM7,CALCRL,MYLK2,DLL1,CCN1,PIM1,LTBP1,TERT,CITED1,KLF4,MMP14,SMAD4,SAT1,HOXB13,MSX2,ACVR2B,CCN2,PLXDC1,PTK7,NDNF,SNAI1,C5AR1,HHEX,GPLD1,ERRFI1,HPSE,PRICKLE1,MDK,FOSL1,RPS6KA2,PLXND1,DNAH11,ADGRB1,CHI3L1,DNAAF1,ISM1,NRG1,FZD1,BBS5,ITGAX,EPOR,TNFAIP3,FGFBP1,ANG,CPLANE1,FOXC1,TBX2,PDGFA,FGF8,TBR1,SMARCD3,SPHK1,FN1,FZD2,COL5A1,COL3A1,MIR221,BVES,NKX3-1,DYSF,THBS2,RAMP1…
GO:BP	positive regulation of biological process	GO:0048518	1.99062e-05	FGF9,NEK5,ZKSCAN3,DLX1,EREG,DNPH1,IQSEC1,PER1,CTH,ARL2BP,CDC42EP1,CACNA1I,KITLG,PDLIM7,PDXP,IGF2BP1,TGFB3,KLRC4-KLRK1,IL11RA,IFITM1,GDPD5,MPP7,MID2,CD226,BHLHB9,CALCRL,PSMB9,CD101,NHLH1,AKNAD1,ZBTB20,ASS1,RELL1,ZBTB46,EDA,NR4A2,KCNC1,SIX4,GRB10,BMP8A,THPO,CLYBL,MYLK2,MYBL1,DLL1,ACTA1,GPR20,LYPD6,CCN1,PIM1,LRRC26,FCER1G,RAB8B,ZFP90,BTN2A2,DISC1,MUC3A,TERT,SCAMP5,SLC27A1,SLC6A4,IER5,KCNJ11,SPOCK2,S…
GO:BP	positive regulation of neurogenesis	GO:0050769	2.14423e-05	DLX1,GDPD5,BHLHB9,DISC1,ALKAL2,SERPINI1,METRN,PTK7,CAMK1,NDNF,MDK,FOXO6,PLXND1,ADRA2B,FZD1,CSF1,BEND6,GPC2,NEURL1,SMARCD3,FN1,RASAL1,OTP,MIR221,CPNE9,SOX8,SERPINE2,ZC4H2,EPHA4,DPYSL3,RIMS2,PACSIN1,EPHB2,DBN1,RGMA,SH3GL3,OBSL1,IL1RAPL1,FES,SEMA7A,DLG4,HAP1,DCT,MAPT,FEZF1,LTK,BCL2,GPRC5B,RNF112,ZEB1,SEMA6A,SHANK1,P2RY12,DLX2,LTA,CAMK1D,SCN1B,WNT3,SYT17,DKK1,MEF2C,HOXD3,HEYL,PAX6,APBB1,TRPV2,NGFR,CN…
GO:BP	ossification	GO:0001503	2.50134e-05	FGF9,SLC26A2,PDLIM7,TGFB3,IFITM1,BMP8A,CCN1,COL5A2,DHH,CITED1,MMP14,FSTL3,MSX2,ACVR2B,CCN2,CLEC3B,SNAI1,GPLD1,TFAP2A,KREMEN2,EGR2,MDK,FZD1,CSF1,FOXC1,DDR2,MRC2,COL11A2,CCDC154,SOX8,MATN1,CALCR,ADGRV1,FOXC2,IL6R,IGFBP5,SEMA7A,CTHRC1,COL1A1,SH3PXD2B,BCL2,CHRD,XYLT1,MN1,NOG,ALPL,WNT3,ATP6V0A4,PTGER4,RYR1,DKK1,CYP24A1,MEF2C,RASSF2,ACHE,GLIS1,LRP4,PHOSPHO1,ENPP1,TWIST1,SATB2,WWTR1,COL6A1,COL13A1,WNT10…
GO:BP	localization	GO:0051179	3.19166e-05	ASIC4,FGF9,RGPD5,TMEM231,SLC26A2,NME4,SLC25A42,SLC37A2,EREG,IQSEC1,ASIC3,PER1,CNTLN,ARL2BP,CACNA1I,WIPI1,PLLP,KITLG,PDLIM7,LAMB2,IGF2BP1,AC007040.2,TANGO6,TGFB3,KLRC4-KLRK1,TLN2,IFITM1,DNAH17,MPP7,U2AF1,MID2,CALCRL,PSMB9,KIF3C,SGSM2,PLIN3,SLC4A5,IQCG,SLC16A13,NR4A2,KCNC1,FAT2,SIX4,GRB10,BMP8A,MYLK2,STX2,ZDHHC1,LCN12,DLL1,CUBN,SLC29A4,FUT8,PKD1L2,CCN1,PIM1,MSANTD3-TMEFF1,LRRC26,FCER1G,SLC9B1,RAB8B…
GO:BP	negative regulation of neuron projection development	GO:0010977	3.35472e-05	KLK8,DENND5A,MAP2,STX1B,ULK2,INPP5J,LGALS1,EPHA4,SEMA4F,EFNB3,DPYSL3,EPHB2,RGMA,NLGN3,TRPV4,SEMA7A,GFI1,SEMA3G,DRAXIN,SEMA6A,LINGO1,WNT3,DKK1,SEMA6C,RTN4RL2,ARHGAP4,LRP4,NGFR,SEMA3D,SEMA6B,MAG,VIM,SLIT2,TRIM46,NTN1,ZNF365,PTPRG,LPAR1,RTN4RL1,PTPRS,PMP22
GO:BP	connective tissue development	GO:0061448	3.73282e-05	FGF9,BMP8A,CCN1,STIMATE-MUSTN1,MSX2,CCN2,WNT2B,SNAI1,GPLD1,MDK,CHI3L1,CSF1,FRZB,COL5A1,COL11A2,SOX8,MATN1,COL20A1,ACTA2,HMGA2,CHST11,FOXC2,COL6A3,IL6R,TRPV4,AC006254.1,ADAMTS7,COL1A1,SH3PXD2B,ZEB1,NOG,WNT5B,DLX2,WNT7A,COL7A1,MEF2C,NKX3-2,HOXD3,FOXD1,SELENOM,SATB2,KLF7,COL6A1,FGF2,WNT10B,ANXA6,LOXL2,STC1,EBF2,OXCT1,WNT9A,SHOX2,SCARA3,RUNX3,BMP7,MSX1,FGFR1,RFLNB,ROR2,COL12A1,COL6A2
GO:BP	epithelium development	GO:0060429	3.82032e-05	TMEM231,EREG,DNPH1,LAMB2,PSMB9,SLC4A5,EDA,SIX4,DLL1,CCN1,CITED1,KLF4,FN3K,MMP14,SMAD4,TGFB1I1,ONECUT1,HOXB13,MSX2,ACVR2B,PTK7,WNT2B,CTSL,SNAI1,AGAP2,HESX1,S1PR2,ERRFI1,HPSE,TFAP2A,RILPL1,PRICKLE1,MDK,PDX1,BFSP1,PLXND1,LOXL3,MST1,CDHR2,DNAAF1,NRG1,FZD1,FRMD6,CSF1,BBS5,ITGAX,EMX1,PALLD,CPLANE1,FOXC1,CELSR2,TBX2,HRNR,ALOX15B,FRZB,PDGFA,FGF8,TBR1,FZD2,COL5A1,JAG2,MIR221,NKX3-1,WNT6,STRC,FOXL2,KRT81,S…
GO:BP	muscle organ development	GO:0007517	3.9426e-05	FGF9,ASS1,SIX4,MYLK2,DLL1,ACTA1,PIM1,STAC3,SMAD4,MEF2B,CFL2,EGR2,USP2,ANKRD2,ADGRB1,LAMA2,HLF,NRG1,FZD1,ETV1,FOXC1,MYH3,TBX2,NEURL1,FGF8,CAV2,FZD2,COL3A1,ATF3,HIVEP3,BVES,FOXL2,SOX8,MAPK12,FGF3,NPHS1,RGS4,FOXC2,COL6A3,ZFPM2,CAPN3,SMTNL1,ASB2,CTF1,BCL2,NOG,SELENON,MSTN,SPEG,TTN,RYR1,CAV1,HEG1,DKK1,TRIM72,HLX,MAPK11,DNER,MEF2C,EGR3,HEYL,SGCE,SIX1,MYH15,TWIST1,FGF2,WNT10B,MYOM2,EOMES,ID3,CYP26B1,SHO…
GO:BP	tube development	GO:0035295	3.97914e-05	FGF9,EREG,TGFB3,CALCRL,ASS1,EDA,SIX4,DLL1,CCN1,TERT,CITED1,KLF4,MMP14,SMAD4,FSTL3,SAT1,HOXB13,MSX2,ACVR2B,CCN2,PLXDC1,PTK7,WNT2B,NDNF,C5AR1,HHEX,GPLD1,HESX1,ERRFI1,HPSE,PRICKLE1,MDK,PDX1,PLXND1,ADGRB1,CHI3L1,LOXL3,MST1,NR4A3,DNAAF1,ISM1,FZD1,CSF1,BBS5,ITGAX,TNFAIP3,FGFBP1,ANG,FOXC1,TBX2,PDGFA,FGF8,TBR1,SPHK1,FN1,FZD2,COL3A1,MIR221,NKX3-1,DYSF,WNT6,THBS2,SOX8,RAMP1,HEY1,SERPINE2,MESP1,EPHA4,F3,ELK…
GO:BP	response to stimulus	GO:0050896	4.23503e-05	GGT7,ASIC4,FGF9,TMEM231,ZKSCAN3,DLX1,CSF2RA,SLC25A42,EREG,IQSEC1,ASIC3,PER1,PLCXD2,RNF215,CTH,CYB5B,HSD17B1,TXNRD3,ARL2BP,CDC42EP1,CACNA1I,WIPI1,PLLP,KITLG,PDLIM7,PDXP,LAMB2,IGF2BP1,TGFB3,KLRC4-KLRK1,IL11RA,IFITM1,GDPD5,CHST1,MPP7,LHB,MID2,SPRY4,CD226,BIVM,CALCRL,PSMB9,IER3,CD101,NAIP,AANAT,GPR135,KLK8,ZBTB20,ASS1,OR5AN1,RELL1,BTBD11,EDA,NR4A2,WNT8B,KCNC1,GRB10,BMP8A,THPO,IRAK1BP1,STX2,GSR,DLL1,A…
GO:BP	head development	GO:0060322	4.57554e-05	FGF9,DLX1,AK8,IGF2BP1,TGFB3,IL11RA,GDPD5,NR4A2,KCNC1,DLL1,DISC1,SLC6A4,CITED1,RAC3,MMP14,POMK,WNT2B,WRN,SLIT1,C5AR1,HESX1,EGR2,MDK,MAOB,JHY,DDIT4,NR4A3,AMIGO3,NRG1,FZD1,EPOR,EMX1,ITGAM,CPLANE1,FOXC1,MYH3,CELSR2,PCDH19,NEURL1,FGF8,TBR1,SPHK1,COL3A1,OTP,CKB,SERPINE2,TACC1,NDRG2,PRKG1,SYNGR3,EPHB2,ABAT,AXL,ALDH1A3,CTTNBP2,DCLK1,RGS4,KCNK3,GHRHR,GBX1,SEMA7A,HAP1,DCT,COL1A1,AKT3,FEZF1,BCL2,CHRD,DRAXIN…
GO:BP	brain development	GO:0007420	4.84912e-05	FGF9,DLX1,AK8,IGF2BP1,GDPD5,NR4A2,KCNC1,DLL1,DISC1,SLC6A4,CITED1,RAC3,POMK,WNT2B,WRN,SLIT1,C5AR1,HESX1,EGR2,MDK,MAOB,JHY,DDIT4,NR4A3,AMIGO3,NRG1,FZD1,EPOR,EMX1,ITGAM,CPLANE1,FOXC1,CELSR2,PCDH19,NEURL1,FGF8,TBR1,SPHK1,COL3A1,OTP,CKB,SERPINE2,TACC1,NDRG2,PRKG1,SYNGR3,EPHB2,ABAT,AXL,ALDH1A3,CTTNBP2,DCLK1,RGS4,KCNK3,GHRHR,GBX1,SEMA7A,HAP1,DCT,AKT3,FEZF1,BCL2,CHRD,DRAXIN,NOTCH3,HTR6,NOG,BMERB1,SHANK1,…
GO:BP	developmental growth	GO:0048589	5.94846e-05	FGF9,EREG,LAMB2,SIX4,DLL1,PIM1,DISC1,SLC6A4,DIO3,STIMATE-MUSTN1,SMAD4,MSX2,ACVR2B,PTK7,MAP2,SLIT1,MDK,ULK2,MST1,CSF1,EMX1,FOXC1,TBX2,GDF15,FGF8,DDR2,FN1,RASAL1,DYSF,CPNE9,FOXL2,MATN1,CPQ,MESP1,SEMA4F,COL20A1,RIMS2,DBN1,RGMA,NLGN3,ADM,DCLK1,RGS4,CHST11,FOXC2,COL6A3,CACNA2D2,SLC12A5,GHRHR,ZFPM2,AC006254.1,CAPN3,SEMA7A,CYFIP2,KLF2,INSR,SH3PXD2B,GAS1,MAPT,BCL2,SEMA3G,DRAXIN,SEMA6A,SPTBN4,NOG,SHANK1,E…
GO:BP	metal ion transport	GO:0030001	6.68718e-05	ASIC4,ASIC3,PER1,CACNA1I,CALCRL,SLC4A5,KCNC1,PKD1L2,LRRC26,SLC9B1,ATP6V1G2,MCUB,SLC23A2,KCNJ11,STAC3,CBARP,SLC4A11,STIMATE-MUSTN1,CCN2,SLC8B1,AP003071.5,TRPM8,KCNAB3,AKAP7,CNKSR3,SLC12A4,KCNT1,TRPC1,SLC9B2,CACNB4,CD4,ATP2A3,SCN2A,GPM6A,ATP6V1E2,CACNA2D1,ADORA2A,GRIN3A,CACNA1G,SLC4A8,KCND3,KCNN1,SLC5A4,TRPM6,DYSF,RAMP1,TFR2,SERPINE2,SLC30A4,HOMER3,KCNIP3,CALCR,PKD2L1,CHRNA7,CD33,HECW2,HCN2,MELTF,M…
GO:BP	regulation of axonogenesis	GO:0050770	7.16298e-05	DISC1,METRN,MAP2,PLXND1,ULK2,CHN1,TBR1,FN1,EPHA4,SEMA4F,EFNB3,LRRC4B,EPHB2,DBN1,RGMA,SEMA7A,MAPT,SEMA3G,DRAXIN,SEMA6A,BRSK2,LINGO1,WNT3,WNT7A,SEMA6C,TRPV2,ARHGAP4,LRP4,NGFR,SEMA3D,BRSK1,BDNF,SEMA6B,MAG,SLIT2,TRIM46,NTN1,OLFM1,L1CAM,RET,MAP1B,SHOX2,LPAR3,NKX6-1,PTPRS,TIAM1
GO:BP	cell surface receptor signaling pathway involved in cell-cell signaling	GO:1905114	7.29417e-05	FGF9,PSMB9,EDA,NR4A2,WNT8B,GRB10,LYPD6,DISC1,CHRNE,TERT,CITED1,KLF4,TGFB1I1,PTK7,WNT2B,GRIK5,SSH1,STX1B,NLGN2,HHEX,S1PR2,KREMEN2,TMEM25,PRICKLE1,MDK,IGSF11,DAAM2,FZD1,ADORA2A,GRIK2,ITGAM,TNFAIP3,CELSR2,MAPK8IP2,FRZB,FZD2,WNT6,SMURF2,MESP1,NDRG2,RIMS2,CHRNA7,MITF,CHRNB4,ABAT,NLGN3,CHRFAM7A,RGS4,DACT3,NID1,MDFI,PDE6G,DLG4,CTHRC1,COL1A1,TLE6,GPRC5B,DRAXIN,NOG,SHANK1,WNT5B,WNT3,GRIN2C,BAMBI,WNT7A,CDH…
GO:BP	regulation of anatomical structure morphogenesis	GO:0022603	7.96281e-05	CDC42EP1,BHLHB9,PSMB9,SIX4,DLL1,PIM1,DISC1,COL5A2,TERT,FMNL1,PLD6,CITED1,METRN,RAC3,KLF4,DIO3,SMAD4,PTK7,WNT2B,CAMK1,MAP2,FMNL2,C5AR1,HHEX,TFAP2A,PRICKLE1,MDK,PLXND1,ADGRB1,CHI3L1,ULK2,ISM1,FZD1,CSF1,LST1,ITGAX,TNFAIP3,FGFBP1,CHN1,FOXC1,CELSR2,TBX2,PDGFA,GDF15,FGF8,TBR1,SPHK1,FN1,RASAL1,FZD2,COL5A1,TANC2,MIR221,BVES,WNT6,THBS2,CPNE9,SOX8,SMURF2,HEY1,MESP1,SPIRE1,EPHA4,SEMA4F,EFNB3,RIMS2,TNFRSF13C…
GO:BP	response to wounding	GO:0009611	8.26103e-05	EREG,PLLP,LAMB2,TGFB3,KLK8,MORN4,CCN1,FCER1G,KLF4,STIMATE-MUSTN1,HOXB13,MSX2,CCN2,PTK7,NDNF,HHEX,HPSE,MDK,CADM4,PDX1,MERTK,CYP4F2,ADRA2B,DGKG,NRG1,ADORA2A,TNFAIP3,PDGFA,FN1,PRKCG,COL5A1,GP1BA,COL3A1,MIR221,DYSF,DGKA,SH2B3,CPQ,SERPINE2,LGALS1,EPHA4,PRKG1,DPYSL3,F3,ELK3,PRKCQ,EPHB2,ABAT,AXL,NREP,ADAMTS13,RGMA,ADM,KRT6A,SYT11,CARMIL2,FOXC2,PLAT,NOS3,ZFPM2,AC006254.1,CAPN3,PEAR1,ITGA2B,COL1A1,FGG,BCL…
GO:BP	enzyme linked receptor protein signaling pathway	GO:0007167	8.98083e-05	FGF9,DLX1,EREG,TGFB3,SPRY4,BTBD11,GRB10,BMP8A,DLL1,FUT8,CCN1,LTBP1,ATP6V1G2,CITED1,RASGRP4,LDLRAD4,SMAD4,TGFB1I1,CCDC88A,FSTL3,ONECUT1,MSX2,SNX25,ACVR2B,CCN2,HHEX,GPLD1,ERRFI1,JAK3,FOXO6,SHC4,CADM4,MERTK,DDIT4,SORBS1,CD4,AKAP3,NR4A3,ATP6V1E2,NRG1,FZD1,BLK,CSF1,ENHO,CD8A,SOCS1,FGFBP1,CHN1,FOXC1,NEURL1,PDGFA,GDF15,FGF8,SMAD9,DDR2,SOGA1,CAV2,ERFE,COL3A1,INHBC,CILP,MIR221,NKX3-1,CD7,LRIT3,SH2B3,SMURF…
GO:BP	ion transport	GO:0006811	9.95933e-05	ASIC4,SLC26A2,SLC25A42,SLC37A2,ASIC3,PER1,CACNA1I,PLLP,CALCRL,SLC4A5,SLC16A13,KCNC1,LCN12,PKD1L2,LRRC26,FCER1G,SLC9B1,ATP6V1G2,CHRNE,MCUB,SLC27A1,SLC23A2,SLC6A4,KCNJ11,STAC3,CBARP,SLC4A11,TMEM63C,STIMATE-MUSTN1,CCN2,SLC8B1,GRIK5,AP003071.5,TRPM8,NLGN2,SPX,SLC16A3,KCNAB3,GABRR2,AKAP7,PRAF2,SLC26A4,CNKSR3,CALHM2,SLC12A4,MAOB,PITPNM2,ANO8,STARD5,CYP4F2,KCNT1,TRPC1,SLC9B2,CACNB4,MTTP,CD4,ATP2A3,SCN2A…
GO:BP	neuron projection extension	GO:1990138	0.000106755	LAMB2,DISC1,MAP2,SLIT1,ULK2,EMX1,FN1,RASAL1,CPNE9,SEMA4F,RIMS2,DBN1,NLGN3,DCLK1,SEMA7A,CYFIP2,MAPT,SEMA3G,DRAXIN,SEMA6A,WNT3,SYT17,SEMA6C,TRPV2,ARHGAP4,SEMA3D,BDNF,SEMA6B,MAG,LHX2,NRP2,SLIT2,TRIM46,NTN1,OLFM1,L1CAM,MAP1B,SYT3,SYT1,NKX6-1,UNC13A,PTPRS,TIAM1
GO:BP	regulation of developmental growth	GO:0048638	0.000115109	FGF9,SIX4,DLL1,PIM1,DISC1,SLC6A4,DIO3,MAP2,ULK2,CSF1,FOXC1,TBX2,GDF15,FGF8,FN1,RASAL1,CPNE9,SEMA4F,RIMS2,DBN1,RGMA,RGS4,FOXC2,CACNA2D2,GHRHR,ZFPM2,CAPN3,SEMA7A,INSR,SH3PXD2B,MAPT,BCL2,SEMA3G,DRAXIN,SEMA6A,SPTBN4,NOG,MSTN,COLQ,WNT3,SYT17,HLX,SEMA6C,MAPK11,MEF2C,NKD1,TRPV2,ARHGAP4,SIX1,SEMA3D,BDNF,CDKN1A,SEMA6B,SOCS2,MAG,FGF2,TRIM46,NTN1,OLFM1,L1CAM,GAMT,MAP1B,SYT3,SYT1,LPAR3,NKX6-1,FGFR1,SMO,UNC13…
GO:BP	cellular response to stimulus	GO:0051716	0.000125991	FGF9,TMEM231,ZKSCAN3,DLX1,CSF2RA,EREG,IQSEC1,ASIC3,PER1,PLCXD2,CTH,CYB5B,HSD17B1,TXNRD3,ARL2BP,CDC42EP1,CACNA1I,WIPI1,KITLG,PDXP,LAMB2,IGF2BP1,TGFB3,KLRC4-KLRK1,IL11RA,IFITM1,GDPD5,MPP7,LHB,MID2,SPRY4,CD226,BIVM,CALCRL,PSMB9,IER3,CD101,AANAT,GPR135,KLK8,ZBTB20,ASS1,OR5AN1,RELL1,BTBD11,EDA,NR4A2,WNT8B,KCNC1,GRB10,BMP8A,THPO,IRAK1BP1,STX2,GSR,DLL1,ACTA1,GPR20,FUT8,LYPD6,CCN1,PIM1,HPF1,PDK3,FCER1G,R…
GO:BP	regulation of transport	GO:0051049	0.000130405	PER1,ARL2BP,CACNA1I,TGFB3,KCNC1,GRB10,BMP8A,MYLK2,DLL1,PIM1,LRRC26,FCER1G,RAB8B,BTN2A2,TERT,SCAMP5,SLC6A4,SYP,KCNJ11,STAC3,CBARP,SYTL2,STIMATE-MUSTN1,SMAD4,SCG5,SLC8B1,GRIK5,CAMK1,MAP2,STX1B,NLGN2,GPLD1,SPX,C4B,BSN,KCNAB3,AKAP7,TLR10,MDK,CNKSR3,MAOB,PDX1,MERTK,CYP4F2,ADRA2B,RAPGEF4,TRPC1,SORBS1,SLC9B2,CACNB4,STON1,CD4,NR4A3,SCN2A,NRG1,CACNA2D1,SYT5,BLK,ADORA2B,ADORA2A,CPLX1,ITGAM,GRIN3A,ENHO,TNFA…
GO:BP	regulation of secretion	GO:0051046	0.000145021	ARL2BP,CACNA1I,TGFB3,BMP8A,FCER1G,RAB8B,BTN2A2,SCAMP5,SLC6A4,SYP,KCNJ11,CBARP,SYTL2,SMAD4,SCG5,SLC8B1,GRIK5,STX1B,NLGN2,GPLD1,SPX,TLR10,MDK,MAOB,PDX1,CYP4F2,ADRA2B,RAPGEF4,SLC9B2,NRG1,SYT5,BLK,ADORA2B,ADORA2A,CPLX1,ITGAM,GRIN3A,ENHO,TNFAIP3,SOCS1,ANG,CACNA1G,ALOX15B,FN1,PRKCG,CORIN,PRAM1,TRIM6,TLR5,NKX3-1,FOXL2,TFR2,RASGRP1,CRLF2,NMU,RIMS2,OSM,PRRT2,CD33,CHRNB4,ABAT,TNFSF4,SEPTIN4,NLRP7,PPFIA2,NC…
GO:BP	negative regulation of cell projection organization	GO:0031345	0.000172064	KLK8,EVI5L,DENND5A,MAP2,STX1B,EVL,ULK2,INPP5J,LGALS1,EPHA4,SEMA4F,EFNB3,DPYSL3,EPHB2,RGMA,NLGN3,ARHGAP44,TRPV4,SEMA7A,GFI1,SEMA3G,DRAXIN,SEMA6A,LINGO1,WNT3,DKK1,SEMA6C,RTN4RL2,ARHGAP4,LRP4,NGFR,SEMA3D,GRIN2B,SEMA6B,MAG,VIM,SLIT2,TRIM46,NTN1,ZNF365,PTPRG,LPAR1,RTN4RL1,PTPRS,PMP22
GO:BP	tube morphogenesis	GO:0035239	0.00017865	FGF9,EREG,CALCRL,EDA,SIX4,DLL1,CCN1,TERT,CITED1,KLF4,MMP14,SMAD4,SAT1,HOXB13,MSX2,ACVR2B,CCN2,PLXDC1,PTK7,WNT2B,NDNF,C5AR1,HHEX,GPLD1,HESX1,HPSE,PRICKLE1,MDK,PLXND1,ADGRB1,CHI3L1,MST1,NR4A3,DNAAF1,ISM1,FZD1,CSF1,BBS5,ITGAX,TNFAIP3,FGFBP1,ANG,FOXC1,TBX2,PDGFA,FGF8,TBR1,SPHK1,FN1,FZD2,COL3A1,MIR221,NKX3-1,DYSF,WNT6,THBS2,SOX8,RAMP1,HEY1,MESP1,EPHA4,F3,ELK3,TYMP,CHRNA7,VEGFD,EPHB2,CSPG4,STAB1,RGMA,A…
GO:BP	developmental growth involved in morphogenesis	GO:0060560	0.000208547	LAMB2,SIX4,DISC1,PTK7,MAP2,SLIT1,ULK2,MST1,CSF1,EMX1,TBX2,FN1,RASAL1,CPNE9,MESP1,SEMA4F,RIMS2,DBN1,RGMA,NLGN3,DCLK1,SEMA7A,CYFIP2,MAPT,SEMA3G,DRAXIN,SEMA6A,WNT3,SYT17,SEMA6C,NKD1,TRPV2,ARHGAP4,SIX1,SEMA3D,BDNF,SEMA6B,MAG,LHX2,NRP2,SLIT2,TRIM46,NTN1,OLFM1,L1CAM,MAP1B,SYT3,SYT1,LPAR3,NKX6-1,UNC13A,PTPRS,TIAM1
GO:BP	morphogenesis of an epithelium	GO:0002009	0.000209451	PSMB9,SIX4,DLL1,CCN1,CITED1,KLF4,MMP14,SMAD4,TGFB1I1,HOXB13,MSX2,PTK7,WNT2B,SNAI1,HESX1,TFAP2A,PRICKLE1,MDK,PDX1,PLXND1,MST1,DNAAF1,FZD1,CSF1,BBS5,ITGAX,CPLANE1,CELSR2,TBX2,FRZB,PDGFA,FGF8,TBR1,FZD2,COL5A1,JAG2,MIR221,NKX3-1,WNT6,SOX8,SMURF2,MESP1,EPHA4,ALDH1A3,RGMA,ADM,KRT6A,FOXN4,CARMIL2,FOXC2,IGFBP5,KRT16,ADAMTS16,PGF,CTHRC1,BCL2,NOG,BRSK2,CECR2,WNT7A,NKX2-1,DKK1,MEF2C,FOXD1,DACT1,NKD1,CA2,SIX…
GO:BP	regionalization	GO:0003002	0.00022815	DLX1,WNT8B,DLL1,PLD6,SMAD4,MSX2,ACVR2B,WNT2B,SNAI1,HHEX,EGR2,DNAAF1,EMX1,ITGAM,HES4,FOXC1,CELSR2,FGF8,TBR1,SMARCD3,HOXC9,NKX3-1,HOXC10,HEY1,MESP1,FOXN4,TDRD5,FOXC2,MDFI,SP8,FEZF1,CHRD,BHLHE40,NOG,HOXD4,DLX2,HIPK2,WNT3,WNT7A,NKX2-1,DKK1,MEF2C,HOXD3,FOXD1,NKD1,HEYL,PAX6,SIX1,CDX2,LRP4,HES2,LHX2,PRKACB,HOXD8,NRP2,GPR161,DZIP1L,IRX3,EOMES,CYP26B1,FOXF1,NKX6-1,MSX1,PAX2,FGFR1,LMX1B,GBX2,SMO,TBX18,ROR2
GO:BP	cartilage development	GO:0051216	0.000232109	FGF9,BMP8A,CCN1,STIMATE-MUSTN1,MSX2,CCN2,WNT2B,SNAI1,GPLD1,MDK,CHI3L1,FRZB,COL11A2,MATN1,COL20A1,HMGA2,CHST11,COL6A3,TRPV4,AC006254.1,ADAMTS7,COL1A1,ZEB1,NOG,WNT5B,DLX2,WNT7A,COL7A1,MEF2C,NKX3-2,HOXD3,SATB2,COL6A1,FGF2,WNT10B,ANXA6,LOXL2,STC1,WNT9A,SHOX2,SCARA3,RUNX3,BMP7,MSX1,FGFR1,RFLNB,ROR2,COL12A1,COL6A2
GO:BP	growth	GO:0040007	0.000245317	FGF9,EREG,DNPH1,LAMB2,TGFB3,SIX4,DLL1,PIM1,DISC1,SLC6A4,DIO3,STIMATE-MUSTN1,MMP14,SMAD4,CISH,HOXB13,MSX2,ACVR2B,PTK7,MAP2,WRN,SLIT1,APBB2,MDK,CXCL16,ULK2,IGSF11,MST1,CDHR2,CSF1,EMX1,SOCS1,RFTN1,MT1X,FOXC1,TBX2,ALOX15B,FRZB,GDF15,FGF8,SPHK1,DDR2,FN1,RASAL1,PRDM11,DYSF,CPNE9,FOXL2,MATN1,CPQ,SERPINE2,MESP1,SEMA4F,COL20A1,RIMS2,OSM,PRKCQ,DBN1,RGMA,NLGN3,ADM,HMGA2,DCLK1,RGS4,DACT3,CHST11,FOXC2,COL6A3,…
GO:BP	cation transport	GO:0006812	0.000251531	ASIC4,SLC25A42,ASIC3,PER1,CACNA1I,CALCRL,SLC4A5,KCNC1,PKD1L2,LRRC26,FCER1G,SLC9B1,ATP6V1G2,CHRNE,MCUB,SLC23A2,SLC6A4,KCNJ11,STAC3,CBARP,SLC4A11,TMEM63C,STIMATE-MUSTN1,CCN2,SLC8B1,AP003071.5,TRPM8,NLGN2,KCNAB3,AKAP7,CNKSR3,CALHM2,SLC12A4,MAOB,KCNT1,TRPC1,SLC9B2,CACNB4,CD4,ATP2A3,SCN2A,GPM6A,ATP6V1E2,CACNA2D1,SYT5,ADORA2A,GRIN3A,CACNA1G,MAPK8IP2,SLC4A8,KCND3,KCNN1,SLC5A4,TRPM6,DYSF,RAMP1,TFR2,SERPI…
GO:BP	regulation of cell morphogenesis	GO:0022604	0.000286494	CDC42EP1,BHLHB9,DISC1,FMNL1,METRN,RAC3,MAP2,FMNL2,MDK,PLXND1,ULK2,LST1,CHN1,TBR1,FN1,RASAL1,TANC2,BVES,CPNE9,EPHA4,SEMA4F,EFNB3,RIMS2,HECW2,LRRC4B,MELTF,EPHB2,DBN1,PPFIA2,RGMA,NLGN3,ARHGAP44,OBSL1,KDR,IL1RAPL1,FES,SEMA7A,DLG4,FGG,MAPT,SEMA3G,DRAXIN,SEMA6A,BRSK2,SYNE3,KNDC1,PLEKHO1,LINGO1,WNT3,BAMBI,PALM2-AKAP2,WNT7A,SYT17,FGD1,SEMA6C,WIPF3,PARVB,TRPV2,ARHGAP4,LRP4,NGFR,SEMA3D,BRSK1,BDNF,SEMA6B,PR…
GO:BP	positive regulation of signaling	GO:0023056	0.00032267	FGF9,EREG,CTH,ARL2BP,KITLG,TGFB3,MPP7,MID2,CD226,PSMB9,RELL1,EDA,GRB10,BMP8A,THPO,DLL1,GPR20,LYPD6,CCN1,RAB8B,DISC1,TERT,ALKAL2,MAPRE2,UNC5CL,CITED1,RASGRP4,SMAD4,TGFB1I1,CCDC88A,PLEKHF1,MSX2,ACVR2B,CCN2,PTK7,SSH1,STX1B,NLGN2,C5AR1,AGAP2,HHEX,GPLD1,S1PR2,AC091230.1,HPSE,SH2D4B,PDX1,CHI3L1,LAMA2,ADRA2B,LOXL3,IGSF11,SORBS1,ZAP70,CD4,DAAM2,MFNG,NRG1,BLK,CSF1,MALT1,ADORA2B,ADORA2A,EPOR,GRIK2,ENHO,TNF…
GO:BP	positive regulation of cell communication	GO:0010647	0.000345565	FGF9,EREG,CTH,ARL2BP,KITLG,TGFB3,MPP7,MID2,CD226,PSMB9,RELL1,EDA,GRB10,BMP8A,THPO,DLL1,GPR20,LYPD6,CCN1,RAB8B,DISC1,TERT,ALKAL2,MAPRE2,UNC5CL,CITED1,RASGRP4,SMAD4,TGFB1I1,CCDC88A,PLEKHF1,MSX2,ACVR2B,CCN2,PTK7,SSH1,STX1B,NLGN2,C5AR1,AGAP2,HHEX,GPLD1,S1PR2,AC091230.1,HPSE,SH2D4B,PDX1,CHI3L1,LAMA2,ADRA2B,LOXL3,IGSF11,SORBS1,ZAP70,CD4,DAAM2,MFNG,NRG1,BLK,CSF1,MALT1,ADORA2B,ADORA2A,EPOR,GRIK2,ENHO,TNF…
GO:BP	regulation of neurotransmitter levels	GO:0001505	0.000358625	KLRC4-KLRK1,ASS1,STX2,SLC6A4,SYP,SDS,KLF4,STX11,GRIK5,AC104452.1,STX1B,GCAT,DMGDH,MAOB,SYT5,ADORA2B,ADORA2A,CPLX1,GRIN3A,PRKCG,TLR5,RIMS2,SYNGR3,PRRT2,CHRNB4,ABAT,PPFIA2,NCS1,RGS4,SYT11,NOS3,CPLX2,KLF2,GLDC,NRXN2,INSR,SNAP25,CLU,ITGB3,HTR1B,MOXD1,CADPS2,COLQ,KCNC4,WNT7A,PTPRN2,PPFIA4,CAV1,LIN7A,SNCA,MEF2C,SYN2,CACNA1B,RIMS3,ACHE,DOC2A,AC019257.8,BRSK1,TRIM9,SNPH,SIRPA,RAB3B,PRIMA1,DOC2B,CPS1,SEPT…
GO:BP	embryonic organ development	GO:0048568	0.000434738	FGF9,KITLG,TGFB3,SIX4,DLL1,CCN1,CITED1,MMP14,PTK7,SNAI1,HESX1,TFAP2A,NR4A3,DNAAF1,BBS5,FOXC1,TBX2,FRZB,PDGFA,FGF8,TBR1,HOXC9,FZD2,STRC,FOXL2,SH2B3,HEY1,TTPA,MESP1,PCDH12,EPHB2,ALDH1A3,ADM,GJB5,FOXN4,CHST11,FOXC2,MDFI,KDR,ZFPM2,CTHRC1,RNF112,ZEB1,NOG,HOXD4,DLX2,NES,HIPK2,HLX,MEF2C,NKX3-2,HOXD3,MFAP2,EN2,ADA,PAX6,SIX1,CDX2,WNT16,SOBP,TWIST1,SATB2,WHRN,NTN1,VASH1,WNT9A,EOMES,RBPMS2,MMP16,ID3,USH1G,S…
GO:BP	skeletal system development	GO:0001501	0.00044887	FGF9,DLX1,HSD17B1,TGFB3,SIX4,BMP8A,THPO,CCN1,COL5A2,STIMATE-MUSTN1,MMP14,MSX2,ACVR2B,CCN2,WNT2B,SNAI1,GPLD1,COL9A2,TFAP2A,MDK,CHI3L1,SLC9B2,FOXC1,FRZB,FGF8,HOXC9,COL3A1,EXTL1,JAG2,COL11A2,CCDC154,MATN1,SH2B3,HOXC10,NPR3,COL20A1,TTC9,ZNF385A,HMGA2,CHST11,FOXC2,COL6A3,MDFI,TRPV4,AC006254.1,ADAMTS7,COL1A1,SH3PXD2B,CHRD,XYLT1,ZEB1,NOG,HOXD4,WNT5B,DLX2,ALPL,PTGER4,WNT7A,RYR1,COL7A1,MEF2C,NKX3-2,HOXD3,…
GO:BP	regulation of membrane potential	GO:0042391	0.000540132	CACNA1I,KCNC1,CHRNE,KCNJ11,SLC8B1,GRIK5,SSH1,STX1B,NLGN2,S1PR2,GABRR2,TMEM25,AKAP7,IGSF11,CACNB4,SCN2A,BCO2,CACNA2D1,ADORA2A,GRIK2,GRIN3A,CACNA1G,MAPK8IP2,PIP5KL1,KCND3,BVES,PMAIP1,RIMS2,CHRNA7,HCN2,CHRNB4,ABAT,NLGN3,GRIK4,CHRFAM7A,RGS4,PXK,SCN4A,KCNK3,SCN8A,KDR,DLG4,SNTA1,KCNH2,MAPT,BCL2,HCN4,SHANK1,SCN1B,GRIN2C,WNT7A,GRID1,CAV1,MPP2,BNIP3,SNCA,MEF2C,CACNA1B,RIMS3,FXYD1,ATP1A3,GABBR1,GRIN2B,ANK2…
GO:BP	regulation of response to stimulus	GO:0048583	0.000542348	GGT7,FGF9,ZKSCAN3,DLX1,EREG,IQSEC1,PER1,CTH,ARL2BP,KITLG,TGFB3,KLRC4-KLRK1,IFITM1,GDPD5,MPP7,MID2,SPRY4,CD226,CALCRL,PSMB9,IER3,KLK8,RELL1,EDA,NR4A2,GRB10,BMP8A,THPO,DLL1,GPR20,FUT8,LYPD6,CCN1,FCER1G,LTBP1,BTN2A2,DISC1,MUC3A,TERT,IER5,SYP,ALKAL2,MAPRE2,UNC5CL,CITED1,RAC3,RASGRP4,KLF4,PEX5L,LDLRAD4,MMP14,SMAD4,TGFB1I1,CCDC88A,FSTL3,PSD2,CISH,RGS5,PLEKHF1,ONECUT1,MSX2,NPDC1,SNX25,ACVR2B,CCN2,SLC8B1…
GO:BP	regulation of secretion by cell	GO:1903530	0.000553397	ARL2BP,CACNA1I,TGFB3,BMP8A,FCER1G,RAB8B,BTN2A2,SCAMP5,SLC6A4,SYP,KCNJ11,CBARP,SMAD4,SCG5,SLC8B1,GRIK5,STX1B,NLGN2,GPLD1,TLR10,MDK,MAOB,PDX1,ADRA2B,RAPGEF4,SLC9B2,SYT5,BLK,ADORA2B,ADORA2A,CPLX1,ITGAM,GRIN3A,ENHO,TNFAIP3,SOCS1,ANG,CACNA1G,ALOX15B,FN1,PRKCG,PRAM1,TRIM6,TLR5,NKX3-1,FOXL2,TFR2,RASGRP1,CRLF2,NMU,RIMS2,OSM,PRRT2,CD33,CHRNB4,ABAT,TNFSF4,SEPTIN4,NLRP7,PPFIA2,NCS1,SYT11,CACNA2D2,SIRT4,TRPV…
GO:BP	positive regulation of cellular process	GO:0048522	0.000651625	FGF9,NEK5,ZKSCAN3,DLX1,EREG,DNPH1,IQSEC1,PER1,CTH,ARL2BP,CDC42EP1,CACNA1I,KITLG,PDLIM7,PDXP,TGFB3,KLRC4-KLRK1,IL11RA,IFITM1,GDPD5,MPP7,MID2,CD226,BHLHB9,CALCRL,PSMB9,CD101,NHLH1,AKNAD1,ZBTB20,ASS1,RELL1,ZBTB46,EDA,NR4A2,SIX4,GRB10,BMP8A,THPO,CLYBL,MYBL1,DLL1,GPR20,LYPD6,CCN1,PIM1,FCER1G,RAB8B,ZFP90,BTN2A2,DISC1,TERT,SCAMP5,SLC27A1,SLC6A4,IER5,SPOCK2,ALKAL2,MAPRE2,KIAA1324,UNC5CL,PLD6,CITED1,SERPI…
GO:BP	regulation of exocytosis	GO:0017157	0.000654574	CACNA1I,FCER1G,RAB8B,SCAMP5,SYP,CBARP,GRIK5,STX1B,RAPGEF4,SYT5,ADORA2B,ADORA2A,CPLX1,ITGAM,GRIN3A,CACNA1G,PRKCG,PRAM1,RIMS2,PRRT2,SEPTIN4,PPFIA2,NCS1,SYT11,IL1RAPL1,FES,CPLX2,HAP1,FGG,HTR1B,CADPS2,ADGRE2,WNT7A,SYT17,LGI3,SNCA,RIMS3,DOC2A,TRIM9,RAB3B,DOC2B,SEPTIN5,AC000093.1,CDK5R2,FOXF1,SYT3,SYT1,VSNL1,CACNA1H
GO:BP	neurotransmitter transport	GO:0006836	0.000661305	STX2,FCER1G,SLC6A4,SYP,STX11,GRIK5,STX1B,SLC6A16,PRAF2,MAOB,SYT5,ADORA2B,ADORA2A,CPLX1,GRIN3A,PRKCG,SLC6A13,RIMS2,SYNGR3,PRRT2,CHRNB4,ABAT,PPFIA2,NCS1,RGS4,SYT11,CPLX2,NRXN2,SNAP25,ITGB3,HTR1B,CADPS2,KCNC4,WNT7A,PTPRN2,PPFIA4,LIN7A,SNCA,MEF2C,SYN2,CACNA1B,RIMS3,ADA,DOC2A,AC019257.8,BRSK1,TRIM9,SNPH,RAB3B,DOC2B,SEPTIN5,SYT3,SYT1,UNC13A,GABRQ,SLC6A17,SLC1A3
GO:BP	negative regulation of axonogenesis	GO:0050771	0.000716519	MAP2,ULK2,SEMA4F,EFNB3,EPHB2,RGMA,SEMA7A,SEMA3G,DRAXIN,SEMA6A,LINGO1,WNT3,SEMA6C,ARHGAP4,LRP4,NGFR,SEMA3D,SEMA6B,MAG,SLIT2,TRIM46,NTN1,PTPRS
GO:BP	regulation of system process	GO:0044057	0.000725103	CALCRL,KLK8,MYLK2,RAB8B,KCNJ11,KLF4,SMAD4,CCN2,SSH1,STX1B,NLGN2,SPX,S1PR2,ERRFI1,TMEM25,ADRA2B,IGSF11,TRPC1,CACNB4,NR4A3,ATP2A3,CACNA2D1,ADORA2B,ADORA2A,ITGAX,CACNA1G,TBX2,SPHK1,KCND3,CORIN,BVES,NKX3-1,TNNT1,FOXL2,BEGAIN,NMU,KCNIP3,PRKG1,RIMS2,TYMP,CHRNA7,CHRNB4,ABAT,NLGN3,ADM,CHRFAM7A,NPHS1,RGS4,SCN4A,FOXN4,ZFHX2,CACNA2D2,NOS3,KCNK3,IGFBP5,DES,SMTNL1,DLG4,CELF2,SNTA1,GAA,KCNH2,CRHR1,FXYD6,FGG,SP…
GO:BP	regulation of cell morphogenesis involved in differentiation	GO:0010769	0.000746029	BHLHB9,DISC1,METRN,RAC3,MAP2,MDK,PLXND1,ULK2,CHN1,TBR1,FN1,TANC2,EPHA4,SEMA4F,EFNB3,HECW2,LRRC4B,MELTF,EPHB2,DBN1,PPFIA2,RGMA,NLGN3,ARHGAP44,OBSL1,IL1RAPL1,SEMA7A,FGG,MAPT,SEMA3G,DRAXIN,SEMA6A,BRSK2,KNDC1,LINGO1,WNT3,WNT7A,SEMA6C,TRPV2,ARHGAP4,LRP4,NGFR,SEMA3D,BRSK1,BDNF,SEMA6B,PREX1,MAG,HECW1,SLIT2,TRIM46,NTN1,OLFM1,L1CAM,RET,MAP1B,SHOX2,LZTS1,LPAR3,NKX6-1,PTPRS,TIAM1
GO:BP	axon extension	GO:0048675	0.00093649	LAMB2,DISC1,MAP2,SLIT1,ULK2,FN1,SEMA4F,DBN1,NLGN3,DCLK1,SEMA7A,MAPT,SEMA3G,DRAXIN,SEMA6A,WNT3,SEMA6C,TRPV2,ARHGAP4,SEMA3D,BDNF,SEMA6B,MAG,LHX2,NRP2,SLIT2,TRIM46,NTN1,OLFM1,L1CAM,MAP1B,NKX6-1,PTPRS
GO:BP	signal release from synapse	GO:0099643	0.00103387	STX2,SYP,STX11,GRIK5,STX1B,SYT5,ADORA2B,ADORA2A,CPLX1,GRIN3A,PRKCG,RIMS2,PRRT2,CHRNB4,PPFIA2,NCS1,SYT11,CPLX2,NRXN2,SNAP25,HTR1B,CADPS2,KCNC4,WNT7A,PTPRN2,PPFIA4,LIN7A,SNCA,MEF2C,SYN2,CACNA1B,RIMS3,DOC2A,BRSK1,TRIM9,SNPH,DOC2B,SEPTIN5,SYT3,SYT1,UNC13A
GO:BP	neurotransmitter secretion	GO:0007269	0.00103387	STX2,SYP,STX11,GRIK5,STX1B,SYT5,ADORA2B,ADORA2A,CPLX1,GRIN3A,PRKCG,RIMS2,PRRT2,CHRNB4,PPFIA2,NCS1,SYT11,CPLX2,NRXN2,SNAP25,HTR1B,CADPS2,KCNC4,WNT7A,PTPRN2,PPFIA4,LIN7A,SNCA,MEF2C,SYN2,CACNA1B,RIMS3,DOC2A,BRSK1,TRIM9,SNPH,DOC2B,SEPTIN5,SYT3,SYT1,UNC13A
GO:BP	sensory organ development	GO:0007423	0.00126775	FGF9,TMEM231,DLX1,LAMB2,TGFB3,CRYBB3,SLC4A5,SIX4,DLL1,COL5A2,KLF4,DIO3,IFT27,ACVR2B,PTK7,WNT2B,HESX1,TFAP2A,MERTK,BFSP1,NR4A3,GPM6A,NOX3,FOXC1,TBX2,FRZB,FGF8,SMARCD3,FZD2,COL5A1,JAG2,WNT6,STRC,FOXL2,SOX8,EPHA4,MITF,EPHB2,ADGRV1,ALDH1A3,EYA4,FOXN4,FOXC2,KCNK3,GSDME,CTHRC1,SH3PXD2B,FOXE3,BCL2,TMOD1,ZEB1,NOG,WNT5B,DLX2,NES,CECR2,HIPK2,WNT7A,LIN7A,NKX3-2,MFAP2,NKD1,PAX6,ACHE,SIX1,MYH15,WNT16,AC019257…
GO:BP	regulation of synapse organization	GO:0050807	0.00132179	BHLHB9,KLK8,SIX4,DISC1,LRFN3,CAMK1,SSH1,SLIT1,NLGN2,ADGRB1,AMIGO3,GPM6A,FZD1,NEURL1,ADGRL1,TANC2,THBS2,EPHA4,LRRC4B,EPHB2,NTNG2,CTTNBP2,DBN1,PPFIA2,NLGN3,ARHGAP44,ADGRB2,IL1RAPL1,LRFN1,DGKB,COLQ,TUBA1A,WNT7A,DKK1,SNCA,MEF2C,ARHGAP22,SIX1,LRP4,GRIN2B,BDNF,FZD9,NRP2,NTN1,MDGA1,ZNF804A,PTPRS,TIAM1,SPARC
GO:BP	renal system development	GO:0072001	0.00144552	LAMB2,ASS1,SIX4,DLL1,CITED1,SMAD4,FSTL3,IFT27,ACVR2B,WNT2B,TFAP2A,CPLANE1,FOXC1,PDGFA,FGF8,NKX3-1,WNT6,SOX8,GCNT1,EPHA4,ACTA2,NPHS1,NID1,FOXC2,IL6R,ADAMTS16,CRLF1,PGF,BCL2,NOTCH3,NOG,COL4A3,MEF2C,FOXD1,HEYL,CA2,SIX1,LRP4,ACE,WWTR1,BDNF,FGF2,MMP17,COL4A4,SLIT2,AKR1B1,IRX3,PCSK9,ID3,CYP26B1,RET,FAT4,FOXF1,BMP7,GREB1L,PAX2,FGFR1,SMO,TBX18
GO:BP	positive regulation of cell development	GO:0010720	0.00148679	DLX1,GDPD5,BHLHB9,DISC1,ALKAL2,SERPINI1,METRN,RAC3,PTK7,CAMK1,NDNF,S1PR2,MDK,FOXO6,PLXND1,ADRA2B,SLC9B2,FZD1,CSF1,BEND6,GPC2,NEURL1,SMARCD3,FN1,RASAL1,OTP,MIR221,CPNE9,SOX8,SERPINE2,ZC4H2,EPHA4,DPYSL3,RIMS2,PACSIN1,EPHB2,DBN1,RGMA,SH3GL3,OBSL1,IL1RAPL1,FES,SEMA7A,DLG4,HAP1,DCT,FGG,MAPT,FEZF1,LTK,BCL2,GPRC5B,RNF112,ZEB1,SEMA6A,SHANK1,P2RY12,DLX2,LTA,CAMK1D,SCN1B,WNT3,SYT17,DKK1,MEF2C,HOXD3,HEYL,PA…
GO:BP	muscle cell differentiation	GO:0042692	0.00153618	FGF9,NEK5,EREG,CTH,SIX4,DLL1,ACTA1,STAC3,MMP14,SMAD4,CAMK1,CFL2,ANKRD2,ADGRB1,NRG1,MYH3,TBX2,GDF15,SMARCD3,CAV2,MIR221,BVES,TNNT1,DYSF,HEY1,MESP1,MAPK12,TMOD2,LMOD1,ADM,NPHS1,RGS4,CACNA2D2,IGFBP5,OBSL1,CAPN3,BCL2,TMOD1,ZEB1,SELENON,PLEKHO1,SPEG,TTN,RYR1,DKK1,TRIM72,MAPK11,BOC,DNER,MEF2C,SIX1,CDH15,ANK2,SYPL2,BDNF,WNT10B,NEBL,MYOM2,ALPK2,RBPMS2,CYP26B1,SHOX2,FHOD3,FOXF1,OLFM2,MSX1,CACNA1H,RBM24,SM…
GO:BP	embryonic organ morphogenesis	GO:0048562	0.00164528	FGF9,TGFB3,SIX4,DLL1,MMP14,PTK7,HESX1,TFAP2A,NR4A3,DNAAF1,BBS5,TBX2,FRZB,FGF8,TBR1,HOXC9,FZD2,STRC,FOXL2,MESP1,EPHB2,ALDH1A3,FOXN4,CHST11,FOXC2,MDFI,CTHRC1,ZEB1,NOG,HOXD4,DLX2,HIPK2,HLX,MEF2C,NKX3-2,HOXD3,MFAP2,PAX6,SIX1,WNT16,SOBP,TWIST1,SATB2,WHRN,NTN1,WNT9A,EOMES,RBPMS2,MMP16,USH1G,SHOX2,SOX18,FOXF1,BMP7,MSX1,PAX2,FGFR1,GBX2,SMO,ROR2
GO:BP	kidney development	GO:0001822	0.00224643	LAMB2,ASS1,SIX4,DLL1,CITED1,SMAD4,FSTL3,IFT27,ACVR2B,WNT2B,TFAP2A,CPLANE1,FOXC1,PDGFA,FGF8,NKX3-1,WNT6,SOX8,GCNT1,EPHA4,ACTA2,NPHS1,NID1,FOXC2,IL6R,ADAMTS16,CRLF1,PGF,BCL2,NOTCH3,NOG,COL4A3,MEF2C,FOXD1,HEYL,CA2,SIX1,LRP4,ACE,WWTR1,BDNF,FGF2,MMP17,COL4A4,SLIT2,AKR1B1,IRX3,PCSK9,ID3,CYP26B1,RET,FAT4,BMP7,GREB1L,PAX2,FGFR1,SMO
GO:BP	positive regulation of neuron projection development	GO:0010976	0.00227718	BHLHB9,DISC1,ALKAL2,SERPINI1,METRN,PTK7,CAMK1,NDNF,MDK,FOXO6,PLXND1,FZD1,GPC2,NEURL1,FN1,RASAL1,MIR221,CPNE9,EPHA4,DPYSL3,RIMS2,PACSIN1,DBN1,RGMA,OBSL1,IL1RAPL1,FES,SEMA7A,DLG4,MAPT,LTK,SHANK1,CAMK1D,SCN1B,WNT3,SYT17,APBB1,TRPV2,NGFR,CNTN1,BDNF,SLIT2,NTN1,L1CAM,FKBP1B,RET,MAP1B,ZNF804A,SHOX2,SYT3,BMP7,SYT1,LPAR3,LPAR1,FGFR1,UNC13A,ROR2,TIAM1
GO:BP	regulation of synapse structure or activity	GO:0050803	0.00237344	BHLHB9,KLK8,SIX4,DISC1,LRFN3,CAMK1,SSH1,STX1B,SLIT1,NLGN2,ADGRB1,AMIGO3,GPM6A,FZD1,NEURL1,ADGRL1,TANC2,THBS2,EPHA4,LRRC4B,EPHB2,NTNG2,CTTNBP2,DBN1,PPFIA2,NLGN3,ARHGAP44,ADGRB2,IL1RAPL1,LRFN1,DGKB,COLQ,TUBA1A,WNT7A,DKK1,SNCA,MEF2C,ARHGAP22,SIX1,LRP4,GRIN2B,BDNF,FZD9,NRP2,NTN1,MDGA1,ZNF804A,PTPRS,TIAM1,SPARC
GO:BP	chondrocyte differentiation	GO:0002062	0.00242951	FGF9,STIMATE-MUSTN1,MSX2,CCN2,WNT2B,GPLD1,MDK,COL11A2,MATN1,COL20A1,HMGA2,CHST11,COL6A3,AC006254.1,ADAMTS7,WNT5B,WNT7A,COL7A1,MEF2C,NKX3-2,COL6A1,WNT10B,ANXA6,LOXL2,WNT9A,SHOX2,SCARA3,RUNX3,FGFR1,RFLNB,COL12A1,COL6A2
GO:BP	heart development	GO:0007507	0.00268149	FGF9,PDLIM4,PDLIM7,CALCRL,MYLK2,DLL1,CCN1,PIM1,LTBP1,SMAD4,MSX2,ACVR2B,PTK7,SNAI1,PRICKLE1,RPS6KA2,PLXND1,DNAH11,DNAAF1,NRG1,FZD1,BBS5,EPOR,CPLANE1,FOXC1,TBX2,FGF8,TBR1,SMARCD3,FZD2,COL5A1,COL3A1,BVES,NKX3-1,HEY1,MESP1,DNAI1,FGF3,ADM,RGS4,FOXN4,FOXC2,DRC1,NOS3,OBSL1,ZFPM2,INSR,GAA,SH3PXD2B,NOG,TTN,RYR1,SCUBE1,HEG1,DKK1,MAPK11,MEF2C,HEYL,ADAP2,SIX1,WNT16,TWIST1,ANK2,SYPL2,CDKN1A,FGF2,PDE2A,NRP2,PD…
GO:BP	skeletal system morphogenesis	GO:0048705	0.00280352	TGFB3,SIX4,MMP14,MSX2,ACVR2B,CCN2,TFAP2A,FOXC1,HOXC9,COL11A2,MATN1,COL20A1,CHST11,FOXC2,COL6A3,MDFI,TRPV4,COL1A1,SH3PXD2B,ZEB1,NOG,HOXD4,DLX2,ALPL,WNT7A,COL7A1,MEF2C,NKX3-2,HOXD3,SIX1,PHOSPHO1,TWIST1,SATB2,COL6A1,COL13A1,WNT10B,ANXA6,HOXD8,STC1,WNT9A,MMP16,CYP26B1,SHOX2,SCARA3,BMP7,MSX1,FGFR1,RFLNB,ROR2,COL12A1,COL6A2
GO:BP	heart morphogenesis	GO:0003007	0.00297396	MYLK2,DLL1,CCN1,PIM1,SMAD4,MSX2,SNAI1,PLXND1,DNAH11,DNAAF1,NRG1,FZD1,BBS5,FOXC1,TBX2,FGF8,TBR1,SMARCD3,FZD2,COL5A1,HEY1,MESP1,FOXN4,FOXC2,NOS3,ZFPM2,INSR,GAA,NOG,TTN,RYR1,HEG1,DKK1,MEF2C,HEYL,SIX1,WNT16,TWIST1,NRP2,SLIT2,MYOM2,OLFM1,ALPK2,EOMES,FAT4,SHOX2,SOX18,DLC1,FOXF1,BMP7,MSX1,CPE,SMO
GO:BP	positive regulation of cell projection organization	GO:0031346	0.00311975	CDC42EP1,TGFB3,BHLHB9,RAB8B,DISC1,ALKAL2,SERPINI1,METRN,CCDC88A,PTK7,CAMK1,NDNF,MDK,FOXO6,PLXND1,GPM6A,FZD1,GPC2,NEURL1,FN1,RASAL1,MIR221,CPNE9,EPHA4,ZMYND10,DPYSL3,RIMS2,PACSIN1,DBN1,RGMA,CARMIL2,OBSL1,NAV3,IL1RAPL1,FES,SEMA7A,DLG4,HAP1,MAPT,LTK,ESPN,SHANK1,P2RY12,CAMK1D,SCN1B,MSTN,WNT3,SYT17,APBB1,TRPV2,NGFR,CNTN1,BDNF,SLIT2,NTN1,L1CAM,FKBP1B,RET,MAP1B,FSCN1,ZNF804A,SHOX2,PALM,SYT3,BMP7,SYT1,LP…
GO:BP	nephron development	GO:0072006	0.00342597	LAMB2,SIX4,DLL1,CITED1,SMAD4,WNT2B,FOXC1,FGF8,WNT6,SOX8,ACTA2,NPHS1,NID1,FOXC2,IL6R,ADAMTS16,PGF,BCL2,NOTCH3,NOG,COL4A3,MEF2C,FOXD1,HEYL,SIX1,WWTR1,FGF2,COL4A4,IRX3,RET,FAT4,BMP7,GREB1L,PAX2,SMO
GO:BP	cell fate commitment	GO:0045165	0.00441114	DLX1,WNT8B,DLL1,DHH,KLF4,SMAD4,TGFB1I1,ONECUT1,WNT2B,LOXL3,NRG1,TBX2,FGF8,TBR1,JAG2,WNT6,SOX8,HOXC10,MESP1,MITF,FOXN4,FOXC2,PTCH2,GBX1,SH3PXD2B,GAS1,BCL2,NOTCH3,WNT5B,DLX2,WNT3,WNT7A,NKX2-1,DKK1,MEF2C,PAX6,GLIS1,SIX1,WNT16,CHD5,SATB2,FGF2,WNT10B,EBF2,WNT9A,EOMES,CYP26B1,SOX18,TLX3,NKX6-1,PAX2,FGFR1,SMO,TBX18,ROR2
GO:BP	regulation of postsynaptic membrane potential	GO:0060078	0.00481149	CHRNE,GRIK5,SSH1,STX1B,NLGN2,S1PR2,GABRR2,TMEM25,IGSF11,ADORA2A,GRIK2,GRIN3A,MAPK8IP2,RIMS2,CHRNA7,CHRNB4,ABAT,NLGN3,GRIK4,CHRFAM7A,RGS4,DLG4,SHANK1,GRIN2C,WNT7A,GRID1,MPP2,SNCA,MEF2C,GABBR1,GRIN2B,GABRD,BDNF,ADORA1,P2RX5
GO:BP	neural crest cell differentiation	GO:0014033	0.00481188	KITLG,SMAD4,NRG1,FOXC1,FRZB,FN1,SOX8,SEMA4F,FOXC2,SEMA7A,SEMA3G,SEMA6A,SEMA6C,MEF2C,NRTN,SEMA3D,TWIST1,SEMA6B,ANXA6,NRP2,EDNRA,RET,BMP7,GBX2,SMO
GO:BP	skeletal muscle tissue development	GO:0007519	0.00497574	SIX4,MYLK2,DLL1,ACTA1,STAC3,CFL2,EGR2,ANKRD2,HLF,NEURL1,CAV2,ATF3,HIVEP3,BVES,FOXL2,SOX8,NPHS1,ASB2,BCL2,SELENON,MSTN,RYR1,CAV1,HLX,DNER,MEF2C,HEYL,SIX1,MYH15,TWIST1,WNT10B,MYOM2,EOMES,CYP26B1,SHOX2,RBM24,SMO,POPDC3
GO:BP	regulation of ion transport	GO:0043269	0.00516446	PER1,CACNA1I,KCNC1,LRRC26,SLC6A4,KCNJ11,STAC3,CBARP,STIMATE-MUSTN1,SLC8B1,NLGN2,KCNAB3,AKAP7,CNKSR3,MAOB,CYP4F2,TRPC1,CACNB4,CD4,SCN2A,CACNA2D1,SYT5,ADORA2A,CACNA1G,MAPK8IP2,KCND3,ERFE,DYSF,SERPINE2,HOMER3,KCNIP3,CLCNKA,CALCR,CD33,HECW2,HCN2,EPHB2,ABAT,PACSIN3,NLGN3,CHRFAM7A,GRAMD2A,RGS4,PXK,SCN4A,SYT11,CACNA2D2,RGS9,NOS3,SCN8A,KCNG3,CAPN3,DLG4,SNTA1,HAP1,GEM,KCNH2,CRHR1,FXYD6,BCL2,SPTBN4,HCN4,SH…
GO:BP	regulation of cellular component movement	GO:0051270	0.00540926	FGF9,EREG,IQSEC1,KITLG,KLRC4-KLRK1,IFITM1,MYLK2,CCN1,TERT,SPOCK2,MAPRE2,KLF4,LDLRAD4,MMP14,ONECUT1,SLC8B1,MAP2,SSH1,SNAI1,C5AR1,EVL,GPLD1,MDK,BST1,CADM4,CXCL16,PLXND1,DNAH11,ADGRB1,LAMA2,MST1,NR4A3,DNAAF1,NRG1,CSF1,ITGAX,HACE1,IL1R1,FGFBP1,DAPK2,ALOX15B,PDGFA,PIP5KL1,TBR1,SPHK1,DDR2,FN1,SPOCK3,TP53INP1,COL3A1,MIR221,GPR183,DYSF,SMURF2,SERPINE2,SEMA4F,PRKG1,DPYSL3,F3,MITF,VEGFD,PIK3CD,SRGAP3,CARMI…
GO:BP	mesenchymal cell development	GO:0014031	0.00544672	KITLG,NRG1,FOXC1,FN1,SOX8,SEMA4F,FOXC2,SEMA7A,BCL2,SEMA3G,SEMA6A,SEMA6C,NRTN,HEYL,SEMA3D,TWIST1,SEMA6B,ANXA6,NRP2,EDNRA,RET,BMP7,GBX2,SMO
GO:BP	cellular response to chemical stimulus	GO:0070887	0.00561643	FGF9,DLX1,CSF2RA,EREG,PER1,CTH,CYB5B,HSD17B1,TXNRD3,WIPI1,PDXP,TGFB3,KLRC4-KLRK1,IL11RA,IFITM1,LHB,SPRY4,CALCRL,PSMB9,AANAT,ZBTB20,ASS1,EDA,NR4A2,WNT8B,KCNC1,GRB10,BMP8A,THPO,GSR,DLL1,ACTA1,FUT8,CCN1,PIM1,PDK3,FCER1G,RAB8B,LTBP1,ATP6V1G2,COL5A2,TERT,SLC27A1,SLC6A4,SYP,KCNJ11,SPOCK2,CITED1,ZNF658,KLF4,LDLRAD4,SMAD4,TGFB1I1,FSTL3,CISH,ONECUT1,MSX2,SNX25,ACVR2B,CCN2,SLC8B1,PTK7,GRIK5,MAP2,SSH1,AC099…
GO:BP	regulation of anatomical structure size	GO:0090066	0.00563407	CDC42EP1,PDXP,DISC1,SLC6A4,MAP2,SSH1,EVL,CFL2,HTR1D,SLC12A4,ADRA2B,ULK2,CDHR2,ARPC4-TTLL3,ADORA2B,ADORA2A,FOXC1,FN1,KIRREL1,SPIRE1,SEMA4F,PRKG1,ACTA2,TMOD2,LMOD1,DBN1,RGMA,ADM,NPHS1,CARMIL2,FOXC2,NOS3,GNB3,TRPV4,SLC12A5,SEMA7A,SMTNL1,AKT3,FGG,MAPT,TMOD1,SEMA3G,DRAXIN,SEMA6A,CCL26,SPTBN4,HTR1B,VAV1,WNT3,AVPR2,WNT7A,CAV1,ARHGAP40,SEMA6C,WIPF3,SPTB,TRPV2,ARHGAP4,PRR16,SEMA3D,AC019257.8,ACE,BDNF,KANK…
GO:BP	chemical synaptic transmission, postsynaptic	GO:0099565	0.00604851	CHRNE,GRIK5,SSH1,STX1B,NLGN2,S1PR2,TMEM25,IGSF11,ADORA2A,GRIK2,MAPK8IP2,RIMS2,CHRNA7,CHRNB4,ABAT,NLGN3,CHRFAM7A,RGS4,DLG4,SHANK1,GRIN2C,WNT7A,MPP2,SNCA,MEF2C,GRIN2B,BDNF,ADORA1,P2RX5
GO:BP	kidney epithelium development	GO:0072073	0.00694662	LAMB2,SIX4,DLL1,CITED1,SMAD4,WNT2B,FOXC1,FGF8,WNT6,SOX8,EPHA4,NPHS1,FOXC2,ADAMTS16,CRLF1,PGF,BCL2,NOG,MEF2C,FOXD1,HEYL,SIX1,WWTR1,BDNF,FGF2,SLIT2,IRX3,RET,FAT4,BMP7,GREB1L,PAX2,FGFR1,SMO
GO:BP	calcium-ion regulated exocytosis	GO:0017156	0.00731926	CACNA1I,SCAMP5,CBARP,STX1B,RAPGEF4,SYT5,CACNA1G,RIMS2,SYT11,CADPS2,SYT17,SYN2,RIMS3,DOC2A,TRIM9,DOC2B,CDK5R2,SYT3,SYT1,CACNA1H,UNC13A
GO:BP	skeletal muscle organ development	GO:0060538	0.00739816	ASS1,SIX4,MYLK2,DLL1,ACTA1,STAC3,CFL2,EGR2,ANKRD2,HLF,NEURL1,CAV2,ATF3,HIVEP3,BVES,FOXL2,SOX8,NPHS1,ASB2,BCL2,SELENON,MSTN,RYR1,CAV1,HLX,DNER,MEF2C,HEYL,SIX1,MYH15,TWIST1,WNT10B,MYOM2,EOMES,CYP26B1,SHOX2,RBM24,SMO,POPDC3
GO:BP	regulation of growth	GO:0040008	0.00750758	FGF9,DNPH1,SIX4,DLL1,PIM1,DISC1,SLC6A4,DIO3,MMP14,SMAD4,CISH,HOXB13,MAP2,WRN,APBB2,CXCL16,ULK2,IGSF11,CDHR2,CSF1,SOCS1,RFTN1,MT1X,FOXC1,TBX2,ALOX15B,FRZB,GDF15,FGF8,SPHK1,FN1,RASAL1,PRDM11,CPNE9,SERPINE2,SEMA4F,RIMS2,OSM,PRKCQ,DBN1,RGMA,HMGA2,RGS4,DACT3,FOXC2,CACNA2D2,MT2A,IGFBP5,PTCH2,GHRHR,ZFPM2,CAPN3,SEMA7A,INSR,SH3PXD2B,MAPT,BCL2,SEMA3G,DRAXIN,SEMA6A,SPTBN4,NOG,MSTN,COLQ,WNT3,SYT17,HLX,SEMA6C…
GO:BP	mesenchyme morphogenesis	GO:0072132	0.00818855	ACTA1,SMAD4,MSX2,SNAI1,FOXC1,TBX2,FGF8,HEY1,ACTA2,FOXC2,NOS3,NOG,HEYL,TWIST1,FOXF1,BMP7,MSX1,FGFR1
GO:BP	regulation of regulated secretory pathway	GO:1903305	0.00835154	CACNA1I,FCER1G,SCAMP5,SYP,CBARP,GRIK5,STX1B,SYT5,ADORA2B,ADORA2A,CPLX1,ITGAM,GRIN3A,CACNA1G,PRKCG,PRAM1,RIMS2,PRRT2,PPFIA2,NCS1,SYT11,FES,CPLX2,HTR1B,ADGRE2,WNT7A,SYT17,RIMS3,DOC2A,TRIM9,DOC2B,SEPTIN5,CDK5R2,FOXF1,SYT3,SYT1,CACNA1H
GO:BP	secretion	GO:0046903	0.00886072	ARL2BP,CACNA1I,TANGO6,TGFB3,SLC4A5,BMP8A,STX2,FCER1G,RAB8B,BTN2A2,SCAMP5,SLC6A4,SYP,KCNJ11,CBARP,SYTL2,NFASC,SMAD4,STX11,SCG5,ACVR2B,CCN2,CKAP4,SLC8B1,GRIK5,STX1B,CLEC3B,NLGN2,C5AR1,GPLD1,SPX,GLIPR1,HPSE,TLR10,MDK,BST1,RAB11FIP2,MAOB,PCYOX1L,JHY,PDX1,MERTK,RAB37,HK3,CHI3L1,CYP4F2,ADRA2B,RAPGEF4,SLC9B2,MTTP,NR4A3,NRG1,SYT5,BLK,ADORA2B,ADORA2A,ITGAX,CPLX1,ITGAM,GRIN3A,ENHO,TNFAIP3,SOCS1,ANG,VPS35L,…
GO:BP	cytoskeleton organization	GO:0007010	0.00894076	PDLIM4,IQSEC1,CNTLN,CDC42EP1,PDLIM7,PDXP,TGFB3,TLN2,IQCG,SIX4,CUL9,ACTA1,DISC1,FMNL1,MAPRE2,RAC3,KIAA1614,SMAD4,CCDC88A,NAV1,TUBAL3,CFAP43,CCN2,PTK7,MAP2,SSH1,FMNL2,EVL,CFL2,S1PR2,SPATA4,MDK,BST1,JHY,KATNAL1,BFSP1,PARD3B,TPM2,CCDC13,SORBS1,DNAAF1,DAAM2,ARPC4-TTLL3,SUN3,FRMD6,INPP5J,TNFAIP3,PALLD,MID1,ANG,FTCD,MYH3,CALML6,NEURL1,PDGFA,ASAP3,SAXO2,MAP1A,CCDC69,TNNT1,CAP2,KIRREL1,CNN3,SH2B2,TACC1,SP…
GO:BP	positive regulation of signal transduction	GO:0009967	0.00940107	FGF9,EREG,CTH,ARL2BP,KITLG,TGFB3,MPP7,MID2,CD226,PSMB9,RELL1,EDA,GRB10,BMP8A,THPO,DLL1,GPR20,LYPD6,CCN1,DISC1,TERT,ALKAL2,MAPRE2,UNC5CL,CITED1,RASGRP4,SMAD4,TGFB1I1,CCDC88A,PLEKHF1,MSX2,ACVR2B,CCN2,PTK7,SSH1,STX1B,NLGN2,C5AR1,AGAP2,HHEX,S1PR2,AC091230.1,HPSE,SH2D4B,CHI3L1,ADRA2B,LOXL3,IGSF11,SORBS1,ZAP70,CD4,DAAM2,MFNG,NRG1,CSF1,MALT1,ADORA2B,ADORA2A,EPOR,ENHO,TNFAIP3,IL1R1,MID1,SOCS1,FGFBP1,CHN1…
GO:BP	blood vessel development	GO:0001568	0.00995781	FGF9,EREG,CALCRL,DLL1,CCN1,LTBP1,TERT,CITED1,KLF4,MMP14,SAT1,HOXB13,ACVR2B,CCN2,PLXDC1,PTK7,NDNF,C5AR1,HHEX,GPLD1,HPSE,PRICKLE1,MDK,FOSL1,PLXND1,ADGRB1,CHI3L1,ISM1,ITGAX,TNFAIP3,FGFBP1,ANG,CPLANE1,FOXC1,TBX2,PDGFA,FGF8,SPHK1,FN1,COL5A1,COL3A1,MIR221,NKX3-1,DYSF,THBS2,RAMP1,HEY1,MESP1,F3,ELK3,TYMP,ACTA2,CHRNA7,VEGFD,EPHB2,CSPG4,STAB1,ADM,HMGA2,IL18,EFNA3,FOXC2,ADGRB2,NOS3,IL6R,KDR,ZFPM2,ARHGAP24,K…
GO:BP	urogenital system development	GO:0001655	0.0101681	LAMB2,ASS1,SIX4,DLL1,CITED1,SMAD4,FSTL3,IFT27,HOXB13,ACVR2B,WNT2B,TFAP2A,CPLANE1,FOXC1,ALOX15B,PDGFA,FGF8,NKX3-1,WNT6,SOX8,GCNT1,EPHA4,ACTA2,EPHB2,NPHS1,NID1,FOXC2,IL6R,ADAMTS16,CRLF1,PGF,BCL2,NOTCH3,NOG,COL4A3,MEF2C,FOXD1,HEYL,CA2,SIX1,LRP4,ACE,WWTR1,BDNF,FGF2,MMP17,COL4A4,SLIT2,AKR1B1,IRX3,PCSK9,ID3,CYP26B1,RET,FAT4,FOXF1,BMP7,GREB1L,PAX2,FGFR1,SMO,TBX18
GO:BP	excitatory postsynaptic potential	GO:0060079	0.0103743	CHRNE,GRIK5,SSH1,STX1B,NLGN2,S1PR2,TMEM25,IGSF11,ADORA2A,GRIK2,MAPK8IP2,RIMS2,CHRNA7,CHRNB4,NLGN3,CHRFAM7A,RGS4,DLG4,SHANK1,GRIN2C,WNT7A,MPP2,SNCA,MEF2C,GRIN2B,ADORA1,P2RX5
GO:BP	neural crest cell migration	GO:0001755	0.0111031	KITLG,FN1,SOX8,SEMA4F,SEMA7A,SEMA3G,SEMA6A,SEMA6C,NRTN,SEMA3D,TWIST1,SEMA6B,ANXA6,NRP2,RET,BMP7,GBX2,SMO
GO:BP	ion transmembrane transport	GO:0034220	0.0111536	ASIC4,SLC26A2,SLC25A42,SLC37A2,ASIC3,CACNA1I,SLC4A5,KCNC1,PKD1L2,LRRC26,SLC9B1,ATP6V1G2,CHRNE,MCUB,SLC23A2,KCNJ11,STAC3,CBARP,SLC4A11,TMEM63C,STIMATE-MUSTN1,SLC8B1,GRIK5,AP003071.5,TRPM8,NLGN2,SLC16A3,KCNAB3,GABRR2,AKAP7,PRAF2,SLC26A4,CNKSR3,CALHM2,SLC12A4,ANO8,KCNT1,TRPC1,SLC9B2,CACNB4,ATP2A3,SCN2A,GPM6A,ATP6V1E2,CACNA2D1,GRIK2,GRIN3A,CACNA1G,MAPK8IP2,SLC4A8,KCND3,KCNN1,SLC16A11,TRPM6,DYSF,SLC16…
GO:BP	central nervous system neuron differentiation	GO:0021953	0.0119474	DLX1,GDPD5,NR4A2,DISC1,RAC3,MAP2,FZD1,EMX1,FGF8,TBR1,OTP,HOXC10,ZC4H2,EPHA4,EPHB2,DCLK1,FOXN4,GBX1,MAPT,DRAXIN,SPTBN4,DLX2,KNDC1,SCN1B,WNT3,WNT7A,NKX2-1,DKK1,PAX6,AC019257.8,CHD5,SATB2,NRP2,SLIT2,EOMES,MDGA1,LHX6,DCLK2,LHX5,NKX6-1,GBX2,SMO
GO:BP	system process	GO:0003008	0.0124902	ASIC3,CACNA1I,LAMB2,CRYBB3,BHLHB9,CALCRL,KLK8,OR5AN1,SLC4A5,MYLK2,DLL1,ACTA1,RAB8B,CHRNE,SLC6A4,KCNJ11,STAC3,NFASC,RAC3,KLF4,TMEM63C,SMAD4,RRH,CCN2,POMK,GRIK5,SSH1,TRPM8,STX1B,NLGN2,C5AR1,PRDM12,SPX,S1PR2,ERRFI1,TFAP2A,HTR1D,GABRR2,TMEM25,EGR2,MDK,RAB11FIP2,SLC26A4,FOSL1,FOXO6,RPS6KA2,NPC1L1,DNAH11,ANKRD2,PRCD,CYP4F2,ADRA2B,TPM2,IGSF11,TRPC1,SORBS1,CACNB4,NR4A3,ATP2A3,SCN2A,MYO1A,CACNA2D1,BBS5,AD…
GO:BP	vasculature development	GO:0001944	0.0128645	FGF9,TMEM231,EREG,CTH,CALCRL,DLL1,CCN1,LTBP1,TERT,CITED1,KLF4,MMP14,SAT1,HOXB13,ACVR2B,CCN2,PLXDC1,PTK7,NDNF,C5AR1,HHEX,GPLD1,ERRFI1,HPSE,PRICKLE1,MDK,FOSL1,PLXND1,ADGRB1,CHI3L1,ISM1,ITGAX,TNFAIP3,FGFBP1,ANG,CPLANE1,FOXC1,TBX2,PDGFA,FGF8,SPHK1,FN1,COL5A1,COL3A1,MIR221,NKX3-1,DYSF,THBS2,RAMP1,HEY1,MESP1,F3,ELK3,TYMP,ACTA2,CHRNA7,VEGFD,EPHB2,CSPG4,STAB1,ADM,HMGA2,IL18,EFNA3,FOXC2,ADGRB2,NOS3,IL6R,K…
GO:BP	regulation of locomotion	GO:0040012	0.0132317	FGF9,EREG,IQSEC1,KITLG,KLRC4-KLRK1,IFITM1,MID2,CCN1,TERT,SPOCK2,MAPRE2,KLF4,LDLRAD4,MMP14,ONECUT1,SLC8B1,SSH1,SNAI1,C5AR1,EVL,GPLD1,HTR1D,MDK,BST1,CADM4,CXCL16,PLXND1,ADGRB1,LAMA2,MST1,NR4A3,NRG1,CSF1,ADORA2A,ITGAX,HACE1,IL1R1,FGFBP1,DAPK2,ALOX15B,PDGFA,PIP5KL1,TBR1,SPHK1,DDR2,FN1,SPOCK3,CAV2,TP53INP1,COL3A1,MIR221,GPR183,BVES,DYSF,SMURF2,SERPINE2,SEMA4F,PRKG1,DPYSL3,F3,MITF,VEGFD,PIK3CD,SRGAP3,C…
GO:BP	dendrite development	GO:0016358	0.0132798	BHLHB9,MSANTD3-TMEFF1,DISC1,CAMK1,MAP2,FOXO6,LST1,GRIN3A,CELSR2,MAPK8IP2,NEURL1,MAP1A,TANC2,CSMD3,EPHA4,PRKG1,PACSIN1,CHRNA7,HECW2,EPHB2,DBN1,PPFIA2,NLGN3,DCLK1,ARHGAP44,OBSL1,SLC12A5,IL1RAPL1,NTN5,DLG4,SHANK1,KNDC1,CAMK1D,WNT7A,MEF2C,LRP4,BDNF,KLF7,PREX1,HECW1,MARK1,NTN1,TMEFF1,ZNF365,MAP1B,BMP7,LZTS1,LPAR1,PTPRS,TIAM1
GO:BP	cardiovascular system development	GO:0072358	0.0136681	FGF9,TMEM231,EREG,CTH,CALCRL,DLL1,CCN1,LTBP1,TERT,CITED1,KLF4,MMP14,SAT1,HOXB13,ACVR2B,CCN2,PLXDC1,PTK7,NDNF,C5AR1,HHEX,GPLD1,ERRFI1,HPSE,PRICKLE1,MDK,FOSL1,PLXND1,ADGRB1,CHI3L1,ISM1,ITGAX,TNFAIP3,FGFBP1,ANG,CPLANE1,FOXC1,TBX2,PDGFA,FGF8,SPHK1,FN1,COL5A1,COL3A1,MIR221,NKX3-1,DYSF,THBS2,RAMP1,HEY1,MESP1,F3,ELK3,TYMP,ACTA2,CHRNA7,VEGFD,EPHB2,CSPG4,STAB1,ADM,HMGA2,IL18,EFNA3,FOXC2,ADGRB2,NOS3,IL6R,K…
GO:BP	ureteric bud development	GO:0001657	0.014998	SIX4,CITED1,SMAD4,WNT2B,FOXC1,FGF8,WNT6,SOX8,FOXC2,ADAMTS16,CRLF1,PGF,BCL2,NOG,FOXD1,SIX1,BDNF,FGF2,SLIT2,RET,FAT4,BMP7,GREB1L,PAX2,FGFR1,SMO
GO:BP	biological regulation	GO:0065007	0.0164144	GGT7,FGF9,RBAK-RBAKDN,NEK5,RGPD5,TMEM231,ZKSCAN3,ZNF117,DLX1,NME4,CSF2RA,EREG,DNPH1,IQSEC1,ASIC3,PER1,PLCXD2,CTH,CYB5B,HSD17B1,TXNRD3,ARL2BP,HSD17B6,CDC42EP1,CACNA1I,WIPI1,KITLG,PDLIM7,PDXP,IGF2BP1,TGFB3,KLRC4-KLRK1,IL11RA,TLN2,IFITM1,GDPD5,MPP7,LHB,MID2,SPRY4,CD226,BHLHB9,CALCRL,CBX2,PSMB9,IER3,CD101,NAIP,AANAT,NHLH1,GPR135,SGSM2,KLK8,AKNAD1,ZBTB20,ASS1,OR5AN1,SLC4A5,RELL1,ZBTB46,BTBD11,EDA,NR4A…
GO:BP	muscle contraction	GO:0006936	0.0170176	CALCRL,MYLK2,ACTA1,CHRNE,STAC3,CCN2,SPX,HTR1D,ANKRD2,ADRA2B,TPM2,SORBS1,CACNA2D1,ADORA2B,MYH3,CACNA1G,SPHK1,KCND3,TNNT1,DYSF,NMU,PRKG1,ACTA2,CHRNB4,ABAT,TMOD2,LMOD1,SORBS3,SCN4A,DES,SNTA1,GAA,SMPX,KCNH2,TMOD1,HCN4,SCN1B,TTN,RYR1,CAV1,SYNM,TRIM72,FXYD1,ADA,MYL9,ANK2,MYBPH,TBXA2R,VIM,ADORA1,ANXA6,MYOM2,DTNA,STC1,GAMT,EDNRA,FKBP1B,CALD1,GJC1,ADRA2C,SCN5A,CACNA1H,KCNJ12,PDE4B,HTR7
GO:BP	cell-substrate adhesion	GO:0031589	0.0174725	LAMB2,EDA,FAT2,CCN1,DISC1,SPOCK2,RAC3,MMP14,TGFB1I1,ONECUT1,CCN2,NDNF,ITGA10,HPSE,MDK,BST1,MERTK,SORBS1,NID2,CSF1,FN1,COL3A1,BVES,SNED1,STRC,LGALS1,MELTF,AXL,ADAMTS13,SORBS3,PPFIA2,SIGLEC1,NID1,COL26A1,KDR,ITGA2B,MSLN,COL1A1,TECTA,FGG,BCL2,VWF,LYPD5,ITGB3,HOXD3,SGCE,PARVB,RADIL,PHLDB2,MSLNL,PLAU,PREX1,COL13A1,EPDR1,L1CAM,FERMT2,CORO2B,DLC1,FOXF1,GAS6,LAMC3,ITGA5,TIAM1,ANTXR1
GO:BP	synaptic vesicle cycle	GO:0099504	0.017767	STX2,SYP,STX11,GRIK5,STX1B,NLGN2,BSN,RAPGEF4,SYT5,ADORA2B,ADORA2A,CPLX1,GRIN3A,PRKCG,RIMS2,PACSIN1,PRRT2,PPFIA2,NCS1,NLGN3,SYT11,CPLX2,SNAP25,SLC2A4,BRSK2,HTR1B,CADPS2,WNT7A,SNCA,SYN2,RIMS3,DOC2A,BRSK1,DNAJC6,TRIM9,SNPH,RAB3B,DOC2B,SEPTIN5,SYT3,SYT1,UNC13A
GO:BP	synaptic vesicle exocytosis	GO:0016079	0.018189	STX2,SYP,STX11,GRIK5,STX1B,SYT5,ADORA2B,ADORA2A,CPLX1,GRIN3A,PRKCG,RIMS2,PRRT2,PPFIA2,NCS1,CPLX2,SNAP25,HTR1B,CADPS2,WNT7A,SNCA,RIMS3,DOC2A,TRIM9,SNPH,DOC2B,SEPTIN5,SYT3,SYT1,UNC13A
GO:BP	mesonephric tubule development	GO:0072164	0.018297	SIX4,CITED1,SMAD4,WNT2B,FOXC1,FGF8,WNT6,SOX8,FOXC2,ADAMTS16,CRLF1,PGF,BCL2,NOG,FOXD1,SIX1,BDNF,FGF2,SLIT2,RET,FAT4,BMP7,GREB1L,PAX2,FGFR1,SMO
GO:BP	mesonephric epithelium development	GO:0072163	0.018297	SIX4,CITED1,SMAD4,WNT2B,FOXC1,FGF8,WNT6,SOX8,FOXC2,ADAMTS16,CRLF1,PGF,BCL2,NOG,FOXD1,SIX1,BDNF,FGF2,SLIT2,RET,FAT4,BMP7,GREB1L,PAX2,FGFR1,SMO
GO:BP	stem cell development	GO:0048864	0.0194703	KITLG,NRG1,FOXC1,FN1,SOX8,SEMA4F,FOXC2,SEMA7A,SEMA3G,SEMA6A,WNT7A,SEMA6C,NRTN,SEMA3D,TWIST1,SEMA6B,ANXA6,NRP2,EDNRA,RET,BMP7,GBX2,SMO
GO:BP	developmental maturation	GO:0021700	0.0208019	EREG,NR4A2,DISC1,SYP,PLD6,NFASC,DMC1,RAC3,HOXB13,MSX2,RPS6KA2,BFSP1,ANG,NEURL1,PCSK4,ADGRL1,CCDC154,SOX8,AXL,TDRD5,PTPRN,GHRHR,KLF2,DLG4,FGG,BCL2,XYLT1,SPTBN4,SHANK1,MYO5A,RYR1,CDH3,PHOSPHO1,RAB38,CDKN1A,TFCP2L1,WNT10B,RECK,AKR1B1,C1QL1,RET,LHX6,MAP1B,FAT4,SOX18,CDK5R2,PALM,NKX6-1,PAX2,FGFR1,GAL,RFLNB,UNC13A,FAM20C
GO:BP	neuron migration	GO:0001764	0.0217952	NR4A2,DISC1,NAV1,POMK,NDNF,APBB2,MDK,DDIT4,GPM6A,NRG1,CELSR2,COL3A1,PRKG1,AXL,DCLK1,GPR173,FEZF1,SEMA6A,NKX2-1,DNER,MEF2C,PAX6,TWIST1,SATB2,NRP2,TRIM46,MARK1,NTN1,MDGA1,LHX6,MAP1B,CDK5R2,GAS6,TLX3,NKX6-1,FGFR1
GO:BP	sodium ion transport	GO:0006814	0.0221208	ASIC4,ASIC3,PER1,CACNA1I,SLC4A5,SLC9B1,SLC23A2,SLC4A11,SLC8B1,CNKSR3,SLC9B2,SCN2A,CACNA1G,SLC4A8,SLC5A4,SERPINE2,PKD2L1,HECW2,HCN2,SLC9A5,SCN4A,SCNN1D,NOS3,SCN8A,SLC5A2,SNTA1,FXYD6,SPTBN4,SLC5A11,HCN4,SCN1B,FXYD1,ATP1A3,ATP12A,STOM,CNTN1,NKAIN1,HECW1,SLC38A3,SHROOM2,PCSK9,SLC10A4,SCN5A,CACNA1H,TRPM2
GO:BP	actin filament-based process	GO:0030029	0.0222481	PDLIM4,IQSEC1,CDC42EP1,PDLIM7,PDXP,TGFB3,SIX4,MYLK2,ACTA1,FMNL1,RAC3,SMAD4,CCDC88A,CCN2,PTK7,SSH1,FMNL2,EVL,CFL2,S1PR2,MDK,BST1,TPM2,SORBS1,DAAM2,ARPC4-TTLL3,CACNA2D1,FRMD6,PALLD,ANG,MYH3,CACNA1G,PDGFA,ASAP3,KCND3,TNNT1,CAP2,KIRREL1,CNN3,SH2B2,SPIRE1,PRKG1,DPYSL3,PACSIN1,SYNPO,SYNPO2,TMOD2,LMOD1,SORBS3,DBN1,ARHGAP44,NPHS1,RGS4,CARMIL2,AIF1L,ESPNL,OBSL1,TRPV4,DES,FES,CAPN3,SMTNL1,SNTA1,KCNH2,SH3PX…
GO:BP	regulation of extent of cell growth	GO:0061387	0.0224141	DISC1,MAP2,ULK2,FN1,SEMA4F,DBN1,RGMA,SEMA7A,MAPT,SEMA3G,DRAXIN,SEMA6A,WNT3,SEMA6C,TRPV2,ARHGAP4,SEMA3D,BDNF,SEMA6B,MAG,TRIM46,NTN1,OLFM1,L1CAM,MAP1B,LPAR3,NKX6-1,PTPRS
GO:BP	regulation of synapse assembly	GO:0051963	0.0224738	BHLHB9,SIX4,LRFN3,SLIT1,NLGN2,ADGRB1,AMIGO3,FZD1,ADGRL1,THBS2,LRRC4B,EPHB2,NTNG2,NLGN3,ADGRB2,IL1RAPL1,LRFN1,COLQ,WNT7A,DKK1,SNCA,MEF2C,SIX1,BDNF,NTN1,MDGA1,PTPRS
GO:BP	ear development	GO:0043583	0.0225601	FGF9,TGFB3,SIX4,DLL1,IFT27,PTK7,HESX1,TFAP2A,NR4A3,NOX3,FRZB,FGF8,FZD2,JAG2,STRC,EPHA4,EPHB2,ADGRV1,ALDH1A3,EYA4,KCNK3,GSDME,CTHRC1,BCL2,ZEB1,NOG,CECR2,LIN7A,NKX3-2,SIX1,SOBP,TWIST1,WHRN,BDNF,MCOLN3,NTN1,ESRRB,SHROOM2,USH1G,FAT4,MSX1,PAX2,FGFR1,GBX2,ROR2,SPARC
GO:BP	cartilage morphogenesis	GO:0060536	0.0236116	SNAI1,MATN1,COL20A1,COL6A3,COL7A1,MEF2C,COL6A1,STC1,SCARA3,MSX1,COL12A1,COL6A2
GO:BP	inorganic ion transmembrane transport	GO:0098660	0.0243498	ASIC4,SLC26A2,SLC37A2,ASIC3,CACNA1I,KCNC1,PKD1L2,LRRC26,SLC9B1,ATP6V1G2,MCUB,KCNJ11,STAC3,CBARP,SLC4A11,STIMATE-MUSTN1,SLC8B1,AP003071.5,TRPM8,KCNAB3,GABRR2,AKAP7,SLC26A4,CNKSR3,SLC12A4,ANO8,KCNT1,TRPC1,SLC9B2,CACNB4,ATP2A3,SCN2A,GPM6A,ATP6V1E2,CACNA2D1,GRIN3A,CACNA1G,KCND3,KCNN1,TRPM6,DYSF,SLC30A4,KCNIP3,CLCNKA,CALCR,PKD2L1,CHRNA7,HECW2,HCN2,MICU3,SLC9A5,NCS1,RGS4,SCN4A,CACNA2D2,RGS9,SCNN1D,KCNK…
GO:BP	cellular response to organic substance	GO:0071310	0.0262788	FGF9,DLX1,CSF2RA,EREG,PER1,CTH,WIPI1,PDXP,TGFB3,KLRC4-KLRK1,IL11RA,IFITM1,LHB,SPRY4,CALCRL,PSMB9,AANAT,ZBTB20,ASS1,EDA,NR4A2,WNT8B,GRB10,BMP8A,THPO,DLL1,ACTA1,FUT8,CCN1,PIM1,PDK3,FCER1G,RAB8B,LTBP1,ATP6V1G2,COL5A2,SLC27A1,SLC6A4,SYP,KCNJ11,SPOCK2,CITED1,KLF4,LDLRAD4,SMAD4,TGFB1I1,FSTL3,CISH,ONECUT1,MSX2,SNX25,ACVR2B,CCN2,PTK7,GRIK5,MAP2,SSH1,CTSL,CLEC3B,EVL,HHEX,GPLD1,IFNLR1,ERRFI1,JAK3,HTR1D,AKA…
GO:BP	negative regulation of axon extension	GO:0030517	0.0268441	MAP2,SEMA4F,SEMA7A,SEMA3G,DRAXIN,SEMA6A,WNT3,SEMA6C,ARHGAP4,SEMA3D,SEMA6B,MAG,TRIM46,NTN1,PTPRS
GO:BP	regulation of synaptic plasticity	GO:0048167	0.0275496	SYP,SSH1,EGR2,ADGRB1,IGSF11,ADORA2A,GRIK2,NEURL1,MAP1A,SERPINE2,EPHA4,RIMS2,SYNPO,CHRNA7,PRRT2,EPHB2,DBN1,NLGN3,GRID2IP,CPLX2,DLG4,MAPT,SNAP25,SHANK1,GRIN2C,MPP2,SNCA,MEF2C,RIMS3,GRIN2B,BRSK1,VGF,BDNF,ADORA1,SORCS2,MAP1B,SYNGR1,LZTS1,SHISA8,UNC13A
GO:BP	neural crest cell development	GO:0014032	0.0280152	KITLG,NRG1,FOXC1,FN1,SOX8,SEMA4F,FOXC2,SEMA7A,SEMA3G,SEMA6A,SEMA6C,NRTN,SEMA3D,TWIST1,SEMA6B,ANXA6,NRP2,EDNRA,RET,BMP7,GBX2,SMO
GO:BP	regulation of hormone levels	GO:0010817	0.0305415	HSD17B1,ARL2BP,HSD17B6,LHB,AANAT,BMP8A,RAB8B,KCNJ11,DIO3,SMAD4,SCG5,ACVR2B,SLC8B1,NLGN2,GPLD1,FDXR,RAB11FIP2,PDX1,RAPGEF4,SLC9B2,BCO2,BLK,CPLX1,ALDH8A1,ENHO,PCSK4,CORIN,MAFA,NKX3-1,FOXL2,SOX8,TFR2,SLC16A10,CPQ,CRYM,NMU,RIMS2,OSM,ABAT,ALDH1A3,ADM,CACNA2D2,PTPRN,SIRT4,GNB3,TRPV4,GHRHR,GFI1,CRHR1,FGG,ERO1B,ACVR1C,SNAP25,CGB8,BRSK2,HSD17B14,MYO5A,CYP21A2,COLQ,PTPRN2,FOXD1,SELENOM,LRAT,ACHE,SSTR5,ACE,…
GO:BP	epithelial tube morphogenesis	GO:0060562	0.0310491	SIX4,DLL1,CITED1,MMP14,SMAD4,MSX2,PTK7,WNT2B,HESX1,PRICKLE1,MDK,PLXND1,MST1,DNAAF1,FZD1,CSF1,BBS5,ITGAX,TBX2,FGF8,TBR1,FZD2,NKX3-1,WNT6,SOX8,MESP1,EPHA4,RGMA,ADM,FOXN4,FOXC2,ADAMTS16,PGF,CTHRC1,BCL2,NOG,CECR2,NKX2-1,MEF2C,FOXD1,SIX1,TWIST1,FGF2,LHX2,PRKACB,SLIT2,NTN1,IRX3,EDNRA,EOMES,RET,FAT4,SOX18,DLC1,FOXF1,BMP7,GREB1L,PAX2,GBX2,SMO
GO:BP	developmental cell growth	GO:0048588	0.0323817	LAMB2,DISC1,MAP2,SLIT1,ULK2,EMX1,FN1,RASAL1,CPNE9,FOXL2,SEMA4F,RIMS2,DBN1,RGMA,NLGN3,DCLK1,RGS4,SEMA7A,CYFIP2,MAPT,SEMA3G,DRAXIN,SEMA6A,WNT3,SYT17,SEMA6C,TRPV2,ARHGAP4,SEMA3D,BDNF,SEMA6B,MAG,LHX2,NRP2,SLIT2,TRIM46,NTN1,OLFM1,L1CAM,MAP1B,SYT3,SYT1,LPAR3,NKX6-1,UNC13A,PTPRS,TIAM1
GO:BP	odontogenesis	GO:0042476	0.0340839	DLX1,TGFB3,EDA,SSUH2,MSX2,ACVR2B,TFAP2A,FAM20A,CSF1,FOXC1,FGF8,JAG2,WNT6,CCDC154,ADM,TSPEAR,COL1A1,DLX2,ALPL,MYO5A,CA2,LRP4,NGFR,TWIST1,SNX10,ID3,BMP7,MSX1,SCN5A,SMO,FAM20C
GO:BP	supramolecular fiber organization	GO:0097435	0.0356207	CDC42EP1,PDXP,TGFB3,SIX4,ACTA1,COL5A2,RAC3,SMAD4,CCDC88A,CCN2,MAP2,SSH1,EVL,CFL2,KATNAL1,LOXL3,TPM2,CCDC13,SORBS1,ARPC4-TTLL3,INPP5J,MID1,ANG,FOXC1,MYH3,EFEMP2,ASAP3,MAP1A,DDR2,COL5A1,COL3A1,TNNT1,CAP2,COL11A2,KIRREL1,SPIRE1,DPYSL3,PACSIN1,SYNPO,CHRNA7,SYNPO2,TMOD2,LMOD1,SORBS3,DBN1,NPHS1,RGS4,CARMIL2,FOXC2,AIF1L,ESPNL,LTBP2,OBSL1,TRPV4,NAV3,DES,FES,CAPN3,COL1A1,SH3PXD2B,MAPT,BCL2,TMOD1,MMP11,CLU…
GO:BP	regulation of cell motility	GO:2000145	0.036601	FGF9,EREG,IQSEC1,KITLG,KLRC4-KLRK1,IFITM1,CCN1,TERT,SPOCK2,MAPRE2,KLF4,LDLRAD4,MMP14,ONECUT1,SLC8B1,SSH1,SNAI1,C5AR1,EVL,GPLD1,MDK,BST1,CADM4,CXCL16,PLXND1,ADGRB1,LAMA2,MST1,NR4A3,NRG1,CSF1,ITGAX,HACE1,IL1R1,FGFBP1,DAPK2,ALOX15B,PDGFA,PIP5KL1,SPHK1,DDR2,FN1,SPOCK3,TP53INP1,COL3A1,MIR221,GPR183,DYSF,SMURF2,SERPINE2,SEMA4F,PRKG1,DPYSL3,F3,MITF,VEGFD,PIK3CD,SRGAP3,CARMIL2,FOXC2,NOS3,GPR173,IL6R,IGFB…
GO:BP	synapse assembly	GO:0007416	0.0374208	BHLHB9,SIX4,SPOCK2,LRFN3,SLIT1,NLGN2,BSN,PLXND1,ADGRB1,AMIGO3,GPM6A,NRG1,FZD1,ADGRL1,THBS2,LRRC4B,EPHB2,NTNG2,NLGN3,ADGRB2,IL1RAPL1,NRXN2,LRFN1,SHANK1,COLQ,WNT7A,DKK1,SNCA,DNER,MEF2C,ACHE,SIX1,LRP4,BDNF,NTN1,MDGA1,MAP1B,PTPRS
GO:BP	hormone transport	GO:0009914	0.0384926	ARL2BP,BMP8A,RAB8B,KCNJ11,SMAD4,SCG5,ACVR2B,SLC8B1,NLGN2,GPLD1,RAB11FIP2,PDX1,RAPGEF4,SLC9B2,BLK,CPLX1,ENHO,MAFA,NKX3-1,FOXL2,TFR2,SLC16A10,CRYM,NMU,RIMS2,OSM,ABAT,ADM,CACNA2D2,PTPRN,SIRT4,TRPV4,GHRHR,CRHR1,FGG,ACVR1C,SNAP25,BRSK2,MYO5A,PTPRN2,FOXD1,SELENOM,SSTR5,VGF,KLF7,KCNS3,ADORA1,OXCT1,DOC2B,FKBP1B,ABCC2,VSNL1,ADRA2C,NKX6-1,FGFR1,GAL,CPE,TRPM2,TIAM1
GO:BP	positive regulation of cell population proliferation	GO:0008284	0.0386541	FGF9,EREG,KITLG,TGFB3,IL11RA,CALCRL,THPO,DLL1,CCN1,PIM1,DISC1,TERT,CITED1,SMAD4,CCN2,C5AR1,AGAP2,S1PR2,JAK3,HPSE,MDK,BST1,FOSL1,SHC4,PDX1,CD70,ZAP70,CD4,MST1,NR4A3,NRG1,CSF1,ITGAX,TNFAIP3,FGFBP1,ANG,TBX2,PDGFA,FGF8,SMARCD3,SPHK1,DDR2,FN1,CAV2,ATF3,OTP,MIR221,GPR183,NKX3-1,DYSF,SOX8,HOXC10,CRLF2,DISP3,TNFRSF13C,F3,OSM,CHRNA7,PRKCQ,VEGFD,FGF3,TNFSF4,ADM,KRT6A,HMGA2,IL18,PTPRN,IL6R,IGFBP5,KDR,GHRHR,…
GO:BP	negative regulation of cell morphogenesis involved in differentiation	GO:0010771	0.0390461	MAP2,ULK2,SEMA4F,EFNB3,MELTF,EPHB2,RGMA,NLGN3,SEMA7A,SEMA3G,DRAXIN,SEMA6A,LINGO1,WNT3,SEMA6C,ARHGAP4,LRP4,NGFR,SEMA3D,SEMA6B,MAG,SLIT2,TRIM46,NTN1,PTPRS
GO:BP	mesonephros development	GO:0001823	0.0391869	SIX4,CITED1,SMAD4,WNT2B,FOXC1,FGF8,WNT6,SOX8,FOXC2,ADAMTS16,CRLF1,PGF,BCL2,NOG,FOXD1,SIX1,BDNF,FGF2,SLIT2,RET,FAT4,BMP7,GREB1L,PAX2,FGFR1,SMO
GO:BP	transmembrane transport	GO:0055085	0.0402264	ASIC4,SLC26A2,SLC25A42,SLC37A2,ASIC3,CACNA1I,PSMB9,SLC4A5,SLC16A13,KCNC1,GRB10,SLC29A4,PKD1L2,PIM1,LRRC26,SLC9B1,ATP6V1G2,CHRNE,TERT,MCUB,SLC23A2,SLC6A4,KCNJ11,STAC3,CBARP,SLC4A11,PEX5L,TMEM63C,STIMATE-MUSTN1,SLC8B1,GRIK5,AP003071.5,TRPM8,NLGN2,SLC16A3,KCNAB3,GABRR2,AKAP7,SLC6A16,PRAF2,SLC26A4,CNKSR3,CALHM2,SLC12A4,ANO8,KCNT1,TRPC1,SORBS1,SLC9B2,CACNB4,NR4A3,ATP2A3,SCN2A,ABCA5,GPM6A,ATP6V1E2,CACN…
GO:BP	regulation of cell migration	GO:0030334	0.0403067	FGF9,IQSEC1,KITLG,KLRC4-KLRK1,IFITM1,CCN1,TERT,MAPRE2,KLF4,LDLRAD4,MMP14,ONECUT1,SLC8B1,SSH1,SNAI1,C5AR1,EVL,GPLD1,MDK,BST1,CXCL16,PLXND1,ADGRB1,LAMA2,MST1,NR4A3,NRG1,CSF1,ITGAX,HACE1,IL1R1,FGFBP1,DAPK2,ALOX15B,PDGFA,PIP5KL1,SPHK1,DDR2,FN1,TP53INP1,COL3A1,MIR221,GPR183,DYSF,SMURF2,SERPINE2,SEMA4F,PRKG1,DPYSL3,F3,MITF,VEGFD,PIK3CD,SRGAP3,CARMIL2,FOXC2,NOS3,GPR173,IL6R,IGFBP5,TRPV4,KDR,NAV3,KRT16,S…
GO:BP	transmembrane receptor protein tyrosine kinase signaling pathway	GO:0007169	0.0433671	FGF9,EREG,SPRY4,GRB10,DLL1,ATP6V1G2,RASGRP4,CCDC88A,CCN2,HHEX,GPLD1,ERRFI1,JAK3,FOXO6,SHC4,CADM4,MERTK,DDIT4,SORBS1,CD4,NR4A3,ATP6V1E2,NRG1,BLK,CSF1,ENHO,CD8A,SOCS1,FGFBP1,CHN1,FOXC1,NEURL1,PDGFA,GDF15,FGF8,DDR2,SOGA1,CAV2,ERFE,CILP,MIR221,NKX3-1,CD7,LRIT3,SH2B3,SH2B2,EPHA4,EFNB3,F3,PRKCQ,VEGFD,EPHB2,AXL,CSPG4,DNAI1,FGF3,EFNA3,FOXC2,PLAT,EPHA10,IGFBP5,KDR,PDE6G,GHRHR,FES,CYFIP2,PGF,HAP1,INSR,COL1…
GO:BP	epithelial to mesenchymal transition	GO:0001837	0.0440567	TGFB3,AKNAD1,LDLRAD4,SMAD4,TGFB1I1,MSX2,SNAI1,MDK,LOXL3,FOXC1,FGF8,MIR221,HEY1,HMGA2,DACT3,COL1A1,NOG,BAMBI,NKX2-1,HEYL,WNT16,PHLDB2,TWIST1,WWTR1,GLIPR2,LOXL2,OLFM1,EOMES,BMP7,MSX1,RFLNB,TIAM1
GO:BP	regulation of cell population proliferation	GO:0042127	0.0456852	FGF9,EREG,KITLG,TGFB3,IL11RA,IFITM1,CALCRL,SIX4,THPO,DLL1,CCN1,PIM1,BTN2A2,DISC1,ZNF503,TERT,SLC6A4,IER5,CITED1,KLF4,SMAD4,TGFB1I1,CCDC88A,SAT1,MSX2,CCN2,C5AR1,AGAP2,HHEX,GPLD1,IFNLR1,S1PR2,ERRFI1,JAK3,HPSE,TFAP2A,MDK,BST1,FOSL1,SHC4,RPS6KA2,CADM4,PDX1,ANKRD2,ADGRB1,CD70,ZAP70,CD4,MST1,NR4A3,TFAP2E,NRG1,BLK,CSF1,LST1,ADORA2A,ITGAX,STAT4,TFAP2C,EMX1,TNFAIP3,FGFBP1,ANG,TBX2,ALOX15B,NEURL1,FRZB,PDGF…
GO:BP	nephron epithelium development	GO:0072009	0.046329	LAMB2,SIX4,DLL1,CITED1,SMAD4,WNT2B,FOXC1,FGF8,WNT6,SOX8,NPHS1,FOXC2,ADAMTS16,PGF,BCL2,NOG,MEF2C,FOXD1,HEYL,SIX1,WWTR1,FGF2,IRX3,FAT4,GREB1L,PAX2,SMO
GO:BP	regulation of cellular response to growth factor stimulus	GO:0090287	0.0464137	FGF9,DLX1,TGFB3,SPRY4,GRB10,DLL1,CCN1,LTBP1,CITED1,LDLRAD4,SMAD4,TGFB1I1,FSTL3,ONECUT1,MSX2,SNX25,HHEX,CADM4,FZD1,FGFBP1,CAV2,LRIT3,SMURF2,NREP,RGMA,CHST11,CYFIP2,VEPH1,PEG10,CHRD,ZEB1,SEMA6A,NOG,ITGB3,HIPK2,BAMBI,CAV1,NKX2-1,DKK1,FOXD1,AL357075.4,NGFR,TMPRSS6,FGF2,PRDM16,FSTL1,SLIT2,RNF165,RBPMS2,ADGRA2,CD109,MSX1,FGFR1,FAM20C,ITGA5
GO:BP	chondroitin sulfate metabolic process	GO:0030204	0.0494318	SPOCK2,NDNF,CHST13,SPOCK3,CHST3,CHST7,CSPG4,CHPF,CHST11,XYLT1,DSE,CHSY3,VCAN,CHST15
GO:BP	cation transmembrane transport	GO:0098655	0.0495864	ASIC4,ASIC3,CACNA1I,KCNC1,PKD1L2,LRRC26,SLC9B1,ATP6V1G2,CHRNE,MCUB,KCNJ11,STAC3,CBARP,SLC4A11,TMEM63C,STIMATE-MUSTN1,SLC8B1,AP003071.5,TRPM8,NLGN2,KCNAB3,AKAP7,CNKSR3,CALHM2,SLC12A4,KCNT1,TRPC1,SLC9B2,CACNB4,ATP2A3,SCN2A,GPM6A,ATP6V1E2,CACNA2D1,GRIN3A,CACNA1G,MAPK8IP2,KCND3,KCNN1,TRPM6,DYSF,SLC30A4,KCNIP3,CALCR,PKD2L1,CHRNA7,HECW2,HCN2,EPHB2,MICU3,SLC9A5,NCS1,NLGN3,CHRFAM7A,RGS4,SCN4A,CACNA2D2,RG…
