# Supplementary material for: Downregulation of KRAB zinc finger proteins in 5-fluorouracil resistant colorectal cancer cells
Source: BMC Cancer. 2022 Apr 4;22:363. doi: 10.1186/s12885-022-09417-3 (PMC8981854; doi:10.1186/s12885-022-09417-3)
Supplement: Supplementary file 1 — Additional file 1. [file 12885_2022_9417_MOESM1_ESM.zip › Table S8.xlsx]

## Sheet: Table S8
Gene name	Forward Name	Reverse Name	Forward Sequence	Reverse Sequence
Housekeeping genes
MRPL19	MRPL19_G_3_f	MRPL19_G_3_r	AAGGAGAAAAGTACTCCACATTCCAGAG	TGGGTCAGCTGTAGTAACACGA
PUM1	PUM1_global_for_1	PUM1_global_rev_1	TGAGGTGTGCACCATGAAC	CAGAATGTGCTTGCCATAGG
YWHAZ	YWHAZ_G_f	YWHAZ_G_r	TCCCCAATGCTTCACAAGCAGA	TCTTGTCATCACCAGCGGCAA
Gene of interest
ZNF182	ZNF182.q.F2	ZNF182.q.R2	GCCTGGTGTGAATGCTCCGG	AAAGCAGAGATGTGTGACGGCC
ZNF28	ZNF28.q.F2	ZNF28.q.R2	ATTCATGGCTTCCAGTTTCAGTGGA	TCATGTTGGCCTGTACTACCAGTCA
ZNF440	ZNF440.q.F2	ZNF440.q.R1	CACGCAGAGGACGCCGGAAC	ATCCAGCAAAGCCCACTCCTCC
ZNF468	ZNF468.q.F2	ZNF468.q.R1	AAATGCATGTTGAAGACGTTGTCGTC	CCAATGTGATGACTTGCTTGTCTGTG
ZNF555	ZNF555.q.F2	ZNF555.q.R2	TGCCCCGCCTGCCCCTAG	CAGCAAAGCCCACTCCTCCAG
ZNF559	ZNF559.q.F2	ZNF559.q.R2	TGTGGCTGTGGACTTCACCCA	CACCACACTGGATGTTTTCCCCT
ZNF567	ZNF567.q.F1	ZNF567.q.R1	TGGACATCATTTGCAGGTCATACCT	GAATTCACAGGGTTTTTGCCTAGAGT
ZNF600	ZNF600.q.F1	ZNF600.q.R1	TCTCGCCTGTCTTCCCTTCACC	GCTCCTTTCCTTTCCTCTTCTGAGC
ZNF613	ZNF613.q.F2	ZNF613.q.R2	TGAAATCCACAGCCAAATCTGTCCA	GGCATTGTTCCACTCTCTTCAGACA
ZNF643 (ZFP69B)	ZNF643 (ZFP69B).q.F1	ZFP69B.q.R1	ACCTGGCGTGATTTCCCAGTTG	GGTGGAATACATGCTGCTTCCTTTTG
ZNF649	ZNF649.q.F2	ZNF649.q.R2	CCAGTGCCGGGGTTTAAGGGC	TGAACTCTCTTGCTTCTGGGGAGC
ZNF708	ZNF708.q.F1	ZNF708.q.R1	GAGCCCTGGAATATGAAGAGACACG	GCTCATCCACACTTTTACAGCCTTTC
ZNF841	ZNF841.q.F1	ZNF841.q.R1	AGGGCCGATGACCCATAAAAACAA	TCTGCAATTCACCCAGACCGGA
ZNF875	ZNF875.q.F1	ZNF875.q.R1	AAACCAAAACTCATTGCTCAGCTGGA	TCCAGTGGACATTTTCTCTCCTCTC
ZNF888	ZNF888.q.F1	ZNF888.q.R1	CGTGGACTGGAAGTCACACTGC	ACAAGAATCACTTGAACCCAGGAGAC
ZNF91	ZNF91.q.F1	ZNF91.q.R1	TGCTCTGTGTCCTCTGCTCCAG	GCCACATCCCTAAATGTCAACAGTCC
